# Supplementary material for: The Rb7Bi3−3xSb3xCl16 Family: A Fully Inorganic Solid Solution with Room‐Temperature Luminescent Members
Source: Angew Chem Int Ed Engl. 2020 Jul 2;59(34):14490–7. doi: 10.1002/anie.202003822 (PMC7496723; doi:10.1002/anie.202003822)
Supplement: Supplementary file 1 — Supplementary [file ANIE-59-14490-s001.zip]

Archive with 6 entries (6 files):
- Rb7Bi2.4Sb0.6Cl16.cif
- Rb7Bi3Cl16.cif
- Rb7Sb2BiCl16.cif
- Rb7Sb3Cl16_100K.cif
- Rb7Sb3Cl16_230K.cif
- Rb7Sb3Cl16_300K.cif
