# Supplementary material for: The Rb7Bi3−3xSb3xCl16 Family: A Fully Inorganic Solid Solution with Room‐Temperature Luminescent Members
Source: Angew Chem Int Ed Engl. 2020 Jul 2;59(34):14490–7. doi: 10.1002/anie.202003822 (PMC7496723; doi:10.1002/anie.202003822)
Supplement: Supplementary file 1 — Supplementary [file ANIE-59-14490-s001.zip › Rb7Bi2.4Sb0.6Cl16.cif]

data_dp038_apex1
_audit_creation_date               2020-01-13
_audit_creation_method
;
Olex2 1.2
(compiled 2018.05.29 svn.r3508 for OlexSys, GUI svn.r5506)
;
_shelx_SHELXL_version_number       '2018/3'
_audit_contact_author_address      ?
_audit_contact_author_email        ?
_audit_contact_author_name         ''
_audit_contact_author_phone        ?
_publ_contact_author_id_orcid      ?
_publ_section_references
;
Dolomanov, O.V., Bourhis, L.J., Gildea, R.J, Howard, J.A.K. & Puschmann, H.
 (2009), J. Appl. Cryst. 42, 339-341.

Sheldrick, G.M. (2015). Acta Cryst. A71, 3-8.

Sheldrick, G.M. (2015). Acta Cryst. C71, 3-8.
;
_chemical_name_common              ?
_chemical_name_systematic          ?
_chemical_formula_moiety           '0.06(Bi43.33 Cl288 Rb126 Sb10.67)'
_chemical_formula_sum              'Bi2.41 Cl16 Rb7 Sb0.59'
_chemical_formula_weight           1740.72
_chemical_melting_point            ?
loop_
  _atom_type_symbol
  _atom_type_description
  _atom_type_scat_dispersion_real
  _atom_type_scat_dispersion_imag
  _atom_type_scat_source
 'Bi' 'Bi' -4.1077 10.2566
 'International Tables Vol C Tables 4.2.6.8 and 6.1.1.4'
 'Cl' 'Cl' 0.1484 0.1585 'International Tables Vol C Tables 4.2.6.8 and 6.1.1.4'
 'Rb' 'Rb' -0.9393 2.9676
 'International Tables Vol C Tables 4.2.6.8 and 6.1.1.4'
 'Sb' 'Sb' -0.5866 1.5461
 'International Tables Vol C Tables 4.2.6.8 and 6.1.1.4'

_shelx_space_group_comment
;
The symmetry employed for this shelxl refinement is uniquely defined
by the following loop, which should always be used as a source of
symmetry information in preference to the above space-group names.
They are only intended as comments.
;
_space_group_crystal_system        'trigonal'
_space_group_IT_number             167
_space_group_name_H-M_alt          'R -3 c'
_space_group_name_Hall             '-R 3 2"c'
loop_
  _space_group_symop_operation_xyz
 'x, y, z'
 '-y, x-y, z'
 '-x+y, -x, z'
 'y, x, -z+1/2'
 'x-y, -y, -z+1/2'
 '-x, -x+y, -z+1/2'
 'x+2/3, y+1/3, z+1/3'
 '-y+2/3, x-y+1/3, z+1/3'
 '-x+y+2/3, -x+1/3, z+1/3'
 'y+2/3, x+1/3, -z+5/6'
 'x-y+2/3, -y+1/3, -z+5/6'
 '-x+2/3, -x+y+1/3, -z+5/6'
 'x+1/3, y+2/3, z+2/3'
 '-y+1/3, x-y+2/3, z+2/3'
 '-x+y+1/3, -x+2/3, z+2/3'
 'y+1/3, x+2/3, -z+7/6'
 'x-y+1/3, -y+2/3, -z+7/6'
 '-x+1/3, -x+y+2/3, -z+7/6'
 '-x, -y, -z'
 'y, -x+y, -z'
 'x-y, x, -z'
 '-y, -x, z-1/2'
 '-x+y, y, z-1/2'
 'x, x-y, z-1/2'
 '-x+2/3, -y+1/3, -z+1/3'
 'y+2/3, -x+y+1/3, -z+1/3'
 'x-y+2/3, x+1/3, -z+1/3'
 '-y+2/3, -x+1/3, z-1/6'
 '-x+y+2/3, y+1/3, z-1/6'
 'x+2/3, x-y+1/3, z-1/6'
 '-x+1/3, -y+2/3, -z+2/3'
 'y+1/3, -x+y+2/3, -z+2/3'
 'x-y+1/3, x+2/3, -z+2/3'
 '-y+1/3, -x+2/3, z+1/6'
 '-x+y+1/3, y+2/3, z+1/6'
 'x+1/3, x-y+2/3, z+1/6'

_cell_length_a                     13.08950(10)
_cell_length_b                     13.08950(10)
_cell_length_c                     102.8418(13)
_cell_angle_alpha                  90
_cell_angle_beta                   90
_cell_angle_gamma                  120
_cell_volume                       15259.7(3)
_cell_formula_units_Z              18
_cell_measurement_reflns_used      9744
_cell_measurement_temperature      300(2)
_cell_measurement_theta_max        33.32
_cell_measurement_theta_min        2.38
_shelx_estimated_absorpt_T_max     0.261
_shelx_estimated_absorpt_T_min     0.084
_exptl_absorpt_coefficient_mu      24.171
_exptl_absorpt_correction_T_max    0.3466
_exptl_absorpt_correction_T_min    0.0807
_exptl_absorpt_correction_type     'multi-scan'
_exptl_absorpt_process_details
;
SADABS-2016/2 (Bruker,2016/2) was used for absorption correction.
wR2(int) was 0.1045 before and 0.0598 after correction.
The Ratio of minimum to maximum transmission is 0.2328.
The \l/2 correction factor is Not present.
;
_exptl_absorpt_special_details     ?
_exptl_crystal_colour              colourless
_exptl_crystal_density_diffrn      3.410
_exptl_crystal_density_meas        ?
_exptl_crystal_density_method      ?
_exptl_crystal_description         plate
_exptl_crystal_F_000               13699
_exptl_crystal_size_max            0.203
_exptl_crystal_size_mid            0.124
_exptl_crystal_size_min            0.076
_exptl_transmission_factor_max     ?
_exptl_transmission_factor_min     ?
_diffrn_reflns_av_R_equivalents    0.0764
_diffrn_reflns_av_unetI/netI       0.0265
_diffrn_reflns_Laue_measured_fraction_full  1.000
_diffrn_reflns_Laue_measured_fraction_max  0.998
_diffrn_reflns_limit_h_max         20
_diffrn_reflns_limit_h_min         -20
_diffrn_reflns_limit_k_max         20
_diffrn_reflns_limit_k_min         -20
_diffrn_reflns_limit_l_max         159
_diffrn_reflns_limit_l_min         -160
_diffrn_reflns_number              223325
_diffrn_reflns_point_group_measured_fraction_full  1.000
_diffrn_reflns_point_group_measured_fraction_max  0.998
_diffrn_reflns_theta_full          25.242
_diffrn_reflns_theta_max           33.775
_diffrn_reflns_theta_min           1.188
_diffrn_ambient_temperature        299.91
_diffrn_detector_area_resol_mean   ?
_diffrn_measured_fraction_theta_full  1.000
_diffrn_measured_fraction_theta_max  0.998
_diffrn_measurement_device_type    'Bruker APEX-II CCD'
_diffrn_measurement_method         '\f and \w scans'
_diffrn_radiation_type             MoK\a
_diffrn_radiation_wavelength       0.71073
_diffrn_source                     ?
_diffrn_standards_number           0
_reflns_Friedel_coverage           0.000
_reflns_Friedel_fraction_full      .
_reflns_Friedel_fraction_max       .
_reflns_number_gt                  4482
_reflns_number_total               6819
_reflns_special_details
;
 Reflections were merged by SHELXL according to the crystal
 class for the calculation of statistics and refinement.
 
 _reflns_Friedel_fraction is defined as the number of unique
 Friedel pairs measured divided by the number that would be
 possible theoretically, ignoring centric projections and
 systematic absences.
;
_reflns_threshold_expression       'I > 2\s(I)'
_computing_cell_refinement         'SAINT V8.38A (?, 2016)'
_computing_data_collection         ?
_computing_data_reduction          'SAINT V8.38A (?, 2016)'
_computing_molecular_graphics      'Olex2 (Dolomanov et al., 2009)'
_computing_publication_material    'Olex2 (Dolomanov et al., 2009)'
_computing_structure_refinement    'ShelXL (Sheldrick, 2015)'
_computing_structure_solution      'ShelXT (Sheldrick, 2015)'
_refine_diff_density_max           0.807
_refine_diff_density_min           -1.667
_refine_diff_density_rms           0.240
_refine_ls_extinction_coef         .
_refine_ls_extinction_method       none
_refine_ls_goodness_of_fit_ref     1.070
_refine_ls_hydrogen_treatment      undef
_refine_ls_matrix_type             full
_refine_ls_number_parameters       123
_refine_ls_number_reflns           6819
_refine_ls_number_restraints       0
_refine_ls_R_factor_all            0.0623
_refine_ls_R_factor_gt             0.0269
_refine_ls_restrained_S_all        1.070
_refine_ls_shift/su_max            0.017
_refine_ls_shift/su_mean           0.001
_refine_ls_structure_factor_coef   Fsqd
_refine_ls_weighting_details      
 'w=1/[\s^2^(Fo^2^)+(0.0183P)^2^+53.8518P] where P=(Fo^2^+2Fc^2^)/3'
_refine_ls_weighting_scheme        calc
_refine_ls_wR_factor_gt            0.0473
_refine_ls_wR_factor_ref           0.0556
_refine_special_details            ?
_olex2_refinement_description
;
1. Shared sites
{Sb3, Bi3}
{Bi1, Sb1}
{Bi2, Sb2}
2. Uiso/Uaniso restraints and constraints
Uanis(Bi1) = Uanis(Sb1)
Uanis(Bi2) = Uanis(Sb2)
Uanis(Bi3) = Uanis(Sb3)
Uanis(Sb3) = Uanis(Bi3)
3. Others
 Sof(Bi3)=1-FVAR(1)
 Sof(Sb3)=FVAR(1)
 Sof(Sb1)=0.16667*(1-FVAR(3))
 Sof(Bi1)=0.16667*FVAR(3)
 Sof(Sb2)=0.33333*(1-FVAR(4))
 Sof(Bi2)=0.33333*FVAR(4)
;
_atom_sites_solution_hydrogens     .
_atom_sites_solution_primary       dual
_atom_sites_solution_secondary     ?
loop_
  _atom_site_label
  _atom_site_type_symbol
  _atom_site_fract_x
  _atom_site_fract_y
  _atom_site_fract_z
  _atom_site_U_iso_or_equiv
  _atom_site_adp_type
  _atom_site_occupancy
  _atom_site_site_symmetry_order
  _atom_site_calc_flag
  _atom_site_refinement_flags_posn
  _atom_site_refinement_flags_adp
  _atom_site_refinement_flags_occupancy
  _atom_site_disorder_assembly
  _atom_site_disorder_group
 Bi1 Bi 0.000000 0.000000 0.500000 0.02219(9) Uani 0.917(4) 6 d S T P A 8
 Bi2 Bi 0.333333 0.666667 0.50190(2) 0.02353(7) Uani 0.879(3) 3 d S T P A 10
 Bi3 Bi 0.33508(2) 0.33314(2) 0.56153(2) 0.02606(5) Uani 0.758(2) 1 d . . . A 4
 Rb3 Rb 0.62112(3) 0.95497(3) 0.46151(2) 0.03549(9) Uani 1 1 d . . . . .
 Rb5 Rb -0.05381(4) 0.333333 0.583333 0.03477(11) Uani 1 2 d S T P A .
 Rb6 Rb 0.000000 0.000000 0.58321(2) 0.03857(14) Uani 1 3 d S T P A .
 Rb4 Rb 0.333333 0.666667 0.54087(2) 0.04146(15) Uani 1 3 d S T P A .
 Rb1 Rb 0.000000 0.000000 0.54035(2) 0.04062(14) Uani 1 3 d S T P A .
 Rb2 Rb 0.67228(4) 0.66947(4) 0.48826(2) 0.06141(14) Uani 1 1 d . . . . .
 Cl4 Cl 0.46015(8) 0.57086(7) 0.56166(2) 0.03615(19) Uani 1 1 d . . . . .
 Cl9 Cl 0.22198(8) 0.09436(7) 0.56140(2) 0.03622(19) Uani 1 1 d . . . . .
 Cl7 Cl 0.47497(10) 0.333333 0.583333 0.0398(3) Uani 1 2 d S T P . .
 Cl1 Cl 0.17021(8) 0.00880(11) 0.51539(2) 0.0492(3) Uani 1 1 d . . . . .
 Cl3 Cl 0.48097(9) 0.62325(10) 0.51720(2) 0.0478(2) Uani 1 1 d . . . . .
 Cl8 Cl 0.48165(10) 0.33355(9) 0.54546(2) 0.0616(3) Uani 1 1 d . . . . .
 Cl6 Cl 0.19120(10) 0.333333 0.583333 0.0560(4) Uani 1 2 d S T P . .
 Cl2 Cl 0.51499(9) 0.80963(10) 0.48782(2) 0.0584(3) Uani 1 1 d . . . . .
 Cl5 Cl 0.20880(10) 0.33229(11) 0.54242(2) 0.0598(3) Uani 1 1 d . . . . .
 Sb3 Sb 0.33508(2) 0.33314(2) 0.56153(2) 0.02606(5) Uani 0.242(2) 1 d . . . A 3
 Sb1 Sb 0.000000 0.000000 0.500000 0.02219(9) Uani 0.083(4) 6 d S T P A 9
 Sb2 Sb 0.333333 0.666667 0.50190(2) 0.02353(7) Uani 0.121(3) 3 d S T P A 11

loop_
  _atom_site_aniso_label
  _atom_site_aniso_U_11
  _atom_site_aniso_U_22
  _atom_site_aniso_U_33
  _atom_site_aniso_U_23
  _atom_site_aniso_U_13
  _atom_site_aniso_U_12
 Bi1 0.02271(11) 0.02271(11) 0.02114(14) 0.000 0.000 0.01136(6)
 Bi2 0.02412(8) 0.02412(8) 0.02236(11) 0.000 0.000 0.01206(4)
 Bi3 0.02827(8) 0.02606(7) 0.02325(7) -0.00100(5) 0.00058(5) 0.01314(6)
 Rb3 0.0423(2) 0.03721(19) 0.03053(17) 0.00082(14) 0.00271(14) 0.02253(16)
 Rb5 0.03169(19) 0.0288(2) 0.0428(3) 0.00088(19) 0.00044(10) 0.01442(12)
 Rb6 0.0435(2) 0.0435(2) 0.0287(3) 0.000 0.000 0.02175(10)
 Rb4 0.0485(2) 0.0485(2) 0.0273(3) 0.000 0.000 0.02427(11)
 Rb1 0.0480(2) 0.0480(2) 0.0259(3) 0.000 0.000 0.02400(11)
 Rb2 0.0788(3) 0.0437(2) 0.0582(3) -0.00098(19) -0.0043(2) 0.0280(2)
 Cl4 0.0404(5) 0.0322(4) 0.0365(4) -0.0009(3) -0.0012(3) 0.0186(4)
 Cl9 0.0359(4) 0.0315(4) 0.0375(4) -0.0009(3) 0.0002(3) 0.0140(4)
 Cl7 0.0342(5) 0.0307(6) 0.0532(8) -0.0004(5) -0.0002(3) 0.0153(3)
 Cl1 0.0388(5) 0.0807(8) 0.0379(5) 0.0043(5) -0.0043(4) 0.0371(5)
 Cl3 0.0472(6) 0.0677(7) 0.0422(5) -0.0061(5) -0.0135(4) 0.0391(5)
 Cl8 0.0542(6) 0.0375(5) 0.0879(9) -0.0017(5) 0.0353(6) 0.0191(5)
 Cl6 0.0425(5) 0.0887(12) 0.0521(8) -0.0014(8) -0.0007(4) 0.0444(6)
 Cl2 0.0487(6) 0.0577(7) 0.0425(6) 0.0118(5) 0.0173(5) 0.0068(5)
 Cl5 0.0582(7) 0.0773(8) 0.0485(6) 0.0019(6) -0.0150(5) 0.0372(6)
 Sb3 0.02827(8) 0.02606(7) 0.02325(7) -0.00100(5) 0.00058(5) 0.01314(6)
 Sb1 0.02271(11) 0.02271(11) 0.02114(14) 0.000 0.000 0.01136(6)
 Sb2 0.02412(8) 0.02412(8) 0.02236(11) 0.000 0.000 0.01206(4)

_geom_special_details
;
 All esds (except the esd in the dihedral angle between two l.s. planes)
 are estimated using the full covariance matrix.  The cell esds are taken
 into account individually in the estimation of esds in distances, angles
 and torsion angles; correlations between esds in cell parameters are only
 used when they are defined by crystal symmetry.  An approximate (isotropic)
 treatment of cell esds is used for estimating esds involving l.s. planes.
;
loop_
  _geom_bond_atom_site_label_1
  _geom_bond_atom_site_label_2
  _geom_bond_distance
  _geom_bond_site_symmetry_2
  _geom_bond_publ_flag
 Bi1 Rb1 4.1492(6) . ?
 Bi1 Rb1 4.1494(6) 19_556 ?
 Bi1 Rb2 4.4743(5) 19_666 ?
 Bi1 Rb2 4.4743(5) 21_546 ?
 Bi1 Rb2 4.4743(5) 3_565 ?
 Bi1 Rb2 4.4743(5) 1_445 ?
 Bi1 Cl1 2.6879(9) 20_556 ?
 Bi1 Cl1 2.6880(9) 19_556 ?
 Bi1 Cl1 2.6881(9) . ?
 Bi1 Cl1 2.6879(9) 2 ?
 Bi1 Cl1 2.6880(9) 21_556 ?
 Bi1 Cl1 2.6880(9) 3 ?
 Bi2 Rb4 4.0077(6) . ?
 Bi2 Rb2 4.4795(4) 19_666 ?
 Bi2 Rb2 4.4795(4) 21_556 ?
 Bi2 Rb2 4.4795(5) 20_566 ?
 Bi2 Cl3 2.7624(9) 3_565 ?
 Bi2 Cl3 2.7624(9) 2_665 ?
 Bi2 Cl3 2.7626(9) . ?
 Bi2 Cl2 2.6083(9) 3_565 ?
 Bi2 Cl2 2.6083(9) 2_665 ?
 Bi2 Cl2 2.6085(10) . ?
 Bi3 Cl4 2.6960(9) . ?
 Bi3 Cl9 2.7080(9) . ?
 Bi3 Cl7 2.8944(8) . ?
 Bi3 Cl8 2.5302(10) . ?
 Bi3 Cl6 2.9294(9) . ?
 Bi3 Cl5 2.5641(10) . ?
 Rb3 Rb5 4.6126(3) 21_666 ?
 Rb3 Rb4 4.6894(3) 19_676 ?
 Rb3 Rb1 4.6964(4) 19_666 ?
 Rb3 Rb2 4.9483(6) . ?
 Rb3 Cl4 3.4068(9) 20_566 ?
 Rb3 Cl9 3.3926(9) 19_666 ?
 Rb3 Cl1 3.4693(10) 19_666 ?
 Rb3 Cl3 3.2771(9) 20_566 ?
 Rb3 Cl8 3.3799(11) 20_566 ?
 Rb3 Cl8 3.3919(11) 19_666 ?
 Rb3 Cl2 3.1981(10) . ?
 Rb3 Cl5 3.3572(12) 21_666 ?
 Rb5 Rb6 4.7547(3) . ?
 Rb5 Rb6 4.7547(3) 16 ?
 Rb5 Cl4 3.3303(9) 3_565 ?
 Rb5 Cl4 3.3302(9) 16_445 ?
 Rb5 Cl9 3.3454(9) 18 ?
 Rb5 Cl9 3.3456(9) 2 ?
 Rb5 Cl7 3.2407(4) 3_565 ?
 Rb5 Cl7 3.2407(5) 2 ?
 Rb5 Cl6 3.2071(14) . ?
 Rb6 Rb4 4.3796(8) 16_445 ?
 Rb6 Rb1 4.4079(7) . ?
 Rb6 Cl4 3.3815(9) 17 ?
 Rb6 Cl4 3.3814(9) 16_445 ?
 Rb6 Cl4 3.3815(9) 18_545 ?
 Rb6 Cl9 3.3778(9) 2 ?
 Rb6 Cl9 3.3778(9) 3 ?
 Rb6 Cl9 3.3780(9) . ?
 Rb6 Cl6 3.79224(15) 2 ?
 Rb6 Cl6 3.79226(15) . ?
 Rb6 Cl6 3.79224(12) 3 ?
 Rb4 Cl4 3.3139(9) 3_565 ?
 Rb4 Cl4 3.3139(9) 2_665 ?
 Rb4 Cl4 3.3138(9) . ?
 Rb4 Cl3 3.3290(11) 2_665 ?
 Rb4 Cl3 3.3287(11) . ?
 Rb4 Cl3 3.3290(11) 3_565 ?
 Rb4 Cl5 3.8346(13) 2_665 ?
 Rb4 Cl5 3.8346(12) 3_565 ?
 Rb4 Cl5 3.8346(13) . ?
 Rb4 Sb2 4.0077(6) . ?
 Rb1 Cl9 3.3265(9) . ?
 Rb1 Cl9 3.3265(9) 2 ?
 Rb1 Cl9 3.3265(9) 3 ?
 Rb1 Cl1 3.3627(11) 2 ?
 Rb1 Cl1 3.3627(11) 3 ?
 Rb1 Cl1 3.3626(11) . ?
 Rb1 Cl5 3.8140(13) 2 ?
 Rb1 Cl5 3.8140(12) 3 ?
 Rb1 Cl5 3.8139(13) . ?
 Rb1 Sb1 4.1492(6) . ?
 Rb2 Rb2 4.9390(6) 20_566 ?
 Rb2 Rb2 4.9390(6) 21_656 ?
 Rb2 Cl1 3.6666(13) 19_666 ?
 Rb2 Cl1 3.8332(13) 20_666 ?
 Rb2 Cl1 3.5156(11) 3_665 ?
 Rb2 Cl3 3.7393(12) . ?
 Rb2 Cl3 3.3667(12) 19_666 ?
 Rb2 Cl2 3.3472(12) 21_656 ?
 Rb2 Cl2 3.3739(14) . ?
 Rb2 Cl5 3.5235(13) 19_666 ?
 Cl4 Sb3 2.6960(9) . ?
 Cl9 Sb3 2.7080(9) . ?
 Cl7 Sb3 2.8944(8) . ?
 Cl1 Sb1 2.6881(9) . ?
 Cl3 Sb2 2.7626(9) . ?
 Cl8 Sb3 2.5302(10) . ?
 Cl2 Sb2 2.6085(9) . ?
 Cl5 Sb3 2.5641(10) . ?

loop_
  _geom_angle_atom_site_label_1
  _geom_angle_atom_site_label_2
  _geom_angle_atom_site_label_3
  _geom_angle
  _geom_angle_site_symmetry_1
  _geom_angle_site_symmetry_3
  _geom_angle_publ_flag
 Rb1 Bi1 Rb1 180.0 . 19_556 ?
 Rb1 Bi1 Rb2 105.659(7) . 3_565 ?
 Rb1 Bi1 Rb2 74.341(7) . 21_546 ?
 Rb1 Bi1 Rb2 105.659(7) . 1_445 ?
 Rb1 Bi1 Rb2 74.341(7) 19_556 3_565 ?
 Rb1 Bi1 Rb2 74.341(7) 19_556 1_445 ?
 Rb1 Bi1 Rb2 105.659(7) 19_556 21_546 ?
 Rb1 Bi1 Rb2 105.659(7) 19_556 19_666 ?
 Rb1 Bi1 Rb2 74.341(7) . 19_666 ?
 Rb2 Bi1 Rb2 112.999(6) 19_666 21_546 ?
 Rb2 Bi1 Rb2 67.001(6) 19_666 3_565 ?
 Rb2 Bi1 Rb2 112.999(6) 1_445 3_565 ?
 Rb2 Bi1 Rb2 180.000(13) 3_565 21_546 ?
 Rb2 Bi1 Rb2 67.001(6) 1_445 21_546 ?
 Rb2 Bi1 Rb2 180.000(13) 1_445 19_666 ?
 Cl1 Bi1 Rb1 53.93(2) 20_556 19_556 ?
 Cl1 Bi1 Rb1 126.07(2) 21_556 . ?
 Cl1 Bi1 Rb1 53.93(2) . . ?
 Cl1 Bi1 Rb1 126.07(2) 2 19_556 ?
 Cl1 Bi1 Rb1 126.07(2) 19_556 . ?
 Cl1 Bi1 Rb1 53.93(2) 21_556 19_556 ?
 Cl1 Bi1 Rb1 53.93(2) 2 . ?
 Cl1 Bi1 Rb1 126.07(2) 3 19_556 ?
 Cl1 Bi1 Rb1 53.93(2) 3 . ?
 Cl1 Bi1 Rb1 53.93(2) 19_556 19_556 ?
 Cl1 Bi1 Rb1 126.07(2) . 19_556 ?
 Cl1 Bi1 Rb1 126.07(2) 20_556 . ?
 Cl1 Bi1 Rb2 121.45(3) 19_556 21_546 ?
 Cl1 Bi1 Rb2 51.77(2) 2 3_565 ?
 Cl1 Bi1 Rb2 51.77(2) 3 1_445 ?
 Cl1 Bi1 Rb2 58.55(3) 20_556 1_445 ?
 Cl1 Bi1 Rb2 128.23(2) 21_556 1_445 ?
 Cl1 Bi1 Rb2 121.45(3) 2 1_445 ?
 Cl1 Bi1 Rb2 51.77(2) 20_556 21_546 ?
 Cl1 Bi1 Rb2 128.23(2) 3 19_666 ?
 Cl1 Bi1 Rb2 125.01(3) 3 3_565 ?
 Cl1 Bi1 Rb2 125.01(3) 19_556 19_666 ?
 Cl1 Bi1 Rb2 121.45(3) . 3_565 ?
 Cl1 Bi1 Rb2 54.99(3) . 19_666 ?
 Cl1 Bi1 Rb2 54.99(3) 19_556 1_445 ?
 Cl1 Bi1 Rb2 128.23(2) 2 21_546 ?
 Cl1 Bi1 Rb2 125.01(3) 21_556 21_546 ?
 Cl1 Bi1 Rb2 128.23(2) 20_556 3_565 ?
 Cl1 Bi1 Rb2 54.99(3) 3 21_546 ?
 Cl1 Bi1 Rb2 125.01(3) . 1_445 ?
 Cl1 Bi1 Rb2 58.55(3) . 21_546 ?
 Cl1 Bi1 Rb2 121.45(3) 20_556 19_666 ?
 Cl1 Bi1 Rb2 58.55(3) 19_556 3_565 ?
 Cl1 Bi1 Rb2 58.55(3) 2 19_666 ?
 Cl1 Bi1 Rb2 51.77(2) 21_556 19_666 ?
 Cl1 Bi1 Rb2 54.99(3) 21_556 3_565 ?
 Cl1 Bi1 Cl1 88.85(3) 2 3 ?
 Cl1 Bi1 Cl1 91.15(3) 2 21_556 ?
 Cl1 Bi1 Cl1 91.15(3) 3 19_556 ?
 Cl1 Bi1 Cl1 180.00(3) 21_556 3 ?
 Cl1 Bi1 Cl1 88.85(3) 21_556 19_556 ?
 Cl1 Bi1 Cl1 88.85(3) 2 . ?
 Cl1 Bi1 Cl1 88.85(3) 20_556 21_556 ?
 Cl1 Bi1 Cl1 91.15(3) 21_556 . ?
 Cl1 Bi1 Cl1 88.85(3) 20_556 19_556 ?
 Cl1 Bi1 Cl1 88.85(3) 3 . ?
 Cl1 Bi1 Cl1 180.00(3) 20_556 2 ?
 Cl1 Bi1 Cl1 91.15(3) 20_556 3 ?
 Cl1 Bi1 Cl1 91.15(3) 20_556 . ?
 Cl1 Bi1 Cl1 180.00(3) 19_556 . ?
 Cl1 Bi1 Cl1 91.15(3) 2 19_556 ?
 Rb4 Bi2 Rb2 76.942(7) . 20_566 ?
 Rb4 Bi2 Rb2 76.942(7) . 19_666 ?
 Rb4 Bi2 Rb2 76.942(7) . 21_556 ?
 Rb2 Bi2 Rb2 115.051(5) 20_566 19_666 ?
 Rb2 Bi2 Rb2 115.051(5) 21_556 19_666 ?
 Rb2 Bi2 Rb2 115.051(5) 21_556 20_566 ?
 Cl3 Bi2 Rb4 55.28(2) 3_565 . ?
 Cl3 Bi2 Rb4 55.28(2) . . ?
 Cl3 Bi2 Rb4 55.28(2) 2_665 . ?
 Cl3 Bi2 Rb2 48.61(2) 2_665 20_566 ?
 Cl3 Bi2 Rb2 67.65(2) 3_565 19_666 ?
 Cl3 Bi2 Rb2 48.61(2) 3_565 21_556 ?
 Cl3 Bi2 Rb2 130.95(2) 3_565 20_566 ?
 Cl3 Bi2 Rb2 48.61(2) . 19_666 ?
 Cl3 Bi2 Rb2 67.65(3) . 20_566 ?
 Cl3 Bi2 Rb2 130.95(2) . 21_556 ?
 Cl3 Bi2 Rb2 67.65(2) 2_665 21_556 ?
 Cl3 Bi2 Rb2 130.95(2) 2_665 19_666 ?
 Cl3 Bi2 Cl3 90.77(3) 2_665 . ?
 Cl3 Bi2 Cl3 90.77(3) 2_665 3_565 ?
 Cl3 Bi2 Cl3 90.77(3) 3_565 . ?
 Cl2 Bi2 Rb4 123.72(2) 2_665 . ?
 Cl2 Bi2 Rb4 123.73(3) . . ?
 Cl2 Bi2 Rb4 123.72(2) 3_565 . ?
 Cl2 Bi2 Rb2 113.05(3) 2_665 20_566 ?
 Cl2 Bi2 Rb2 47.91(3) 2_665 21_556 ?
 Cl2 Bi2 Rb2 47.91(3) 3_565 19_666 ?
 Cl2 Bi2 Rb2 113.05(3) . 19_666 ?
 Cl2 Bi2 Rb2 113.05(3) 3_565 21_556 ?
 Cl2 Bi2 Rb2 130.93(3) . 21_556 ?
 Cl2 Bi2 Rb2 130.93(3) 3_565 20_566 ?
 Cl2 Bi2 Rb2 130.93(3) 2_665 19_666 ?
 Cl2 Bi2 Rb2 47.91(3) . 20_566 ?
 Cl2 Bi2 Cl3 178.78(3) 3_565 2_665 ?
 Cl2 Bi2 Cl3 88.03(3) 2_665 3_565 ?
 Cl2 Bi2 Cl3 178.78(4) 2_665 . ?
 Cl2 Bi2 Cl3 89.04(4) 3_565 3_565 ?
 Cl2 Bi2 Cl3 89.04(4) 2_665 2_665 ?
 Cl2 Bi2 Cl3 178.79(4) . 3_565 ?
 Cl2 Bi2 Cl3 88.03(3) 3_565 . ?
 Cl2 Bi2 Cl3 88.03(3) . 2_665 ?
 Cl2 Bi2 Cl3 89.05(4) . . ?
 Cl2 Bi2 Cl2 92.15(3) 3_565 . ?
 Cl2 Bi2 Cl2 92.15(3) 2_665 . ?
 Cl2 Bi2 Cl2 92.16(4) 2_665 3_565 ?
 Cl4 Bi3 Cl9 176.54(3) . . ?
 Cl4 Bi3 Cl7 88.638(18) . . ?
 Cl4 Bi3 Cl6 90.843(19) . . ?
 Cl9 Bi3 Cl7 89.167(19) . . ?
 Cl9 Bi3 Cl6 91.381(19) . . ?
 Cl7 Bi3 Cl6 79.25(3) . . ?
 Cl8 Bi3 Cl4 88.78(3) . . ?
 Cl8 Bi3 Cl9 88.60(3) . . ?
 Cl8 Bi3 Cl7 91.57(4) . . ?
 Cl8 Bi3 Cl6 170.83(4) . . ?
 Cl8 Bi3 Cl5 89.20(4) . . ?
 Cl5 Bi3 Cl4 91.55(3) . . ?
 Cl5 Bi3 Cl9 90.68(3) . . ?
 Cl5 Bi3 Cl7 179.21(3) . . ?
 Cl5 Bi3 Cl6 99.98(4) . . ?
 Rb5 Rb3 Rb4 87.892(10) 21_666 19_676 ?
 Rb5 Rb3 Rb1 88.433(10) 21_666 19_666 ?
 Rb5 Rb3 Rb2 123.185(9) 21_666 . ?
 Rb4 Rb3 Rb1 107.258(7) 19_676 19_666 ?
 Rb4 Rb3 Rb2 146.391(12) 19_676 . ?
 Rb1 Rb3 Rb2 65.430(8) 19_666 . ?
 Cl4 Rb3 Rb5 46.101(15) 20_566 21_666 ?
 Cl4 Rb3 Rb4 44.944(16) 20_566 19_676 ?
 Cl4 Rb3 Rb1 113.843(18) 20_566 19_666 ?
 Cl4 Rb3 Rb2 168.604(18) 20_566 . ?
 Cl4 Rb3 Cl1 140.50(3) 20_566 19_666 ?
 Cl9 Rb3 Rb5 46.374(15) 19_666 21_666 ?
 Cl9 Rb3 Rb4 113.293(18) 19_666 19_676 ?
 Cl9 Rb3 Rb1 45.080(16) 19_666 19_666 ?
 Cl9 Rb3 Rb2 85.346(17) 19_666 . ?
 Cl9 Rb3 Cl4 86.83(2) 19_666 20_566 ?
 Cl9 Rb3 Cl1 89.50(2) 19_666 19_666 ?
 Cl1 Rb3 Rb5 134.038(19) 19_666 21_666 ?
 Cl1 Rb3 Rb4 102.45(2) 19_666 19_676 ?
 Cl1 Rb3 Rb1 45.640(18) 19_666 19_666 ?
 Cl1 Rb3 Rb2 47.77(2) 19_666 . ?
 Cl3 Rb3 Rb5 132.69(2) 20_566 21_666 ?
 Cl3 Rb3 Rb4 45.22(2) 20_566 19_676 ?
 Cl3 Rb3 Rb1 108.65(2) 20_566 19_666 ?
 Cl3 Rb3 Rb2 103.87(2) 20_566 . ?
 Cl3 Rb3 Cl4 87.23(2) 20_566 20_566 ?
 Cl3 Rb3 Cl9 145.78(3) 20_566 19_666 ?
 Cl3 Rb3 Cl1 74.24(3) 20_566 19_666 ?
 Cl3 Rb3 Cl8 91.80(3) 20_566 20_566 ?
 Cl3 Rb3 Cl8 145.53(3) 20_566 19_666 ?
 Cl3 Rb3 Cl5 73.03(3) 20_566 21_666 ?
 Cl8 Rb3 Rb5 76.74(2) 20_566 21_666 ?
 Cl8 Rb3 Rb5 76.69(2) 19_666 21_666 ?
 Cl8 Rb3 Rb4 159.24(3) 19_666 19_676 ?
 Cl8 Rb3 Rb4 86.48(2) 20_566 19_676 ?
 Cl8 Rb3 Rb1 159.54(3) 20_566 19_666 ?
 Cl8 Rb3 Rb1 86.40(2) 19_666 19_666 ?
 Cl8 Rb3 Rb2 53.46(2) 19_666 . ?
 Cl8 Rb3 Rb2 111.14(2) 20_566 . ?
 Cl8 Rb3 Cl4 115.52(3) 19_666 20_566 ?
 Cl8 Rb3 Cl4 65.22(2) 20_566 20_566 ?
 Cl8 Rb3 Cl9 115.87(3) 20_566 19_666 ?
 Cl8 Rb3 Cl9 65.31(2) 19_666 19_666 ?
 Cl8 Rb3 Cl1 147.49(3) 20_566 19_666 ?
 Cl8 Rb3 Cl1 98.26(3) 19_666 19_666 ?
 Cl8 Rb3 Cl8 76.60(4) 20_566 19_666 ?
 Cl2 Rb3 Rb5 146.43(2) . 21_666 ?
 Cl2 Rb3 Rb4 117.41(3) . 19_676 ?
 Cl2 Rb3 Rb1 103.08(2) . 19_666 ?
 Cl2 Rb3 Rb2 42.51(2) . . ?
 Cl2 Rb3 Cl4 142.31(3) . 20_566 ?
 Cl2 Rb3 Cl9 126.76(3) . 19_666 ?
 Cl2 Rb3 Cl1 65.16(3) . 19_666 ?
 Cl2 Rb3 Cl3 73.64(3) . 20_566 ?
 Cl2 Rb3 Cl8 82.88(3) . 20_566 ?
 Cl2 Rb3 Cl8 72.77(3) . 19_666 ?
 Cl2 Rb3 Cl5 127.73(3) . 21_666 ?
 Cl5 Rb3 Rb5 84.47(2) 21_666 21_666 ?
 Cl5 Rb3 Rb4 53.89(2) 21_666 19_676 ?
 Cl5 Rb3 Rb1 53.45(2) 21_666 19_666 ?
 Cl5 Rb3 Rb2 111.75(2) 21_666 . ?
 Cl5 Rb3 Cl4 73.64(3) 21_666 20_566 ?
 Cl5 Rb3 Cl9 72.95(3) 21_666 19_666 ?
 Cl5 Rb3 Cl1 67.72(3) 21_666 19_666 ?
 Cl5 Rb3 Cl8 136.12(3) 21_666 19_666 ?
 Cl5 Rb3 Cl8 136.78(3) 21_666 20_566 ?
 Rb3 Rb5 Rb3 177.227(15) 20_456 36_455 ?
 Rb3 Rb5 Rb6 89.256(8) 36_455 . ?
 Rb3 Rb5 Rb6 89.061(9) 20_456 . ?
 Rb3 Rb5 Rb6 89.249(9) 20_456 16 ?
 Rb3 Rb5 Rb6 89.068(9) 36_455 16 ?
 Rb6 Rb5 Rb6 105.257(9) . 16 ?
 Cl4 Rb5 Rb3 131.611(16) 16_445 20_456 ?
 Cl4 Rb5 Rb3 47.487(16) 3_565 20_456 ?
 Cl4 Rb5 Rb3 47.490(16) 16_445 36_455 ?
 Cl4 Rb5 Rb3 131.615(16) 3_565 36_455 ?
 Cl4 Rb5 Rb6 114.247(18) 3_565 . ?
 Cl4 Rb5 Rb6 114.253(19) 16_445 16 ?
 Cl4 Rb5 Rb6 45.327(16) 3_565 16 ?
 Cl4 Rb5 Rb6 45.330(16) 16_445 . ?
 Cl4 Rb5 Cl4 152.13(3) 3_565 16_445 ?
 Cl4 Rb5 Cl9 84.40(2) 16_445 2 ?
 Cl4 Rb5 Cl9 84.41(2) 3_565 18 ?
 Cl4 Rb5 Cl9 88.86(2) 16_445 18 ?
 Cl4 Rb5 Cl9 88.86(2) 3_565 2 ?
 Cl9 Rb5 Rb3 131.857(16) 18 20_456 ?
 Cl9 Rb5 Rb3 47.226(15) 2 20_456 ?
 Cl9 Rb5 Rb3 131.860(16) 2 36_455 ?
 Cl9 Rb5 Rb3 47.229(16) 18 36_455 ?
 Cl9 Rb5 Rb6 45.269(16) 2 . ?
 Cl9 Rb5 Rb6 114.062(18) 2 16 ?
 Cl9 Rb5 Rb6 45.274(17) 18 16 ?
 Cl9 Rb5 Rb6 114.068(18) 18 . ?
 Cl9 Rb5 Cl9 151.78(3) 2 18 ?
 Cl7 Rb5 Rb3 90.983(6) 2 36_455 ?
 Cl7 Rb5 Rb3 90.975(6) 3_565 20_456 ?
 Cl7 Rb5 Rb3 91.082(6) 3_565 36_455 ?
 Cl7 Rb5 Rb3 91.074(6) 2 20_456 ?
 Cl7 Rb5 Rb6 85.26(2) 2 . ?
 Cl7 Rb5 Rb6 85.26(2) 3_565 16 ?
 Cl7 Rb5 Rb6 169.48(3) 3_565 . ?
 Cl7 Rb5 Rb6 169.48(2) 2 16 ?
 Cl7 Rb5 Cl4 72.98(2) 2 16_445 ?
 Cl7 Rb5 Cl4 72.98(2) 3_565 3_565 ?
 Cl7 Rb5 Cl4 130.54(2) 2 3_565 ?
 Cl7 Rb5 Cl4 130.55(2) 3_565 16_445 ?
 Cl7 Rb5 Cl9 130.42(2) 2 18 ?
 Cl7 Rb5 Cl9 130.41(2) 3_565 2 ?
 Cl7 Rb5 Cl9 73.35(2) 2 2 ?
 Cl7 Rb5 Cl9 73.35(2) 3_565 18 ?
 Cl7 Rb5 Cl7 84.22(5) 2 3_565 ?
 Cl6 Rb5 Rb3 88.613(7) . 36_455 ?
 Cl6 Rb5 Rb3 88.614(7) . 20_456 ?
 Cl6 Rb5 Rb6 52.629(5) . . ?
 Cl6 Rb5 Rb6 52.628(5) . 16 ?
 Cl6 Rb5 Cl4 76.065(16) . 16_445 ?
 Cl6 Rb5 Cl4 76.067(17) . 3_565 ?
 Cl6 Rb5 Cl9 75.888(17) . 18 ?
 Cl6 Rb5 Cl9 75.889(16) . 2 ?
 Cl6 Rb5 Cl7 137.89(2) . 2 ?
 Cl6 Rb5 Cl7 137.89(3) . 3_565 ?
 Rb4 Rb6 Rb5 89.846(6) 16_445 2 ?
 Rb4 Rb6 Rb1 180.0 16_445 . ?
 Rb1 Rb6 Rb5 90.154(6) . 2 ?
 Cl4 Rb6 Rb5 123.703(18) 17 2 ?
 Cl4 Rb6 Rb5 44.460(15) 18_545 2 ?
 Cl4 Rb6 Rb5 98.829(17) 16_445 2 ?
 Cl4 Rb6 Rb4 48.480(16) 18_545 16_445 ?
 Cl4 Rb6 Rb4 48.480(16) 17 16_445 ?
 Cl4 Rb6 Rb4 48.481(16) 16_445 16_445 ?
 Cl4 Rb6 Rb1 131.520(16) 16_445 . ?
 Cl4 Rb6 Rb1 131.519(16) 17 . ?
 Cl4 Rb6 Rb1 131.519(16) 18_545 . ?
 Cl4 Rb6 Cl4 80.85(2) 16_445 17 ?
 Cl4 Rb6 Cl4 80.84(2) 18_545 17 ?
 Cl4 Rb6 Cl4 80.85(2) 16_445 18_545 ?
 Cl4 Rb6 Cl6 67.69(2) 16_445 2 ?
 Cl4 Rb6 Cl6 67.69(2) 18_545 3 ?
 Cl4 Rb6 Cl6 138.28(2) 18_545 . ?
 Cl4 Rb6 Cl6 68.06(2) 18_545 2 ?
 Cl4 Rb6 Cl6 68.06(2) 17 3 ?
 Cl4 Rb6 Cl6 138.29(2) 17 2 ?
 Cl4 Rb6 Cl6 67.69(2) 17 . ?
 Cl4 Rb6 Cl6 138.29(2) 16_445 3 ?
 Cl4 Rb6 Cl6 68.06(2) 16_445 . ?
 Cl9 Rb6 Rb5 99.279(17) 2 2 ?
 Cl9 Rb6 Rb5 44.718(15) 3 2 ?
 Cl9 Rb6 Rb5 123.688(18) . 2 ?
 Cl9 Rb6 Rb4 131.609(16) 2 16_445 ?
 Cl9 Rb6 Rb4 131.607(16) 3 16_445 ?
 Cl9 Rb6 Rb4 131.609(16) . 16_445 ?
 Cl9 Rb6 Rb1 48.392(16) 2 . ?
 Cl9 Rb6 Rb1 48.392(16) 3 . ?
 Cl9 Rb6 Rb1 48.391(16) . . ?
 Cl9 Rb6 Cl4 135.82(2) 2 17 ?
 Cl9 Rb6 Cl4 135.82(2) . 18_545 ?
 Cl9 Rb6 Cl4 136.30(2) . 16_445 ?
 Cl9 Rb6 Cl4 83.13(2) 2 16_445 ?
 Cl9 Rb6 Cl4 83.13(2) 3 18_545 ?
 Cl9 Rb6 Cl4 136.30(2) 2 18_545 ?
 Cl9 Rb6 Cl4 83.13(2) . 17 ?
 Cl9 Rb6 Cl4 135.82(2) 3 16_445 ?
 Cl9 Rb6 Cl4 136.30(2) 3 17 ?
 Cl9 Rb6 Cl9 80.71(2) 2 . ?
 Cl9 Rb6 Cl9 80.71(2) 3 . ?
 Cl9 Rb6 Cl9 80.71(2) 3 2 ?
 Cl9 Rb6 Cl6 138.59(2) 2 3 ?
 Cl9 Rb6 Cl6 68.13(2) 2 . ?
 Cl9 Rb6 Cl6 138.58(2) . 2 ?
 Cl9 Rb6 Cl6 68.25(2) . . ?
 Cl9 Rb6 Cl6 138.59(2) 3 . ?
 Cl9 Rb6 Cl6 68.24(2) 3 3 ?
 Cl9 Rb6 Cl6 68.13(2) . 3 ?
 Cl9 Rb6 Cl6 68.13(2) 3 2 ?
 Cl9 Rb6 Cl6 68.24(2) 2 2 ?
 Cl6 Rb6 Rb5 42.23(2) 2 2 ?
 Cl6 Rb6 Rb5 77.77(2) 3 2 ?
 Cl6 Rb6 Rb5 162.23(2) . 2 ?
 Cl6 Rb6 Rb4 89.807(8) 2 16_445 ?
 Cl6 Rb6 Rb4 89.804(8) . 16_445 ?
 Cl6 Rb6 Rb4 89.805(8) 3 16_445 ?
 Cl6 Rb6 Rb1 90.196(8) . . ?
 Cl6 Rb6 Rb1 90.193(8) 2 . ?
 Cl6 Rb6 Rb1 90.193(8) 3 . ?
 Cl6 Rb6 Cl6 120.0 2 . ?
 Cl6 Rb6 Cl6 120.0 3 . ?
 Cl6 Rb6 Cl6 119.999(2) 2 3 ?
 Cl4 Rb4 Bi2 130.181(16) . . ?
 Cl4 Rb4 Bi2 130.182(17) 3_565 . ?
 Cl4 Rb4 Bi2 130.182(17) 2_665 . ?
 Cl4 Rb4 Rb6 49.818(16) . 16 ?
 Cl4 Rb4 Rb6 49.818(17) 2_665 16 ?
 Cl4 Rb4 Rb6 49.818(17) 3_565 16 ?
 Cl4 Rb4 Cl4 82.85(2) 3_565 . ?
 Cl4 Rb4 Cl4 82.85(2) 2_665 . ?
 Cl4 Rb4 Cl4 82.85(2) 2_665 3_565 ?
 Cl4 Rb4 Cl3 145.74(3) 3_565 . ?
 Cl4 Rb4 Cl3 128.69(3) 2_665 . ?
 Cl4 Rb4 Cl3 145.74(2) 2_665 3_565 ?
 Cl4 Rb4 Cl3 145.74(3) . 2_665 ?
 Cl4 Rb4 Cl3 87.93(2) 3_565 3_565 ?
 Cl4 Rb4 Cl3 128.69(2) . 3_565 ?
 Cl4 Rb4 Cl3 87.92(2) . . ?
 Cl4 Rb4 Cl3 128.70(2) 3_565 2_665 ?
 Cl4 Rb4 Cl3 87.93(2) 2_665 2_665 ?
 Cl4 Rb4 Cl5 137.29(3) 3_565 2_665 ?
 Cl4 Rb4 Cl5 68.65(2) 2_665 3_565 ?
 Cl4 Rb4 Cl5 137.29(3) . 3_565 ?
 Cl4 Rb4 Cl5 68.65(2) . 2_665 ?
 Cl4 Rb4 Cl5 63.17(2) 3_565 3_565 ?
 Cl4 Rb4 Cl5 137.29(3) 2_665 . ?
 Cl4 Rb4 Cl5 63.17(2) 2_665 2_665 ?
 Cl4 Rb4 Cl5 68.65(2) 3_565 . ?
 Cl4 Rb4 Cl5 63.17(2) . . ?
 Cl4 Rb4 Sb2 130.181(16) . . ?
 Cl4 Rb4 Sb2 130.182(17) 2_665 . ?
 Cl4 Rb4 Sb2 130.182(17) 3_565 . ?
 Cl3 Rb4 Bi2 43.007(17) 2_665 . ?
 Cl3 Rb4 Bi2 43.011(17) . . ?
 Cl3 Rb4 Bi2 43.007(17) 3_565 . ?
 Cl3 Rb4 Rb6 136.993(17) 3_565 16 ?
 Cl3 Rb4 Rb6 136.988(17) . 16 ?
 Cl3 Rb4 Rb6 136.994(17) 2_665 16 ?
 Cl3 Rb4 Cl3 72.41(3) 2_665 3_565 ?
 Cl3 Rb4 Cl3 72.42(3) . 3_565 ?
 Cl3 Rb4 Cl3 72.42(3) . 2_665 ?
 Cl3 Rb4 Cl5 134.70(3) 3_565 2_665 ?
 Cl3 Rb4 Cl5 77.72(3) 2_665 2_665 ?
 Cl3 Rb4 Cl5 66.46(2) 3_565 . ?
 Cl3 Rb4 Cl5 77.72(3) 3_565 3_565 ?
 Cl3 Rb4 Cl5 134.70(3) 2_665 . ?
 Cl3 Rb4 Cl5 134.70(3) . 3_565 ?
 Cl3 Rb4 Cl5 66.46(2) 2_665 3_565 ?
 Cl3 Rb4 Cl5 66.46(2) . 2_665 ?
 Cl3 Rb4 Cl5 77.72(3) . . ?
 Cl3 Rb4 Sb2 43.007(17) 3_565 . ?
 Cl3 Rb4 Sb2 43.007(17) 2_665 . ?
 Cl3 Rb4 Sb2 43.011(17) . . ?
 Cl5 Rb4 Bi2 92.384(18) 3_565 . ?
 Cl5 Rb4 Bi2 92.385(18) . . ?
 Cl5 Rb4 Bi2 92.384(18) 2_665 . ?
 Cl5 Rb4 Rb6 87.616(18) 3_565 16 ?
 Cl5 Rb4 Rb6 87.614(18) . 16 ?
 Cl5 Rb4 Rb6 87.615(18) 2_665 16 ?
 Cl5 Rb4 Cl5 119.829(3) 2_665 . ?
 Cl5 Rb4 Cl5 119.828(3) 3_565 2_665 ?
 Cl5 Rb4 Cl5 119.828(3) 3_565 . ?
 Cl5 Rb4 Sb2 92.384(18) 2_665 . ?
 Cl5 Rb4 Sb2 92.385(18) . . ?
 Cl5 Rb4 Sb2 92.384(18) 3_565 . ?
 Bi1 Rb1 Rb6 180.0 . . ?
 Cl9 Rb1 Bi1 130.603(17) 3 . ?
 Cl9 Rb1 Bi1 130.603(16) 2 . ?
 Cl9 Rb1 Bi1 130.600(16) . . ?
 Cl9 Rb1 Rb6 49.400(16) . . ?
 Cl9 Rb1 Rb6 49.397(17) 3 . ?
 Cl9 Rb1 Rb6 49.397(16) 2 . ?
 Cl9 Rb1 Cl9 82.22(2) . 3 ?
 Cl9 Rb1 Cl9 82.22(2) . 2 ?
 Cl9 Rb1 Cl9 82.22(2) 2 3 ?
 Cl9 Rb1 Cl1 92.48(2) 3 3 ?
 Cl9 Rb1 Cl1 152.32(3) 2 . ?
 Cl9 Rb1 Cl1 124.15(3) . 2 ?
 Cl9 Rb1 Cl1 152.32(3) 3 2 ?
 Cl9 Rb1 Cl1 124.15(2) 3 . ?
 Cl9 Rb1 Cl1 124.15(3) 2 3 ?
 Cl9 Rb1 Cl1 92.48(2) 2 2 ?
 Cl9 Rb1 Cl1 92.48(2) . . ?
 Cl9 Rb1 Cl1 152.31(3) . 3 ?
 Cl9 Rb1 Cl5 136.07(3) 3 . ?
 Cl9 Rb1 Cl5 62.95(2) . . ?
 Cl9 Rb1 Cl5 67.99(2) 3 2 ?
 Cl9 Rb1 Cl5 136.07(3) . 2 ?
 Cl9 Rb1 Cl5 67.99(2) 2 . ?
 Cl9 Rb1 Cl5 62.95(2) 2 2 ?
 Cl9 Rb1 Cl5 136.07(3) 2 3 ?
 Cl9 Rb1 Cl5 62.95(2) 3 3 ?
 Cl9 Rb1 Cl5 67.99(2) . 3 ?
 Cl9 Rb1 Sb1 130.600(16) . . ?
 Cl9 Rb1 Sb1 130.603(16) 2 . ?
 Cl9 Rb1 Sb1 130.603(17) 3 . ?
 Cl1 Rb1 Bi1 40.248(16) 2 . ?
 Cl1 Rb1 Bi1 40.249(17) 3 . ?
 Cl1 Rb1 Bi1 40.250(16) . . ?
 Cl1 Rb1 Rb6 139.751(17) 3 . ?
 Cl1 Rb1 Rb6 139.752(16) 2 . ?
 Cl1 Rb1 Rb6 139.750(16) . . ?
 Cl1 Rb1 Cl1 68.05(3) . 3 ?
 Cl1 Rb1 Cl1 68.05(3) . 2 ?
 Cl1 Rb1 Cl1 68.05(3) 2 3 ?
 Cl1 Rb1 Cl5 130.76(3) 3 . ?
 Cl1 Rb1 Cl5 63.66(2) 3 2 ?
 Cl1 Rb1 Cl5 63.66(2) 2 . ?
 Cl1 Rb1 Cl5 130.76(3) 2 3 ?
 Cl1 Rb1 Cl5 85.35(3) 2 2 ?
 Cl1 Rb1 Cl5 85.35(3) 3 3 ?
 Cl1 Rb1 Cl5 63.66(2) . 3 ?
 Cl1 Rb1 Cl5 85.35(3) . . ?
 Cl1 Rb1 Cl5 130.76(3) . 2 ?
 Cl1 Rb1 Sb1 40.249(17) 3 . ?
 Cl1 Rb1 Sb1 40.248(16) 2 . ?
 Cl1 Rb1 Sb1 40.250(16) . . ?
 Cl5 Rb1 Bi1 93.210(18) . . ?
 Cl5 Rb1 Bi1 93.209(18) 3 . ?
 Cl5 Rb1 Bi1 93.209(18) 2 . ?
 Cl5 Rb1 Rb6 86.791(18) 3 . ?
 Cl5 Rb1 Rb6 86.791(18) 2 . ?
 Cl5 Rb1 Rb6 86.790(18) . . ?
 Cl5 Rb1 Cl5 119.690(4) . 3 ?
 Cl5 Rb1 Cl5 119.689(4) . 2 ?
 Cl5 Rb1 Cl5 119.690(4) 2 3 ?
 Cl5 Rb1 Sb1 93.209(18) 3 . ?
 Cl5 Rb1 Sb1 93.210(18) . . ?
 Cl5 Rb1 Sb1 93.209(18) 2 . ?
 Sb1 Rb1 Rb6 180.0 . . ?
 Bi1 Rb2 Rb2 56.500(3) 1_665 20_566 ?
 Bi2 Rb2 Rb2 137.652(17) 19_666 20_566 ?
 Rb2 Rb2 Rb2 98.124(14) 21_656 20_566 ?
 Cl1 Rb2 Bi1 36.914(16) 3_665 1_665 ?
 Cl1 Rb2 Bi1 36.741(14) 20_666 1_665 ?
 Cl1 Rb2 Bi1 36.902(14) 19_666 1_665 ?
 Cl1 Rb2 Bi2 92.241(17) 20_666 19_666 ?
 Cl1 Rb2 Bi2 96.21(2) 3_665 19_666 ?
 Cl1 Rb2 Bi2 151.03(2) 19_666 19_666 ?
 Cl1 Rb2 Rb2 47.84(2) 3_665 21_656 ?
 Cl1 Rb2 Rb2 50.56(2) 3_665 20_566 ?
 Cl1 Rb2 Rb2 45.102(15) 20_666 21_656 ?
 Cl1 Rb2 Rb2 92.963(14) 20_666 20_566 ?
 Cl1 Rb2 Rb2 93.100(15) 19_666 21_656 ?
 Cl1 Rb2 Rb2 45.297(16) 19_666 20_566 ?
 Cl1 Rb2 Cl1 64.59(3) 3_665 19_666 ?
 Cl1 Rb2 Cl1 60.19(3) 19_666 20_666 ?
 Cl1 Rb2 Cl1 62.81(3) 3_665 20_666 ?
 Cl1 Rb2 Cl3 102.34(3) 19_666 . ?
 Cl1 Rb2 Cl3 68.25(2) 3_665 . ?
 Cl1 Rb2 Cl5 124.81(3) 3_665 19_666 ?
 Cl3 Rb2 Bi1 100.51(2) . 1_665 ?
 Cl3 Rb2 Bi1 152.02(2) 19_666 1_665 ?
 Cl3 Rb2 Bi2 37.997(16) 19_666 19_666 ?
 Cl3 Rb2 Bi2 88.881(19) . 19_666 ?
 Cl3 Rb2 Rb2 96.39(2) 19_666 21_656 ?
 Cl3 Rb2 Rb2 144.20(2) 19_666 20_566 ?
 Cl3 Rb2 Rb2 97.19(2) . 21_656 ?
 Cl3 Rb2 Rb2 57.05(2) . 20_566 ?
 Cl3 Rb2 Cl1 130.89(2) . 20_666 ?
 Cl3 Rb2 Cl1 119.98(2) 19_666 20_666 ?
 Cl3 Rb2 Cl1 130.57(3) 19_666 3_665 ?
 Cl3 Rb2 Cl1 164.37(3) 19_666 19_666 ?
 Cl3 Rb2 Cl3 88.79(3) 19_666 . ?
 Cl3 Rb2 Cl2 115.99(3) 19_666 . ?
 Cl3 Rb2 Cl5 81.78(3) 19_666 19_666 ?
 Cl2 Rb2 Bi1 91.63(2) . 1_665 ?
 Cl2 Rb2 Bi1 91.99(2) 21_656 1_665 ?
 Cl2 Rb2 Bi2 35.325(17) 21_656 19_666 ?
 Cl2 Rb2 Bi2 145.32(2) . 19_666 ?
 Cl2 Rb2 Rb2 140.62(2) . 21_656 ?
 Cl2 Rb2 Rb2 102.99(2) 21_656 20_566 ?
 Cl2 Rb2 Rb2 42.50(2) . 20_566 ?
 Cl2 Rb2 Rb2 42.92(3) 21_656 21_656 ?
 Cl2 Rb2 Cl1 92.88(3) . 3_665 ?
 Cl2 Rb2 Cl1 61.29(2) . 19_666 ?
 Cl2 Rb2 Cl1 126.92(3) 21_656 19_666 ?
 Cl2 Rb2 Cl1 87.84(3) 21_656 20_666 ?
 Cl2 Rb2 Cl1 121.47(3) . 20_666 ?
 Cl2 Rb2 Cl1 63.18(3) 21_656 3_665 ?
 Cl2 Rb2 Cl3 63.73(2) . . ?
 Cl2 Rb2 Cl3 66.15(3) 21_656 . ?
 Cl2 Rb2 Cl3 67.57(3) 21_656 19_666 ?
 Cl2 Rb2 Cl2 129.55(2) 21_656 . ?
 Cl2 Rb2 Cl5 112.53(3) . 19_666 ?
 Cl2 Rb2 Cl5 117.59(3) 21_656 19_666 ?
 Cl5 Rb2 Bi1 92.00(2) 19_666 1_665 ?
 Cl5 Rb2 Bi2 89.21(2) 19_666 19_666 ?
 Cl5 Rb2 Rb2 129.70(2) 19_666 20_566 ?
 Cl5 Rb2 Rb2 92.85(2) 19_666 21_656 ?
 Cl5 Rb2 Cl1 85.37(3) 19_666 19_666 ?
 Cl5 Rb2 Cl1 62.11(3) 19_666 20_666 ?
 Cl5 Rb2 Cl3 166.93(3) 19_666 . ?
 Bi3 Cl4 Rb5 99.69(3) . 2_665 ?
 Bi3 Cl4 Rb4 107.67(3) . . ?
 Rb5 Cl4 Rb3 86.41(2) 2_665 21_656 ?
 Rb5 Cl4 Rb6 90.21(2) 2_665 16 ?
 Rb6 Cl4 Rb3 151.63(3) 16 21_656 ?
 Rb4 Cl4 Rb3 88.49(2) . 21_656 ?
 Rb4 Cl4 Rb5 152.64(3) . 2_665 ?
 Rb4 Cl4 Rb6 81.70(2) . 16 ?
 Sb3 Cl4 Rb5 99.69(3) . 2_665 ?
 Sb3 Cl4 Rb4 107.67(3) . . ?
 Bi3 Cl9 Rb5 98.97(3) . 3 ?
 Bi3 Cl9 Rb6 107.02(3) . . ?
 Bi3 Cl9 Rb1 107.69(3) . . ?
 Rb5 Cl9 Rb3 86.40(2) 3 19_666 ?
 Rb5 Cl9 Rb6 90.01(2) 3 . ?
 Rb6 Cl9 Rb3 152.05(3) . 19_666 ?
 Rb1 Cl9 Rb3 88.69(2) . 19_666 ?
 Rb1 Cl9 Rb5 153.34(3) . 3 ?
 Rb1 Cl9 Rb6 82.21(2) . . ?
 Sb3 Cl9 Rb5 98.97(3) . 3 ?
 Sb3 Cl9 Rb6 107.02(3) . . ?
 Sb3 Cl9 Rb1 107.69(3) . . ?
 Bi3 Cl7 Rb5 97.667(11) 17 3 ?
 Bi3 Cl7 Rb5 97.581(11) 17 2_665 ?
 Bi3 Cl7 Rb5 97.574(11) . 3 ?
 Bi3 Cl7 Rb5 97.661(11) . 2_665 ?
 Rb5 Cl7 Rb5 155.78(4) 3 2_665 ?
 Sb3 Cl7 Rb5 97.574(11) . 3 ?
 Sb3 Cl7 Rb5 97.661(11) . 2_665 ?
 Bi1 Cl1 Rb1 85.82(3) . . ?
 Bi1 Cl1 Rb2 84.71(3) . 21_546 ?
 Rb3 Cl1 Rb2 87.76(3) 19_666 19_666 ?
 Rb3 Cl1 Rb2 100.53(3) 19_666 21_546 ?
 Rb3 Cl1 Rb2 96.24(2) 19_666 2_655 ?
 Rb1 Cl1 Rb3 86.84(2) . 19_666 ?
 Rb1 Cl1 Rb2 92.70(3) . 21_546 ?
 Rb1 Cl1 Rb2 176.06(4) . 2_655 ?
 Rb1 Cl1 Rb2 95.73(3) . 19_666 ?
 Rb2 Cl1 Rb2 168.50(3) 19_666 21_546 ?
 Rb2 Cl1 Rb2 86.86(2) 2_655 19_666 ?
 Rb2 Cl1 Rb2 84.34(2) 2_655 21_546 ?
 Sb1 Cl1 Rb1 85.82(3) . . ?
 Sb1 Cl1 Rb2 84.71(3) . 21_546 ?
 Bi2 Cl3 Rb4 81.71(2) . . ?
 Bi2 Cl3 Rb2 89.66(3) . . ?
 Rb3 Cl3 Rb4 90.45(3) 21_656 . ?
 Rb3 Cl3 Rb2 95.45(3) 21_656 . ?
 Rb3 Cl3 Rb2 97.13(3) 21_656 19_666 ?
 Rb4 Cl3 Rb2 104.47(3) . 19_666 ?
 Rb4 Cl3 Rb2 162.45(4) . . ?
 Rb2 Cl3 Rb2 91.21(3) 19_666 . ?
 Sb2 Cl3 Rb4 81.71(2) . . ?
 Sb2 Cl3 Rb2 89.66(3) . . ?
 Rb3 Cl8 Rb3 149.33(3) 21_656 19_666 ?
 Bi3 Cl6 Rb5 130.05(2) 17 . ?
 Bi3 Cl6 Rb5 130.04(2) . . ?
 Bi3 Cl6 Rb6 92.929(13) . . ?
 Bi3 Cl6 Rb6 93.317(13) 17 . ?
 Rb5 Cl6 Rb6 85.14(2) . 16 ?
 Rb5 Cl6 Rb6 85.14(2) . . ?
 Rb6 Cl6 Rb6 170.29(4) . 16 ?
 Bi2 Cl2 Rb3 149.95(5) . . ?
 Bi2 Cl2 Rb2 100.82(4) . . ?
 Bi2 Cl2 Rb2 96.76(3) . 20_566 ?
 Rb3 Cl2 Rb2 97.65(3) . . ?
 Rb3 Cl2 Rb2 105.20(3) . 20_566 ?
 Rb2 Cl2 Rb2 94.58(3) 20_566 . ?
 Sb2 Cl2 Rb3 149.95(5) . . ?
 Sb2 Cl2 Rb2 96.76(3) . 20_566 ?
 Sb2 Cl2 Rb2 100.82(4) . . ?
 Bi3 Cl5 Rb3 136.89(4) . 20_456 ?
 Bi3 Cl5 Rb4 96.99(3) . . ?
 Bi3 Cl5 Rb1 98.09(3) . . ?
 Rb3 Cl5 Rb4 81.10(3) 20_456 . ?
 Rb3 Cl5 Rb1 81.56(3) 20_456 . ?
 Rb3 Cl5 Rb2 109.52(3) 20_456 19_666 ?
 Rb1 Cl5 Rb4 162.29(3) . . ?
 Rb2 Cl5 Rb4 91.90(3) 19_666 . ?
 Rb2 Cl5 Rb1 90.54(3) 19_666 . ?
 Sb3 Cl5 Rb3 136.89(4) . 20_456 ?
 Sb3 Cl5 Rb4 96.99(3) . . ?
 Sb3 Cl5 Rb1 98.09(3) . . ?
 Cl4 Sb3 Cl9 176.54(3) . . ?
 Cl4 Sb3 Cl7 88.638(18) . . ?
 Cl9 Sb3 Cl7 89.167(19) . . ?
 Cl8 Sb3 Cl4 88.78(3) . . ?
 Cl8 Sb3 Cl9 88.60(3) . . ?
 Cl8 Sb3 Cl7 91.57(4) . . ?
 Cl8 Sb3 Cl5 89.20(4) . . ?
 Cl5 Sb3 Cl4 91.55(3) . . ?
 Cl5 Sb3 Cl9 90.68(3) . . ?
 Cl5 Sb3 Cl7 179.21(3) . . ?
 Rb1 Sb1 Rb1 180.0 . 19_556 ?
 Cl1 Sb1 Rb1 53.93(2) 20_556 19_556 ?
 Cl1 Sb1 Rb1 53.93(2) 21_556 19_556 ?
 Cl1 Sb1 Rb1 126.07(2) 19_556 . ?
 Cl1 Sb1 Rb1 53.93(2) 3 . ?
 Cl1 Sb1 Rb1 53.93(2) 19_556 19_556 ?
 Cl1 Sb1 Rb1 53.93(2) . . ?
 Cl1 Sb1 Rb1 126.07(2) 20_556 . ?
 Cl1 Sb1 Rb1 126.07(2) 2 19_556 ?
 Cl1 Sb1 Rb1 53.93(2) 2 . ?
 Cl1 Sb1 Rb1 126.07(2) 3 19_556 ?
 Cl1 Sb1 Rb1 126.07(2) 21_556 . ?
 Cl1 Sb1 Rb1 126.07(2) . 19_556 ?
 Cl1 Sb1 Cl1 180.00(3) 19_556 . ?
 Cl1 Sb1 Cl1 91.15(3) 20_556 . ?
 Cl1 Sb1 Cl1 88.85(3) 21_556 19_556 ?
 Cl1 Sb1 Cl1 91.15(3) 20_556 3 ?
 Cl1 Sb1 Cl1 88.85(3) 20_556 21_556 ?
 Cl1 Sb1 Cl1 88.85(3) 2 3 ?
 Cl1 Sb1 Cl1 91.15(3) 3 19_556 ?
 Cl1 Sb1 Cl1 180.00(3) 21_556 3 ?
 Cl1 Sb1 Cl1 88.85(3) 2 . ?
 Cl1 Sb1 Cl1 88.85(3) 20_556 19_556 ?
 Cl1 Sb1 Cl1 180.00(3) 20_556 2 ?
 Cl1 Sb1 Cl1 91.15(3) 2 19_556 ?
 Cl1 Sb1 Cl1 91.15(3) 21_556 . ?
 Cl1 Sb1 Cl1 88.85(3) 3 . ?
 Cl1 Sb1 Cl1 91.15(3) 2 21_556 ?
 Cl3 Sb2 Rb4 55.28(2) 2_665 . ?
 Cl3 Sb2 Rb4 55.28(2) 3_565 . ?
 Cl3 Sb2 Rb4 55.28(2) . . ?
 Cl3 Sb2 Cl3 90.77(3) 2_665 3_565 ?
 Cl3 Sb2 Cl3 90.77(3) 3_565 . ?
 Cl3 Sb2 Cl3 90.77(3) 2_665 . ?
 Cl2 Sb2 Rb4 123.73(3) . . ?
 Cl2 Sb2 Rb4 123.72(2) 3_565 . ?
 Cl2 Sb2 Rb4 123.72(2) 2_665 . ?
 Cl2 Sb2 Cl3 89.04(4) 2_665 2_665 ?
 Cl2 Sb2 Cl3 88.03(3) . 2_665 ?
 Cl2 Sb2 Cl3 88.03(3) 2_665 3_565 ?
 Cl2 Sb2 Cl3 178.79(4) . 3_565 ?
 Cl2 Sb2 Cl3 89.05(4) . . ?
 Cl2 Sb2 Cl3 178.78(3) 3_565 2_665 ?
 Cl2 Sb2 Cl3 89.04(4) 3_565 3_565 ?
 Cl2 Sb2 Cl3 88.03(3) 3_565 . ?
 Cl2 Sb2 Cl3 178.78(4) 2_665 . ?
 Cl2 Sb2 Cl2 92.16(4) 2_665 3_565 ?
 Cl2 Sb2 Cl2 92.15(3) 3_565 . ?
 Cl2 Sb2 Cl2 92.15(3) 2_665 . ?

_shelx_res_file
;
TITL dp038_apex1_a.res in R-3c
    dp038_apex1.res
    created by SHELXL-2018/3 at 16:34:47 on 13-Jan-2020
REM Old TITL DP038_Apex1 in R-3c
REM SHELXT solution in R-3c: R1 0.096, Rweak 0.002, Alpha 0.018
REM <I/s> 0.812 for 474 systematic absences, Orientation as input
REM Formula found by SHELXT: Cl16 Rb7 Bi3
CELL 0.71073 13.0895 13.0895 102.8418 90 90 120
ZERR 18 0.0001 0.0001 0.0013 0 0 0
LATT 3
SYMM -Y,+X-Y,+Z
SYMM +Y-X,-X,+Z
SYMM +Y,+X,0.5-Z
SYMM -Y+X,-Y,0.5-Z
SYMM -X,-X+Y,0.5-Z
SFAC Bi Cl Rb Sb
UNIT 43.33 288 126 10.67
EADP Bi1 Sb1
EADP Bi2 Sb2
EADP Bi3 Sb3
EADP Sb3 Bi3
EXYZ Sb3 Bi3
EXYZ Bi1 Sb1
EXYZ Bi2 Sb2

L.S. 99
PLAN  7
SIZE 0.076 0.124 0.203
TEMP 26.76
list 4
fmap 2 53
acta
REM <olex2.extras>
REM <HklSrc "%.\\DP038_Apex1.hkl">
REM </olex2.extras>

WGHT    0.018300   53.851799
FVAR       0.02000   0.24207   0.91665   0.87909
PART 8
BI1   1    0.000000    0.000000    0.500000    30.16667    0.02271    0.02271 =
         0.02114    0.00000    0.00000    0.01136
PART 0
PART 10
BI2   1    0.333333    0.666667    0.501902    40.33333    0.02412    0.02412 =
         0.02236    0.00000    0.00000    0.01206
PART 0
PART 4
BI3   1    0.335085    0.333137    0.561527   -21.00000    0.02827    0.02606 =
         0.02325   -0.00100    0.00058    0.01314
PART 0
RB3   3    0.621116    0.954969    0.461506    11.00000    0.04228    0.03721 =
         0.03053    0.00082    0.00271    0.02253
RB5   3   -0.053814    0.333333    0.583333    10.50000    0.03169    0.02883 =
         0.04282    0.00088    0.00044    0.01442
RB6   3    0.000000    0.000000    0.583207    10.33333    0.04351    0.04351 =
         0.02871    0.00000    0.00000    0.02175
RB4   3    0.333333    0.666667    0.540871    10.33333    0.04854    0.04854 =
         0.02730    0.00000    0.00000    0.02427
RB1   3    0.000000    0.000000    0.540346    10.33333    0.04800    0.04800 =
         0.02585    0.00000    0.00000    0.02400
RB2   3    0.672276    0.669472    0.488259    11.00000    0.07883    0.04367 =
         0.05823   -0.00098   -0.00428    0.02799
CL4   2    0.460147    0.570855    0.561661    11.00000    0.04040    0.03222 =
         0.03647   -0.00088   -0.00119    0.01864
CL9   2    0.221975    0.094363    0.561396    11.00000    0.03594    0.03147 =
         0.03749   -0.00091    0.00018    0.01404
CL7   2    0.474973    0.333333    0.583333    10.50000    0.03424    0.03066 =
         0.05316   -0.00036   -0.00018    0.01533
CL1   2    0.170210    0.008802    0.515391    11.00000    0.03879    0.08072 =
         0.03788    0.00434   -0.00429    0.03714
CL3   2    0.480973    0.623252    0.517203    11.00000    0.04725    0.06771 =
         0.04221   -0.00609   -0.01346    0.03912
CL8   2    0.481653    0.333549    0.545456    11.00000    0.05417    0.03752 =
         0.08790   -0.00174    0.03535    0.01913
CL6   2    0.191200    0.333333    0.583333    10.50000    0.04247    0.08873 =
         0.05210   -0.00144   -0.00072    0.04437
CL2   2    0.514993    0.809629    0.487818    11.00000    0.04872    0.05765 =
         0.04254    0.01178    0.01733    0.00684
CL5   2    0.208798    0.332293    0.542422    11.00000    0.05817    0.07727 =
         0.04854    0.00185   -0.01503    0.03722
PART 3
SB3   4    0.335085    0.333137    0.561527    21.00000    0.02827    0.02606 =
         0.02325   -0.00100    0.00058    0.01314
PART 0
PART 9
SB1   4    0.000000    0.000000    0.500000   -30.16667    0.02271    0.02271 =
         0.02114    0.00000    0.00000    0.01136
PART 0
PART 11
SB2   4    0.333333    0.666667    0.501902   -40.33333    0.02412    0.02412 =
         0.02236    0.00000    0.00000    0.01206
HKLF 4


REM  dp038_apex1_a.res in R-3c
REM wR2 = 0.0556, GooF = S = 1.070, Restrained GooF = 1.070 for all data
REM R1 = 0.0269 for 4482 Fo > 4sig(Fo) and 0.0623 for all 6819 data
REM 123 parameters refined using 0 restraints

END

WGHT      0.0183     53.8675

REM Highest difference peak  0.807,  deepest hole -1.667,  1-sigma level  0.240
Q1    1   0.4067  0.5961  0.5762  11.00000  0.05    0.81
Q2    1   0.6667  0.3333  0.5381  10.33333  0.05    0.70
Q3    1   0.3559  0.6018  0.4986  11.00000  0.05    0.66
Q4    1   0.5119  0.3235  0.5560  11.00000  0.05    0.65
Q5    1   0.4120  0.4346  0.5748  11.00000  0.05    0.61
Q6    1   0.5272  0.7919  0.5094  11.00000  0.05    0.59
Q7    1   0.2835  0.0980  0.5741  11.00000  0.05    0.59
;
_shelx_res_checksum                86265
_shelx_hkl_file
;
   1   1   0   11.30    1.30
   1   1   0    9.60    1.30
   1   1   0   10.40    1.10
   1   1   0   10.50    1.20
  -2   1   0    9.20    1.10
  -2   1   0   11.00    1.00
  -2   1   0    9.20    1.20
   1  -2   0    8.10    1.10
   1  -2   0   11.30    1.10
   1  -2   0   10.10    1.00
   1   1   0    9.10    1.30
   1   1   0   10.40    1.20
  -2   1   0    8.00    1.10
  -1  -1   0    9.00    1.20
  -1   2   0    9.60    1.30
   2  -1   0    9.00    1.00
   2  -1   0   11.40    1.00
   2  -1   0   11.50    2.20
   2  -1   0    8.80    1.10
  -1  -1   0   11.10    1.40
  -1  -1   0   13.20    1.30
  -1  -1   0    9.10    1.10
  -1  -1   0    7.80    1.40
  -1   2   0    9.60    1.50
   2  -1   0    8.40    1.00
  -1   2   0   14.30    2.00
   2  -1   0   10.50    1.20
  -3   3   0 8668.43  497.65
   3   0   0 8560.84  498.55
   3   0   0 9159.38  497.55
   3   0   0 8703.33  499.05
  -3   3   0 7761.32  498.65
   0  -3   0 8788.42  498.85
   0  -3   0 9086.29  498.15
  -3   3   0 8185.58  497.85
   0  -3   0 9621.74  498.85
   0  -3   0 8430.76  497.95
   0  -3   0 8976.00  498.55
   0  -3   0 8834.62  497.85
   3   0   0 8605.94  498.05
   3   0   0 8560.64  498.45
   3   0   0 8407.46  498.15
   3   0   0 9267.97  498.85
  -3   3   0 8225.18  497.85
   0   3   0 9158.08  498.35
  -3   0   0 9476.55  499.05
  -3   0   0 9999.00  498.15
   0   3   0 8816.22  498.05
   0   3   0 9002.20  498.55
   0   3   0 8709.73  497.95
   3  -3   0 9596.74  498.95
   3  -3   0 8935.91  498.05
   3  -3   0 8937.71  498.65
   3  -3   0 7855.11  498.35
   3  -3   0 8447.75  497.65
   3  -3   0 8074.89  497.95
  -3   0   0 8660.43  497.55
   0   3   0 9910.21  499.65
   0   3   0 9031.40  499.05
  -3   0   0 9302.07  499.15
  -4   2   0   72.29    4.80
   2   2   0   77.29    4.80
  -4   2   0   81.99    5.10
   2  -4   0   77.39    4.40
   2  -4   0   78.49    4.40
   2   2   0   72.79    5.30
   2  -4   0   76.29    4.90
   2   2   0   77.69    5.10
  -4   2   0   71.89    4.90
  -4   2   0   74.19    5.00
   2   2   0   81.69    5.20
   2  -4   0   80.29    5.00
   2   2   0   76.69    5.10
   2  -4   0   69.19    4.90
   2   2   0   78.59    5.20
   2   2   0   73.79    5.10
  -2  -2   0   79.69    5.50
  -2  -2   0   81.29    5.20
   4  -2   0   76.79    4.90
   4  -2   0   69.29    4.90
  -2  -2   0   76.39    5.10
  -2  -2   0   73.19    5.00
   4  -2   0   71.69    5.10
  -2  -2   0   73.59    5.60
  -2   4   0   81.09    6.50
  -2   4   0   81.79    5.50
  -2   4   0   76.19    5.30
  -2   4   0   79.89    4.40
  -2  -2   0   78.89    4.60
   4  -2   0   75.99    5.00
   4  -2   0   78.29    5.10
   4  -2   0   81.19    6.90
   4  -2   0   78.29    4.90
   1   4   0  141.99    8.30
   4  -5   0  127.79    8.30
   4  -5   0  142.29    8.30
   4  -5   0  133.69    7.70
   1   4   0  132.79    8.20
  -5   1   0  133.79    8.80
  -5   1   0  128.79    8.00
  -5   1   0  135.59    8.30
  -5   1   0  139.19    8.10
  -5   1   0  135.09    8.50
  -5   1   0  132.79    8.60
   1   4   0  138.29    8.40
   4  -5   0  135.09    7.70
   1   4   0  130.09    8.20
   1   4   0  129.39    8.50
   4  -5   0  122.19    8.20
   1   4   0  150.28    9.30
  -4   5   0  122.29    8.00
  -4   5   0  162.88   10.90
  -1  -4   0  133.49    8.30
  -1  -4   0  116.49    8.10
  -1  -4   0  148.69    8.30
   5  -1   0  140.99    8.30
   5  -1   0  139.79    8.10
   5  -1   0  147.09    9.90
  -1  -4   0  131.09    7.80
  -1  -4   0  130.29    8.40
   5  -1   0  129.89    8.20
   5  -1   0  130.79    8.20
   5  -1   0  123.69    8.40
   5  -1   0  127.99    8.50
  -4   5   0  126.49    8.70
  -4   5   0  128.39    8.70
  -4   5   0  141.29    7.70
  -1  -4   0  124.59    8.60
   5  -1   0  138.09    8.90
   4   1   0  123.99    7.90
   4   1   0  127.29    8.90
   4   1   0  128.89    8.50
   4   1   0  123.59    8.50
   1  -5   0  132.39    7.80
  -5   4   0  134.09   10.20
   1  -5   0  136.89    7.90
  -5   4   0  131.29    8.50
  -5   4   0  130.59    8.00
  -5   4   0  141.79    8.40
   4   1   0  120.29    8.20
   1  -5   0  125.39    8.40
   4   1   0  134.99    8.40
   1  -5   0  135.69    8.20
   1  -5   0  135.99    8.10
  -5   4   0  145.99    8.30
  -5   4   0  136.39    7.80
  -1   5   0  129.19    7.80
  -4  -1   0  126.89    8.50
   5  -4   0  136.39    7.90
   5  -4   0  137.29    8.20
   5  -4   0  136.79    8.60
  -1   5   0  140.59    8.70
  -1   5   0  150.58    9.70
  -1   5   0  136.09    7.90
   5  -4   0  133.19    8.30
   5  -4   0  130.59    8.00
  -4  -1   0  142.39    9.10
  -4  -1   0  132.49    7.80
  -4  -1   0  130.29    8.40
   5  -4   0  134.59    8.40
   5  -4   0  107.89   10.10
   5  -4   0  124.89    8.00
  -1   5   0  142.99    8.50
  -4  -1   0  140.69    8.50
  -6   3   0 8814.42  495.05
   3  -6   0 8487.75  495.55
   3   3   0 9405.96  494.75
  -6   3   0 8812.82  494.55
  -6   3   0 8738.63  495.05
   3   3   0 8596.44  495.35
   3   3   0 8496.45  494.45
   3  -6   0 8710.43  495.15
   3   3   0 9253.17  494.75
  -6   3   0 9140.49  496.35
   3  -6   0 8480.75  494.95
  -6   3   0 9109.69  495.15
   3   3   0 8945.30  495.55
   3   3   0 8796.82  495.25
   6  -3   0 8968.70  494.75
   6  -3   0 8805.72  494.65
  -3   6   0 9037.20  494.65
   6  -3   0 8645.33  495.35
   6  -3   0 8324.87  495.35
  -3   6   0 8034.00  494.75
  -3  -3   0 8681.73  494.65
  -3  -3   0 8829.22  494.45
  -3  -3   0 8799.12  494.75
  -3  -3   0 8869.61  494.45
   6  -3   0 7864.91  495.85
   6  -3   0 8707.63  495.15
  -3   6   0 9215.18  495.75
  -3  -3   0 8786.32  494.95
   6  -3   0 9012.40  495.85
  -3  -3   0 9602.84  495.65
   6  -3   0 8295.47  495.05
   6   0   0 9025.90  497.25
  -6   6   0 8642.94  497.25
  -6   6   0 8861.41  497.35
   6   0   0 8644.24  497.45
   6   0   0 8831.62  497.95
   6   0   0 8357.26  498.15
   0  -6   0 8952.80  496.95
   0  -6   0 8685.73  497.25
   0  -6   0 8994.80  498.05
   0  -6   0 8455.05  497.75
   0  -6   0 9374.56  497.65
  -6   6   0 8768.42  497.85
  -6   6   0 8860.91  499.15
  -6   6   0 8940.81  497.45
  -6   6   0 8269.97  497.65
   6   0   0 8719.23  497.55
   6   0   0 9070.29  498.15
   0  -6   0 8672.73  497.55
   0   6   0 8874.11  497.55
  -6   0   0 8744.62  497.35
   6  -6   0 8405.76  497.25
   6  -6   0 8672.13  497.15
   0   6   0 8455.75  497.75
   0   6   0 9144.08  497.65
  -6   0   0 8585.34  497.95
  -6   0   0 9547.25  498.25
   6  -6   0 8445.96  497.35
   0   6   0 9491.95  498.45
  -6   0   0 9187.68  497.65
   6  -6   0 9055.19  497.35
   6  -6   0 9079.39  497.45
   5  -7   0   56.89    4.70
   5  -7   0   60.89    4.50
   5  -7   0   58.99    4.40
   2   5   0   51.79    4.30
  -7   2   0   55.29    4.00
  -7   2   0   57.79    4.10
  -7   2   0   55.79    5.10
  -7   2   0   60.79    4.60
  -7   2   0   49.90    5.10
   2   5   0   50.09    5.40
   2   5   0   49.30    4.50
   2   5   0   52.09    4.40
   2   5   0   50.49    4.70
   7  -2   0   59.29    4.30
  -2  -5   0   60.49    4.50
   7  -2   0   55.89    4.10
  -2  -5   0   61.49    4.90
  -5   7   0   61.19    6.90
  -2  -5   0   43.30    5.00
  -2  -5   0   54.69    3.60
  -2  -5   0   57.39    4.90
   7  -2   0   51.99    4.50
  -5   7   0   56.89    5.10
   7  -2   0   58.99    4.70
   7  -2   0   50.79    4.50
   7  -2   0   51.49    5.20
  -5   7   0   51.09    5.40
   7  -2   0   46.30    6.40
  -2  -5   0   49.40    4.30
   2  -7   0   53.79    4.20
   2  -7   0   52.69    4.80
   2  -7   0   52.99    3.50
   2  -7   0   51.89    3.50
   2  -7   0   50.09    3.60
  -7   5   0   49.99    4.30
   5   2   0   52.39    4.60
   5   2   0   54.49    3.80
   5   2   0   54.09    5.30
  -7   5   0   68.49    7.00
  -7   5   0   54.49    4.70
  -7   5   0   53.09    3.70
  -7   5   0   54.59    4.50
   5   2   0   52.99    4.50
   5   2   0   59.19    4.80
  -7   5   0   51.29    4.00
   2  -7   0   57.39    4.20
  -2   7   0   62.79    7.10
  -2   7   0   52.49    3.50
   7  -5   0   58.99    4.40
   7  -5   0   33.20    6.00
   7  -5   0   57.39    4.10
  -2   7   0   51.79    4.70
   7  -5   0   53.69    3.70
  -2   7   0   61.39    5.30
  -5  -2   0   55.99    3.80
   7  -5   0   53.29    4.30
  -5  -2   0   60.09    5.10
   7  -5   0   55.99    4.70
   7  -5   0   54.09    6.90
   7  -5   0   55.49    4.90
   7  -5   0   59.79    4.20
  -5  -2   0   55.19    4.90
  -5  -2   0   52.69    5.10
  -5  -2   0   48.60    5.50
   1   7   0   30.60    4.50
   1   7   0   37.90    3.90
  -8   1   0   44.60    5.50
   7  -8   0   41.00    2.80
   7  -8   0   39.60    4.30
  -8   1   0   45.00    3.40
  -8   1   0   40.50    3.60
  -8   1   0   38.50    4.50
   7  -8   0   40.80    4.10
   7  -8   0   51.69    4.50
   1   7   0   40.80    5.90
  -8   1   0   49.70    4.90
   1   7   0   51.49    4.80
  -1  -7   0   50.79    4.40
  -7   8   0   38.10    4.90
  -1  -7   0   37.20    3.80
   8  -1   0   44.80    4.30
  -7   8   0   44.60    4.40
  -7   8   0   41.20    6.30
   8  -1   0   37.40    3.90
  -7   8   0   36.50    4.80
  -1  -7   0   40.90    4.50
  -7   8   0   41.00    2.80
  -7   8   0   36.50    3.40
   8  -1   0   48.30    3.40
   8  -1   0   47.00    6.40
  -1  -7   0   42.30    4.10
   8  -1   0   44.80    4.70
  -1  -7   0   43.50    4.90
  -1  -7   0   36.60    3.30
   8  -1   0   46.80    5.40
   4   4   0  122.69    7.50
   4  -8   0  113.09    7.70
   4  -8   0  109.29    7.90
  -8   4   0  105.19    7.50
   4  -8   0  119.09    7.70
  -8   4   0  108.09    7.60
   4  -8   0  103.79    7.80
  -8   4   0  115.19    7.70
  -8   4   0  112.19    8.20
  -8   4   0  126.39    8.60
   4   4   0  105.79    8.30
   4   4   0  118.59    8.20
   4   4   0  106.59    8.10
   4   4   0  111.59    8.30
   8  -4   0  117.69    8.30
   8  -4   0  113.19    7.60
  -4  -4   0  123.89    6.70
  -4  -4   0  118.09    8.80
   8  -4   0  148.39   11.60
  -4   8   0  127.19   10.10
  -4   8   0  129.39    8.10
   8  -4   0  122.19    8.60
  -4  -4   0  105.29    8.00
  -4  -4   0  115.09    8.20
   8  -4   0  113.89    7.30
   8  -4   0   95.19    7.50
  -4  -4   0  125.19    8.70
   8  -4   0  115.19    7.90
  -4   8   0  122.79    8.70
   1  -8   0   39.60    3.60
  -8   7   0   50.49    4.80
  -8   7   0   43.10    3.40
   7   1   0   29.20    5.00
   1  -8   0   47.20    4.20
   1  -8   0   39.90    3.70
   1  -8   0   35.40    3.90
  -8   7   0   43.40    3.30
   7   1   0   37.60    4.20
  -8   7   0   49.80    5.60
   7   1   0   44.60    4.70
   7   1   0   37.00    3.00
   1  -8   0   46.50    4.70
  -8   7   0   39.70    4.50
  -8   7   0   49.60    7.00
   7   1   0   24.20    3.50
   1  -8   0   43.10    3.30
   8  -7   0   43.00    4.10
  -7  -1   0   30.20    4.20
   8  -7   0   44.20    4.60
   8  -7   0   43.40    3.40
  -1   8   0   44.60    6.10
   8  -7   0   63.29    8.20
   8  -7   0   43.80    3.40
   8  -7   0   35.10    4.20
  -1   8   0   43.80    5.00
  -7  -1   0   46.30    5.80
  -7  -1   0   46.20    3.40
  -1   8   0   51.89    4.60
  -7  -1   0   35.50    5.20
  -7  -1   0   46.30    4.80
  -1   8   0   35.90    3.30
  -9   3   0 2502.45  146.59
   6  -9   0 2490.25  146.09
  -9   3   0 2625.94  145.79
   3   6   0 2511.35  146.09
   3   6   0 2521.85  146.89
   6  -9   0 2572.94  145.99
   6  -9   0 2576.74  146.09
   3   6   0 2476.05  145.99
   3   6   0 2557.64  146.49
  -9   3   0 2634.44  145.79
   6  -9   0 2538.45  146.79
  -9   3   0 2634.34  146.09
  -9   3   0 2576.14  146.49
  -6   9   0 2780.72  146.09
   9  -3   0 2553.64  146.19
  -6   9   0 2580.44  146.09
   9  -3   0 2590.44  145.99
   9  -3   0 2504.45  145.69
  -3  -6   0 2558.84  146.29
   9  -3   0 2587.34  146.79
  -3  -6   0 2588.44  146.69
  -3  -6   0 2676.63  146.29
   9  -3   0 2617.84  148.19
   9  -3   0 2556.34  146.29
  -6   9   0 2492.45  146.79
   9  -3   0 2606.04  145.79
  -3  -6   0 2621.84  146.29
  -3  -6   0 2564.74  145.19
  -6   9   0 2642.34  147.99
   9  -3   0 2576.24  145.79
  -9   6   0 2557.54  143.89
   6   3   0 2614.04  144.29
   6   3   0 2599.54  143.59
   3  -9   0 2682.13  144.09
  -9   6   0 2636.84  144.49
   6   3   0 2525.05  144.29
   3  -9   0 2503.15  143.09
   6   3   0 2473.65  144.69
   6   3   0 2462.75  144.39
  -9   6   0 2487.65  144.09
   3  -9   0 2548.25  144.19
   3  -9   0 2522.45  143.79
   3  -9   0 2425.86  143.79
   3  -9   0 2601.34  143.29
  -9   6   0 2632.94  143.39
  -9   6   0 2442.66  145.59
   9  -6   0 2559.24  143.79
  -3   9   0 2621.84  144.09
   9  -6   0 2488.25  144.19
  -6  -3   0 2527.35  144.99
   9  -6   0 2507.65  144.19
  -6  -3   0 2460.75  144.59
   9  -6   0 2108.49  145.79
  -3   9   0 2741.43  146.19
   9  -6   0 2582.74  143.89
   9  -6   0 2589.64  143.99
  -6  -3   0 2618.14  144.59
  -6  -3   0 2534.75  143.39
   9  -6   0 2409.06  145.69
  -6  -3   0 2625.54  144.39
   9  -6   0 2595.14  143.39
  -3   9   0 2529.15  144.89
   9   0   0 2909.81  161.48
   9   0   0 2880.61  160.48
  -9   9   0 2749.92  160.48
  -9   9   0 2599.84  160.48
  -9   9   0 2759.02  162.18
   0  -9   0 2753.92  160.48
   9   0   0 2719.53  160.98
   9   0   0 2808.02  162.08
   0  -9   0 2906.91  160.18
   0  -9   0 2940.61  160.28
   0  -9   0 2832.72  159.98
   0  -9   0 2886.91  160.48
  -9   9   0 2763.92  160.98
   9   0   0 2781.82  160.48
   0  -9   0 2781.42  160.88
  -9   0   0 2839.32  160.68
  -9   0   0 2950.90  159.88
   0   9   0 2945.31  162.28
   9  -9   0 2869.91  160.68
  -9   0   0 2923.41  161.08
   0   9   0 2819.22  159.98
  -9   0   0 2895.01  161.58
   9  -9   0 2852.01  160.48
   0   9   0 2933.91  161.28
   9  -9   0 2729.23  162.88
   0   9   0 2807.32  160.78
   9  -9   0 2781.22  160.58
 -10   2   0    2.50    2.40
   2   8   0   -0.30    3.30
 -10   2   0    0.60    2.70
   8 -10   0    5.00    4.20
 -10   2   0    0.60    2.00
   2   8   0    2.90    2.80
   8 -10   0    3.00    2.90
 -10   2   0   -0.90    3.80
   8 -10   0    7.60    2.80
   8 -10   0    1.80    2.50
   2   8   0    1.00    3.80
   2   8   0   -0.60    2.30
  -8  10   0    5.30    3.00
  10  -2   0   -1.60    2.30
  10  -2   0    3.10    3.60
  10  -2   0    0.50    2.40
  10  -2   0    4.10    4.30
  10  -2   0    2.00    2.80
  -8  10   0    4.90    3.20
  -2  -8   0    2.30    2.60
  -2  -8   0   -2.00    3.10
  -2  -8   0    2.30    2.40
  -8  10   0    7.70    4.40
  -2  -8   0    1.90    2.50
   5   5   0    4.80    2.80
   5   5   0    2.80    2.50
 -10   5   0    0.50    2.20
   5 -10   0    1.90    2.60
   5 -10   0   -0.70    2.10
 -10   5   0    3.60    3.10
   5 -10   0    3.40    2.50
 -10   5   0    1.20    2.00
 -10   5   0   -0.80    2.20
   5   5   0    0.20    2.90
 -10   5   0    3.30    2.90
   5 -10   0   -0.30    2.10
   5   5   0    1.10    3.10
  -5  -5   0   -1.40    2.50
  10  -5   0   -3.20    2.50
  -5  10   0   -2.80    2.00
  -5  10   0   -1.90    3.00
  10  -5   0    1.60    2.30
  -5  -5   0    3.60    3.30
  10  -5   0    2.40    2.20
  -5  10   0    2.30    2.20
  10  -5   0   -0.10    2.10
  10  -5   0    1.60    5.10
  -5  -5   0   -1.10    2.80
  -5  -5   0    1.60    2.40
  -5  10   0    2.70    4.40
  10  -5   0    1.80    3.10
  10  -5   0    1.60    1.70
  10  -5   0    2.40    2.40
 -10   8   0    1.70    2.40
   8   2   0    6.30    2.90
   8   2   0    0.60    3.00
   2 -10   0    1.90    2.20
   2 -10   0    4.20    3.10
 -10   8   0   -3.50    2.30
   8   2   0    1.10    3.80
 -10   8   0    3.80    4.50
   2 -10   0   -0.70    2.10
   2 -10   0    0.10    0.80
   8   2   0    0.40    0.80
 -10   8   0    4.70    3.60
  10  -8   0    4.60    2.50
  -8  -2   0    7.50    3.60
  -8  -2   0   -1.70    3.60
  -2  10   0    3.40    3.50
  10  -8   0   -3.10    2.60
  -2  10   0    8.30    4.90
  -8  -2   0    3.30    2.90
  -2  10   0    2.30    2.80
  10  -8   0    1.30    1.70
  10  -8   0   -0.80    2.30
  10  -8   0    1.70    4.50
  -8  -2   0   -4.60    2.50
   1  10   0  111.89    8.10
   1  10   0  108.29    9.20
  10 -11   0  115.99    9.20
 -11   1   0  108.79   10.10
  10 -11   0  108.89    8.60
   1  10   0  105.99    9.20
   1  10   0  124.59   11.30
 -11   1   0   99.39    9.80
  10 -11   0   97.49    8.70
 -11   1   0  120.49    8.90
  11  -1   0  123.99   10.00
  11  -1   0  104.69    9.30
  -1 -10   0  102.59    8.80
  -1 -10   0  103.49    8.30
  11  -1   0  104.19    8.30
  11  -1   0  105.19   11.40
 -10  11   0  118.69   11.10
  -1 -10   0  123.99    9.00
  -1 -10   0  129.79    9.70
  11  -1   0  104.09    9.30
 -10  11   0  116.79    9.20
 -10  11   0  103.49    9.40
   4   7   0  400.76   26.80
   4   7   0  436.86   25.80
   7 -11   0  387.06   25.60
 -11   4   0  417.26   25.10
   4   7   0  422.16   26.20
   7 -11   0  418.56   25.60
 -11   4   0  450.35   25.60
   7 -11   0  406.16   25.40
 -11   4   0  445.46   25.10
   7 -11   0  433.56   26.70
 -11   4   0  398.96   26.20
 -11   4   0  442.26   26.30
  11  -4   0  405.26   25.80
  -4  -7   0  431.46   25.80
  11  -4   0  423.26   25.50
  11  -4   0  403.16   25.70
  -7  11   0  411.76   27.80
  -4  -7   0  433.56   25.80
  -7  11   0  414.76   25.50
  -4  -7   0  440.06   26.50
  -7  11   0  412.86   26.60
  -4  -7   0  412.86   25.90
  11  -4   0  442.56   26.60
  11  -4   0  467.05   28.80
  11  -4   0  462.25   25.20
   7   4   0  400.46   26.60
 -11   7   0  444.56   26.60
   7   4   0  431.36   26.30
 -11   7   0  437.36   25.70
   7   4   0  414.66   26.20
 -11   7   0  432.66   24.90
   4 -11   0  451.45   25.90
 -11   7   0  452.55   25.70
   4 -11   0  453.85   26.00
 -11   7   0  390.86   27.50
   4 -11   0  403.06   25.50
   4 -11   0  442.86   25.60
 -11   7   0  418.16   25.50
   7   4   0  416.36   26.10
  -7  -4   0  433.26   26.30
  -4  11   0  461.55   28.60
  11  -7   0  424.86   25.50
  -4  11   0  451.05   25.70
  -7  -4   0  427.96   27.00
  -7  -4   0  402.06   26.40
  -7  -4   0  430.46   26.50
  11  -7   0  419.86   25.10
  -4  11   0  442.76   27.10
  -4  11   0  414.36   25.40
  11  -7   0  407.76   26.00
  11  -7   0  331.87   28.10
  11  -7   0  433.56   25.30
  11  -7   0  435.86   25.70
  10   1   0   99.99    8.70
   1 -11   0  100.69    8.30
  10   1   0   97.79    8.60
  10   1   0  120.69   11.10
  10   1   0  123.09    9.70
   1 -11   0  115.19    9.50
 -11  10   0  112.99    9.30
 -11  10   0  110.59    8.70
   1 -11   0  114.89    8.50
 -11  10   0  105.29   10.40
 -10  -1   0  117.59    9.60
  -1  11   0  115.39   10.50
  -1  11   0  130.69   12.40
 -10  -1   0  129.09    9.30
  11 -10   0   91.29   12.00
 -10  -1   0  103.09   10.30
  11 -10   0  117.79    8.70
  11 -10   0  103.99    8.80
  11 -10   0  109.19    8.70
 -10  -1   0  120.39   10.60
  -1  11   0  116.39    9.30
   9 -12   0 1146.29   67.29
   9 -12   0 1118.79   69.09
   3   9   0 1231.68   67.49
 -12   3   0 1133.99   68.39
 -12   3   0 1206.98   66.89
   3   9   0 1159.08   69.19
   3   9   0 1178.88   68.09
   9 -12   0 1175.88   67.59
 -12   3   0 1163.68   68.19
 -12   3   0 1243.78   67.59
   9 -12   0 1137.39   67.49
  -3  -9   0 1148.29   67.59
  -9  12   0 1166.68   68.59
  -3  -9   0 1128.19   68.19
  12  -3   0 1156.98   70.09
  -9  12   0 1222.88   69.59
  12  -3   0 1143.59   68.29
  12  -3   0 1100.59   67.79
  -3  -9   0 1236.78   67.69
  -3  -9   0 1122.59   67.59
  -9  12   0 1165.38   67.49
  12  -3   0 1163.48   67.09
   6 -12   0 2110.49  119.09
 -12   6   0 2067.49  118.49
   6 -12   0 2098.29  118.59
   6   6   0 2064.39  119.19
   6   6   0 2026.60  118.99
   6   6   0 1997.50  119.29
 -12   6   0 2095.99  119.39
 -12   6   0 2108.09  118.39
 -12   6   0 2053.89  118.29
   6 -12   0 2077.69  118.49
   6 -12   0 2070.39  118.79
  -6  12   0 2098.89  118.59
  -6  12   0 2186.88  121.29
  -6  -6   0 2098.09  119.49
  -6  -6   0 2176.28  119.09
  12  -6   0 2126.39  117.99
  -6  12   0 2105.39  119.99
  12  -6   0 2093.99  119.39
  12  -6   0 2043.20  118.59
  -6  -6   0 2092.69  118.99
  12  -6   0 2036.20  121.29
  12  -6   0 2048.20  118.29
  12  -6   0 2094.69  118.49
  -6  -6   0 1944.61  119.09
   9   3   0 1124.19   66.19
 -12   9   0 1127.79   65.99
   9   3   0 1116.09   66.59
   3 -12   0 1130.29   65.69
   3 -12   0 1141.29   65.49
   9   3   0 1141.49   67.29
   3 -12   0 1165.08   65.89
 -12   9   0 1049.99   66.99
   3 -12   0 1143.59   66.29
 -12   9   0 1172.58   65.89
  -3  12   0 1215.88   68.69
  12  -9   0 1132.59   66.19
  -3  12   0 1227.08   67.69
  12  -9   0 1163.68   65.79
  -3  12   0 1098.69   65.39
  -3  12   0 1138.09   65.89
  12  -9   0 1137.39   65.79
  12  -9   0 1063.59   68.39
  -9  -3   0 1177.58   67.39
  -9  -3   0 1104.69   66.89
  -9  -3   0 1162.08   66.59
  -9  -3   0 1127.89   66.39
   0 -12   0 1022.40   58.29
   0 -12   0  983.30   58.89
 -12  12   0  990.50   59.49
  12   0   0  983.70   58.29
   0 -12   0 1005.30   58.19
 -12  12   0  984.60   58.39
  12   0   0  982.50   59.19
  12   0   0  996.10   60.69
 -12  12   0  953.70   58.89
   0  12   0 1001.10   60.69
  12 -12   0  970.80   58.39
  12 -12   0  981.30   58.09
   0  12   0 1031.60   58.89
 -12   0   0 1015.00   59.69
 -12   0   0 1010.90   58.59
  12 -12   0 1040.40   58.39
 -12   0   0 1006.80   60.19
  11 -13   0   20.00    4.60
 -13   2   0   15.40    6.00
 -13   2   0   12.70    4.10
   2  11   0   16.10    6.30
  11 -13   0   11.70    4.20
  11 -13   0    5.60    3.70
   2  11   0   16.70    5.10
 -13   2   0    5.60    6.60
  -2 -11   0   12.40    4.10
  13  -2   0    7.40    7.50
  13  -2   0   24.40    5.30
  -2 -11   0   16.70    5.10
 -11  13   0   18.30    5.80
  13  -2   0   14.00    3.90
 -11  13   0   17.60    6.30
  13  -2   0   25.70    6.20
  -2 -11   0   16.30    4.10
 -11  13   0   12.70    4.20
   5   8   0    7.50    4.10
 -13   5   0    1.60    4.00
 -13   5   0    2.90    4.10
 -13   5   0    3.10    2.80
 -13   5   0    0.90    3.20
   5   8   0    5.70    4.50
   8 -13   0   -1.00    3.10
   8 -13   0    1.10    3.20
   8 -13   0    1.90    3.50
   5   8   0    4.30    4.30
  -5  -8   0    9.00    4.50
  13  -5   0    1.70    3.20
  13  -5   0    1.10    2.60
  -5  -8   0    6.20    3.60
  -5  -8   0   -1.20    3.50
  -8  13   0   -3.40    3.00
  13  -5   0    6.40    4.60
  -8  13   0   -2.90    4.40
  13  -5   0   -9.10    5.50
  13  -5   0    0.80    3.70
  -8  13   0    2.20    6.10
  -5  -8   0   -1.80    3.40
 -13   8   0    6.60    3.30
   8   5   0    8.10    4.20
   8   5   0    1.40    4.00
   8   5   0    7.70    4.10
 -13   8   0    3.40    3.10
   5 -13   0   -0.30    3.20
   5 -13   0    3.10    3.10
   5 -13   0    4.30    3.50
 -13   8   0    3.80    4.40
   5 -13   0    0.00    3.50
   8   5   0    2.60    4.50
 -13   8   0   -2.10    2.50
  -8  -5   0    4.90    4.30
  13  -8   0   -1.30    2.80
  -5  13   0   -0.40    4.80
  13  -8   0    4.40    4.50
  13  -8   0    1.50    2.80
  13  -8   0    5.70    5.80
  -5  13   0    4.70    6.20
  -8  -5   0    3.80    4.70
  -8  -5   0    2.80    3.70
  -5  13   0    0.30    3.30
  13  -8   0    7.90    3.30
  -8  -5   0    4.20    3.90
 -13  11   0    5.10    4.00
 -13  11   0    5.30    4.40
   2 -13   0   20.30    4.50
   2 -13   0   16.40    4.00
   2 -13   0    9.10    4.70
  11   2   0   13.50    4.40
  11   2   0   10.80    4.90
  11   2   0   -1.60    5.70
  13 -11   0   12.50    4.10
 -11  -2   0   11.90    4.90
  -2  13   0   14.80    5.90
 -11  -2   0   25.70    6.40
  -2  13   0   15.60    4.50
  13 -11   0   12.40    4.40
  13 -11   0    5.40    6.30
  13 -11   0   17.90    4.20
 -11  -2   0    5.70    5.30
  -2  13   0   14.30    7.20
 -14   1   0    6.80    6.00
 -14   1   0    4.60    6.70
   1  13   0    9.20    7.80
  13 -14   0   18.50    4.90
   1  13   0    8.60    5.70
 -14   1   0   28.50    5.80
  13 -14   0    8.20    4.60
  13 -14   0   10.00    4.90
  -1 -13   0   16.80    4.60
  -1 -13   0   28.70    7.00
 -13  14   0   12.50    5.70
  14  -1   0   29.40    8.40
  14  -1   0   20.10    6.10
  14  -1   0   10.20    4.40
  -1 -13   0    9.10    5.00
 -13  14   0   12.50    4.80
  10 -14   0   86.49    8.70
   4  10   0   61.29    9.60
   4  10   0   83.19   10.00
  10 -14   0   62.59    7.50
 -14   4   0   88.79    8.00
 -14   4   0   80.89    9.30
  10 -14   0   76.69    8.20
   4  10   0   74.39    8.30
  14  -4   0   89.29    9.20
  14  -4   0   77.59    7.40
 -10  14   0   76.29    7.90
  14  -4   0   68.79   10.80
  14  -4   0   97.69    9.60
  -4 -10   0   64.49    8.00
 -10  14   0   71.69   10.30
  -4 -10   0   73.79    9.30
 -10  14   0   68.79    9.40
  -4 -10   0   65.09    7.90
 -14   7   0   73.19    9.10
 -14   7   0   59.89    6.40
   7 -14   0   66.39    7.60
   7   7   0   69.09    8.50
   7 -14   0   60.99    6.90
   7 -14   0   88.59    7.30
   7   7   0   59.59    7.90
   7   7   0   63.89    8.90
 -14   7   0   55.19    6.90
  -7  -7   0   60.89    8.00
  -7  -7   0   54.89    7.60
  -7  14   0   74.89    7.20
  -7  14   0   68.69    9.70
  14  -7   0   72.19    9.30
  14  -7   0   55.09    6.80
  -7  14   0   65.19   10.00
  14  -7   0   82.19   11.10
  -7  -7   0   67.89    8.10
  -7  -7   0   62.39    8.70
  14  -7   0   79.89    7.40
  10   4   0   54.69    8.80
   4 -14   0   75.69    8.50
  10   4   0   68.59    8.60
 -14  10   0   78.99    7.70
  10   4   0   67.09    8.90
 -14  10   0   79.99    7.60
  10   4   0   71.19    7.90
   4 -14   0   86.29    7.50
 -14  10   0   81.29    7.80
   4 -14   0   63.39    7.20
  14 -10   0   88.09    8.20
  -4  14   0   71.69   11.20
  14 -10   0   69.39   10.30
 -10  -4   0   65.09    8.90
 -10  -4   0   72.79    9.80
  14 -10   0   70.89    8.20
  14 -10   0   65.79    7.60
  -4  14   0   65.69    9.70
 -10  -4   0   75.49    9.30
  13   1   0    6.10    5.40
  13   1   0   16.90    7.90
   1 -14   0    8.90    4.40
   1 -14   0   23.20    5.90
  13   1   0   28.10    5.60
 -14  13   0   17.50    5.30
 -14  13   0   15.70    4.90
  -1  14   0    9.90    5.80
 -13  -1   0   21.20    7.40
  14 -13   0   24.70    5.40
 -13  -1   0    5.00    4.50
  14 -13   0   16.60    5.20
  -1  14   0   16.60    5.10
  14 -13   0   23.30    5.10
 -13  -1   0    5.30    6.30
  -1  14   0    6.70    8.00
 -15   3   0  491.05   37.40
  12 -15   0  558.74   34.90
  12 -15   0  573.24   35.20
   3  12   0  500.75   37.10
 -15   3   0  583.14   36.40
  12 -15   0  579.64   35.40
 -15   3   0  585.44   35.40
   3  12   0  582.24   36.50
  -3 -12   0  637.14   35.70
  15  -3   0  572.44   38.90
  15  -3   0  551.94   36.10
  -3 -12   0  563.24   35.10
  -3 -12   0  596.04   36.40
 -12  15   0  545.65   36.20
 -12  15   0  592.84   35.20
 -12  15   0  556.14   36.60
  15  -3   0  643.64   36.50
  15  -3   0  576.84   34.80
   6   9   0  520.85   33.70
   6   9   0  564.44   33.50
   9 -15   0  512.45   32.40
   9 -15   0  576.64   32.50
 -15   6   0  527.95   33.20
   9 -15   0  521.75   31.90
 -15   6   0  507.45   31.30
 -15   6   0  527.75   32.00
   6   9   0  570.34   33.10
  15  -6   0  476.85   33.20
  -9  15   0  517.95   33.90
  -6  -9   0  527.85   33.20
  15  -6   0  513.35   35.80
  -6  -9   0  491.65   32.70
  -6  -9   0  527.25   32.30
  15  -6   0  511.65   32.30
  -9  15   0  506.45   34.70
  -9  15   0  528.55   32.30
  15  -6   0  518.35   31.90
   6 -15   0  511.95   32.40
 -15   9   0  529.15   31.70
   9   6   0  534.05   33.30
   6 -15   0  539.55   32.00
 -15   9   0  530.55   31.80
   6 -15   0  536.95   31.90
 -15   9   0  513.05   31.80
   9   6   0  546.95   33.20
   9   6   0  472.35   32.60
  -6  15   0  596.64   34.90
  15  -9   0  517.05   32.80
  -9  -6   0  534.25   33.20
  -6  15   0  499.25   31.80
  -9  -6   0  527.35   32.60
  15  -9   0  439.06   34.40
  15  -9   0  536.85   31.90
  -6  15   0  540.85   35.60
  -9  -6   0  495.55   33.20
   3 -15   0  557.74   35.70
 -15  12   0  533.15   35.00
  12   3   0  539.55   37.20
   3 -15   0  594.54   34.90
  12   3   0  560.34   36.80
 -15  12   0  605.94   35.10
  12   3   0  610.74   36.20
 -15  12   0  575.04   35.30
  -3  15   0  505.25   37.10
  -3  15   0  577.14   38.70
  15 -12   0  531.55   37.60
 -12  -3   0  628.84   37.50
  15 -12   0  613.84   35.10
 -12  -3   0  545.85   36.60
  15 -12   0  571.24   35.20
  15 -12   0  595.84   35.70
 -12  -3   0  577.04   35.90
   0 -15   0  490.85   31.90
  15   0   0  456.15   33.80
  15   0   0  505.25   32.40
 -15  15   0  457.95   31.10
 -15  15   0  497.95   30.90
  15   0   0  515.75   31.20
   0 -15   0  485.85   30.70
 -15   0   0  450.35   32.30
   0  15   0  442.16   33.60
 -15   0   0  466.35   32.70
   0  15   0  480.25   31.10
  15 -15   0  499.05   30.70
  15 -15   0  479.95   31.10
  15 -15   0  507.05   31.00
  14 -16   0   -4.00    4.40
   2  14   0   -0.80    6.40
   2  14   0    2.10    7.60
  14 -16   0   -0.50    5.40
 -16   2   0    1.50    5.40
 -16   2   0    1.40    6.10
 -16   2   0   -1.40    7.30
  14 -16   0   -2.60    5.70
 -14  16   0   -1.50    5.70
 -14  16   0   11.10    5.90
  -2 -14   0   -4.50    5.70
  16  -2   0   -3.60    5.90
  16  -2   0    1.10    5.30
  16  -2   0   -6.10    8.70
  11 -16   0   11.50    5.00
  11 -16   0   11.30    5.20
   5  11   0   14.10    7.10
 -16   5   0    7.70    4.60
  11 -16   0   11.00    4.80
   5  11   0   14.30    8.00
 -16   5   0    8.60    5.90
  16  -5   0   -5.40    8.10
  16  -5   0    1.00    5.70
 -11  16   0    3.50    6.10
  -5 -11   0   -3.90    5.50
 -11  16   0   11.30    4.80
 -11  16   0    6.10    7.60
  16  -5   0    7.30    5.00
  -5 -11   0    4.20    4.90
 -16   8   0    5.80    5.70
   8   8   0    5.60    5.40
 -16   8   0   10.30    4.60
   8 -16   0   10.60    4.60
 -16   8   0    6.50    3.80
   8 -16   0    8.90    5.10
   8   8   0    0.70    5.80
   8   8   0    5.80    5.50
   8 -16   0    9.70    4.50
  -8  16   0    0.30    6.10
  16  -8   0   -2.30    6.10
  -8  16   0   19.80    8.90
  16  -8   0   14.90    4.40
  -8  -8   0   -4.20    5.60
  16  -8   0    6.00    4.30
  -8  16   0    6.00    4.30
  -8  -8   0   10.00    6.70
  16  -8   0   -3.10    7.90
  11   5   0    6.50    6.90
   5 -16   0    7.10    4.40
  11   5   0   27.60    7.20
   5 -16   0    7.30    5.50
 -16  11   0    7.00    4.40
 -16  11   0    1.50    4.00
  11   5   0    9.10    6.00
 -16  11   0    4.20    4.60
  16 -11   0    5.10    6.00
  16 -11   0    4.10    7.70
  -5  16   0   10.70    7.50
 -11  -5   0    8.10    6.20
  -5  16   0   -1.30    7.90
  16 -11   0    3.80    4.60
 -11  -5   0    4.20    6.00
   2 -16   0    1.70    4.60
  14   2   0   -4.10    7.70
 -16  14   0   -6.50    5.30
 -16  14   0   -0.90    4.90
   2 -16   0    3.80    6.00
  14   2   0    4.70    5.60
  14   2   0    4.60    6.80
  16 -14   0    6.30    5.60
  16 -14   0   -5.70    4.60
  -2  16   0    1.20    7.90
 -14  -2   0   -2.30    7.10
  16 -14   0    2.90    5.30
 -14  -2   0   -6.40    6.30
 -17   1   0   -4.80    6.70
  16 -17   0    0.80    5.80
  16 -17   0   -0.80    6.00
 -17   1   0   -5.80    7.60
  16 -17   0   -1.30    5.30
   1  16   0    0.00    8.90
 -16  17   0   -5.80    7.00
  17  -1   0    1.30    9.20
 -16  17   0    0.60    5.70
  -1 -16   0    2.10    6.80
  17  -1   0   -4.60    6.60
  17  -1   0   -3.80    7.30
 -17   4   0    6.70    6.00
  13 -17   0   12.70    5.40
  13 -17   0   23.20    6.40
   4  13   0    5.10    7.60
 -17   4   0    6.60    8.40
  13 -17   0    9.90    5.70
   4  13   0   16.50    7.40
 -17   4   0   13.20    7.60
  -4 -13   0   15.10    6.90
  17  -4   0   14.40    6.80
 -13  17   0   10.80    6.80
  17  -4   0    4.40    9.60
  17  -4   0   17.70    7.80
 -13  17   0   14.50    5.70
   7  10   0   53.49    9.50
 -17   7   0   59.49    7.70
  10 -17   0   54.59    7.40
   7  10   0   75.09   10.20
  10 -17   0   73.49    9.10
 -17   7   0   72.09    9.70
   7  10   0   67.09    9.20
  10 -17   0   64.59    8.70
  17  -7   0   59.29    8.50
 -10  17   0   72.29   10.50
 -10  17   0   76.89   11.90
  17  -7   0   56.49   11.30
  -7 -10   0   85.09   10.60
  -7 -10   0   34.90    8.10
 -10  17   0   65.89    8.60
  10   7   0   68.79    9.70
   7 -17   0   54.69    8.40
   7 -17   0   77.09   10.30
 -17  10   0   50.89    7.30
  10   7   0   73.59   10.20
 -17  10   0   58.29    7.70
   7 -17   0   64.89    8.10
  -7  17   0   47.80   11.20
  17 -10   0   72.69    8.50
 -10  -7   0   57.79    9.20
 -10  -7   0   59.99    9.00
  17 -10   0   68.59   11.00
  -7  17   0   50.29   11.40
  17 -10   0   43.50    8.80
  13   4   0    5.40    6.40
 -17  13   0   10.90    5.40
  13   4   0   -2.50    7.60
 -17  13   0   23.20    6.50
   4 -17   0   14.50    5.20
  13   4   0   19.40    8.10
 -17  13   0   11.70    5.90
   4 -17   0    9.20    6.20
  -4  17   0   -5.70    8.00
  -4  17   0    9.60   10.30
 -13  -4   0    7.00    7.10
 -13  -4   0    6.60    6.90
  17 -13   0   17.70    6.30
  17 -13   0   12.70    6.10
   1 -17   0    3.60    6.70
 -17  16   0   -0.90    6.70
  16   1   0    9.60    6.50
  16   1   0   -9.60    7.20
 -17  16   0    6.50    6.50
  16   1   0    0.60    9.20
  17 -16   0    8.60    6.40
  -1  17   0   -0.90   10.20
 -16  -1   0   -8.50    7.10
  17 -16   0   11.30    6.60
 -16  -1   0   -3.10    6.90
  17 -16   0   -1.60    6.20
 -18   3   0  217.58   18.90
   3  15   0  176.98   20.50
  15 -18   0  224.68   18.20
  15 -18   0  240.88   18.80
 -18   3   0  180.78   19.50
  15 -18   0  219.88   17.00
   3  15   0  221.88   19.40
 -15  18   0  246.58   20.00
  18  -3   0  257.37   19.70
  -3 -15   0  234.98   18.60
 -15  18   0  215.58   17.20
   6  12   0  316.57   22.20
 -18   6   0  255.07   19.90
  12 -18   0  255.57   18.10
  12 -18   0  280.77   19.80
  12 -18   0  263.77   18.60
 -18   6   0  220.18   20.90
   6  12   0  205.88   20.80
 -18   6   0  266.67   18.30
  -6 -12   0  264.27   19.20
  18  -6   0  215.68   22.00
 -12  18   0  238.68   21.50
 -12  18   0  201.18   21.00
 -12  18   0  269.27   19.20
  18  -6   0  258.37   19.70
  -6 -12   0  230.88   20.10
  18  -6   0  244.88   19.60
 -18   9   0  301.17   21.20
   9   9   0  326.17   22.50
   9   9   0  296.17   22.70
   9 -18   0  309.87   20.30
 -18   9   0  303.57   19.90
 -18   9   0  277.67   19.80
   9   9   0  248.08   21.70
   9 -18   0  309.07   20.90
   9 -18   0  254.37   20.10
  -9  18   0  265.47   19.70
  -9  -9   0  273.77   20.70
  -9  18   0  288.17   24.30
  -9  18   0  251.37   23.30
  18  -9   0  296.17   21.60
  18  -9   0  272.57   23.40
  18  -9   0  263.67   19.50
  -9  -9   0  301.57   22.10
   6 -18   0  214.98   18.80
 -18  12   0  256.17   18.10
  12   6   0  259.47   21.80
   6 -18   0  259.07   17.80
  12   6   0  261.07   20.30
 -18  12   0  232.58   18.00
  18 -12   0  224.48   19.70
 -12  -6   0  265.37   20.80
  -6  18   0  230.68   21.60
 -12  -6   0  252.67   19.80
  -6  18   0  224.68   22.90
  18 -12   0  272.47   18.20
  15   3   0  255.87   21.20
 -18  15   0  235.58   17.50
   3 -18   0  233.18   18.70
  15   3   0  237.08   21.60
 -18  15   0  222.58   18.20
  15   3   0  239.48   19.00
 -18  15   0  221.68   17.30
  18 -15   0  191.38   18.00
  18 -15   0  233.78   17.60
 -15  -3   0  233.78   19.30
  -3  18   0  235.28   22.50
 -15  -3   0  219.98   19.90
 -19   5   0    2.60    8.90
  14 -19   0    2.60    6.30
   5  14   0   -4.70    8.00
   5  14   0   -5.60    9.60
 -19   5   0    4.60    7.10
  14 -19   0    3.70    6.20
  14 -19   0    6.30    6.70
 -14  19   0    9.10    8.20
 -14  19   0   -9.60    5.60
  19  -5   0    8.10    8.00
  -5 -14   0    0.30    6.90
  19  -5   0  -18.30   10.10
  11 -19   0    3.80    5.50
   8  11   0    5.70    8.10
 -19   8   0    5.50    7.60
   8  11   0   -2.10    8.10
 -19   8   0   12.30    6.60
  11 -19   0   20.20    6.50
  11 -19   0    9.50    7.30
 -11  19   0    6.70    8.50
  -8 -11   0   13.10    7.30
  -8 -11   0   11.30    7.30
  19  -8   0    0.60    8.80
 -11  19   0    1.20    8.90
 -11  19   0   14.80    6.90
  19  -8   0    1.60    7.90
   8 -19   0    2.40    5.40
 -19  11   0    1.10    6.30
 -19  11   0    8.10    6.20
 -19  11   0    9.90    5.30
  11   8   0   -1.60    7.80
   8 -19   0    1.10    6.40
  11   8   0   -0.90    7.30
  19 -11   0   15.00    7.50
  -8  19   0  -13.20    8.60
 -11  -8   0   12.60    8.00
  19 -11   0    1.00    8.00
  19 -11   0    6.00    5.60
 -11  -8   0    3.20    8.20
  -8  19   0    5.10   10.50
  14   5   0   -9.10    9.50
   5 -19   0  -11.80    6.30
   5 -19   0   -6.30    5.40
  14   5   0    0.30    7.20
 -19  14   0   -3.20    6.50
 -19  14   0   10.20    6.60
  19 -14   0    5.40    7.90
 -14  -5   0   -7.90    8.30
  -5  19   0   -6.00   11.00
  19 -14   0    5.00    6.60
 -14  -5   0   -8.40    7.90
 -20   7   0    0.10    6.60
  13 -20   0   14.00   11.10
   7  13   0  -11.10    9.10
 -13  20   0   -2.00    9.30
  10  10   0    6.20    8.70
 -20  10   0    8.20    7.00
  10 -20   0   -1.80   10.50
 -20  10   0    5.10    8.30
  10 -20   0   -0.60    5.40
 -10 -10   0   -7.00    6.40
 -10  20   0    5.00   10.90
  20 -10   0  -17.10    9.20
 -10  20   0  -10.60   10.00
   7 -20   0    0.60    5.90
 -20  13   0    1.50    6.40
  -7  20   0   -3.70   10.30
   1  -1  -1    0.00    0.10
   1  -1  -1    0.50    1.10
   0   1  -1    0.30    0.20
   1  -1  -1    1.40    0.40
   0   1  -1    0.40    0.40
   1  -1  -1    0.50    0.30
  -1   0  -1    0.40    0.40
   1  -1  -1    0.90    0.50
  -1   0  -1    1.00    0.60
   0   1  -1    0.60    0.40
   1  -1  -1   -0.10    0.30
  -1   0  -1    0.70    0.30
  -1   0  -1    1.40    0.50
   1  -1  -1   -0.20    0.10
   0   1  -1    0.60    0.50
   1   0   1    1.60    0.70
  -1   1   1    0.50    0.20
  -1   1   1    0.40    0.50
   1   0   1    0.40    0.40
  -1   1   1    1.00    1.10
   1   0   1    1.60    0.50
   1   0   1    0.60    0.60
   0  -1   1    1.30    0.40
  -1   1   1    0.50    0.20
   0  -1   1    1.30    0.40
   0  -1   1   -0.20    0.10
   0  -1   1    0.60    0.40
   1   0   1    0.60    0.30
  -2  -1  -1   44.10    3.50
  -1   3  -1   60.69    3.70
  -1   3  -1   56.09    3.70
  -2  -1  -1   55.29    3.30
  -2  -1  -1   50.19    3.80
   3  -2  -1   51.99    3.20
   3  -2  -1   48.10    3.40
  -1   3  -1   52.09    4.40
   3  -2  -1   53.19    3.50
   3  -2  -1   51.69    3.40
  -2  -1  -1   44.10    3.50
  -2  -1  -1   48.30    4.00
   3  -2  -1   50.89    3.60
  -1   3  -1   52.59    3.10
  -1   3  -1   56.29    3.10
  -2  -1  -1   48.50    3.80
   3  -2  -1   46.40    5.20
   2   1   1   51.59    3.60
   1  -3   1   53.59    3.10
   1  -3   1   53.69    3.50
   1  -3   1   55.49    3.10
  -3   2   1   51.29    3.40
   2   1   1   52.59    3.80
   2   1   1   44.00    3.50
   1  -3   1   43.50    3.30
   2   1   1   43.80    3.60
   1  -3   1   57.49    3.40
   1  -3   1   52.19    3.10
  -3   2   1   52.49    3.70
   2   1   1   51.39    3.60
   2   1   1   50.89    3.60
   1  -3   1   61.29    3.40
  -3   2   1   56.09    4.00
  -3   2   1   50.19    3.40
   0  -2  -1    0.40    0.60
   0  -2  -1    1.60    0.90
   0  -2  -1    0.60    0.50
   2   0  -1    1.20    0.90
   2   0  -1   -0.40    0.60
   2   0  -1    0.00    0.60
  -2   2  -1    1.30    2.20
   2   0  -1    1.80    0.40
   0  -2  -1    1.20    0.70
  -2   2  -1    0.80    0.90
   0  -2  -1    0.60    0.50
   2   0  -1    0.00    0.20
   2   0  -1    0.80    0.60
  -2   2  -1    2.40    1.00
   2   0  -1    1.40    0.70
   2   0  -1    0.80    1.20
   0  -2  -1    0.10    0.30
   2   0  -1    0.80    0.80
   2   0  -1    2.00    1.10
  -2   0   1    0.90    0.70
   2  -2   1    1.30    1.30
  -2   0   1    1.20    1.20
   0   2   1    0.10    0.50
   2  -2   1   -0.10    0.50
   0   2   1    1.40    0.70
   0   2   1    0.70    0.90
   0   2   1    1.10    0.60
   0   2   1    1.60    1.30
   2  -2   1   -0.20    0.60
   2  -2   1    1.40    0.60
  -2   0   1    0.10    0.60
   2  -2   1    1.30    0.70
   2  -2   1    1.30    0.50
   2  -2   1    1.80    0.90
   0   2   1    1.10    0.50
  -2   0   1    2.10    0.50
  -2   0   1    0.00    0.80
  -2   5  -1  124.49    8.20
   5  -3  -1   94.99    6.80
  -3  -2  -1  106.59    7.10
  -3  -2  -1  100.89    6.90
  -3  -2  -1   97.09    7.30
   5  -3  -1  103.09    6.80
   5  -3  -1   85.59    8.80
   5  -3  -1  107.49    6.30
  -3  -2  -1  105.59    6.80
  -2   5  -1  105.09    7.10
  -3  -2  -1  111.69    6.40
   5  -3  -1  105.99    6.60
   5  -3  -1  102.19    7.30
   5  -3  -1  103.39    6.60
  -3  -2  -1  118.39    7.30
  -2   5  -1  107.09    6.90
  -2   5  -1  116.69    6.10
   5  -3  -1   80.59    6.40
   5  -3  -1   84.29    6.40
   2  -5   1  113.39    6.10
   2  -5   1  112.19    6.10
  -5   3   1   91.59    6.70
  -5   3   1   91.99    6.70
   3   2   1  108.59    7.10
   2  -5   1  110.29    6.60
  -5   3   1  103.29    6.60
  -5   3   1   87.89    7.20
   3   2   1   98.49    6.80
   2  -5   1  108.39    6.10
   3   2   1  110.69    6.40
   2  -5   1  110.89    6.60
   3   2   1  107.69    6.90
   3   2   1  105.69    6.80
   2  -5   1  106.39    6.70
  -5   3   1  102.09    6.50
   3   2   1  108.59    7.00
   1   2  -1   50.29    3.40
  -3   1  -1   53.09    3.30
  -3   1  -1   53.19    3.40
   2  -3  -1   51.19    3.40
   1   2  -1   53.59    3.40
   1   2  -1   52.99    3.40
  -3   1  -1   50.19    3.40
   2  -3  -1   48.50    3.40
   1   2  -1   55.49    3.50
   1   2  -1   56.49    3.80
   1   2  -1   54.39    3.60
  -3   1  -1   49.40    3.60
  -3   1  -1   51.09    3.50
   2  -3  -1   46.30    3.40
   1   2  -1   50.09    3.40
  -1  -2   1   50.29    3.40
   3  -1   1   51.59    3.40
  -1  -2   1   54.29    3.50
   3  -1   1   53.89    3.30
  -1  -2   1   60.39    3.90
  -2   3   1   53.79    5.20
   3  -1   1   48.40    3.20
  -1  -2   1   54.99    3.40
   3  -1   1   45.80    3.50
   3  -1   1   51.79    3.40
  -2   3   1   43.30    4.20
   3  -1   1   49.30    3.50
   3  -1   1   52.09    3.70
  -1  -2   1   55.69    3.80
   3  -1   1   54.29    3.40
   3  -1   1   45.20    4.70
  -1  -3  -1  557.04   33.90
   4  -1  -1  591.84   33.80
  -1  -3  -1  566.34   33.80
   4  -1  -1  604.94   33.60
  -3   4  -1  640.24   35.00
  -1  -3  -1  603.74   33.70
  -1  -3  -1  569.84   33.60
   4  -1  -1  608.14   34.50
  -3   4  -1  513.65   33.90
   4  -1  -1  586.54   34.00
   4  -1  -1  622.14   33.60
   4  -1  -1  594.84   33.80
  -1  -3  -1  590.74   33.70
  -3   4  -1  623.24   33.40
   4  -1  -1  592.44   33.60
  -3   4  -1  557.84   33.90
   4  -1  -1  597.94   33.60
  -1  -3  -1  592.54   33.40
   1   3   1  600.74   33.70
  -4   1   1  574.24   33.70
   1   3   1  578.34   33.60
   1   3   1  590.84   34.10
   3  -4   1  589.04   33.70
   1   3   1  576.74   33.60
   1   3   1  583.84   33.90
   1   3   1  612.04   33.70
   3  -4   1  575.34   33.30
   3  -4   1  576.24   33.60
  -4   1   1  591.14   33.60
  -4   1   1  591.74   33.80
   3  -4   1  602.94   33.70
  -4   1   1  610.44   33.50
  -4  -3  -1  182.68   11.20
   7  -4  -1  167.38   12.90
  -4  -3  -1  171.98   11.00
  -3   7  -1  184.38   10.70
   7  -4  -1  160.28   11.50
   7  -4  -1  169.28   10.50
  -4  -3  -1  170.68    9.90
   7  -4  -1  154.08   10.40
  -3   7  -1  165.08   11.10
   7  -4  -1  154.18   10.50
   7  -4  -1  164.28   10.40
  -4  -3  -1  184.38   11.50
   7  -4  -1  162.38   10.40
   7  -4  -1  162.78   10.10
  -4  -3  -1  171.48   10.80
   7  -4  -1  165.18   10.80
  -3   7  -1  164.28   12.20
   4   3   1  173.68   10.90
   4   3   1  170.58   10.80
   3  -7   1  163.18   10.40
  -7   4   1  165.88   10.50
  -7   4   1  167.48   10.80
  -7   4   1  181.68   11.40
   4   3   1  186.68   10.10
   3  -7   1  176.08   10.50
   3  -7   1  162.48    9.70
   3  -7   1  171.28    9.70
   3  -7   1  164.08   10.60
   3  -7   1  168.58    9.70
   4   3   1  182.18   11.10
  -7   4   1  171.18   10.40
   4   3   1  151.68   10.70
  -7   4   1  156.08   10.30
  -4   0  -1    0.30    1.10
   4  -4  -1    0.80    0.70
   0   4  -1   -0.40    0.80
   0   4  -1    0.70    1.30
   4  -4  -1    0.20    1.10
   0   4  -1   -1.00    0.80
   4  -4  -1    0.30    0.70
   4  -4  -1    1.30    1.10
   0   4  -1    0.20    1.40
   4  -4  -1   -1.40    1.40
  -4   0  -1    2.10    1.30
  -4   0  -1    1.20    1.90
  -4   0  -1   -1.20    0.70
   0   4  -1   -1.00    2.10
  -4   0  -1    0.00    1.20
   4  -4  -1   -0.50    2.20
   4  -4  -1    0.50    1.10
  -4   4   1    1.10    1.20
   4   0   1    0.90    0.80
   0  -4   1   -1.90    0.80
   4   0   1    1.00    1.20
   4   0   1   -0.40    0.90
   0  -4   1   -1.00    0.70
  -4   4   1   -0.80    1.40
   0  -4   1   -0.50    0.80
  -4   4   1   -0.40    2.80
  -4   4   1    1.30    0.80
  -4   4   1    0.70    0.70
   4   0   1   -1.40    1.10
   0  -4   1    0.80    1.40
   4   0   1   -1.80    1.80
   4   0   1   -0.40    1.30
   0  -4   1   -1.10    0.80
   4   0   1    0.30    1.90
   0  -4   1   -0.20    1.00
   1  -4  -1  577.64   33.50
   3   1  -1  587.94   33.80
   1  -4  -1  583.24   33.80
   1  -4  -1  580.34   33.60
   3   1  -1  609.44   34.20
   3   1  -1  577.14   33.90
   1  -4  -1  563.84   33.40
   3   1  -1  598.34   33.80
  -4   3  -1  566.54   34.60
  -4   3  -1  596.24   33.80
  -4   3  -1  584.44   33.80
   3   1  -1  601.44   33.60
   1  -4  -1  569.84   33.70
  -4   3  -1  594.94   33.70
   3   1  -1  607.24   33.90
   3   1  -1  591.34   33.90
  -4   3  -1  583.14   33.90
   4  -3   1  576.84   34.70
  -3  -1   1  583.14   33.90
  -3  -1   1  598.34   33.90
   4  -3   1  580.64   33.80
  -1   4   1  629.24   34.10
  -3  -1   1  605.84   34.10
  -1   4   1  663.83   34.80
  -1   4   1  587.34   33.40
   4  -3   1  618.34   33.50
   4  -3   1  574.84   33.70
  -3  -1   1  610.64   34.00
   4  -3   1  598.34   33.80
  -1   4   1  583.24   33.50
   4  -3   1  578.04   33.70
   4  -3   1  570.94   33.90
  -1   4   1  594.84   34.00
  -3  -1   1  587.84   34.20
   4  -3   1  590.04   33.70
  -3  -1   1  599.14   33.50
   6  -2  -1   61.39    4.30
   6  -2  -1   55.29    4.40
   6  -2  -1   54.39    4.00
  -2  -4  -1   59.69    5.00
   6  -2  -1   58.19    4.20
  -4   6  -1   66.39    5.00
   6  -2  -1   60.99    5.00
   6  -2  -1   56.79    4.40
   6  -2  -1   60.19    4.10
   6  -2  -1   57.79    4.40
  -2  -4  -1   53.99    4.50
  -2  -4  -1   60.19    4.50
  -4   6  -1   63.59    5.00
  -2  -4  -1   60.59    3.70
  -2  -4  -1   51.89    4.20
  -4   6  -1   67.39    6.90
  -2  -4  -1   51.69    4.60
   6  -2  -1   43.50    5.90
   2   4   1   53.19    4.30
   4  -6   1   54.69    4.40
   2   4   1   58.59    4.50
  -6   2   1   58.29    4.80
  -6   2   1   55.49    4.00
   4  -6   1   58.69    4.30
   2   4   1   55.89    4.20
   2   4   1   61.89    5.40
  -6   2   1   57.69    4.20
  -6   2   1   64.89    4.30
  -6   2   1   54.29    4.30
   2   4   1   54.49    4.60
   2   4   1   56.99    4.20
   4  -6   1   60.59    4.50
   9  -5  -1   66.69    8.70
   9  -5  -1   73.49    5.80
   9  -5  -1   66.49    6.30
  -4   9  -1   93.19    8.70
   9  -5  -1   77.49    5.90
  -5  -4  -1   76.69    7.20
   9  -5  -1   73.79    6.00
   9  -5  -1   76.79    7.70
   9  -5  -1   78.39    5.40
  -5  -4  -1   55.99    6.50
  -4   9  -1   83.39    5.90
  -4   9  -1   79.59    7.10
  -5  -4  -1   77.09    6.40
   9  -5  -1   77.69    5.80
  -5  -4  -1   82.59    7.00
  -9   5   1   70.49    5.80
  -9   5   1   83.49    6.00
  -9   5   1   76.29    6.00
   5   4   1   79.89    5.40
   4  -9   1   81.39    6.30
   5   4   1   75.99    6.50
   5   4   1   91.69    7.30
   5   4   1   80.79    6.80
   4  -9   1   79.89    5.80
   4  -9   1   71.09    6.10
  -9   5   1   74.39    7.50
  -9   5   1   75.99    6.50
   4  -9   1   82.09    5.90
   5   4   1   77.69    6.40
  -1   6  -1  445.76   25.40
   6  -5  -1  417.76   24.10
  -1   6  -1  412.56   23.60
   6  -5  -1  319.87   25.40
  -5  -1  -1  415.56   24.90
  -5  -1  -1  398.16   24.30
   6  -5  -1  419.46   24.00
   6  -5  -1  410.66   23.80
  -5  -1  -1  411.56   23.70
  -1   6  -1  445.76   24.60
  -1   6  -1  424.06   24.30
   6  -5  -1  411.06   24.20
   6  -5  -1  432.06   23.80
  -5  -1  -1  397.06   24.40
   6  -5  -1  427.16   23.70
   6  -5  -1  397.66   24.40
   5   1   1  397.16   24.10
   1  -6   1  404.36   23.60
   5   1   1  388.26   24.30
  -6   5   1  413.16   23.80
  -6   5   1  426.56   24.30
   1  -6   1  426.96   24.00
  -6   5   1  397.96   26.20
  -6   5   1  411.46   24.10
   5   1   1  424.16   23.60
  -6   5   1  413.36   24.40
  -6   5   1  414.06   23.60
   1  -6   1  412.66   24.00
   5   1   1  401.06   24.80
   1  -6   1  414.76   24.30
   1  -6   1  421.56   23.90
   1  -6   1  423.96   23.70
   2   3  -1  126.19    6.70
   2   3  -1   98.39    6.90
   3  -5  -1  109.39    6.60
   3  -5  -1   97.69    6.70
   3  -5  -1  108.39    6.80
  -5   2  -1  107.39    6.70
  -5   2  -1  103.79    6.70
   2   3  -1  115.59    6.90
   2   3  -1  120.49    7.20
   2   3  -1  109.39    6.80
  -5   2  -1   94.89    6.80
  -5   2  -1  106.79    7.00
   2   3  -1  108.99    7.00
  -5   2  -1  102.19    6.60
   2   3  -1  111.29    6.90
  -2  -3   1  105.99    6.20
  -2  -3   1  121.59    7.00
  -3   5   1   99.39    7.20
  -2  -3   1  115.29    7.00
  -3   5   1   97.49    7.50
   5  -2   1  103.09    6.80
   5  -2   1  107.79    6.60
  -2  -3   1  108.19    7.30
   5  -2   1   80.79    8.30
  -3   5   1  109.29    9.00
   5  -2   1   90.29    6.80
   5  -2   1  102.29    6.70
   5  -2   1  106.09    6.70
   5  -2   1  101.09    6.80
   5  -2   1  105.29    7.10
  -2  -3   1  103.99    6.70
  -2  -3   1  107.49    7.10
  -5   5  -1    1.60    1.60
   0  -5  -1   -0.90    0.90
  -5   5  -1    0.80    0.90
   5   0  -1    2.40    1.50
   0  -5  -1    0.70    1.40
   5   0  -1    0.60    1.20
   0  -5  -1   -1.00    1.50
  -5   5  -1   -0.20    2.00
  -5   5  -1   -0.90    3.00
  -5   5  -1   -0.60    1.20
   5   0  -1   -1.70    0.80
   0  -5  -1    0.00    0.90
   0  -5  -1   -0.70    1.20
  -5   5  -1    0.60    0.70
   5   0  -1   -0.50    2.00
   5   0  -1   -0.10    0.90
   0  -5  -1    0.40    1.00
   5   0  -1    2.20    1.40
   5   0  -1   -1.10    1.90
   0   5   1   -0.80    1.50
   0   5   1   -0.70    2.20
   5  -5   1   -0.60    1.30
   5  -5   1   -1.10    1.10
   0   5   1    1.90    1.60
  -5   0   1    0.90    2.10
  -5   0   1    0.80    1.50
   5  -5   1    0.80    0.80
   5  -5   1    1.40    0.80
   0   5   1    1.40    1.00
   5  -5   1   -0.50    1.30
   5  -5   1    1.10    1.50
  -5   0   1   -0.20    1.20
  -5   0   1    2.10    1.40
  -5   0   1    0.60    0.80
   5  -5   1    5.60    2.90
   8  -3  -1  187.28   13.40
  -3  -5  -1  203.28   13.00
   8  -3  -1  195.28   12.60
  -5   8  -1  215.88   12.80
  -5   8  -1  212.78   13.50
   8  -3  -1  192.58   12.80
   8  -3  -1  208.78   12.60
   8  -3  -1  204.28   13.00
  -3  -5  -1  217.68   13.70
  -3  -5  -1  214.58   11.90
  -5   8  -1  214.88   12.80
   8  -3  -1  208.38   12.50
  -3  -5  -1  210.18   13.10
   8  -3  -1  204.48   14.90
  -5   8  -1  232.38   15.20
  -3  -5  -1  213.08   13.00
   3   5   1  212.78   12.90
  -8   3   1  205.88   12.50
   3   5   1  199.98   12.60
   5  -8   1  212.38   12.70
   5  -8   1  202.58   12.80
   3   5   1  202.28   13.70
   3   5   1  205.78   13.10
   5  -8   1  151.88   12.80
   5  -8   1  206.88   12.70
  -8   3   1  195.18   12.50
  -8   3   1  205.78   13.20
  -8   3   1  209.18   12.70
  -5  11  -1    3.20    2.30
  -6  -5  -1    8.30    3.80
  -5  11  -1    4.30    3.90
  -6  -5  -1    5.10    3.10
  11  -6  -1    4.00    4.10
  11  -6  -1    3.90    3.20
  -6  -5  -1    3.60    3.70
  11  -6  -1    2.50    2.50
  11  -6  -1    5.70    2.40
  -5  11  -1    3.20    2.70
  11  -6  -1    2.80    5.00
  -5  11  -1    5.40    4.90
  -6  -5  -1    1.60    3.50
  11  -6  -1    4.70    1.90
  11  -6  -1    2.20    2.30
 -11   6   1    0.60    2.80
   5 -11   1    1.70    2.40
   6   5   1    2.60    3.00
 -11   6   1    3.80    2.40
   6   5   1    7.70    4.00
   5 -11   1    8.10    3.00
   5 -11   1    6.40    3.00
   5 -11   1    0.90    2.90
 -11   6   1    3.50    2.60
 -11   6   1    1.90    2.60
   6   5   1    4.10    3.20
 -11   6   1    4.70    4.10
   6   5   1    3.90    3.20
   8  -6  -1  141.29   10.20
   8  -6  -1  114.39   11.90
  -6  -2  -1  160.88    9.40
  -2   8  -1  162.48   12.10
   8  -6  -1  142.19   10.10
  -6  -2  -1  158.98   11.20
   8  -6  -1  153.78    9.60
   8  -6  -1  149.59    9.90
  -6  -2  -1  140.79   10.80
  -2   8  -1  154.78    9.20
   8  -6  -1  153.58   10.00
  -6  -2  -1  167.88   10.60
  -6  -2  -1  168.38   10.70
  -2   8  -1  165.48   10.90
  -2   8  -1  172.88   10.30
   8  -6  -1  147.69    9.30
   8  -6  -1  154.48    9.60
   2  -8   1  148.69    9.80
  -8   6   1  162.38    9.40
   6   2   1  168.28    9.20
  -8   6   1  166.28   10.10
   2  -8   1  141.99    9.70
   6   2   1  149.79   11.00
   6   2   1  161.88   10.50
  -8   6   1  158.48   10.50
  -8   6   1  127.89   12.20
  -8   6   1  135.09   10.10
   2  -8   1  161.18    9.40
   2  -8   1  158.28    9.20
   6   2   1  156.38   10.30
   2  -8   1  157.58   10.30
   2  -8   1  157.48    9.20
   6   2   1  158.88   10.30
  -8   6   1  150.28    9.60
   5  -6  -1  424.26   24.50
   1   5  -1  431.86   24.30
   1   5  -1  480.65   24.80
  -6   1  -1  421.36   24.40
   1   5  -1  450.95   24.40
   5  -6  -1  375.66   24.40
  -6   1  -1  428.86   24.10
   5  -6  -1  401.56   24.30
   1   5  -1  483.45   25.60
  -6   1  -1  397.56   25.00
  -6   1  -1  400.96   24.60
   5  -6  -1  421.56   23.80
   1   5  -1  402.56   24.60
  -6   1  -1  428.66   24.80
  -6   1  -1  426.66   24.10
  -5   6   1  394.36   24.20
  -1  -5   1  427.36   24.50
   6  -1   1  385.06   24.60
  -5   6   1  394.36   24.90
   6  -1   1  418.66   25.80
  -1  -5   1  436.56   24.40
  -1  -5   1  410.06   24.70
   6  -1   1  405.26   24.30
  -1  -5   1  433.16   24.50
  -5   6   1  425.96   26.50
  -5   6   1  380.86   24.60
   6  -1   1  421.96   24.40
   6  -1   1  416.86   24.40
  -5   6   1  421.16   23.80
  -1  -5   1  426.66   24.00
   6  -1   1  415.86   25.10
   6  -1   1  430.06   24.10
   4   2  -1   62.59    4.60
   4   2  -1   54.99    4.60
   2  -6  -1   53.39    3.60
   4   2  -1   65.59    4.70
   4   2  -1   61.19    4.60
  -6   4  -1   54.39    4.60
  -6   4  -1   61.79    4.20
   2  -6  -1   56.49    4.50
   2  -6  -1   58.49    3.60
   2  -6  -1   46.30    4.20
  -6   4  -1   56.39    4.60
  -6   4  -1   58.59    4.30
   2  -6  -1   53.19    4.20
  -6   4  -1   54.09    5.80
   4   2  -1   68.49    5.40
   2  -6  -1   56.79    3.70
   4   2  -1   62.79    4.10
   6  -4   1   47.40    5.90
  -4  -2   1   62.39    4.90
  -2   6   1   58.69    3.60
   6  -4   1   62.89    3.90
   6  -4   1   59.39    4.50
   6  -4   1   59.49    4.30
   6  -4   1   39.50    6.10
   6  -4   1   68.09    4.80
  -2   6   1   63.39    6.40
  -4  -2   1   63.89    3.90
  -4  -2   1   56.09    5.30
   6  -4   1   62.09    4.60
  -2   6   1   63.99    4.90
  -4  -2   1   66.89    5.30
  -2   6   1   60.89    5.00
  -4  -2   1   62.79    4.70
  -4  -2   1   61.09    4.60
  -1  -6  -1    1.50    1.00
   7  -1  -1    2.50    2.40
  -1  -6  -1   -0.20    1.80
  -6   7  -1   -0.90    1.30
  -1  -6  -1    0.80    1.90
  -6   7  -1    6.50    3.80
   7  -1  -1    0.00    1.50
  -1  -6  -1    1.10    1.10
   7  -1  -1   -0.40    2.70
  -1  -6  -1    3.70    1.60
  -6   7  -1    0.10    0.70
   7  -1  -1   -0.80    1.40
  -1  -6  -1    0.70    2.10
   7  -1  -1    2.40    2.00
  -6   7  -1   -1.60    2.10
   7  -1  -1    1.40    1.20
  -6   7  -1    1.60    2.10
  -6   7  -1    1.10    1.70
  -7   1   1    0.40    1.20
   6  -7   1    1.80    2.20
  -7   1   1    3.60    2.00
   6  -7   1    0.30    0.70
   6  -7   1   -0.60    1.70
   6  -7   1    2.40    1.70
  -7   1   1    0.40    2.30
   6  -7   1    0.00    0.70
   1   6   1   -2.30    2.40
   6  -7   1    2.10    1.60
   1   6   1    1.40    2.00
   1   6   1    2.30    1.50
   1   6   1    0.80    2.00
  -7   1   1   -0.30    1.10
  -7   1   1   -1.40    1.70
  -4  -6  -1    5.40    3.40
  10  -4  -1    0.00    1.10
  -4  -6  -1   -1.40    2.50
  10  -4  -1    2.10    2.60
  -6  10  -1    2.50    2.30
  10  -4  -1    0.90    2.00
  10  -4  -1    3.50    2.30
  -6  10  -1   -0.50    3.00
  -6  10  -1    5.70    4.40
  10  -4  -1   -5.80    4.20
  -6  10  -1    2.40    1.90
  10  -4  -1   -4.30    2.70
  10  -4  -1   -0.10    2.10
  10  -4  -1    0.90    1.70
  -4  -6  -1    1.40    2.50
  -4  -6  -1    5.80    2.70
   6 -10   1    2.80    2.20
   4   6   1    0.30    3.40
   4   6   1    3.60    2.10
 -10   4   1   -0.70    2.10
 -10   4   1    3.20    2.00
 -10   4   1    3.50    1.80
 -10   4   1    2.20    2.50
   6 -10   1    1.30    2.50
   6 -10   1    1.70    2.30
   6 -10   1   -4.00    2.80
   4   6   1    6.80    2.60
   4   6   1    6.70    3.00
  -6  13  -1    4.80    3.00
  13  -7  -1    3.10    2.90
  13  -7  -1    4.20    4.00
  -6  13  -1   -1.30    4.60
  13  -7  -1    2.30    3.10
  13  -7  -1    0.70    5.70
  -7  -6  -1    3.60    4.30
  -6  13  -1    3.70    5.70
  -7  -6  -1    4.30    4.70
  -7  -6  -1   -1.40    3.30
  13  -7  -1    1.20    3.10
  -7  -6  -1    4.40    3.70
   7   6   1    3.70    3.80
 -13   7   1   -2.20    3.00
   6 -13   1    5.00    4.10
   6 -13   1   -6.30    2.80
   7   6   1    2.40    3.60
   6 -13   1    4.90    3.10
 -13   7   1    0.40    2.80
   6 -13   1    2.80    3.50
 -13   7   1    2.80    4.10
 -13   7   1    3.50    2.90
   7   6   1    3.90    4.00
  -3  10  -1   64.59    5.60
  -3  10  -1   66.99    8.40
  10  -7  -1   64.59    5.00
  10  -7  -1   52.99    5.70
  10  -7  -1   64.99    4.50
  -3  10  -1   46.50    6.50
  -7  -3  -1   66.39    7.20
  -3  10  -1   48.10    4.80
  -7  -3  -1   75.59    6.30
  10  -7  -1   58.49    5.30
  -7  -3  -1   63.29    6.80
  10  -7  -1   44.40    7.60
  10  -7  -1   58.39    5.30
  -7  -3  -1   62.09    6.60
   3 -10   1   62.89    5.90
 -10   7   1   61.79    5.90
 -10   7   1   66.69    6.40
   7   3   1   62.79    6.10
 -10   7   1   57.29    5.30
 -10   7   1   53.29    8.00
   3 -10   1   57.89    4.90
   3 -10   1   57.19    5.20
   3 -10   1   57.19    5.40
   7   3   1   53.09    5.80
   7   3   1   59.89    6.80
 -10   7   1   52.29    4.30
   7   3   1   59.29    6.10
   7  -7  -1    0.30    1.70
  -7   0  -1   -0.40    0.90
   0   7  -1    1.50    1.30
   7  -7  -1   -0.30    1.80
   7  -7  -1    1.20    0.90
  -7   0  -1   -2.80    1.60
  -7   0  -1    2.00    2.10
  -7   0  -1   -0.40    2.60
   7  -7  -1    1.40    1.80
   0   7  -1   -1.40    2.60
   0   7  -1    2.00    2.10
   7  -7  -1    1.50    3.90
   0   7  -1    0.20    2.00
  -7   0  -1    1.00    1.20
   7  -7  -1   -2.00    0.90
  -7   7   1    1.00    0.90
  -7   7   1   -0.90    1.70
   0  -7   1   -0.90    1.50
  -7   7   1    1.30    1.40
  -7   7   1   -5.40    3.50
   0  -7   1    0.60    1.40
   7   0   1    2.70    2.20
   0  -7   1    0.40    2.10
  -7   7   1   -3.50    2.40
   0  -7   1   -0.50    1.80
   7   0   1   -1.00    2.70
   7   0   1    0.30    2.90
   0  -7   1    1.30    1.20
   7   0   1   -2.40    1.50
   0  -7   1    0.10    1.20
  -7   7   1    2.00    2.10
   7   0   1   -0.20    1.60
   7   0   1    0.60    1.00
  -7   3  -1  166.18   10.60
  -7   3  -1  161.88   10.50
   4  -7  -1  169.68   10.50
   3   4  -1  173.28   10.90
   3   4  -1  180.38   10.90
   3   4  -1  169.48   10.40
  -7   3  -1  167.58   10.50
   3   4  -1  169.88   11.30
   4  -7  -1  178.58   10.80
  -7   3  -1  170.88   10.40
   3   4  -1  169.68   10.60
  -7   3  -1  153.18   10.80
   3   4  -1  165.08   10.60
   4  -7  -1  176.38   10.60
   4  -7  -1  160.98   10.60
  -3  -4   1  176.38   10.70
   7  -3   1  167.88   11.00
   7  -3   1  164.88   10.40
   7  -3   1  166.98   10.60
  -3  -4   1  173.28    9.70
  -4   7   1  149.79   11.10
   7  -3   1  172.18   10.80
  -4   7   1  181.18   11.10
   7  -3   1  166.28   10.60
   7  -3   1  180.98   10.60
   7  -3   1  172.28   10.50
  -3  -4   1  164.08   10.90
  -3  -4   1  163.68   10.60
  -3  -4   1  176.28   10.90
  -4   7   1  189.18   13.00
  -3  -4   1  159.48   11.20
   7  -3   1  145.79   12.90
   6   1  -1    2.00    2.00
   1  -7  -1    0.90    0.90
   1  -7  -1    2.00    1.20
   1  -7  -1    2.00    1.00
   6   1  -1    4.10    2.70
  -7   6  -1    0.60    3.50
  -7   6  -1   -0.70    1.60
   6   1  -1    2.60    1.80
   1  -7  -1    2.50    2.10
   1  -7  -1    0.00    1.30
  -7   6  -1    0.40    1.00
  -7   6  -1    0.40    2.30
  -7   6  -1   -3.90    1.70
  -7   6  -1   -0.40    1.10
   6   1  -1   -0.10    0.50
   1  -7  -1    2.30    1.60
   6   1  -1    0.60    1.00
  -1   7   1    2.60    2.20
   7  -6   1    2.80    1.30
  -6  -1   1    0.80    2.00
  -6  -1   1   -0.90    1.90
  -6  -1   1    1.60    1.10
  -1   7   1    6.00    3.50
  -1   7   1    0.80    1.00
   7  -6   1    1.30    1.70
   7  -6   1    0.20    1.40
   7  -6   1    4.10    4.10
   7  -6   1    3.90    1.90
  -1   7   1    4.30    2.20
   7  -6   1    1.00    1.00
  -6  -1   1    5.00    2.70
  -6  -1   1   -0.10    2.40
   7  -6   1    1.30    1.10
  -7   9  -1    0.30    2.20
   9  -2  -1   -1.40    2.10
  -2  -7  -1    2.20    2.50
  -2  -7  -1    1.50    2.80
   9  -2  -1    5.90    3.90
  -2  -7  -1    3.70    2.30
  -2  -7  -1    0.70    1.10
   9  -2  -1    2.80    1.50
   9  -2  -1    2.90    2.10
   9  -2  -1    5.60    2.40
  -7   9  -1   -0.40    2.80
   9  -2  -1    4.50    2.20
  -2  -7  -1    0.60    2.10
  -7   9  -1   -1.60    2.30
  -7   9  -1   -0.50    3.60
   2   7   1    4.30    3.50
   2   7   1    2.70    2.50
  -9   2   1    4.70    1.60
   7  -9   1    3.00    1.50
   2   7   1   -0.80    1.70
   7  -9   1    8.20    2.50
  -9   2   1    3.50    2.20
   7  -9   1    4.60    2.40
  -9   2   1   -3.20    3.20
  -9   2   1   -1.70    2.20
   7  -9   1    1.00    2.20
   2   7   1   -0.70    2.20
  -9   2   1    0.60    1.40
  12  -5  -1    5.20    3.00
  12  -5  -1   13.80    6.80
  12  -5  -1   -1.70    3.70
  -7  12  -1    7.10    4.40
  -5  -7  -1   12.10    4.40
  12  -5  -1   10.50    2.60
  -7  12  -1    5.70    3.30
  12  -5  -1    6.10    3.00
  -5  -7  -1    8.80    3.70
  -7  12  -1    3.40    4.90
  -5  -7  -1    9.70    3.50
  -5  -7  -1    6.90    3.50
   7 -12   1    7.10    3.10
   7 -12   1   10.40    4.40
 -12   5   1    5.70    2.60
   5   7   1   13.30    4.90
 -12   5   1    7.40    3.10
   7 -12   1    9.80    3.50
 -12   5   1    9.80    2.60
 -12   5   1    7.30    3.90
   7 -12   1    2.00    3.60
   5   7   1   10.60    4.10
 -12   5   1    6.80    3.40
   5   7   1   18.50    4.10
  -7  15  -1   11.60    4.10
  -8  -7  -1    4.20    4.20
  15  -8  -1   -5.50    7.20
  -7  15  -1   11.60    6.30
  -7  15  -1    4.80    7.10
  -8  -7  -1   11.50    5.10
  15  -8  -1   10.70    3.70
  15  -8  -1    8.50    4.10
  -8  -7  -1   22.80    6.80
  15  -8  -1    9.60    5.20
 -15   8   1   10.00    4.10
   8   7   1   14.80    6.00
   8   7   1   13.30    5.80
   7 -15   1    9.80    4.20
   7 -15   1   18.70    4.50
   8   7   1   16.00    5.90
   7 -15   1   18.40    5.10
 -15   8   1   12.30    4.30
  12  -8  -1   85.19    7.10
  -4  12  -1   98.59    9.50
  12  -8  -1   83.29    7.90
  12  -8  -1   77.69    6.70
  12  -8  -1   75.09   10.50
  -4  12  -1   83.09   11.70
  12  -8  -1   97.39    7.40
  -4  12  -1   89.29    7.20
  -8  -4  -1   73.89    7.80
  -8  -4  -1   85.59    8.30
  -8  -4  -1   68.79    8.20
  -4  12  -1   88.19    7.20
  -8  -4  -1   82.79    9.90
 -12   8   1   81.29    9.20
 -12   8   1   71.29    9.70
 -12   8   1   85.99    7.20
   8   4   1   72.99    8.80
   4 -12   1   84.29    7.10
 -12   8   1   91.39    7.60
   8   4   1   81.79    8.30
 -12   8   1   80.19    7.10
   4 -12   1   82.89    7.10
   8   4   1   98.09    8.20
   4 -12   1   79.79    7.60
   8   4   1   84.49    8.10
   4 -12   1   87.99    7.90
  -8  -1  -1   37.90    5.00
  -8  -1  -1   27.00    5.10
   9  -8  -1   41.80    3.40
  -1   9  -1   33.90    5.70
  -1   9  -1   45.20    5.00
  -8  -1  -1   39.10    3.40
  -8  -1  -1   37.70    4.60
  -1   9  -1   37.90    3.40
  -1   9  -1   42.80    5.50
   9  -8  -1   42.80    7.30
  -8  -1  -1   35.30    5.20
   9  -8  -1   36.20    4.30
   9  -8  -1   35.00    4.30
   9  -8  -1   33.00    4.40
   1  -9   1   36.20    3.60
   1  -9   1   38.90    4.20
   8   1   1   40.40    4.50
   8   1   1   38.20    4.40
  -9   8   1   35.10    3.20
  -9   8   1   35.80    4.80
   1  -9   1   31.50    3.30
   1  -9   1   40.20    3.40
   1  -9   1   44.50    4.60
   1  -9   1   43.10    3.80
   1  -9   1   35.50    4.70
  -9   8   1   41.00    6.40
  -9   8   1   33.90    5.00
   8   1   1   35.80    5.50
   8   1   1   39.50    5.00
  -9   8   1   32.20    3.40
  -9   8   1   41.80    4.40
   2   6  -1  156.68   11.10
   2   6  -1  149.79   10.30
   6  -8  -1  168.48    9.90
   6  -8  -1  143.19   10.90
   6  -8  -1  139.19    9.90
  -8   2  -1  146.59    9.50
  -8   2  -1  164.38   10.80
   2   6  -1  154.38   10.10
  -8   2  -1  139.29   10.30
  -8   2  -1  151.28    9.50
   6  -8  -1  146.29   10.10
  -8   2  -1  146.99    9.90
   2   6  -1  164.08   10.00
  -2  -6   1  148.39   10.00
  -6   8   1  137.89   10.50
  -2  -6   1  156.88    9.10
   8  -2   1  157.18    9.50
  -6   8   1  164.88   12.70
  -6   8   1  153.68   10.70
   8  -2   1  155.48   10.00
  -2  -6   1  163.48   10.20
   8  -2   1  157.68    9.80
  -2  -6   1  149.09   10.00
   8  -2   1  147.59   10.80
  -2  -6   1  180.38   10.80
   8  -2   1  153.98   12.10
  -6   8   1  152.08    9.90
   8  -2   1  147.79   10.20
   8  -2   1  164.38   10.00
  -8   5  -1  194.18   12.70
   3  -8  -1  212.28   12.00
   5   3  -1  192.88   13.70
   3  -8  -1  218.18   12.20
  -8   5  -1  200.78   12.80
  -8   5  -1  211.58   13.10
  -8   5  -1  213.18   13.40
   3  -8  -1  216.28   13.00
   3  -8  -1  206.68   11.90
   5   3  -1  216.88   13.40
   5   3  -1  216.88   13.30
   3  -8  -1  215.58   12.90
   3  -8  -1  208.58   12.80
  -8   5  -1  205.88   14.50
   3  -8  -1  201.18   13.00
   5   3  -1  215.58   12.50
   5   3  -1  219.08   13.20
  -3   8   1  210.48   13.20
  -5  -3   1  210.28   14.00
  -5  -3   1  222.68   13.40
  -5  -3   1  212.78   13.50
   8  -5   1  201.98   12.80
  -3   8   1  212.48   13.80
   8  -5   1  209.38   12.40
  -5  -3   1  199.18   13.60
   8  -5   1  192.58   13.10
  -5  -3   1  212.38   12.10
   8  -5   1  196.48   12.80
   8  -5   1  204.58   13.20
   8  -5   1  206.78   14.60
  -3   8   1  215.38   15.00
   8  -5   1  185.18   15.10
   8   0  -1    3.00    2.10
  -8   8  -1    4.50    3.80
   0  -8  -1   -2.10    1.30
   0  -8  -1   -1.60    1.30
   0  -8  -1   -0.40    1.70
   0  -8  -1    4.90    2.70
  -8   8  -1    0.70    1.90
   8   0  -1    0.20    2.00
  -8   8  -1   -2.40    2.60
   8   0  -1    1.20    1.90
   0  -8  -1   -3.40    1.90
   8   0  -1    0.00    2.90
  -8   8  -1   -0.90    2.00
  -8   8  -1   -0.10    1.00
   0  -8  -1   -0.10    1.90
  -8   8  -1   -2.20    2.30
   8   0  -1   -0.80    1.10
   8   0  -1    2.10    3.20
   8  -8   1   -0.40    1.00
   8  -8   1    0.20    1.60
  -8   0   1   -5.20    2.80
   0   8   1   -0.90    1.40
   8  -8   1    0.70    4.40
   0   8   1   -3.80    2.90
   8  -8   1    0.20    2.10
  -8   0   1    1.70    1.10
  -8   0   1   -1.60    1.30
   0   8   1   -1.20    2.20
  -8   0   1    1.10    2.40
   8  -8   1   -1.20    1.90
  -8   0   1    4.10    2.40
   0   8   1    3.30    2.90
  -3  -8  -1    8.30    3.50
  -3  -8  -1    7.80    3.80
  -3  -8  -1    7.50    2.80
  11  -3  -1   11.50    5.40
  11  -3  -1    1.40    2.60
  11  -3  -1   10.10    3.10
  -3  -8  -1   11.20    3.30
  -8  11  -1    5.80    3.80
  11  -3  -1   10.10    3.30
  -8  11  -1    3.70    4.40
  11  -3  -1    8.40    2.70
  -8  11  -1    6.90    3.40
   8 -11   1    9.20    3.20
   3   8   1    9.20    3.10
   8 -11   1    8.70    3.50
 -11   3   1    8.20    2.40
   3   8   1    3.90    3.60
   3   8   1    7.40    4.30
 -11   3   1   15.50    3.10
   8 -11   1    7.70    2.80
   3   8   1    8.50    3.10
 -11   3   1    7.10    3.40
   8 -11   1    4.60    4.60
 -11   3   1    6.40    3.80
  14  -6  -1    0.60    6.30
  -8  14  -1    1.10    5.70
  -8  14  -1   -3.20    3.70
  -6  -8  -1   -1.10    3.50
  -6  -8  -1   -6.60    3.60
  14  -6  -1   -0.30    5.10
  -6  -8  -1    3.40    5.30
  14  -6  -1    2.80    3.50
  -8  14  -1    2.10    5.00
  -6  -8  -1   -3.30    3.80
  14  -6  -1    2.20    3.50
 -14   6   1   -0.60    4.40
   6   8   1    6.00    4.00
   6   8   1    5.70    5.20
   8 -14   1    3.50    3.80
   8 -14   1   -2.80    3.30
 -14   6   1    1.90    3.50
 -14   6   1    7.40    3.40
   8 -14   1    1.30    4.00
 -14   6   1   -4.40    4.60
   6   8   1    3.50    4.40
  -8  17  -1   26.40    8.50
  17  -9  -1   16.50    7.60
  17  -9  -1   36.10    6.00
  -9  -8  -1   28.50    7.30
  -8  17  -1   29.90    5.80
  17  -9  -1   26.10    9.80
  -9  -8  -1   30.90    7.00
  -8  17  -1   29.80    9.20
   8 -17   1   17.60    5.40
   9   8   1   26.20    7.60
   8 -17   1   38.00    7.40
   9   8   1   34.70    8.00
 -17   9   1   27.50    5.80
 -17   9   1   27.60    7.40
   9   8   1   24.60    7.20
 -17   9   1   27.90    5.30
   8 -17   1   18.40    6.10
  -5  14  -1    2.10    7.30
  14  -9  -1    3.40    3.90
  14  -9  -1    7.50    3.70
  -5  14  -1   -1.10    5.10
  -5  14  -1    5.50    3.30
  -9  -5  -1   -4.30    4.10
  -9  -5  -1   -1.20    4.60
  14  -9  -1    7.10    4.60
  14  -9  -1    1.10    6.50
  -9  -5  -1    2.30    5.10
   9   5   1    2.70    4.60
   9   5   1    1.80    5.10
   9   5   1    2.50    4.40
   9   5   1    0.90    4.30
   5 -14   1   -0.20    3.10
 -14   9   1    8.10    3.80
   5 -14   1   10.30    4.10
   5 -14   1    7.40    4.30
 -14   9   1    8.70    3.90
 -14   9   1    2.80    3.80
  -2  11  -1   32.20    6.10
  -2  11  -1   38.80    4.30
  -9  -2  -1   32.60    6.10
  -2  11  -1   38.20    6.90
  11  -9  -1   33.50    7.00
  -9  -2  -1   37.70    5.20
  11  -9  -1   40.70    5.30
  -9  -2  -1   38.10    6.40
  11  -9  -1   29.20    4.40
  -2  11  -1   42.60    4.90
  11  -9  -1   43.20    5.00
  -9  -2  -1   28.70    4.90
 -11   9   1   31.50    6.20
   9   2   1   30.90    4.60
   2 -11   1   34.00    5.20
 -11   9   1   38.80    5.30
   2 -11   1   33.30    4.30
   2 -11   1   35.10    4.70
 -11   9   1   39.20    5.00
   9   2   1   26.40    4.60
   9   2   1   41.80    5.90
   9   2   1   48.90    6.80
   1   8  -1   46.70    5.00
   1   8  -1   52.19    6.70
   8  -9  -1   38.40    4.60
   1   8  -1   38.90    4.00
   1   8  -1   41.20    5.00
  -9   1  -1   42.80    5.10
   8  -9  -1   37.00    4.50
  -9   1  -1   38.00    3.20
  -9   1  -1   34.60    3.60
   8  -9  -1   37.10    3.90
  -9   1  -1   28.50    5.00
  -9   1  -1   31.30    4.30
  -1  -8   1   36.60    4.70
  -8   9   1   46.00    6.90
  -8   9   1   38.70    3.20
   9  -1   1   37.80    4.40
  -1  -8   1   46.00    4.30
  -8   9   1   37.40    5.20
   9  -1   1   44.90    4.30
  -8   9   1   31.80    4.60
   9  -1   1   30.20    6.10
  -8   9   1   39.60    4.50
   9  -1   1   34.50    4.70
  -1  -8   1   39.10    5.30
  -1  -8   1   46.00    4.40
   9  -1   1   35.30    5.00
  -1  -8   1   38.40    3.40
   5  -9  -1   83.69    6.60
   4   5  -1   74.09    6.20
  -9   4  -1   73.19    6.70
   5  -9  -1   72.19    5.90
  -9   4  -1   78.39    5.90
   4   5  -1   75.09    6.50
   4   5  -1   82.79    6.60
   5  -9  -1   84.49    6.00
   4   5  -1   71.89    6.70
  -9   4  -1   77.29    6.60
  -9   4  -1   81.29    5.80
  -9   4  -1   74.49    5.80
   5  -9  -1   72.99    6.00
   4   5  -1   85.59    5.80
   9  -4   1   76.69    5.90
  -5   9   1   77.29    6.20
   9  -4   1   80.99    5.90
  -5   9   1   72.79    7.10
  -4  -5   1   84.19    7.20
  -4  -5   1   77.39    6.70
   9  -4   1   69.19    6.50
   9  -4   1   80.49    5.50
   9  -4   1   70.29    5.70
  -4  -5   1   84.49    6.30
   9  -4   1   72.49    6.00
  -5   9   1   76.59    8.70
  -4  -5   1   79.99    6.50
   9  -4   1   63.09    8.70
   9  -4   1   68.79    6.50
   2  -9  -1    5.70    2.20
  -9   7  -1    1.00    1.20
   7   2  -1    1.20    2.30
   7   2  -1   -1.10    2.10
   2  -9  -1    0.50    1.80
  -9   7  -1    2.60    2.30
   7   2  -1    1.30    2.90
  -9   7  -1    1.10    3.80
   2  -9  -1    1.20    1.30
  -9   7  -1    4.20    2.10
   2  -9  -1    1.20    1.30
   2  -9  -1    3.60    1.20
   7   2  -1    0.50    2.40
  -9   7  -1    0.60    1.50
  -9   7  -1    1.40    2.90
   2  -9  -1    0.00    2.40
   2  -9  -1    1.40    1.00
  -2   9   1    7.50    2.80
  -2   9   1    0.00    1.10
  -2   9   1    3.00    3.30
   9  -7   1    2.50    1.70
  -7  -2   1   -0.90    1.40
  -7  -2   1    2.50    3.30
   9  -7   1   -0.20    4.70
  -7  -2   1   -1.70    2.70
  -7  -2   1    1.90    2.40
   9  -7   1   -0.20    1.40
   9  -7   1    1.50    2.10
   9  -7   1    3.80    2.20
  -2   9   1    3.80    4.10
   9  -7   1    1.00    2.30
  -7  -2   1    1.60    2.50
   9  -7   1    1.10    1.30
  -9  10  -1   13.80    4.10
  -1  -9  -1   11.70    3.90
  -9  10  -1   19.30    3.80
  10  -1  -1   21.10    3.40
  -9  10  -1   23.70    5.60
  10  -1  -1   22.20    5.90
  -1  -9  -1   23.40    3.60
  10  -1  -1   18.60    3.50
  -1  -9  -1   21.60    3.40
  -1  -9  -1   19.00    3.40
  10  -1  -1   16.40    4.30
  10  -1  -1   13.80    3.70
   9 -10   1   22.90    3.60
 -10   1   1   21.80    4.40
 -10   1   1   14.30    3.40
 -10   1   1   28.30    5.20
   1   9   1   22.10    4.10
 -10   1   1   29.40    3.30
   1   9   1   26.90    4.10
   9 -10   1   23.90    3.80
   1   9   1   24.10    5.40
   9 -10   1   22.70    3.80
   1   9   1   19.10    3.00
  13  -4  -1   38.40    6.40
  -4  -9  -1   45.30    6.00
  13  -4  -1   58.19    6.50
  -4  -9  -1   37.90    6.30
  -9  13  -1   48.40    6.10
  -4  -9  -1   38.50    5.70
  -4  -9  -1   46.90    6.60
  -9  13  -1   45.80    7.00
  13  -4  -1   32.90    8.20
  -9  13  -1   45.10    7.70
  13  -4  -1   35.50    4.80
   9 -13   1   37.70    5.50
   9 -13   1   48.30    5.90
 -13   4   1   58.89    7.10
   9 -13   1   38.60    5.50
   9 -13   1   38.20    8.30
 -13   4   1   39.30    5.60
 -13   4   1   42.60    5.10
   4   9   1   42.90    7.20
   4   9   1   46.70    5.90
 -13   4   1   44.60    6.80
   4   9   1   44.00    6.40
  -9  16  -1   10.00    5.10
  -9  16  -1    8.10    7.00
  16  -7  -1    5.50    4.80
  -9  16  -1    6.60    6.40
  -7  -9  -1    7.30    5.10
  16  -7  -1   -0.30    4.10
  -7  -9  -1   12.00    6.00
  16  -7  -1   -4.10    6.00
  16  -7  -1    3.40    7.30
   9 -16   1    7.00    4.40
   9 -16   1    4.60    4.80
   9 -16   1   14.90    5.20
   7   9   1   10.10    6.60
 -16   7   1    1.20    3.90
   7   9   1    7.80    5.50
 -16   7   1   18.10    4.90
 -16   7   1    8.30    5.30
   7   9   1   14.60    6.30
 -10  -9  -1   -7.40    7.00
  -9  19  -1   -5.10    8.50
  -9  19  -1    8.90   10.10
 -10  -9  -1   10.10    8.10
  19 -10  -1   -4.80    8.80
  19 -10  -1    3.50    5.40
  19 -10  -1   -7.30    7.40
 -19  10   1    3.90    5.40
  10   9   1   -4.80    8.80
   9 -19   1   -5.60    5.80
 -19  10   1   -3.40    6.10
   9 -19   1    3.20    6.40
  10   9   1    2.20    7.70
  -6  16  -1   15.10    8.30
  16 -10  -1   10.60    4.70
 -10  -6  -1    9.10    6.00
  16 -10  -1   21.70    6.10
  16 -10  -1   11.30    7.10
  -6  16  -1   11.90    5.70
  -6  16  -1   -5.70    6.30
 -10  -6  -1    9.40    6.10
   6 -16   1    3.50    5.20
  10   6   1    9.00    6.10
  10   6   1   16.40    6.60
 -16  10   1    9.10    4.70
   6 -16   1    6.60    4.70
  10   6   1    3.40    5.50
 -16  10   1    5.50    4.20
   6 -16   1   10.30    5.00
  -3  13  -1    2.60    3.00
  13 -10  -1   -0.30    3.60
 -10  -3  -1    2.70    4.80
  -3  13  -1    3.60    5.90
  13 -10  -1   -1.20    3.20
  13 -10  -1    1.60    3.40
 -10  -3  -1    1.80    5.00
 -10  -3  -1   -3.60    4.20
  -3  13  -1   -0.80    4.80
  13 -10  -1   -8.10    5.70
  -3  13  -1    4.10    3.50
  10   3   1   -1.30    3.90
   3 -13   1   -5.40    3.90
 -13  10   1    2.30    3.80
   3 -13   1    3.70    3.30
  10   3   1   -1.00    5.20
  10   3   1   -4.80    2.40
   3 -13   1   -4.60    2.70
 -13  10   1   -0.50    3.30
   3 -13   1    3.80    3.50
  10   3   1    1.80    4.40
 -10   0  -1   -1.90    2.60
  10 -10  -1    5.10    4.30
 -10   0  -1   -1.00    3.10
   0  10  -1    0.80    2.00
 -10   0  -1   -0.20    3.80
  10 -10  -1    2.10    2.80
  10 -10  -1   -2.30    2.60
   0  10  -1    2.90    3.00
 -10   0  -1    1.00    4.20
   0  10  -1    1.30    3.60
   0  10  -1   -5.50    4.10
  10 -10  -1    0.10    2.50
 -10  10   1   -2.70    2.90
  10   0   1    0.10    2.70
  10   0   1    1.40    2.60
   0 -10   1    1.50    2.10
   0 -10   1    1.10    2.80
   0 -10   1    3.80    3.30
  10   0   1    1.30    4.10
  10   0   1    6.20    3.40
   0 -10   1   -0.10    1.90
 -10  10   1   -2.10    2.50
 -10  10   1    7.10    4.60
   0 -10   1   -2.50    2.80
   3   7  -1   45.40    5.50
   7 -10  -1   52.59    5.00
 -10   3  -1   57.79    4.90
   7 -10  -1   61.89    5.60
 -10   3  -1   53.49    6.40
   7 -10  -1   57.59    7.20
   3   7  -1   58.89    5.70
 -10   3  -1   62.99    5.50
 -10   3  -1   56.69    4.70
 -10   3  -1   67.19    6.30
   3   7  -1   56.19    7.40
   3   7  -1   66.59    6.20
   7 -10  -1   62.09    5.60
  10  -3   1   74.69    8.90
  -3  -7   1   55.19    6.40
  10  -3   1   62.79    6.80
  10  -3   1   61.99    4.90
  -3  -7   1   58.89    5.70
  -7  10   1   59.79    5.50
  -3  -7   1   59.89    5.70
  -7  10   1   47.80    6.40
  -7  10   1   63.29    8.80
  -7  10   1   51.89    5.40
  10  -3   1   68.59    5.30
  10  -3   1   60.59    5.70
  10  -3   1   60.69    5.80
  -3  -7   1   66.09    6.00
  10  -3   1   64.59    5.50
   4 -10  -1    0.60    2.30
   6   4  -1    2.20    2.20
 -10   6  -1    0.90    2.20
 -10   6  -1    1.30    2.10
   4 -10  -1    2.60    2.20
   6   4  -1   -1.10    2.90
 -10   6  -1    4.80    4.00
   6   4  -1    4.10    2.80
   4 -10  -1    5.40    2.40
   4 -10  -1    2.10    2.50
   6   4  -1    4.20    2.70
 -10   6  -1    4.60    2.90
 -10   6  -1   -3.50    2.10
  10  -6   1    4.80    4.70
  10  -6   1   -1.10    0.50
  -6  -4   1   -1.50    3.50
  10  -6   1    2.10    4.00
  -4  10   1    2.40    4.40
  -4  10   1   -2.70    3.20
  -6  -4   1    1.90    3.20
  10  -6   1    0.70    2.60
  10  -6   1   -0.20    2.10
  -6  -4   1    0.50    2.40
  -4  10   1    2.20    2.20
  -6  -4   1    1.70    2.70
  10  -6   1   -0.60    2.00
  10  -6   1    1.60    1.50
   1 -10  -1   20.50    3.00
 -10   9  -1   16.70    5.80
   9   1  -1   22.90    4.20
   9   1  -1   17.80    3.60
 -10   9  -1   24.00    4.10
   1 -10  -1   16.00    3.30
   1 -10  -1   22.90    4.30
   1 -10  -1   19.70    3.00
 -10   9  -1   25.10    5.40
   9   1  -1   24.90    5.20
 -10   9  -1   27.10    3.80
   9   1  -1   20.90    3.80
  -1  10   1   22.10    5.70
  -9  -1   1   18.10    4.00
  10  -9   1   21.40    3.80
  10  -9   1   27.00    3.70
  -1  10   1   22.80    3.90
  -9  -1   1   20.10    5.00
  -9  -1   1   24.70    4.40
  -9  -1   1   17.70    4.60
  10  -9   1   16.80    6.50
  10  -9   1   25.30    3.80
  -1  10   1   23.10    4.90
  12  -2  -1   33.10    6.40
  12  -2  -1   45.10    5.30
  -2 -10  -1   50.89    5.80
 -10  12  -1   43.80    6.40
  -2 -10  -1   38.40    5.20
  -2 -10  -1   42.60    6.30
 -10  12  -1   31.10    5.20
  12  -2  -1   35.60    8.30
 -10  12  -1   26.80    6.50
  12  -2  -1   49.70    6.50
  -2 -10  -1   50.89    5.70
   2  10   1   37.00    6.00
  10 -12   1   49.99    6.00
   2  10   1   51.69    5.50
 -12   2   1   41.50    6.30
 -12   2   1   46.90    5.70
  10 -12   1   43.40    8.00
   2  10   1   40.50    7.30
 -12   2   1   44.70    7.00
  10 -12   1   46.80    6.10
  10 -12   1   43.20    5.70
  15  -5  -1   -1.10    5.60
  -5 -10  -1   -4.00    5.50
 -10  15  -1    5.40    4.70
 -10  15  -1   -0.60    6.50
  -5 -10  -1   -9.50    3.40
  -5 -10  -1    3.20    4.90
  15  -5  -1    3.60    7.80
  15  -5  -1   -6.90    3.80
 -10  15  -1    3.70    5.60
   5  10   1    6.50    6.10
  10 -15   1   -0.60    3.90
 -15   5   1    3.40    5.00
 -15   5   1    6.70    4.50
  10 -15   1   -0.50    4.80
   5  10   1    0.90    4.60
  10 -15   1    0.80    4.50
   5  10   1    1.10    5.60
 -10  18  -1   -5.50    8.10
  -8 -10  -1    8.40    6.50
 -10  18  -1   -1.50    5.90
  18  -8  -1   -2.20    9.10
 -10  18  -1    6.20    7.60
  -8 -10  -1   -0.40    6.20
  10 -18   1    2.30    5.90
  10 -18   1    6.00    5.10
   8  10   1   -4.70    7.40
   8  10   1   -3.20    6.40
  10 -18   1   -6.60    6.00
 -18   8   1    0.70    4.80
   8  10   1   -7.60    6.70
 -18   8   1    9.80    6.40
 -11  -7  -1   -1.20    6.30
 -11  -7  -1   -5.50    6.40
  18 -11  -1    4.20    7.10
  18 -11  -1   -1.80    5.00
  -7  18  -1    5.40   10.20
  -7  18  -1   -1.90    8.20
  18 -11  -1    0.60    8.70
   7 -18   1    6.30    6.90
  11   7   1   -2.20    6.80
   7 -18   1   -2.60    5.40
 -18  11   1   -3.60    4.30
 -18  11   1   -3.50    5.00
  11   7   1   -4.60    7.00
 -11  -4  -1    5.40    5.70
  15 -11  -1    5.50    4.60
 -11  -4  -1    6.90    4.80
  15 -11  -1    5.00    4.60
  -4  15  -1   -0.50    7.20
  -4  15  -1   -3.90    5.90
  15 -11  -1   -0.60    3.80
 -11  -4  -1   -0.80    5.40
  15 -11  -1    7.40    6.90
  11   4   1    6.40    5.50
  11   4   1    5.10    6.20
  11   4   1   -1.10    4.80
   4 -15   1   -2.30    3.60
 -15  11   1    3.80    4.70
 -15  11   1   -1.50    3.80
   4 -15   1    2.70    4.80
 -15  11   1    5.40    4.60
 -11  -1  -1   -1.00    3.70
 -11  -1  -1    2.80    4.70
  12 -11  -1   -4.80    3.00
  12 -11  -1    6.20    5.20
  -1  12  -1   -2.10    5.40
  12 -11  -1    0.80    3.30
 -11  -1  -1   -2.40    3.30
  12 -11  -1   -0.50    3.80
  -1  12  -1    1.40    3.30
  -1  12  -1    1.90    4.20
 -11  -1  -1   -4.20    4.90
   1 -12   1    0.70    2.40
 -12  11   1   -4.90    3.20
 -12  11   1    2.80    3.70
   1 -12   1    2.70    3.10
  11   1   1   -0.80    4.00
  11   1   1    0.30    3.40
  11   1   1   -2.00    4.90
 -12  11   1   -2.00    4.60
   1 -12   1    2.90    4.50
 -11   2  -1   35.40    5.30
   2   9  -1   38.40    4.60
   9 -11  -1   37.50    4.80
   9 -11  -1   33.80    4.40
 -11   2  -1   37.10    5.80
 -11   2  -1   28.80    4.10
   9 -11  -1   37.80    6.80
   2   9  -1   29.00    4.80
   9 -11  -1   35.50    5.00
   2   9  -1   24.00    5.90
 -11   2  -1   38.10    5.00
   2   9  -1   44.50    5.90
  11  -2   1   33.00    5.40
  -9  11   1   27.40    6.10
  11  -2   1   37.80    5.30
  -2  -9   1   35.60    4.80
  -9  11   1   39.20    5.60
  -2  -9   1   37.40    5.00
  -9  11   1   38.60    5.10
  11  -2   1   32.30    5.50
  -2  -9   1   34.40    5.60
  -2  -9   1   50.89    5.10
  11  -2   1   33.50    4.40
  11  -2   1   31.00    6.60
 -11   5  -1    2.20    3.30
   6 -11  -1    3.60    2.90
 -11   5  -1    6.60    2.70
   6 -11  -1    4.20    2.60
   5   6  -1    1.20    3.30
 -11   5  -1    2.90    2.20
   6 -11  -1    8.50    3.50
 -11   5  -1    3.90    2.40
   6 -11  -1    4.10    2.60
   5   6  -1    2.60    3.20
 -11   5  -1    3.20    3.30
   5   6  -1    7.10    3.40
  -5  -6   1    1.90    2.90
  -5  -6   1    1.90    3.50
  11  -5   1   -0.60    4.80
  -6  11   1    3.00    3.50
  11  -5   1    6.60    3.40
  -6  11   1    4.00    2.50
  -6  11   1   12.90    5.40
  -5  -6   1   -0.90    3.00
  11  -5   1    1.90    2.10
  11  -5   1    2.20    2.00
  11  -5   1    1.40    2.80
  11  -5   1    1.10    3.30
  11  -5   1    2.90    2.50
  -5  -6   1   -0.80    3.30
  -6  11   1    4.70    2.40
   3 -11  -1    9.20    2.70
 -11   8  -1   10.60    3.40
   3 -11  -1    7.00    3.10
   8   3  -1   10.90    3.80
 -11   8  -1   17.50    4.40
 -11   8  -1   10.30    3.10
 -11   8  -1    7.70    4.80
   3 -11  -1   14.60    3.80
   8   3  -1   10.40    4.30
   3 -11  -1    8.90    3.10
   8   3  -1   10.30    3.30
   8   3  -1    3.00    3.10
  -3  11   1    0.30    1.20
  11  -8   1    6.00    2.30
  11  -8   1   -1.00    5.60
  -8  -3   1   -1.60    3.40
  -3  11   1    9.60    3.20
  -8  -3   1    5.00    3.40
  -8  -3   1    3.40    3.10
  -3  11   1    7.60    5.40
  11  -8   1    9.50    3.30
  11  -8   1    7.80    2.90
  -8  -3   1   16.60    4.90
  11  -8   1    6.10    2.80
  -3  11   1   14.30    4.90
 -11  11  -1   -1.60    3.20
  11   0  -1    1.50    3.00
 -11  11  -1    0.10    4.20
  11   0  -1    4.50    3.80
   0 -11  -1    0.30    3.20
  11   0  -1    4.80    3.30
   0 -11  -1   -6.90    4.00
 -11  11  -1    4.60    3.70
   0 -11  -1   -0.70    3.20
  11   0  -1    3.40    5.10
   0  11   1    7.80    5.40
 -11   0   1    2.30    4.50
   0  11   1   -2.50    2.80
 -11   0   1    2.00    4.80
 -11   0   1    1.70    3.50
  11 -11   1    3.00    3.30
  11 -11   1    1.60    2.90
   0  11   1    4.90    3.90
 -11   0   1    2.10    3.50
  11 -11   1   -0.80    3.00
  11 -11   1   -0.40    4.80
  14  -3  -1    1.60    7.00
 -11  14  -1    7.90    6.00
  14  -3  -1    3.10    5.00
 -11  14  -1   -0.20    4.00
  -3 -11  -1    8.70    4.50
  -3 -11  -1    3.40    3.70
  14  -3  -1   -6.50    4.40
  -3 -11  -1    6.00    4.90
 -11  14  -1    0.30    4.90
  14  -3  -1    1.90    3.30
  11 -14   1    3.50    4.00
  11 -14   1   -0.80    3.90
   3  11   1    6.30    5.00
  11 -14   1    3.10    4.10
   3  11   1    2.30    6.40
 -14   3   1   -4.60    4.50
 -14   3   1   -2.80    3.50
 -11  17  -1   -3.00    7.60
  17  -6  -1   -4.70    7.80
  17  -6  -1    1.20    6.10
  -6 -11  -1   -3.60    5.90
 -11  17  -1    1.10    4.90
 -11  17  -1   -1.10    6.20
  17  -6  -1    0.40    5.70
  -6 -11  -1    3.10    5.60
  11 -17   1    1.80    4.70
  11 -17   1   -6.40    4.80
   6  11   1    3.50    6.30
 -17   6   1    0.50    5.80
   6  11   1    0.30    7.50
  11 -17   1    3.60    4.90
 -17   6   1    1.30    5.50
 -11  20  -1    1.40    9.80
 -11  20  -1    7.20    7.30
  20  -9  -1   -4.10    9.10
  -9 -11  -1   -5.40    6.10
  20  -9  -1    0.50    8.40
  11 -20   1   -2.30    5.70
  11 -20   1    4.70    7.70
 -20   9   1   -1.80    5.80
 -20   9   1   12.80    8.90
  11 -20   1    9.60    7.60
 -20   9   1   -5.70    7.80
  -8  20  -1   -1.60   10.80
  20 -12  -1   16.60    7.30
 -12  -8  -1   -1.10    7.90
  20 -12  -1    5.70    8.90
 -20  12   1   -0.70    6.60
 -20  12   1    1.50    5.40
  12   8   1   -9.50   10.40
   8 -20   1    7.60    7.00
 -20  12   1    9.10    8.20
 -12  -5  -1   13.80    7.00
  17 -12  -1    9.50    8.70
 -12  -5  -1   -2.80    6.40
  17 -12  -1   13.30    5.20
  -5  17  -1   -0.20    7.30
  -5  17  -1   16.30    9.80
  17 -12  -1    3.00    6.60
  12   5   1    1.90    7.70
 -17  12   1   15.90    5.30
   5 -17   1    6.30    5.50
 -17  12   1   12.50    5.10
  12   5   1    3.50    7.00
  12   5   1    3.70    7.50
   5 -17   1    1.20    5.70
  14 -12  -1    4.80    4.20
  -2  14  -1    0.10    3.80
  14 -12  -1    3.40    4.40
  -2  14  -1    3.80    5.90
 -12  -2  -1   11.90    6.10
 -12  -2  -1    3.80    4.60
  14 -12  -1    3.00    4.40
  14 -12  -1    3.80    6.50
 -12  -2  -1    7.90    5.80
  -2  14  -1   -3.30    7.00
 -14  12   1    3.00    4.70
  12   2   1    8.80    5.40
 -14  12   1    6.30    4.60
  12   2   1   -0.60    4.30
  12   2   1   -4.40    6.10
   2 -14   1   13.20    4.10
   2 -14   1   -0.50    4.60
   1  11  -1   -0.50    4.80
   1  11  -1    1.70    3.70
  11 -12  -1   -5.70    5.20
  11 -12  -1    4.10    3.80
  11 -12  -1    0.10    3.20
  11 -12  -1    8.20    4.10
 -12   1  -1    0.90    5.70
   1  11  -1    3.40    3.80
 -12   1  -1    5.70    4.10
 -12   1  -1    2.50    4.40
 -12   1  -1    4.10    3.30
  -1 -11   1    0.90    4.30
  12  -1   1   -1.10    4.70
  12  -1   1    8.30    4.10
 -11  12   1   -1.90    4.80
 -11  12   1    0.00    3.80
  -1 -11   1    1.10    3.00
 -11  12   1   -0.20    4.00
  12  -1   1    1.70    6.50
  -1 -11   1    2.10    3.20
  12  -1   1   -5.30    2.80
 -12   4  -1   93.09    7.00
   8 -12  -1   87.39    9.80
   8 -12  -1   79.29    7.40
   4   8  -1   96.49    8.50
 -12   4  -1   84.19    8.30
 -12   4  -1   79.39    8.50
   4   8  -1   92.69    8.00
   4   8  -1   83.09    9.10
   8 -12  -1   75.19    7.90
   8 -12  -1   90.79    7.80
 -12   4  -1   95.49    7.60
  -4  -8   1   84.79    7.80
  12  -4   1   96.59    7.90
  12  -4   1   93.59    9.00
  -4  -8   1   90.89    8.90
  12  -4   1   95.89   11.40
  -8  12   1   83.79   11.10
  -8  12   1   87.09    8.00
  -8  12   1   81.49    8.80
  -4  -8   1   82.99    7.90
  -4  -8   1   89.69    7.60
  12  -4   1   99.49    7.60
 -12   7  -1    7.80    3.00
   5 -12  -1    8.80    3.60
   5 -12  -1    7.00    3.30
 -12   7  -1    5.40    3.10
   7   5  -1    6.40    4.00
   7   5  -1   10.50    3.80
   5 -12  -1    6.20    2.90
 -12   7  -1    3.40    3.80
   7   5  -1    4.40    3.90
   7   5  -1    5.40    3.60
 -12   7  -1   13.80    3.30
   5 -12  -1    6.00    3.20
  -5  12   1    3.40    4.30
  -7  -5   1    1.90    4.20
  -7  -5   1    8.50    4.00
  12  -7   1   10.60    3.30
  -7  -5   1    5.60    3.30
  -5  12   1    7.10    2.90
  12  -7   1    6.60    3.90
  -7  -5   1   11.50    3.90
  -5  12   1    6.20    2.90
  -5  12   1   12.10    6.20
  12  -7   1    6.20    3.00
  12  -7   1    4.10    5.60
  10   2  -1   35.40    5.20
  10   2  -1   38.40    6.00
   2 -12  -1   33.00    5.50
  10   2  -1   48.30    6.20
   2 -12  -1   39.00    4.80
 -12  10  -1   36.40    6.60
  10   2  -1   51.59    7.60
 -12  10  -1   34.30    5.40
   2 -12  -1   54.79    5.50
 -12  10  -1   35.90    5.10
   2 -12  -1   36.80    5.10
 -10  -2   1   37.80    6.80
  12 -10   1   50.99    6.00
  12 -10   1   32.50    7.30
  12 -10   1   42.90    5.40
 -10  -2   1   28.90    6.10
 -10  -2   1   33.60    5.30
  -2  12   1   35.00    4.70
 -10  -2   1   27.80    5.40
  -2  12   1   49.50    7.10
  -2  12   1   30.80    7.60
  12 -10   1   38.80    5.10
  -2  12   1   40.10    5.50
  13  -1  -1   -3.60    5.70
  13  -1  -1    6.10    3.80
  -1 -12  -1    0.90    4.50
  -1 -12  -1    2.30    3.90
  13  -1  -1    7.30    4.70
 -12  13  -1    6.10    4.80
 -12  13  -1    6.30    5.10
 -12  13  -1    9.70    4.80
  -1 -12  -1    0.70    3.60
 -13   1   1    0.50    5.50
   1  12   1    3.50    4.40
  12 -13   1   -5.50    3.50
  12 -13   1    6.10    4.30
   1  12   1   10.80    6.40
 -13   1   1    9.70    5.30
  12 -13   1   15.80    4.70
 -13   1   1    6.30    4.00
 -12  16  -1   24.60    5.80
  -4 -12  -1    9.00    5.70
  16  -4  -1   18.00    6.60
 -12  16  -1   26.90    8.60
 -12  16  -1   11.40    6.40
  -4 -12  -1   23.20    6.80
  16  -4  -1   25.10    9.20
  16  -4  -1    7.80    6.30
 -16   4   1   19.00    6.80
  12 -16   1   14.00    5.60
  12 -16   1   20.30    5.70
  12 -16   1   21.80    5.30
 -16   4   1   22.00    6.00
 -16   4   1   14.60    7.30
   4  12   1   24.20    7.00
   4  12   1   12.50    7.50
 -12  19  -1    6.80    9.10
  19  -7  -1    4.20    7.50
 -12  19  -1   -0.90    6.40
  19  -7  -1  -11.00    8.40
  -7 -12  -1   -0.50    6.70
 -12  19  -1   -3.40    7.60
  19  -7  -1   -6.90    7.60
  -7 -12  -1   -4.10    6.40
 -19   7   1    5.90    7.10
 -19   7   1   -2.80    7.60
   7  12   1   -2.40    7.60
  12 -19   1    6.00    6.70
 -19   7   1    3.70    6.40
  12 -19   1    5.50    6.30
  12 -19   1   -7.60    5.80
   7  12   1  -15.90    7.00
  -6  19  -1   12.20   11.60
 -13  -6  -1   10.20    8.30
  19 -13  -1   12.10    8.20
 -13  -6  -1    5.80    7.60
  19 -13  -1   10.70    6.10
  -6  19  -1   -3.00    9.40
 -19  13   1    3.90    5.90
   6 -19   1   10.70    7.40
  13   6   1    7.30    7.90
  13   6   1   12.30    9.10
 -19  13   1   17.70    6.10
   6 -19   1   19.40    6.90
  16 -13  -1    7.00    4.90
  16 -13  -1    3.00    5.30
 -13  -3  -1   20.20    7.40
  -3  16  -1   18.60    9.60
 -13  -3  -1    6.20    6.50
  -3  16  -1    7.50    7.80
  16 -13  -1    9.50    5.50
   3 -16   1    6.20    6.30
  13   3   1    3.30    7.30
   3 -16   1   12.40    4.80
 -16  13   1    7.60    5.00
 -16  13   1   16.60    5.40
 -16  13   1    8.10    4.80
  13   3   1   16.00    7.00
  13   3   1    7.60    5.90
 -13   0  -1    7.60    5.70
   0  13  -1   -2.10    6.70
  13 -13  -1   -1.50    3.90
  13 -13  -1    0.70    4.60
  13 -13  -1    1.80    4.50
   0  13  -1    4.80    4.80
 -13   0  -1    3.00    5.40
 -13   0  -1    1.90    4.70
   0 -13   1   -0.80    4.10
 -13  13   1    2.10    4.50
  13   0   1   -4.20    4.60
  13   0   1   -3.90    3.70
   0 -13   1    3.00    4.10
 -13  13   1   -3.50    4.40
   0 -13   1   -2.90    4.50
  13   0   1    1.30    6.80
  10 -13  -1    2.50    3.60
  10 -13  -1    0.90    3.20
 -13   3  -1   -0.10    3.30
   3  10  -1    2.60    5.70
   3  10  -1    8.90    4.80
   3  10  -1   -3.40    3.20
 -13   3  -1    0.30    3.70
  10 -13  -1   -7.50    3.20
 -13   3  -1    3.00    4.60
  -3 -10   1   -1.70    2.90
  -3 -10   1   -3.70    3.70
  13  -3   1    9.10    6.30
 -10  13   1   -6.20    5.40
 -10  13   1   -1.40    4.20
  13  -3   1   -1.30    2.80
  -3 -10   1    1.40    4.40
  13  -3   1    0.00    3.80
 -10  13   1    1.40    3.30
  -3 -10   1    5.70    3.80
  13  -3   1    3.40    4.40
 -13   6  -1    5.50    3.40
 -13   6  -1    2.60    3.00
   7 -13  -1    4.60    3.00
 -13   6  -1    3.50    3.60
   6   7  -1    5.40    4.10
   6   7  -1    1.00    3.90
 -13   6  -1    1.20    4.00
   7 -13  -1    3.30    3.50
   6   7  -1    0.20    3.90
   7 -13  -1    0.40    3.00
  -7  13   1    6.60    5.80
  13  -6   1   -1.20    4.10
  -7  13   1    1.80    4.70
  13  -6   1   -6.30    5.50
  -6  -7   1    5.60    3.90
  -6  -7   1   -5.60    3.00
  13  -6   1    5.90    3.20
  -7  13   1    2.50    3.10
  -6  -7   1    2.60    3.40
  -6  -7   1    4.30    5.00
  13  -6   1    4.00    3.20
   4 -13  -1   41.70    5.90
   9   4  -1   38.10    7.00
 -13   9  -1   43.40    5.80
   9   4  -1   37.50    6.00
 -13   9  -1   46.90    5.80
   4 -13  -1   46.00    6.30
   9   4  -1   67.39    7.50
   9   4  -1   41.90    6.30
   4 -13  -1   36.60    5.10
 -13   9  -1   39.80    5.60
  -9  -4   1   47.10    7.40
  -4  13   1   45.00    5.80
  13  -9   1   41.00    6.10
  -9  -4   1   45.70    6.30
  -4  13   1   34.80    8.60
  13  -9   1   49.50    5.90
  13  -9   1   49.30    9.10
  -9  -4   1   48.00    6.70
  -4  13   1   46.50    8.00
  -4  13   1   44.20    5.60
  -9  -4   1   34.80    6.50
  13  -9   1   48.80    5.70
  12   1  -1    9.90    5.00
 -13  12  -1    4.50    4.30
   1 -13  -1   -1.60    1.70
   1 -13  -1    5.20    3.70
 -13  12  -1   -2.50    3.70
  12   1  -1    6.80    4.10
   1 -13  -1    5.90    4.60
  12   1  -1    4.10    6.50
 -12  -1   1    1.60    5.40
  13 -12   1    5.80    6.50
  -1  13   1   13.00    5.90
  13 -12   1    2.30    4.10
  -1  13   1    7.10    4.70
 -12  -1   1    8.40    4.40
  -1  13   1    0.10    6.30
  13 -12   1    1.10    3.50
 -12  -1   1    0.90    5.80
  13 -12   1    8.50    4.10
 -13  15  -1   37.00    6.50
  15  -2  -1   52.49    8.00
 -13  15  -1   49.70    7.90
  15  -2  -1   18.50    9.40
  -2 -13  -1   40.60    7.40
  15  -2  -1   44.10    6.20
  -2 -13  -1   41.90    8.40
  -2 -13  -1   44.40    6.90
 -15   2   1   31.30    7.50
  13 -15   1   42.60    6.80
  13 -15   1   32.70    6.60
  13 -15   1   55.49    7.00
   2  13   1   49.10    7.90
 -15   2   1   40.20    9.30
 -15   2   1   43.60    6.60
   2  13   1   26.30    9.20
  18  -5  -1    2.40    6.20
 -13  18  -1   -3.80    6.10
  -5 -13  -1    2.50    6.50
  18  -5  -1    7.90    9.20
  18  -5  -1   10.40    7.90
 -13  18  -1   -1.50    6.60
   5  13   1   -0.90    8.30
  13 -18   1   -0.20    6.10
 -18   5   1   -3.10    7.20
  13 -18   1    4.40    6.00
 -18   5   1    5.80    7.70
 -18   5   1    5.60    6.10
   5  13   1   -9.70    8.40
  13 -18   1   -5.40    4.90
 -14  -4  -1   -9.40    7.30
  -4  18  -1  -16.70    8.20
 -14  -4  -1   -8.90    6.80
  18 -14  -1   -0.10    5.30
  18 -14  -1    1.80    7.10
   4 -18   1    2.90    7.10
 -18  14   1   -3.00    5.20
   4 -18   1   -4.20    5.10
  14   4   1   -3.10    8.60
  14   4   1  -10.90    7.60
  14   4   1   -3.00    7.40
 -18  14   1   -0.20    5.80
 -18  14   1   10.40    8.90
 -14  -1  -1   -4.80    6.40
  15 -14  -1    6.20    5.30
  15 -14  -1    7.20    5.20
 -14  -1  -1   -0.10    6.00
  -1  15  -1   -0.80    5.50
  -1  15  -1    3.70    8.50
  15 -14  -1   -5.10    4.20
  14   1   1   11.30    8.00
  14   1   1    8.60    6.70
   1 -15   1    2.70    6.20
 -15  14   1    4.70    5.20
   1 -15   1    0.50    4.30
  14   1   1    4.90    5.10
 -15  14   1    1.60    4.60
  12 -14  -1    3.00    4.40
  12 -14  -1    7.40    4.20
 -14   2  -1   -3.80    5.80
   2  12  -1    5.60    6.30
   2  12  -1   13.90    5.20
  12 -14  -1    8.10    4.30
 -14   2  -1   13.80    7.10
 -14   2  -1    8.60    4.70
  -2 -12   1    5.10    3.80
  -2 -12   1    5.10    4.50
 -12  14   1    8.30    5.30
 -12  14   1    1.70    4.00
  -2 -12   1    5.10    4.90
  14  -2   1   14.20    4.50
  14  -2   1    7.70    5.00
 -12  14   1    4.30    5.70
  14  -2   1   -5.70    5.50
  14  -2   1   -4.80    7.30
 -14   5  -1    2.00    3.50
 -14   5  -1   11.50    4.90
   9 -14  -1    1.60    4.30
 -14   5  -1   12.40    5.30
   5   9  -1    4.80    5.70
 -14   5  -1    8.60    3.20
   5   9  -1    6.80    4.00
   9 -14  -1    2.00    3.80
   9 -14  -1    2.50    3.60
   5   9  -1   13.50    5.10
  -5  -9   1   14.40    5.70
  14  -5   1    6.80    4.00
  14  -5   1    3.20    6.50
  -9  14   1    6.00    6.60
  -5  -9   1    6.10    4.20
  -9  14   1    7.40    3.90
  -5  -9   1    3.40    4.00
  -9  14   1    4.00    5.00
  14  -5   1    4.40    3.60
  -5  -9   1   -3.90    3.80
   6 -14  -1    1.60    3.60
 -14   8  -1   -1.10    3.30
   8   6  -1    9.00    5.00
   6 -14  -1    4.70    4.00
   8   6  -1   -2.80    3.70
 -14   8  -1   -1.10    2.70
 -14   8  -1   -0.90    3.00
   8   6  -1    3.60    4.10
   6 -14  -1   -0.60    3.40
  -8  -6   1   -1.60    4.10
  -6  14   1    7.00    3.80
  -6  14   1    2.90    6.70
  14  -8   1    0.10    4.00
  14  -8   1    9.30    6.40
  14  -8   1   -3.00    0.90
  -8  -6   1   -4.10    3.60
  14  -8   1    1.60    3.30
  -6  14   1    3.10    5.90
  -8  -6   1   -4.20    4.70
  11   3  -1    5.80    5.00
 -14  11  -1    3.30    4.40
   3 -14  -1    1.30    4.90
   3 -14  -1   10.50    3.80
 -14  11  -1   -1.30    3.80
  11   3  -1    7.90    6.20
  11   3  -1    7.30    5.30
  14 -11   1   -0.60    3.70
  14 -11   1   -0.90    4.10
  -3  14   1   10.30    6.70
 -11  -3   1   -9.50    4.30
 -11  -3   1   -5.20    6.10
  14 -11   1    4.10    3.80
 -11  -3   1   -2.80    4.90
  -3  14   1    3.30    5.70
  14 -11   1    2.10    6.50
  -3  14   1    3.80    6.00
  14   0  -1   -2.50    6.90
  14   0  -1    1.40    5.50
  14   0  -1   -1.50    4.30
   0 -14  -1   -4.50    4.80
 -14  14  -1   -3.80    4.30
 -14  14  -1    9.50    6.00
   0 -14  -1    5.50    4.30
 -14   0   1   -2.90    5.90
  14 -14   1    5.20    5.30
  14 -14   1    2.20    4.40
 -14   0   1    2.90    6.60
   0  14   1   -3.00    6.70
  14 -14   1    2.00    4.30
   0  14   1   -2.20    4.60
 -14   0   1    1.50    5.00
  17  -3  -1    1.00    6.10
 -14  17  -1   -5.50    5.00
  17  -3  -1   -9.60    7.80
 -14  17  -1    7.10    7.50
  -3 -14  -1    2.90    6.40
  14 -17   1   -5.80    5.30
   3  14   1    2.20    7.50
  14 -17   1    4.80    5.50
 -17   3   1   -1.00    6.90
 -17   3   1    1.70    5.10
 -17   3   1    1.40    6.50
   3  14   1   -3.40    7.80
  14 -17   1    1.70    5.00
  17 -15  -1    2.00    6.70
 -15  -2  -1    2.80    7.00
  17 -15  -1   11.50    6.50
  17 -15  -1    5.90    5.60
 -15  -2  -1    9.60    7.70
  -2  17  -1    5.80   10.50
  15   2   1  -13.40    7.90
 -17  15   1    5.60    5.60
 -17  15   1    6.00    6.20
  15   2   1    5.30    7.90
 -17  15   1    4.70    5.80
  15   2   1    2.40    6.10
   2 -17   1    3.00    6.40
  14 -15  -1   -3.60    4.20
   1  14  -1   -9.80    6.80
 -15   1  -1    7.10    7.50
   1  14  -1    1.60    5.30
 -15   1  -1    1.70    5.40
  14 -15  -1   -5.20    4.30
  14 -15  -1   -2.80    5.30
 -15   1  -1    1.80    6.70
 -14  15   1    2.30    4.80
 -14  15   1    3.30    5.70
  15  -1   1    1.90    5.10
  15  -1   1   -8.00    8.00
  -1 -14   1    5.20    5.10
  15  -1   1    6.80    6.00
  -1 -14   1   -2.20    5.60
  11 -15  -1   -0.40    3.90
 -15   4  -1    3.30    5.30
   4  11  -1    3.80    5.20
 -15   4  -1   -5.60    3.80
  11 -15  -1    1.50    4.40
  11 -15  -1   -2.20    4.10
   4  11  -1    0.90    6.70
 -11  15   1    3.10    4.40
 -11  15   1    2.50    5.40
  15  -4   1    1.50    5.20
  15  -4   1    3.80    7.20
 -11  15   1    0.80    5.70
  -4 -11   1   -1.60    4.60
  -4 -11   1    3.60    3.80
  -4 -11   1   -6.40    4.90
  15  -4   1   -0.10    5.20
  15  -4   1    0.20    3.40
   7   8  -1   10.10    5.80
   7   8  -1    8.00    5.50
   8 -15  -1    8.80    4.60
   8 -15  -1   19.10    4.60
 -15   7  -1   15.50    3.80
 -15   7  -1    4.00    4.10
 -15   7  -1    6.10    4.90
 -15   7  -1    3.80    5.50
   8 -15  -1   15.70    5.00
   7   8  -1    9.30    5.20
  -8  15   1   13.70    6.30
  15  -7   1   17.90    4.50
  15  -7   1   13.80    7.60
  -8  15   1   16.40    8.40
  -7  -8   1    6.40    4.80
  -7  -8   1   13.20    4.50
  -8  15   1   10.40    4.60
  15  -7   1    8.70    5.60
  -7  -8   1   17.60    6.40
  15  -7   1   12.40    4.50
   5 -15  -1   10.90    4.70
  10   5  -1    1.10    5.70
 -15  10  -1   -0.80    4.00
   5 -15  -1   -2.80    4.30
  10   5  -1    1.80    4.50
 -15  10  -1   -3.40    3.80
  10   5  -1    0.00    5.00
 -15  10  -1   -0.80    3.80
   5 -15  -1    2.60    4.00
  10   5  -1    1.00    5.70
 -10  -5   1    0.30    5.70
 -10  -5   1   -7.90    5.70
  15 -10   1   -1.90    6.10
  -5  15   1   -0.30    3.80
  15 -10   1    7.70    5.00
  15 -10   1    3.40    3.90
  15 -10   1    0.10    3.70
 -10  -5   1    0.10    5.30
  -5  15   1    4.20    7.20
  -5  15   1    7.30    6.70
   2 -15  -1   42.50    8.00
 -15  13  -1   39.50    6.70
  13   2  -1   49.80    7.40
  13   2  -1   40.40   10.20
   2 -15  -1   41.90    6.20
  13   2  -1   42.00    8.00
 -15  13  -1   36.10    6.30
  15 -13   1   47.00    6.60
  15 -13   1   45.60    6.50
 -13  -2   1   42.20    8.40
  15 -13   1   40.00    6.90
  -2  15   1   36.20    9.50
  -2  15   1   38.70    8.70
 -13  -2   1   39.80    8.90
 -15  16  -1   15.80    5.70
 -15  16  -1   20.10    7.00
  16  -1  -1   33.90    8.00
  16  -1  -1    2.00    8.60
  16  -1  -1   13.10    6.30
  -1 -15  -1    9.90    6.50
  15 -16   1   21.20    5.80
  15 -16   1   18.90    6.30
  15 -16   1   17.80    6.10
 -16   1   1  -13.20    6.30
   1  15   1    6.40    6.50
 -16   1   1    5.60    7.80
   1  15   1    7.90    9.30
  19  -4  -1   -4.50    7.20
   4  15   1   -4.40    8.00
   4  15   1    1.20    9.20
  15 -19   1   -3.30   10.00
 -19   4   1   -1.00    7.40
  15 -19   1    2.30    6.70
 -16   0  -1   -2.90    7.20
   0  16  -1    0.20    9.50
  16 -16  -1    8.50    6.00
 -16   0  -1   -8.50    7.30
  16 -16  -1   -6.40    5.00
  16 -16  -1   -8.00    5.20
  16   0   1    4.70    8.90
  16   0   1   -6.60    6.10
   0 -16   1   -2.30    6.30
 -16  16   1    5.90    5.60
  16   0   1    1.80    8.10
 -16  16   1    5.50    6.00
 -16   3  -1    8.20    7.30
   3  13  -1   -2.50    7.00
  13 -16  -1    4.50    4.70
  13 -16  -1   -1.70    5.60
 -16   3  -1   -4.40    4.30
 -16   3  -1    5.80    6.20
  13 -16  -1   11.00    5.30
   3  13  -1    5.00    7.00
  16  -3   1   18.70    6.40
 -13  16   1    8.90    6.40
 -13  16   1   15.20    5.50
  -3 -13   1    7.20    5.60
  -3 -13   1    9.20    6.20
  16  -3   1    6.60    7.80
  16  -3   1    9.40    8.10
  16  -3   1    8.10    6.20
 -16   6  -1    9.60    6.40
   6  10  -1    3.50    6.10
  10 -16  -1   10.50    5.00
   6  10  -1   -4.50    5.00
  10 -16  -1   14.50    4.90
 -16   6  -1   12.20    4.70
  10 -16  -1    7.30    5.00
   6  10  -1   12.60    6.30
 -10  16   1    1.10    4.50
  16  -6   1    2.10    6.10
  -6 -10   1   -0.60    5.40
  16  -6   1    8.10    5.30
 -10  16   1   10.40    6.50
  -6 -10   1   15.70    6.40
  16  -6   1    2.60    7.50
 -10  16   1    0.50    7.40
   9   7  -1    5.80    5.10
   9   7  -1   12.10    5.80
 -16   9  -1    7.40    4.00
   7 -16  -1    6.30    4.70
   7 -16  -1    5.10    4.90
   7 -16  -1   12.60    4.60
 -16   9  -1    2.90    4.30
   9   7  -1    0.70    5.30
  16  -9   1   -2.80    7.60
  -9  -7   1    2.70    5.50
  -7  16   1   11.50    4.80
  16  -9   1    5.90    5.50
  -7  16   1   13.10    7.20
  16  -9   1    6.90    4.40
  -9  -7   1   20.60    6.20
  -7  16   1   -0.20    7.70
   4 -16  -1   14.40    5.40
  12   4  -1   26.40    7.60
 -16  12  -1   14.90    5.50
  12   4  -1   12.60    6.10
  12   4  -1   11.00    7.40
 -16  12  -1   20.00    5.90
 -16  12  -1   23.20    6.10
   4 -16  -1   20.20    6.80
  -4  16   1   19.20    9.90
  16 -12   1   24.10    8.40
  16 -12   1   24.10    6.70
  -4  16   1   20.40    8.00
  16 -12   1   27.60    6.10
  16 -12   1   25.10    6.00
 -12  -4   1   19.00    7.20
 -12  -4   1   12.30    6.80
   1 -16  -1   12.00    6.20
  15   1  -1   38.60    9.30
 -16  15  -1   10.90    5.70
 -16  15  -1   28.60    6.70
  15   1  -1   22.40    6.50
   1 -16  -1   20.60    7.00
  15   1  -1   12.10    9.40
  -1  16   1    6.00    9.70
  16 -15   1   12.90    5.60
  16 -15   1   18.00    5.80
 -15  -1   1   29.00    8.70
  16 -15   1   14.30    6.80
 -15  -1   1   20.90    7.80
 -16  18  -1   -2.30    6.60
  18  -2  -1  -12.60   10.00
  18  -2  -1    2.40    7.80
 -16  18  -1   12.60    6.50
  -2 -16  -1    4.10    7.00
  16 -18   1    3.90    6.40
 -18   2   1   -4.20    7.80
  16 -18   1   -3.60    5.80
  16 -18   1    9.10    7.40
   2  16   1   -7.90   10.10
   2  16   1   16.40    9.30
 -18   2   1   -4.80    7.10
  17   1   1    5.80    7.90
 -18  17   1   -2.30    7.50
   2  15  -1    7.20    7.70
  15 -17  -1    0.50    5.30
  15 -17  -1   18.10    6.20
 -17   2  -1    9.40    8.90
  15 -17  -1   -1.20    6.30
   2  15  -1   11.10    8.90
 -17   2  -1    0.20    7.50
  -2 -15   1    8.90    6.70
  17  -2   1   21.80    8.80
 -15  17   1    3.60    5.50
  17  -2   1   10.90   10.30
 -15  17   1    8.90    6.90
 -17   5  -1   -2.70    6.00
  12 -17  -1    9.80    5.30
 -17   5  -1    7.10    7.30
 -17   5  -1    8.50    5.10
  12 -17  -1    4.80    6.10
   5  12  -1    4.60    8.20
   5  12  -1    3.00    6.20
  12 -17  -1   10.10    5.20
 -12  17   1   10.60    7.30
 -12  17   1   10.30    5.40
  17  -5   1   19.20    6.80
  17  -5   1    7.10    6.50
  17  -5   1    4.60    8.20
  -5 -12   1    4.40    6.00
  -5 -12   1    6.60    6.00
 -12  17   1   12.10    7.80
   9 -17  -1   33.30    5.80
   9 -17  -1   22.20    6.20
   8   9  -1   19.30    6.90
 -17   8  -1   32.60    7.00
   8   9  -1   17.00    7.60
   8   9  -1   22.10    7.90
   9 -17  -1   19.30    6.10
 -17   8  -1   24.50    5.00
 -17   8  -1   20.00    5.50
  -9  17   1   38.20    9.80
  17  -8   1   27.30    7.30
  -8  -9   1   14.90    6.90
  17  -8   1   26.10    5.70
  -8  -9   1   31.00    7.40
  -9  17   1   24.30    9.80
  17  -8   1   12.00    8.40
  -9  17   1   35.90    6.30
   6 -17  -1    4.00    4.50
   6 -17  -1   11.80    6.60
  11   6  -1    6.30    6.80
 -17  11  -1   10.00    5.20
  11   6  -1    1.00    6.10
 -17  11  -1   -2.10    4.70
 -11  -6   1   -0.60    6.00
  17 -11   1   -2.30    7.70
  17 -11   1    5.90    4.90
 -11  -6   1    2.60    6.10
  -6  17   1   -5.40    8.40
  17 -11   1   -4.10    5.30
  -6  17   1    0.90    7.60
 -17  14  -1   -3.10    4.70
   3 -17  -1    0.10    4.70
  14   3  -1    0.50    7.10
  14   3  -1   -7.70    5.70
   3 -17  -1   -5.30    5.70
 -17  14  -1    1.80    5.80
  14   3  -1   -9.10    8.40
 -17  14  -1    5.30    5.20
 -14  -3   1   -8.50    7.50
  17 -14   1   -0.10    4.90
  17 -14   1    3.20    5.80
  -3  17   1    3.70    8.70
 -14  -3   1  -10.50    6.40
  17   0  -1  -13.70    9.80
   0 -17  -1    2.30    6.80
 -17  17  -1    1.00    6.60
  17   0  -1   -3.90    7.30
  17   0  -1   -4.90    7.80
 -17  17  -1    6.00    7.30
  17 -17   1   -1.80    7.10
   0  17   1   -4.60   10.30
 -17   0   1    4.90    9.10
  17 -17   1    0.80    5.60
 -17   0   1   -6.10    7.00
 -18   4  -1   -1.70    7.50
  14 -18  -1    6.70    5.40
  14 -18  -1    3.10    5.80
 -18   4  -1    3.20    6.40
   4  14  -1    0.40    8.20
  14 -18  -1    1.20    6.10
 -18   4  -1    1.50    6.70
   4  14  -1   -4.30    8.00
  18  -4   1   -6.20    8.40
  18  -4   1   -5.90    6.50
  -4 -14   1   -6.80    6.50
 -14  18   1   -3.50    5.40
 -14  18   1    4.50    7.30
   7  11  -1   -2.30    6.90
 -18   7  -1   -2.10    6.20
   7  11  -1   -4.90    6.60
  11 -18  -1   -3.50    5.50
 -18   7  -1    4.30    5.80
  11 -18  -1   -4.50    6.20
  11 -18  -1   -3.70    5.70
 -11  18   1   -4.80    8.00
 -11  18   1    8.20    9.00
 -11  18   1   -2.10    6.00
  18  -7   1   -3.60    5.10
  18  -7   1  -12.20    7.90
  -7 -11   1    9.40    6.80
  18  -7   1    3.00    6.50
  -7 -11   1   -5.20    6.10
 -18  10  -1    0.40    5.10
   8 -18  -1    8.80    5.90
 -18  10  -1    6.60    5.20
   8 -18  -1   10.70    6.90
  10   8  -1    0.70    6.80
 -18  10  -1    6.70    6.00
  10   8  -1   -5.10    6.40
  18 -10   1   -2.30    4.90
  18 -10   1   -2.20    6.10
  -8  18   1    4.00    8.40
 -10  -8   1   -3.80    5.90
 -10  -8   1   -0.60    6.60
  18 -10   1    3.70    8.10
  -8  18   1   -5.60    8.20
 -18  13  -1   10.40    5.40
   5 -18  -1   -2.00    4.90
  13   5  -1    8.10    7.90
  13   5  -1    5.00    6.90
 -18  13  -1    3.90    5.40
   5 -18  -1   -4.50    5.90
  -5  18   1   -7.90    8.40
  -5  18   1   -6.30    8.60
 -13  -5   1   -6.60    7.30
  18 -13   1    0.20    5.20
 -13  -5   1    2.90    7.20
  18 -13   1    2.10    6.30
   2 -18  -1    5.00    7.80
  16   2  -1  -13.00    8.80
  16   2  -1   -6.50    9.40
 -18  16  -1   -6.80    6.20
 -18  16  -1    0.60    5.80
  16   2  -1    2.40    7.60
 -18  16  -1   -4.60    6.60
  -2  18   1    7.30    9.80
  18 -16   1    5.10    6.90
 -16  -2   1   -5.90    7.10
 -16  -2   1  -10.00    7.50
  18 -16   1   11.50    6.20
   3  16  -1    6.50    8.40
 -19   6  -1   16.00    8.30
  13 -19  -1    0.80    6.30
   6  13  -1    7.70    8.40
 -19   6  -1   11.30    6.10
  13 -19  -1   10.90    5.90
 -19   6  -1    8.30    8.20
  13 -19  -1   13.10    7.30
   6  13  -1    4.40    8.00
  19  -6   1    7.00    9.80
  19  -6   1   17.30    8.60
  19  -6   1   12.70    7.80
  -6 -13   1   12.50    7.30
 -13  19   1    6.40    6.90
 -13  19   1    3.10    7.70
   9  10  -1   -0.90    7.50
  10 -19  -1    0.80    6.00
 -19   9  -1    4.30    6.60
  10 -19  -1    7.10    6.60
  10 -19  -1    4.30    6.40
 -19   9  -1    0.80    6.20
   9  10  -1   -5.10    7.20
   9  10  -1   -1.30    7.80
 -10  19   1   -0.50    8.40
  -9 -10   1    3.10    7.50
  19  -9   1    6.30    9.90
 -10  19   1    2.10    6.60
 -10  19   1   -0.20    9.40
  -9 -10   1   -0.20    6.70
   7 -19  -1    3.70    7.30
 -19  12  -1    6.50    5.80
   7 -19  -1    0.90    6.20
  12   7  -1  -11.00    7.80
 -19  12  -1   -0.50    5.60
  12   7  -1    8.00    7.80
  19 -12   1    2.30    5.50
 -12  -7   1   -2.40    7.80
  -7  19   1   -3.20    8.70
 -12  -7   1   -5.40    6.80
  19 -12   1   -4.50    7.40
  -7  19   1    6.90    9.80
 -19  15  -1    5.40    6.70
  15   4  -1    2.30    8.20
  19 -15   1    5.90    7.00
 -20   8  -1    6.70    8.80
  12 -20  -1   13.50    7.70
 -20   8  -1    9.50    9.10
   8  12  -1   19.30    9.90
 -20   8  -1    9.70    6.40
  20  -8   1    7.70    8.70
 -12  20   1    4.60    9.90
  -8 -12   1    1.50    6.70
 -12  20   1    2.10    7.10
  20  -8   1   -3.80    9.20
   9 -20  -1    0.30    5.90
  11   9  -1    3.50    9.20
 -20  11  -1    0.80    6.60
 -20  11  -1    3.00    8.20
 -11  -9   1  -12.00    7.30
  20 -11   1    4.20    6.60
  20 -11   1   -6.60    9.50
  -9  20   1    3.50   11.00
  20 -11   1    1.40    8.30
  -9  20   1   -2.30    9.50
   1   0  -2   35.30    2.30
   1   0  -2   36.10    2.20
  -1   1  -2   35.10    2.20
   1   0  -2   36.00    2.20
   0  -1  -2   35.00    2.20
  -1   1  -2   35.50    2.50
   1   0  -2   37.40    2.20
   1   0  -2   38.60    2.30
   0  -1  -2   35.80    2.20
  -1   1  -2   35.00    2.20
   1   0  -2   34.60    2.20
   1  -1   2   30.30    2.30
   0   1   2   36.00    2.20
   1  -1   2   34.40    2.20
  -1   0   2   37.80    2.40
   0   1   2   42.50    2.60
   1  -1   2   33.00    2.10
   1  -1   2   29.60    2.20
  -1   0   2   36.70    2.20
   0   1   2   40.10    2.50
  -1   0   2   34.40    2.20
  -2   0  -2  306.97   16.30
   0   2  -2  292.57   16.10
  -2   0  -2  293.47   15.90
   2  -2  -2  278.87   15.80
   2  -2  -2  275.07   16.20
   2  -2  -2  262.97   15.90
  -2   0  -2  268.47   16.10
   2  -2  -2  283.27   16.00
   2  -2  -2  244.68   16.90
  -2   0  -2  279.47   16.10
   0   2  -2  290.67   16.00
   2  -2  -2  312.17   15.90
   2  -2  -2  269.47   15.80
   0   2  -2  276.27   15.90
   2  -2  -2  292.97   16.00
   0   2  -2  285.07   16.30
   0   2  -2  273.87   15.90
  -2   0  -2  280.17   16.00
  -2   2   2  260.27   15.80
  -2   2   2  236.18   16.80
  -2   2   2  263.87   16.20
  -2   2   2  281.27   15.80
   0  -2   2  290.97   15.90
   0  -2   2  285.87   15.90
  -2   2   2  272.87   15.80
   2   0   2  267.57   16.10
   2   0   2  273.37   16.40
   0  -2   2  279.47   16.10
   2   0   2  276.57   16.00
   2   0   2  279.97   16.10
   0  -2   2  286.37   16.00
  -2   3  -2  194.78   11.50
  -2   3  -2  179.48   10.90
   3  -1  -2  183.08   10.80
  -1  -2  -2  185.78   10.70
   3  -1  -2  178.78   11.30
   3  -1  -2  174.68   10.50
   3  -1  -2  186.48   10.60
  -1  -2  -2  189.78   10.70
  -1  -2  -2  182.48   10.40
  -2   3  -2  182.48   10.80
  -1  -2  -2  182.38   10.90
   3  -1  -2  179.78   10.50
  -1  -2  -2  173.28   10.60
   3  -1  -2  173.28   10.70
   3  -1  -2  177.78   10.70
  -1  -2  -2  178.48   10.90
  -2   3  -2  181.48   10.30
   1   2   2  177.38   10.70
  -3   1   2  181.68   10.70
  -3   1   2  189.38   10.50
   1   2   2  199.18   11.00
   1   2   2  194.38   10.60
   2  -3   2  170.78   10.60
   1   2   2  179.18   10.80
  -3   1   2  176.68   10.70
   2  -3   2  181.08   10.70
  -3   1   2  186.98   10.60
   2  -3   2  181.38   10.60
   1   2   2  181.68   10.70
   2  -3   2  172.98   10.60
   2  -3   2  180.88   10.60
   1   2   2  174.38   10.60
   4  -3  -2  193.48   11.50
  -1   4  -2  190.68   11.60
  -1   4  -2  195.08   10.90
  -3  -1  -2  180.58   11.40
  -3  -1  -2  177.48   11.40
  -3  -1  -2  191.28   11.80
   4  -3  -2  193.08   11.20
   4  -3  -2  203.48   11.10
   4  -3  -2  160.08   12.40
   4  -3  -2  192.68   11.10
  -3  -1  -2  192.78   11.50
   4  -3  -2  196.98   11.00
  -1   4  -2  200.58   11.40
   4  -3  -2  199.08   11.30
   4  -3  -2  179.18   11.30
  -3  -1  -2  192.98   11.00
  -1   4  -2  196.08   10.90
  -1   4  -2  212.38   12.20
   3   1   2  194.18   11.40
   3   1   2  180.58   11.30
   1  -4   2  186.88   11.20
   1  -4   2  191.18   11.10
   1  -4   2  187.98   11.20
  -4   3   2  184.18   11.50
   3   1   2  187.88   11.50
   1  -4   2  182.38   10.90
  -4   3   2  179.18   12.10
   3   1   2  207.08   11.80
   1  -4   2  175.18   10.90
  -4   3   2  182.38   11.20
   3   1   2  192.78   11.10
  -4   3   2  192.18   11.10
   1  -4   2  182.98   11.30
   2   1  -2  177.88   10.90
  -3   2  -2  174.48   10.70
   1  -3  -2  178.68   10.40
   1  -3  -2  171.68   10.70
   1  -3  -2  183.58   10.60
   2   1  -2  182.48   10.70
   2   1  -2  177.78   10.70
  -3   2  -2  182.68   11.10
  -3   2  -2  192.38   10.60
   1  -3  -2  179.88   10.30
   2   1  -2  176.88   10.70
   2   1  -2  182.28   10.70
   1  -3  -2  176.48   10.60
   2   1  -2  177.98   10.70
   2   1  -2  176.88   10.50
  -3   2  -2  191.78   10.80
  -1   3   2  177.08   10.90
  -2  -1   2  174.18   10.70
  -2  -1   2  190.98   10.80
  -2  -1   2  182.18   11.10
   3  -2   2  192.68   10.70
   3  -2   2  183.58   10.80
   3  -2   2  192.28   10.40
   3  -2   2  148.09   11.60
   3  -2   2  183.08   11.10
  -2  -1   2  166.08   10.70
  -1   3   2  199.58   11.60
   3  -2   2  189.78   10.60
  -2  -1   2  179.98   10.90
   3  -2   2  185.88   10.70
  -1   3   2  207.38   11.20
   5  -2  -2  569.44   33.80
  -2  -3  -2  587.44   33.70
  -2  -3  -2  606.64   33.20
   5  -2  -2  586.34   33.60
   5  -2  -2  586.84   33.50
   5  -2  -2  597.04   34.80
  -2  -3  -2  615.74   34.00
   5  -2  -2  583.24   33.60
  -2  -3  -2  561.54   34.00
  -3   5  -2  629.54   33.80
   5  -2  -2  574.44   33.50
   5  -2  -2  567.54   33.60
  -3   5  -2  548.05   33.90
  -3   5  -2  622.54   34.80
   5  -2  -2  601.94   33.70
  -2  -3  -2  595.14   33.70
  -3   5  -2  564.64   33.00
  -2  -3  -2  552.94   33.60
   3  -5   2  579.94   33.60
   2   3   2  566.84   33.80
   2   3   2  554.34   33.60
  -5   2   2  586.14   33.60
  -5   2   2  570.44   33.60
  -5   2   2  575.64   33.50
   3  -5   2  570.84   33.50
   3  -5   2  621.74   33.60
   2   3   2  594.44   34.00
   3  -5   2  637.44   33.10
   2   3   2  609.54   33.50
  -5   2   2  588.74   33.40
   2   3   2  575.64   33.70
  -5   2   2  567.94   33.70
   2   3   2  586.34   33.70
  -4  -2  -2   54.49    5.00
   6  -4  -2   64.69    6.30
  -2   6  -2   65.79    4.70
  -4  -2  -2   64.89    4.20
  -4  -2  -2   60.29    4.90
  -2   6  -2   66.19    5.20
  -2   6  -2   76.69    6.30
   6  -4  -2   68.09    4.50
   6  -4  -2   63.39    4.10
   6  -4  -2   62.49    4.90
  -2   6  -2   62.99    3.90
  -4  -2  -2   57.69    5.50
   6  -4  -2   64.69    4.50
   6  -4  -2   52.19    6.60
  -2   6  -2   63.09    3.80
   6  -4  -2   64.89    4.80
  -4  -2  -2   60.89    4.70
  -4  -2  -2   56.29    5.10
   4   2   2   60.39    4.00
   4   2   2   54.99    4.70
  -6   4   2   64.79    4.70
   2  -6   2   65.39    4.50
  -6   4   2   57.89    4.60
  -6   4   2   62.49    4.30
   2  -6   2   62.59    3.80
   2  -6   2   60.19    3.90
  -6   4   2   69.99    6.20
  -6   4   2   63.69    4.50
   4   2   2   62.39    5.20
   2  -6   2   59.69    4.40
   2  -6   2   56.29    4.60
   4   2   2   54.49    4.80
   4   2   2   52.69    4.70
   2  -6   2   59.19    3.80
   4   2   2   69.39    5.00
   3  -4  -2  201.68   11.20
  -4   1  -2  184.38   11.40
   1   3  -2  189.58   11.10
   1   3  -2  193.38   11.20
   3  -4  -2  187.38   11.20
   1   3  -2  178.58   11.30
  -4   1  -2  192.18   11.00
   1   3  -2  200.38   11.20
   3  -4  -2  191.38   11.20
  -4   1  -2  182.98   11.10
  -4   1  -2  179.18   11.30
  -4   1  -2  190.48   11.00
   1   3  -2  200.58   11.20
   3  -4  -2  181.08   11.60
   1   3  -2  203.28   11.80
  -3   4   2  185.28   11.50
  -1  -3   2  197.78   10.80
   4  -1   2  184.68   11.30
  -1  -3   2  186.58   11.10
  -1  -3   2  192.18   11.30
   4  -1   2  187.48   11.10
  -3   4   2  201.68   10.70
  -3   4   2  173.78   10.90
   4  -1   2  189.48   11.10
  -3   4   2  174.38   12.90
   4  -1   2  194.78   11.20
  -3   4   2  188.38   11.60
   4  -1   2  177.98   11.30
   4  -1   2  175.28   12.30
  -1  -3   2  196.28   11.50
  -1  -3   2  186.98   11.10
  -1  -3   2  179.08   11.20
   4  -1   2  172.88   11.50
   4  -1   2  188.78   11.10
   4   0  -2  971.90   57.49
   4   0  -2  986.60   57.49
   4   0  -2  963.70   57.89
  -4   4  -2 1005.00   57.59
   4   0  -2  989.00   57.49
   0  -4  -2  996.80   57.29
   4   0  -2 1092.59   57.89
  -4   4  -2 1014.70   56.99
   0  -4  -2  995.80   57.29
   0  -4  -2 1012.60   57.09
  -4   4  -2 1140.59   57.89
  -4   4  -2 1029.80   58.79
  -4   4  -2  954.10   57.09
   0  -4  -2 1020.80   57.19
   0  -4  -2 1008.20   57.49
   4   0  -2 1011.20   57.29
   0  -4  -2  988.60   57.09
   4   0  -2  984.70   57.19
  -4   4  -2 1021.10   57.39
  -4   0   2 1044.10   57.09
   0   4   2 1012.30   57.19
   0   4   2  998.30   57.59
  -4   0   2 1025.40   57.49
   4  -4   2  982.30   58.09
   0   4   2 1088.99   57.59
   4  -4   2 1008.60   57.39
   0   4   2 1048.20   58.19
   4  -4   2  964.30   57.09
  -4   0   2 1064.79   57.89
   0   4   2  973.20   57.09
   4  -4   2 1024.50   57.39
   4  -4   2  956.00   57.09
  -4   0   2 1014.10   57.49
   4  -4   2 1019.90   57.59
  -4   0   2  974.80   57.29
   7  -3  -2   13.60    2.30
   7  -3  -2   11.90    2.10
   7  -3  -2   17.00    2.40
  -3  -4  -2   14.60    2.10
  -4   7  -2   12.30    2.20
   7  -3  -2   13.10    4.20
  -3  -4  -2   11.70    1.50
   7  -3  -2   15.60    2.10
  -4   7  -2    9.70    2.70
   7  -3  -2   11.80    2.00
  -3  -4  -2   15.90    2.50
  -3  -4  -2   10.90    2.60
  -4   7  -2   13.80    3.90
   7  -3  -2   12.10    2.40
   7  -3  -2    8.30    2.50
  -3  -4  -2    9.90    2.80
  -3  -4  -2   11.80    2.20
   3   4   2    9.90    2.70
  -7   3   2   10.30    2.10
   4  -7   2   13.70    2.20
   3   4   2   20.50    2.70
  -7   3   2   11.80    2.00
   3   4   2    9.80    2.40
   3   4   2   11.70    2.40
   3   4   2   10.60    2.00
  -7   3   2   14.60    2.00
   3   4   2   13.20    1.90
  -7   3   2   16.90    2.50
   4  -7   2   13.10    2.10
  -7   3   2   10.50    2.00
   4  -7   2   14.30    2.10
  -3   8  -2  213.88   14.20
   8  -5  -2  194.68   12.50
  -5  -3  -2  194.58   11.60
   8  -5  -2  204.38   14.00
  -5  -3  -2  190.58   12.60
   8  -5  -2  197.98   12.10
  -5  -3  -2  194.08   12.80
   8  -5  -2  195.68   11.70
  -5  -3  -2  206.18   13.10
  -5  -3  -2  192.58   13.30
   8  -5  -2  201.28   12.50
   8  -5  -2  173.08   14.70
   8  -5  -2  191.88   12.10
  -3   8  -2  216.18   12.30
  -3   8  -2  193.58   13.20
   3  -8   2  203.88   11.30
   5   3   2  199.68   11.60
  -8   5   2  180.88   12.40
  -8   5   2  189.98   13.70
   3  -8   2  195.78   11.40
   3  -8   2  195.98   12.10
   5   3   2  183.68   12.90
   3  -8   2  191.58   11.30
   5   3   2  205.78   12.70
  -8   5   2  203.08   12.40
   5   3   2  191.68   12.50
   5   3   2  203.58   12.60
   3  -8   2  189.38   12.30
  -8   5   2  191.18   12.10
  -8   5   2  188.48   12.00
   3  -8   2  195.48   12.10
  -5   0  -2    2.80    2.20
   5  -5  -2   -0.10    1.20
   0   5  -2    5.50    2.30
   0   5  -2    6.10    1.40
   5  -5  -2    1.60    1.70
   0   5  -2    7.00    1.80
  -5   0  -2    4.00    1.80
   0   5  -2    3.60    1.10
   0   5  -2    3.20    1.60
   5  -5  -2    2.50    2.40
  -5   0  -2    1.70    1.50
   5  -5  -2    1.90    1.30
  -5   0  -2    4.50    1.10
   5  -5  -2    2.10    1.30
   5  -5  -2    4.10    0.90
  -5   0  -2    1.50    1.40
   5  -5  -2    2.20    0.80
   5   0   2    5.50    1.40
  -5   5   2    7.50    3.30
   0  -5   2    6.90    1.30
   0  -5   2    0.50    0.90
   5   0   2    5.90    1.80
   0  -5   2    2.00    1.70
   5   0   2    5.10    2.40
   5   0   2    5.30    1.00
   5   0   2    5.20    1.70
  -5   5   2    4.00    1.80
   5   0   2    5.90    2.20
   0  -5   2    4.40    1.00
  -5   5   2    5.70    1.70
   0  -5   2    4.10    1.40
  -5   5   2    2.20    1.00
  -5   5   2    6.80    0.90
   0  -5   2    3.70    1.30
   5   0   2    2.50    1.30
   2  -5  -2  583.54   33.10
   3   2  -2  590.54   33.30
  -5   3  -2  559.24   33.30
   2  -5  -2  552.54   33.00
  -5   3  -2  564.44   33.10
   3   2  -2  568.34   32.90
   3   2  -2  598.44   33.30
   3   2  -2  587.34   33.30
   2  -5  -2  567.34   33.20
  -5   3  -2  560.44   33.20
  -5   3  -2  572.74   33.10
   2  -5  -2  578.44   32.60
   3   2  -2  548.95   33.20
   2  -5  -2  608.44   32.60
   2  -5  -2  553.34   33.10
   2  -5  -2  564.54   32.70
   3   2  -2  549.15   33.20
   3   2  -2  571.24   33.40
  -5   3  -2  612.14   33.70
  -2   5   2  587.64   32.70
  -2   5   2  629.84   33.60
  -2   5   2  552.94   33.50
  -3  -2   2  625.94   33.50
   5  -3   2  569.24   32.80
   5  -3   2  547.75   33.10
   5  -3   2  576.34   33.20
   5  -3   2  543.55   33.20
  -3  -2   2  560.34   33.20
  -3  -2   2  615.84   32.80
  -3  -2   2  601.44   33.30
  -3  -2   2  584.24   33.70
   5  -3   2  589.04   33.10
   5  -3   2  557.14   33.10
   5  -3   2  577.14   33.10
  -2   5   2  619.94   34.50
  -3  -2   2  588.44   33.40
   5  -3   2  585.54   33.70
   6  -1  -2  444.66   26.40
   6  -1  -2  465.95   26.70
  -1  -5  -2  433.46   27.00
   6  -1  -2  479.55   27.50
   6  -1  -2  451.55   26.60
  -1  -5  -2  476.65   26.30
  -5   6  -2  485.05   26.80
  -1  -5  -2  474.25   26.80
  -5   6  -2  383.66   26.90
  -5   6  -2  448.26   27.20
   6  -1  -2  459.15   27.90
   6  -1  -2  472.35   26.50
  -5   6  -2  466.75   26.50
  -1  -5  -2  468.85   26.80
   6  -1  -2  438.36   26.90
   6  -1  -2  422.86   26.90
   6  -1  -2  450.15   26.70
  -5   6  -2  467.05   26.20
  -1  -5  -2  457.45   26.90
  -5   6  -2  515.15   28.70
  -6   1   2  467.15   27.40
   5  -6   2  457.75   27.60
  -6   1   2  464.35   26.90
   5  -6   2  466.25   26.70
   1   5   2  470.95   26.70
  -6   1   2  443.26   26.70
   1   5   2  461.15   27.10
   1   5   2  456.65   26.60
   1   5   2  482.55   27.80
   5  -6   2  459.35   26.20
  -6   1   2  475.75   26.50
   5  -6   2  439.26   26.80
   1   5   2  501.05   27.00
  -6   1   2  494.05   27.10
   5  -6   2  475.55   26.20
   5  -6   2  426.36   26.70
   9  -4  -2   21.50    3.10
   9  -4  -2   27.80    3.40
  -4  -5  -2   30.70    4.00
   9  -4  -2   24.80    4.00
  -4  -5  -2   23.40    3.40
  -5   9  -2   21.00    4.10
  -5   9  -2   30.70    3.90
   9  -4  -2   31.10    6.00
   9  -4  -2   23.40    3.30
   9  -4  -2   28.40    3.50
  -4  -5  -2   31.10    4.40
  -5   9  -2   25.70    3.30
   9  -4  -2   31.10    4.40
   9  -4  -2   23.00    2.90
  -4  -5  -2   25.10    2.00
  -5   9  -2   31.50    5.70
  -4  -5  -2   25.40    3.60
   4   5   2   29.20    3.20
   4   5   2   24.50    3.50
  -9   4   2   32.60    3.50
  -9   4   2   23.70    3.00
   4   5   2   25.50    4.00
  -9   4   2   23.20    3.70
  -9   4   2   25.70    3.10
   5  -9   2   25.10    3.50
   5  -9   2   29.90    3.90
   5  -9   2   31.80    3.90
   4   5   2   18.10    3.50
   5  -9   2   24.50    3.40
  -9   4   2   22.00    3.50
   4   5   2   28.50    3.80
  10  -6  -2    2.60    2.50
  -4  10  -2    1.80    2.20
  10  -6  -2    4.90    5.30
  10  -6  -2   -1.40    2.50
  -4  10  -2    2.30    2.30
  -6  -4  -2   -0.90    3.00
  -6  -4  -2    2.40    3.40
  -4  10  -2    5.60    4.20
  -4  10  -2    2.80    3.20
  10  -6  -2    6.50    4.10
  10  -6  -2   -1.60    0.60
  -6  -4  -2    3.20    2.50
  10  -6  -2    0.40    1.40
  10  -6  -2    2.80    2.10
  10  -6  -2   -0.20    1.90
  -6  -4  -2    1.30    2.90
   4 -10   2    3.10    2.30
 -10   6   2    2.70    2.10
   6   4   2    2.40    2.60
 -10   6   2   -4.70    3.40
   4 -10   2    1.20    2.50
   6   4   2   -0.40    2.00
   6   4   2    1.50    3.50
   4 -10   2    1.30    2.00
 -10   6   2    0.60    2.60
 -10   6   2   -2.40    2.30
 -10   6   2    0.80    2.30
   4 -10   2   -2.50    2.30
   6   4   2   -2.20    2.30
  -1   7  -2    4.30    2.10
   7  -6  -2    0.60    1.00
  -6  -1  -2    2.20    1.20
  -6  -1  -2    1.00    2.70
   7  -6  -2    1.80    1.60
   7  -6  -2    0.90    2.00
  -6  -1  -2    0.10    1.90
   7  -6  -2    1.80    1.10
   7  -6  -2   -1.00    1.60
   7  -6  -2    1.60    1.10
  -1   7  -2    3.30    1.10
  -1   7  -2    2.60    3.10
   7  -6  -2    0.00    1.70
   7  -6  -2   -3.30    3.60
  -1   7  -2    1.70    2.10
  -6  -1  -2    5.50    2.20
   1  -7   2    0.00    1.50
  -7   6   2    2.40    1.20
  -7   6   2    3.20    1.80
   6   1   2   -0.50    1.20
   1  -7   2    1.90    1.70
   1  -7   2    3.80    1.30
   6   1   2    1.50    1.80
   1  -7   2    0.80    2.00
  -7   6   2    1.30    2.00
  -7   6   2    1.70    1.10
   1  -7   2   -0.70    1.30
   1  -7   2    1.60    1.00
   6   1   2    1.00    0.80
   6   1   2    2.20    2.70
  -7   6   2   -1.50    3.80
   6   1   2    5.70    2.10
  -7   6   2    1.70    1.90
  -6   2  -2   66.59    4.30
   4  -6  -2   57.39    4.50
   2   4  -2   58.29    4.40
   2   4  -2   65.19    4.60
   2   4  -2   64.79    4.80
   4  -6  -2   57.69    4.40
  -6   2  -2   61.59    4.60
   2   4  -2   57.69    4.40
  -6   2  -2   62.49    4.50
   4  -6  -2   57.69    4.90
   2   4  -2   59.39    5.20
  -6   2  -2   60.29    4.80
   2   4  -2   56.79    4.50
  -6   2  -2   59.49    4.20
   4  -6  -2   55.49    4.50
  -4   6   2   68.59    5.00
   6  -2   2   67.39    4.30
  -2  -4   2   57.89    4.70
  -2  -4   2   60.09    4.50
  -2  -4   2   54.39    5.10
  -2  -4   2   58.39    3.70
   6  -2   2   62.09    4.30
   6  -2   2   57.09    5.00
  -2  -4   2   62.59    4.50
  -2  -4   2   59.89    4.70
   6  -2   2   63.99    4.50
   6  -2   2   63.19    4.20
  -4   6   2   61.09    5.80
   6  -2   2   59.29    4.50
   6  -2   2   68.09    4.80
   6  -2   2   53.69    6.50
   6  -2   2   63.89    4.70
  -4   6   2   60.79    7.00
   1  -6  -2  459.15   26.40
   1  -6  -2  448.86   26.20
   5   1  -2  453.85   26.70
   1  -6  -2  427.96   26.70
   5   1  -2  461.85   27.30
  -6   5  -2  477.45   27.10
  -6   5  -2  433.36   26.80
  -6   5  -2  458.95   28.60
   1  -6  -2  451.25   26.60
   5   1  -2  451.65   26.70
   5   1  -2  463.25   26.90
   1  -6  -2  453.05   26.30
  -6   5  -2  468.15   26.10
   5   1  -2  484.65   26.40
  -6   5  -2  454.25   26.60
  -6   5  -2  449.26   26.30
  -5  -1   2  457.95   26.10
  -1   6   2  475.85   27.00
  -1   6   2  460.25   26.20
   6  -5   2  410.86   28.30
   6  -5   2  468.55   26.70
   6  -5   2  457.35   26.30
   6  -5   2  447.36   26.90
  -5  -1   2  446.56   27.30
   6  -5   2  485.05   26.40
   6  -5   2  465.05   26.10
  -5  -1   2  456.95   27.30
  -1   6   2  507.25   28.30
  -5  -1   2  436.46   26.80
   6  -5   2  437.36   26.70
  -5  -1   2  467.15   26.90
  -1   6   2  483.15   27.20
   6  -5   2  456.75   26.50
  -2  -6  -2  114.29    7.70
   8  -2  -2   97.59    8.40
   8  -2  -2  112.09    7.10
   8  -2  -2  117.19    7.50
  -6   8  -2  125.09    9.70
  -2  -6  -2   93.49    8.10
  -6   8  -2  117.09    8.40
   8  -2  -2  109.79    7.10
   8  -2  -2  120.59    9.70
  -2  -6  -2   98.79    7.80
   8  -2  -2  113.99    7.70
  -6   8  -2  119.19    7.90
  -2  -6  -2  116.59    7.70
   8  -2  -2  100.89    7.70
  -6   8  -2  112.59    7.60
  -2  -6  -2  115.09    6.80
   8  -2  -2  103.69    7.30
   6  -8   2  110.29    7.60
   2   6   2   96.89    7.60
   6  -8   2  115.79    7.70
  -8   2   2  105.09    7.40
  -8   2   2  110.89    7.10
  -8   2   2  106.09    7.90
  -8   2   2  107.39    7.10
   2   6   2  109.99    7.50
   2   6   2  115.19    8.90
  -8   2   2   91.99    8.20
   2   6   2  122.49    8.20
   6  -8   2  105.89    7.40
  11  -5  -2   18.50    2.90
  11  -5  -2   25.20    7.10
  11  -5  -2   21.70    4.50
  -5  -6  -2   12.00    3.70
  -5  -6  -2   20.20    3.90
  11  -5  -2   23.80    3.40
  11  -5  -2   20.20    3.10
  -6  11  -2   20.20    4.60
  -5  -6  -2   19.80    4.60
  -5  -6  -2   25.30    3.90
  -6  11  -2   33.90    4.10
  11  -5  -2   21.80    3.40
  -6  11  -2   23.50    6.40
  11  -5  -2   19.30    3.40
  11  -5  -2   16.50    4.30
 -11   5   2   16.00    3.70
 -11   5   2   16.10    2.90
   6 -11   2   25.20    3.70
 -11   5   2   24.80    4.50
   5   6   2   20.60    4.40
 -11   5   2   20.40    3.30
   6 -11   2   21.00    4.40
 -11   5   2   15.40    3.30
   6 -11   2   31.10    4.10
   5   6   2   23.00    4.30
   5   6   2   19.80    3.90
   6 -11   2   27.20    4.10
  -7  -5  -2   58.89    6.60
  -7  -5  -2   46.40    6.80
  12  -7  -2   51.89    6.70
  -7  -5  -2   53.29    6.80
  -5  12  -2   64.29    6.10
  12  -7  -2   60.19    8.90
  12  -7  -2   54.69    5.60
  -5  12  -2   56.99    6.00
  -5  12  -2   64.09    8.70
  -7  -5  -2   51.59    7.20
  12  -7  -2   51.79    5.80
  -5  12  -2   68.69    9.60
   7   5   2   58.59    7.00
   7   5   2   56.29    7.00
   7   5   2   56.69    6.70
   5 -12   2   59.79    5.80
 -12   7   2   46.70    6.40
   5 -12   2   53.99    6.00
 -12   7   2   59.59    5.90
   5 -12   2   59.69    6.40
   7   5   2   61.99    7.30
   5 -12   2   64.59    7.00
 -12   7   2   68.19    6.20
 -12   7   2   48.10    8.80
 -12   7   2   53.69    5.60
   9  -7  -2  178.28   11.40
   9  -7  -2  164.78   11.40
   9  -7  -2  184.28   10.70
  -2   9  -2  166.78   10.40
  -2   9  -2  194.68   11.60
   9  -7  -2  174.18   10.80
  -2   9  -2  158.98   13.20
  -7  -2  -2  152.78   12.40
  -2   9  -2  183.28   12.30
   9  -7  -2  167.68   11.60
  -7  -2  -2  153.98   12.10
  -7  -2  -2  182.78   11.90
  -7  -2  -2  178.08   10.60
   9  -7  -2  177.48   10.50
  -7  -2  -2  190.78   12.00
   9  -7  -2  146.79   14.00
   9  -7  -2  187.28   11.30
  -9   7   2  168.28   11.60
  -9   7   2  145.99   13.40
   2  -9   2  163.88   11.00
  -9   7   2  174.38   11.40
   2  -9   2  167.98   10.30
   2  -9   2  162.78   11.50
   7   2   2  163.18   11.80
   2  -9   2  189.88   11.00
  -9   7   2  184.78   12.00
   7   2   2  172.58   11.50
  -9   7   2  187.88   10.70
   7   2   2  152.58   12.30
  -9   7   2  178.68   10.50
   2  -9   2  161.38   10.50
   2  -9   2  177.78   10.40
  -7   1  -2    1.30    1.10
  -7   1  -2    1.80    1.80
   6  -7  -2    3.80    1.40
  -7   1  -2    6.30    2.20
  -7   1  -2   -0.70    2.30
   6  -7  -2    0.90    1.70
   1   6  -2    3.10    1.60
   6  -7  -2    0.20    1.60
   1   6  -2    1.40    1.40
   6  -7  -2    1.80    1.90
  -7   1  -2    3.00    1.20
   1   6  -2    4.60    2.90
   1   6  -2    4.00    1.90
   6  -7  -2    1.50    0.60
   7  -1   2    4.70    1.80
  -6   7   2    2.10    2.10
  -6   7   2    0.10    1.60
   7  -1   2    2.70    1.10
  -1  -6   2    1.50    1.60
  -1  -6   2   -0.60    0.70
   7  -1   2    6.00    2.20
  -6   7   2   -2.20    1.30
  -1  -6   2    1.40    1.00
   7  -1   2    1.80    3.10
  -6   7   2    2.60    2.20
   7  -1   2    2.10    1.60
  -1  -6   2    2.20    1.90
  -1  -6   2    2.20    1.90
  -6   7   2    0.30    3.80
  -1  -6   2    0.10    2.00
  -6   7   2    1.90    0.60
  -7   4  -2   19.70    3.30
   4   3  -2    9.70    2.20
  -7   4  -2   13.90    2.10
   4   3  -2   12.50    2.50
  -7   4  -2   12.50    2.00
  -7   4  -2    9.00    2.40
   3  -7  -2   11.30    2.20
   4   3  -2   11.30    2.30
   3  -7  -2   13.40    2.10
   3  -7  -2   10.30    1.90
   4   3  -2   14.50    1.90
  -7   4  -2    6.40    1.80
   4   3  -2    9.70    2.50
   3  -7  -2    9.70    2.10
  -3   7   2   11.30    4.20
   7  -4   2   14.20    2.10
   7  -4   2    8.40    4.00
   7  -4   2   15.20    2.10
  -4  -3   2   12.30    1.30
   7  -4   2   12.90    1.80
   7  -4   2   10.10    2.00
  -4  -3   2   15.10    2.50
  -3   7   2   13.70    2.80
  -4  -3   2   12.80    2.70
   7  -4   2   12.20    3.10
  -4  -3   2   12.50    3.00
  -4  -3   2   14.60    2.60
   7  -4   2   13.60    2.10
   7  -4   2   17.20    2.30
  -3   7   2   12.30    2.60
   7  -4   2    9.90    2.30
   7   0  -2  115.59    9.10
  -7   7  -2  120.79    7.90
   0  -7  -2  127.99    8.30
  -7   7  -2  118.39    8.30
  -7   7  -2  143.59   10.70
  -7   7  -2  132.79    7.60
  -7   7  -2   94.89    9.20
   7   0  -2  115.59    8.60
   7   0  -2  124.09    8.30
   0  -7  -2  119.09    7.70
   7   0  -2  117.29    9.50
   0  -7  -2  119.99    8.00
  -7   7  -2  126.49    8.70
   0  -7  -2  123.19    7.70
   7   0  -2  124.79    7.60
   0  -7  -2  122.69    8.20
   7   0  -2  129.49    8.30
   0  -7  -2  128.19    8.70
   7  -7   2  107.59   10.20
   7  -7   2  125.69    8.30
   0   7   2  116.29    7.80
   7  -7   2  122.79    8.20
  -7   0   2  120.19    7.60
   7  -7   2  128.29    7.60
   0   7   2  127.29    9.90
   7  -7   2  125.49    7.50
   0   7   2  119.29    8.80
  -7   0   2  125.79    8.40
   0   7   2  131.79    9.00
  -7   0   2  126.79    8.70
  -7   0   2  125.99    9.50
   7  -7   2  129.59    8.40
  -3  -7  -2   51.59    4.90
  10  -3  -2   41.00    5.00
  10  -3  -2   52.49    5.20
  -3  -7  -2   40.70    5.40
  10  -3  -2   43.00    4.20
  10  -3  -2   43.20    5.20
  -3  -7  -2   45.50    5.50
  10  -3  -2   45.50    4.50
  10  -3  -2   51.49    6.20
  -7  10  -2   43.60    5.90
  -3  -7  -2   47.30    5.60
  -7  10  -2   48.70    5.00
  10  -3  -2   54.59    7.40
  -7  10  -2   54.79    7.40
 -10   3   2   47.30    5.80
   7 -10   2   52.39    5.10
 -10   3   2   47.00    5.90
 -10   3   2   48.10    4.20
   3   7   2   40.90    6.10
   3   7   2   36.60    4.70
   7 -10   2   58.99    6.50
   7 -10   2   33.70    4.70
   3   7   2   52.59    5.80
 -10   3   2   45.10    5.10
 -10   3   2   41.50    4.20
   3   7   2   43.00    5.00
   7 -10   2   46.00    4.70
  -6  -7  -2    5.10    3.70
  13  -6  -2    0.90    4.20
  13  -6  -2    0.40    5.80
  -7  13  -2   10.30    5.10
  -6  -7  -2   10.10    4.20
  -7  13  -2   12.80    3.90
  -6  -7  -2    3.50    4.00
  -6  -7  -2    6.30    5.20
  -7  13  -2   13.40    6.10
  13  -6  -2   10.70    3.40
  13  -6  -2    8.80    3.30
 -13   6   2    6.10    3.80
   6   7   2   12.00    4.30
 -13   6   2   11.90    3.10
   6   7   2   10.80    4.80
   7 -13   2    6.30    3.30
 -13   6   2   10.00    3.00
   7 -13   2    0.20    3.40
   7 -13   2    7.70    4.20
 -13   6   2   12.20    3.60
 -13   6   2    1.20    3.70
   6   7   2   10.40    4.00
   7 -13   2    7.60    3.80
  -8  -6  -2    9.30    4.70
  -6  14  -2   17.90    6.50
  -8  -6  -2   14.30    4.90
  -8  -6  -2    8.80    5.30
  -6  14  -2   11.30    3.70
  14  -8  -2    0.40    4.30
  14  -8  -2    8.80    3.80
  14  -8  -2    8.20    7.20
  14  -8  -2    6.70    3.80
  -6  14  -2   -0.50    6.20
   8   6   2   13.30    5.20
   6 -14   2   14.00    3.90
 -14   8   2   13.00    4.00
 -14   8   2    7.10    3.60
   6 -14   2   10.50    3.70
   6 -14   2    5.80    4.10
   8   6   2    3.30    4.90
   8   6   2   14.60    5.00
   8   6   2   10.00    4.40
 -14   8   2    9.40    3.90
  11  -8  -2    2.80    3.20
  -8  -3  -2   10.30    4.30
  -3  11  -2    3.30    2.80
  -8  -3  -2    6.20    4.40
  11  -8  -2    1.40    4.70
  -8  -3  -2    7.20    3.20
  -3  11  -2    6.70    5.10
  -8  -3  -2   15.00    4.20
  11  -8  -2   12.00    3.10
  11  -8  -2    3.60    2.10
  11  -8  -2    4.50    2.60
  -3  11  -2   14.70    4.50
   3 -11   2    5.50    2.50
   3 -11   2    4.60    3.30
 -11   8   2    6.20    3.00
   3 -11   2    6.80    2.70
   8   3   2    5.50    3.40
   3 -11   2    5.00    2.50
   8   3   2    3.60    3.50
 -11   8   2    0.20    3.70
 -11   8   2    7.50    4.90
   8   3   2    7.80    4.60
 -11   8   2    6.90    2.80
   8   3   2    6.90    3.00
  -8   0  -2   36.30    3.10
   0   8  -2   26.00    5.00
  -8   0  -2   37.20    4.60
   8  -8  -2   32.10    4.00
   8  -8  -2   33.20    4.00
  -8   0  -2   23.70    3.90
   0   8  -2   27.30    3.30
   0   8  -2   34.60    4.10
   0   8  -2   28.90    4.40
  -8   0  -2   34.70    4.90
   8  -8  -2   33.90    3.80
  -8   0  -2   34.60    2.50
   8  -8  -2   25.60    5.50
   8  -8  -2   33.00    2.60
   0  -8   2   33.10    3.20
  -8   8   2   29.00    2.60
  -8   8   2   31.30    3.50
  -8   8   2   25.80    5.60
   8   0   2   30.60    2.60
  -8   8   2   31.60    3.90
   0  -8   2   33.30    4.40
   0  -8   2   32.30    4.10
   8   0   2   32.30    4.40
   0  -8   2   37.10    3.20
   8   0   2   29.30    5.00
   8   0   2   33.70    4.10
   8   0   2   21.00    4.10
  -8   8   2   34.60    4.70
   0  -8   2   37.20    3.80
   0  -8   2   35.00    3.50
  -8   8   2   29.50    4.20
   8   0   2   22.70    3.40
  -8   3  -2  187.98   12.50
   3   5  -2  189.48   12.20
   5  -8  -2  195.98   12.10
  -8   3  -2  200.68   12.10
   5  -8  -2  190.88   12.80
   5  -8  -2  180.28   12.20
   3   5  -2  201.08   12.10
   3   5  -2  196.78   13.00
  -8   3  -2  194.08   11.90
   5  -8  -2  202.78   12.20
   3   5  -2  191.78   12.50
  -8   3  -2  182.18   11.90
  -5   8   2  200.28   12.70
  -5   8   2  209.98   15.00
   8  -3   2  192.18   12.10
   8  -3   2  185.48   12.30
  -3  -5   2  197.38   12.40
   8  -3   2  202.78   11.90
  -3  -5   2  197.88   12.30
  -5   8   2  195.78   13.00
   8  -3   2  198.18   12.90
  -3  -5   2  191.28   11.20
  -3  -5   2  199.08   12.40
   8  -3   2  197.68   12.40
  -3  -5   2  209.28   13.00
   8  -3   2  191.88   11.90
   8  -3   2  184.78   14.40
   2  -8  -2  110.39    6.70
  -8   6  -2  114.89    8.30
   2  -8  -2  106.99    7.40
   6   2  -2  111.69    8.60
   6   2  -2  112.69    8.00
  -8   6  -2  112.49    9.90
   2  -8  -2  107.99    7.80
   6   2  -2  122.79    7.00
  -8   6  -2  109.19    6.80
   2  -8  -2  103.39    7.30
   2  -8  -2  108.29    6.90
   2  -8  -2  104.59    7.50
   6   2  -2  108.69    7.90
   2  -8  -2  110.99    6.70
   6   2  -2  113.89    7.80
  -8   6  -2  116.09    7.30
  -8   6  -2  112.79    7.90
  -8   6  -2  117.09    7.60
  -6  -2   2   95.39    8.60
   8  -6   2  113.39    7.60
  -6  -2   2  128.19    8.20
   8  -6   2  105.59    6.80
   8  -6   2   98.89    7.40
   8  -6   2   85.69   10.30
  -6  -2   2   99.39    8.30
  -6  -2   2  124.89    8.50
  -2   8   2  101.49    6.70
  -2   8   2  121.99    8.20
  -6  -2   2  118.89    6.90
   8  -6   2  112.19    7.80
  -2   8   2  110.79    8.70
   8  -6   2  111.79    7.20
  -2   8   2  132.39   10.10
   8  -6   2  103.39    7.20
   9  -1  -2  168.38   10.10
  -1  -8  -2  176.58   10.90
  -8   9  -2  177.18   13.10
   9  -1  -2  165.88   10.80
  -1  -8  -2  174.68   11.30
  -8   9  -2  176.88   11.10
   9  -1  -2  176.08   12.00
  -8   9  -2  171.98   10.00
  -1  -8  -2  160.28   10.10
  -1  -8  -2  149.19   11.50
  -8   9  -2  164.38   11.60
   9  -1  -2  152.28   11.30
   9  -1  -2  155.88   12.80
  -1  -8  -2  167.68   11.10
   9  -1  -2  173.08   11.00
   1   8   2  144.79   11.30
  -9   1   2  163.68   10.10
  -9   1   2  161.78   10.90
   1   8   2  146.49   12.80
   8  -9   2  151.58   11.00
  -9   1   2  163.88   11.50
  -9   1   2  175.98   12.30
   8  -9   2  174.18   13.30
   1   8   2  164.28   11.50
   8  -9   2  162.28   11.00
  -9   1   2  170.98   10.30
   1   8   2  169.68   10.60
   8  -9   2  173.58   10.90
  12  -4  -2   79.09    7.40
  -4  -8  -2   79.69    7.00
  -4  -8  -2   59.89    7.80
  -4  -8  -2   57.29    7.20
  12  -4  -2   69.49    6.00
  -4  -8  -2   70.09    6.80
  12  -4  -2   74.79   10.10
  12  -4  -2   74.09    8.20
  -8  12  -2   70.89    9.20
  -8  12  -2   64.29    6.60
  12  -4  -2   66.89    6.50
  -8  12  -2   67.09    8.00
 -12   4   2   59.19    7.60
 -12   4   2   78.29    7.00
   8 -12   2   65.19    6.50
 -12   4   2   73.49    7.40
   4   8   2   74.99    7.70
   8 -12   2   56.79    6.80
   4   8   2   65.99    8.90
 -12   4   2   72.99    6.00
   8 -12   2   75.39    6.80
   4   8   2   79.79    6.90
   8 -12   2   73.59    9.10
  -8  15  -2   -3.50    6.70
  -7  -8  -2    5.10    4.80
  15  -7  -2    4.60    5.20
  -8  15  -2    1.40    5.50
  -8  15  -2   -6.60    3.80
  15  -7  -2   -2.10    3.30
  15  -7  -2    3.50    6.70
  15  -7  -2    2.60    3.90
  -7  -8  -2    7.70    5.20
  -7  -8  -2   -3.10    4.70
   7   8   2    1.90    5.00
 -15   7   2   -0.60    3.70
   7   8   2   -4.50    4.90
   8 -15   2   -0.50    4.10
 -15   7   2    1.80    4.70
 -15   7   2    9.10    3.40
   8 -15   2    7.10    4.60
   8 -15   2    2.60    3.70
   7   8   2   -7.50    5.10
 -15   7   2    0.50    4.50
  -9  -7  -2   -1.00    5.50
  -7  16  -2   -5.20    7.70
  16  -9  -2    7.70    7.20
  16  -9  -2   11.30    5.00
  -9  -7  -2    3.20    5.20
  -7  16  -2    8.20    6.90
  -7  16  -2   11.40    4.40
  16  -9  -2   -0.80    5.80
   7 -16   2   15.50    5.50
   9   7   2    3.10    5.60
   9   7   2   14.30    6.20
   7 -16   2   12.80    4.50
   9   7   2   11.50    6.10
 -16   9   2   -1.00    4.70
   7 -16   2    8.80    4.30
 -16   9   2   14.00    4.60
  -4  13  -2    5.00    2.90
  13  -9  -2    4.60    3.20
  -9  -4  -2    8.60    5.10
  -9  -4  -2    2.60    4.40
  13  -9  -2    2.70    3.50
  13  -9  -2   -6.80    5.70
  -4  13  -2    8.20    6.00
  13  -9  -2    7.40    4.00
  -9  -4  -2   -2.20    4.50
  -9  -4  -2    4.10    4.60
  -4  13  -2   10.80    5.40
   4 -13   2    1.10    3.80
 -13   9   2    7.30    3.90
   4 -13   2   -2.70    2.90
   4 -13   2    3.10    3.00
   9   4   2    2.10    4.30
   9   4   2   -1.40    4.50
   9   4   2    4.60    3.90
   9   4   2    0.80    3.90
 -13   9   2    8.60    3.40
   4 -13   2    4.80    3.70
 -13   9   2   -0.10    3.30
  10  -9  -2   52.69    5.20
  10  -9  -2   40.20    4.80
  -1  10  -2   50.59    6.50
  -9  -1  -2   40.40    5.60
  10  -9  -2   37.70    7.00
  -1  10  -2   50.89    5.10
  -1  10  -2   38.90    4.20
  -9  -1  -2   33.50    4.90
  -1  10  -2   38.10    6.80
  10  -9  -2   41.00    5.10
  -9  -1  -2   59.59    7.00
  -9  -1  -2   39.30    6.00
   1 -10   2   45.80    4.20
   1 -10   2   38.60    5.40
   9   1   2   27.40    6.00
 -10   9   2   45.60    5.00
   9   1   2   42.00    4.90
   1 -10   2   39.90    5.00
   1 -10   2   45.50    4.30
   1 -10   2   36.60    5.00
   9   1   2   37.30    5.00
   9   1   2   46.30    5.70
 -10   9   2   39.30    5.40
 -10   9   2   46.30    7.00
   2   7  -2  171.58   11.40
  -9   2  -2  188.68   11.30
   2   7  -2  164.68   11.00
   2   7  -2  193.28   12.70
   7  -9  -2  173.08   11.30
  -9   2  -2  182.28   12.20
  -9   2  -2  170.08   10.70
  -9   2  -2  180.78   11.90
  -9   2  -2  180.18   10.60
   7  -9  -2  176.08   11.30
   7  -9  -2  172.98   13.00
   7  -9  -2  167.08   11.10
   2   7  -2  156.78   11.50
   9  -2   2  176.38   11.70
  -7   9   2  180.98   11.30
   9  -2   2  187.58   10.70
  -2  -7   2  165.98   10.20
  -7   9   2  167.08   11.80
  -2  -7   2  154.08   11.80
  -7   9   2  177.88   14.10
  -2  -7   2  162.98   11.40
  -2  -7   2  178.88   11.30
  -7   9   2  164.48   12.00
   9  -2   2  177.18   13.70
  -2  -7   2  164.78   11.50
   9  -2   2  172.68   11.00
   9  -2   2  161.98   11.20
   4  -9  -2   22.00    3.30
   5   4  -2   29.60    4.10
   5   4  -2   22.90    3.80
   5   4  -2   28.50    4.20
  -9   5  -2   27.00    4.60
  -9   5  -2   28.00    3.30
   4  -9  -2   23.00    3.20
   4  -9  -2   21.50    3.20
   4  -9  -2   35.40    4.30
  -9   5  -2   25.30    3.30
  -9   5  -2   28.50    4.00
  -9   5  -2   26.60    3.50
   5   4  -2   21.10    3.40
   5   4  -2   28.00    3.10
   9  -5   2   27.70    4.70
   9  -5   2   27.20    2.70
  -4   9   2   28.10    3.70
   9  -5   2   30.90    3.50
  -5  -4   2   27.60    4.10
  -5  -4   2   24.90    4.50
   9  -5   2   24.00    3.60
  -5  -4   2   31.50    4.40
   9  -5   2   25.60    3.60
  -4   9   2   17.60    4.10
  -4   9   2   26.90    5.80
   9  -5   2   21.70    5.70
  -5  -4   2   25.40    3.80
   9  -5   2   24.30    3.30
   1  -9  -2  171.48   11.10
  -9   8  -2  176.98   10.50
  -9   8  -2  181.68   11.20
  -9   8  -2  175.88   10.40
   1  -9  -2  168.58   11.60
   8   1  -2  162.38   12.60
   1  -9  -2  168.88   10.30
   8   1  -2  162.38   11.20
  -9   8  -2  167.28   12.80
  -9   8  -2  153.98   11.40
  -9   8  -2  160.88   12.80
   8   1  -2  154.18   11.50
   1  -9  -2  183.18   10.70
   1  -9  -2  161.98   10.60
   9  -8   2  170.58   10.40
  -8  -1   2  175.38   11.70
   9  -8   2  159.88   11.20
  -8  -1   2  177.68   11.40
  -1   9   2  185.08   13.50
   9  -8   2  173.08   10.40
   9  -8   2  169.78   11.20
  -1   9   2  153.48   10.30
   9  -8   2  178.08   11.10
  -8  -1   2  167.68   12.40
  -8  -1   2  169.68   10.30
   9  -8   2  159.18   14.40
  -1   9   2  159.58   11.40
  -1   9   2  170.18   12.10
  -8  -1   2  161.08   12.40
  11  -2  -2   58.39    6.20
  11  -2  -2   60.79    7.10
  -2  -9  -2   60.89    6.10
  11  -2  -2   50.29    8.00
  -2  -9  -2   62.19    7.20
  -9  11  -2   61.59    6.20
  -9  11  -2   61.29    7.20
  -2  -9  -2   59.39    6.50
  11  -2  -2   62.99    6.10
  -2  -9  -2   65.99    6.60
  11  -2  -2   48.80    6.70
  -9  11  -2   65.39    7.80
   9 -11   2   71.49    6.20
   2   9   2   54.19    6.40
 -11   2   2   58.79    5.10
   2   9   2   72.39    9.00
   9 -11   2   62.29    6.80
   2   9   2   52.09    6.80
   2   9   2   70.79    6.00
 -11   2   2   67.19    6.20
 -11   2   2   71.99    7.70
 -11   2   2   65.99    6.90
   9 -11   2   70.09    6.40
  14  -5  -2    7.10    6.90
  14  -5  -2    8.90    3.20
  -9  14  -2    6.30    5.30
  -5  -9  -2    0.30    3.70
  -9  14  -2    0.60    5.50
  -9  14  -2   10.90    4.00
  14  -5  -2   16.30    4.40
  14  -5  -2   10.60    3.80
  -5  -9  -2    5.40    3.90
  -5  -9  -2   13.20    5.90
  -5  -9  -2    8.60    4.80
 -14   5   2   14.40    3.50
 -14   5   2   10.20    3.90
   5   9   2    6.30    5.90
 -14   5   2    7.10    4.40
   5   9   2    9.20    5.00
   5   9   2   14.90    4.90
 -14   5   2   20.00    5.50
   9 -14   2    6.60    4.10
   9 -14   2    8.30    4.10
   9 -14   2   18.10    4.30
  -9  17  -2   15.50    7.60
  -9  17  -2    3.00    4.70
  17  -8  -2    9.00    4.80
  17  -8  -2    7.60    7.10
  17  -8  -2   -6.90    8.00
  -8  -9  -2   13.30    6.80
  -9  17  -2   10.00    7.50
  -8  -9  -2   10.20    5.80
 -17   8   2    8.70    4.70
   9 -17   2    7.50    6.00
   9 -17   2   10.50    5.00
   9 -17   2   16.30    5.40
 -17   8   2   14.40    5.00
   8   9   2    8.10    6.70
   8   9   2    5.10    7.00
   8   9   2   -1.10    5.70
 -17   8   2    7.00    6.50
  -8  18  -2  -11.40    7.90
  -8  18  -2   -4.50    8.90
 -10  -8  -2   -6.40    6.20
 -10  -8  -2   -8.50    6.40
  18 -10  -2    7.90    5.10
  18 -10  -2   -6.90    8.40
  18 -10  -2    0.80    6.40
  10   8   2   -4.80    6.80
   8 -18   2   11.40    6.10
 -18  10   2   -6.30    4.70
   8 -18   2    6.40    5.50
 -18  10   2    3.30    4.50
  10   8   2   -4.70    6.60
 -18  10   2   -3.30    5.60
  -5  15  -2    7.00    4.30
 -10  -5  -2    5.90    5.40
 -10  -5  -2   -3.40    6.30
 -10  -5  -2    4.80    5.40
  -5  15  -2  -10.90    6.40
  15 -10  -2    0.10    3.70
  15 -10  -2    3.30    4.00
  15 -10  -2   15.90    5.30
  -5  15  -2    4.90    6.60
  15 -10  -2   -6.70    6.30
   5 -15   2    6.90    3.90
  10   5   2    4.70    4.60
 -15  10   2    9.00    4.40
 -15  10   2    2.80    3.90
  10   5   2   -5.90    5.20
   5 -15   2   12.10    5.60
   5 -15   2   -3.60    3.70
  10   5   2   -3.10    4.70
  10   5   2   14.60    6.30
 -15  10   2    1.40    4.00
  12 -10  -2   18.80    3.90
  -2  12  -2   14.70    4.10
 -10  -2  -2   15.10    4.60
  -2  12  -2   15.60    6.30
  12 -10  -2   20.50    4.40
  12 -10  -2   20.90    7.00
  -2  12  -2   20.10    6.00
 -10  -2  -2   17.50    5.60
  12 -10  -2   27.90    4.60
 -10  -2  -2   19.90    4.90
 -10  -2  -2   14.00    5.10
  10   2   2   21.20    6.00
 -12  10   2   23.50    5.90
  10   2   2   25.50    5.20
  10   2   2   22.90    4.60
   2 -12   2   21.20    4.20
 -12  10   2   19.00    4.40
  10   2   2   27.30    4.60
   2 -12   2   20.40    4.70
   2 -12   2   15.20    3.50
 -12  10   2   19.90    4.80
 -10   1  -2   32.90    5.80
   9 -10  -2   37.10    4.80
   9 -10  -2   38.80    5.10
   1   9  -2   46.50    5.50
   1   9  -2   51.39    4.60
   1   9  -2   48.70    6.00
 -10   1  -2   47.60    4.20
   9 -10  -2   46.00    7.10
 -10   1  -2   37.80    5.00
   1   9  -2   46.60    6.80
 -10   1  -2   51.19    6.50
   9 -10  -2   40.90    5.10
  10  -1   2   49.90    4.90
  -9  10   2   52.79    6.10
  -1  -9   2   43.00    5.00
  10  -1   2   41.20    7.20
  -1  -9   2   39.80    4.60
  10  -1   2   38.30    4.70
  10  -1   2   49.70    6.20
  -1  -9   2   49.99    5.00
  -9  10   2   36.00    6.60
  10  -1   2   47.10    5.70
  -9  10   2   43.40    5.10
  -1  -9   2   49.90    6.10
   4   6  -2    1.40    2.60
   6 -10  -2    2.50    3.10
   4   6  -2    0.60    2.40
   6 -10  -2    0.00    2.50
 -10   4  -2    0.10    2.00
 -10   4  -2    1.50    2.20
   6 -10  -2    2.00    2.70
   6 -10  -2    3.90    2.30
 -10   4  -2    0.40    2.50
   4   6  -2    3.50    3.10
 -10   4  -2    0.20    1.80
 -10   4  -2   -3.20    2.30
   4   6  -2    1.30    2.20
  -6  10   2    0.30    2.20
  -4  -6   2    3.60    3.30
  10  -4   2   -3.40    4.30
  10  -4   2   -3.30    2.80
  -4  -6   2    3.00    2.60
  10  -4   2   -3.10    1.60
  10  -4   2    1.00    1.90
  10  -4   2    0.70    2.50
  -6  10   2   -2.70    2.80
  10  -4   2    3.10    2.30
  -4  -6   2   -0.60    2.30
  -6  10   2    1.70    4.40
  -6  10   2    1.80    2.20
  10  -4   2   -3.10    2.00
  -4  -6   2    1.60    2.20
   7   3  -2   51.89    5.40
 -10   7  -2   37.60    4.80
 -10   7  -2   36.50    4.90
   7   3  -2   33.90    5.50
   7   3  -2   44.50    5.20
 -10   7  -2   56.29    6.20
 -10   7  -2   44.50    3.60
   3 -10  -2   55.99    5.00
   3 -10  -2   56.09    5.10
   3 -10  -2   49.00    5.20
   7   3  -2   44.20    5.30
 -10   7  -2   47.90    6.80
   3 -10  -2   47.90    4.60
  -7  -3   2   45.50    5.30
  -3  10   2   41.60    7.00
  -3  10   2   51.49    6.30
  10  -7   2   41.30    4.90
  10  -7   2   52.99    4.80
  10  -7   2   26.40    4.40
  -7  -3   2   28.20    4.90
  10  -7   2   43.30    4.20
  -7  -3   2   38.60    5.90
  10  -7   2   37.00    7.40
  10  -7   2   43.90    3.60
  -7  -3   2   44.30    5.50
  -3  10   2   38.60    5.00
 -10  10  -2   37.80    4.80
  10   0  -2   44.00    5.80
 -10  10  -2   48.00    5.80
  10   0  -2   33.20    6.20
   0 -10  -2   50.89    5.20
  10   0  -2   36.90    5.30
   0 -10  -2   31.90    4.70
   0 -10  -2   44.80    5.60
  10   0  -2   46.20    5.20
 -10  10  -2   36.10    6.20
   0 -10  -2   42.20    4.40
 -10   0   2   40.00    5.60
  10 -10   2   39.20    5.00
   0  10   2   48.00    6.10
 -10   0   2   30.20    4.90
   0  10   2   42.90    5.70
  10 -10   2   36.10    4.90
 -10   0   2   45.20    6.40
  10 -10   2   43.30    5.10
   0  10   2   45.40    4.30
  10 -10   2   42.20    8.10
   0  10   2   46.80    7.50
 -10   0   2   39.70    6.50
  13  -3  -2    1.10    2.90
  13  -3  -2   -1.10    5.70
  -3 -10  -2   -2.50    3.70
 -10  13  -2    1.20    3.50
  13  -3  -2   -4.50    4.10
 -10  13  -2   -0.80    4.60
  -3 -10  -2   -3.30    4.00
  -3 -10  -2    3.30    3.80
  -3 -10  -2    3.10    3.50
 -10  13  -2    5.20    4.40
  13  -3  -2    3.10    3.80
  10 -13   2   -0.30    5.80
   3  10   2   -5.30    3.10
 -13   3   2    1.10    3.30
 -13   3   2    2.00    3.90
   3  10   2    6.10    5.30
  10 -13   2    0.10    3.60
   3  10   2   -1.10    4.20
  10 -13   2    4.60    3.60
 -13   3   2    3.50    4.40
  10 -13   2   -2.80    3.10
  16  -6  -2    0.40    7.60
  16  -6  -2   10.20    5.40
 -10  16  -2    4.70    5.80
 -10  16  -2    5.20    7.50
 -10  16  -2   -3.30    4.30
  -6 -10  -2   -3.80    5.30
  -6 -10  -2   -3.70    4.50
  16  -6  -2    0.50    6.00
  10 -16   2    6.10    4.60
   6  10   2    5.70    5.70
 -16   6   2   -1.80    5.30
   6  10   2   -2.80    5.70
  10 -16   2    6.20    4.80
  10 -16   2    3.50    4.90
   6  10   2    0.80    5.40
 -16   6   2    3.10    4.40
 -10  19  -2   -7.80    7.90
  -9 -10  -2    9.20    7.30
 -10  19  -2    4.00    5.70
 -10  19  -2   14.10    9.90
  19  -9  -2   -0.50    9.30
  -9 -10  -2   12.70    7.20
 -19   9   2    3.90    7.50
   9  10   2  -14.80    8.20
   9  10   2   -6.30    8.40
  10 -19   2    6.30    5.50
  10 -19   2    8.20    6.40
  10 -19   2    1.30    6.30
 -19   9   2    3.00    6.10
  20 -11  -2    6.10    6.60
  20 -11  -2    2.80    8.40
 -11  -9  -2   -2.60    6.70
  -9  20  -2  -10.00   11.30
  -9  20  -2   -8.80   10.10
  20 -11  -2    1.40   11.20
 -20  11   2   -1.50    6.90
  11   9   2  -14.10    9.80
   9 -20   2   -3.60    6.40
 -20  11   2   -6.50    6.40
  -6  17  -2    4.40    8.00
  17 -11  -2    4.30    6.50
 -11  -6  -2    4.20    6.40
  17 -11  -2    1.00    7.90
 -11  -6  -2   12.60    6.50
  17 -11  -2    7.40    4.90
  -6  17  -2    1.90    8.30
 -17  11   2    5.70    4.90
   6 -17   2    3.80    4.40
 -17  11   2    5.80    4.70
  11   6   2    1.80    6.20
  11   6   2   -2.50    7.40
   6 -17   2   -5.20    5.60
 -11  -3  -2    0.20    4.30
  -3  14  -2    0.80    5.30
 -11  -3  -2   -6.50    5.90
  14 -11  -2    5.90    6.60
 -11  -3  -2    0.30    5.10
  -3  14  -2   -7.40    6.00
  14 -11  -2    0.20    3.60
  14 -11  -2    3.90    4.20
  14 -11  -2    5.90    3.90
   3 -14   2    2.20    4.00
   3 -14   2   -3.40    4.40
 -14  11   2   -2.40    3.60
  11   3   2    1.60    5.10
 -14  11   2    6.00    4.00
  11   3   2   -8.00    5.40
  11   3   2    5.70    4.60
 -11   0  -2   70.09    9.10
 -11   0  -2   89.19    9.10
   0  11  -2   82.19    8.20
 -11   0  -2   77.99    8.40
   0  11  -2   53.79    9.00
  11 -11  -2   76.39    7.90
  11 -11  -2   94.99    7.40
  11 -11  -2   84.19    8.10
   0  11  -2   86.69    8.90
 -11   0  -2   85.09    7.70
   0 -11   2   97.59    7.90
   0 -11   2   71.89    8.30
  11   0   2   86.89    7.50
  11   0   2   82.59   10.00
   0 -11   2   98.19    7.40
  11   0   2   71.99    8.20
 -11  11   2   79.79    8.20
 -11  11   2   64.29    9.30
 -11  11   2   77.09    7.80
   3   8  -2    9.10    3.50
 -11   3  -2   12.70    4.00
   3   8  -2    1.80    2.80
 -11   3  -2    4.00    2.30
   8 -11  -2    9.30    4.60
 -11   3  -2    2.00    3.10
 -11   3  -2   10.30    3.00
   3   8  -2    1.50    3.80
   8 -11  -2    7.90    3.10
   8 -11  -2    5.80    2.80
   8 -11  -2    5.60    2.90
   3   8  -2    3.40    2.80
  11  -3   2    7.60    3.30
  -3  -8   2    5.80    2.80
  11  -3   2   10.10    5.60
  -3  -8   2   -1.90    2.70
  -8  11   2    8.50    3.10
  -3  -8   2    2.90    3.90
  -8  11   2    1.20    3.50
  11  -3   2    8.20    2.50
  -3  -8   2    6.70    2.80
  -8  11   2    4.80    5.20
 -11   6  -2   22.90    3.40
   5 -11  -2   10.40    3.00
 -11   6  -2   22.70    3.50
   5 -11  -2   23.30    3.90
 -11   6  -2   19.20    4.90
 -11   6  -2   13.70    3.00
   6   5  -2   22.70    4.50
   6   5  -2   21.40    4.10
   6   5  -2   24.90    4.20
   6   5  -2   28.50    4.80
   5 -11  -2   18.00    3.30
 -11   6  -2   17.30    3.90
   5 -11  -2   18.60    3.90
  -6  -5   2   16.60    4.20
  -6  -5   2   23.00    4.60
  11  -6   2   20.70    3.40
  -5  11   2   29.70    7.20
  11  -6   2    8.40    5.60
  -6  -5   2   18.00    4.50
  11  -6   2   22.70    3.40
  -5  11   2   23.30    5.10
  11  -6   2   23.30    4.70
  11  -6   2   22.70    3.40
  11  -6   2   22.40    5.20
  -6  -5   2   25.30    4.00
  -5  11   2   17.30    3.50
  11  -6   2   18.90    2.60
  -5  11   2   17.70    3.20
   2 -11  -2   62.19    5.90
   9   2  -2   59.89    6.90
 -11   9  -2   60.59    6.10
   9   2  -2   67.69    6.50
   9   2  -2   65.79    8.20
 -11   9  -2   62.79    6.40
   2 -11  -2   69.09    7.00
   2 -11  -2   64.19    6.30
   2 -11  -2   65.89    5.60
 -11   9  -2   54.19    8.10
  -2  11   2   77.49    6.50
  -9  -2   2   41.10    7.00
  11  -9   2   54.49    9.20
  -2  11   2   68.49    7.90
  -9  -2   2   63.49    7.00
  11  -9   2   63.29    6.10
  -9  -2   2   59.19    7.60
  -2  11   2   58.99    5.50
  -2  11   2   64.99    9.10
  11  -9   2   68.99    6.50
  11  -9   2   55.49    5.90
  -9  -2   2   89.09    7.70
  12  -1  -2   14.50    3.70
  12  -1  -2    4.20    5.20
 -11  12  -2    3.50    4.60
 -11  12  -2    9.90    5.00
  12  -1  -2   16.00    4.50
  -1 -11  -2    9.40    4.10
  12  -1  -2   12.60    6.20
 -11  12  -2    6.40    3.60
  -1 -11  -2   14.60    4.80
  -1 -11  -2    9.20    4.00
 -12   1   2    6.70    5.30
 -12   1   2   12.10    5.60
 -12   1   2   16.30    4.30
   1  11   2   13.40    4.40
  11 -12   2   18.90    4.20
  11 -12   2   10.60    3.60
  11 -12   2   13.90    4.60
   1  11   2    8.50    4.70
 -12   1   2    5.00    4.10
   1  11   2   10.10    5.70
  11 -12   2    2.60    2.20
  -4 -11  -2    3.00    5.50
  -4 -11  -2    2.80    4.00
  15  -4  -2    1.00    3.90
 -11  15  -2    4.50    4.90
  15  -4  -2    9.00    4.80
 -11  15  -2    4.30    5.60
 -11  15  -2    7.30    6.00
  15  -4  -2    4.20    5.30
  -4 -11  -2   11.00    4.80
  15  -4  -2   13.80    8.60
  11 -15   2    7.90    4.80
  11 -15   2    6.10    4.20
   4  11   2   13.00    5.90
  11 -15   2   13.50    5.00
 -15   4   2    1.10    5.40
 -15   4   2   10.00    4.80
   4  11   2    3.30    6.90
 -11  18  -2    2.20    5.20
 -11  18  -2   -3.00    7.00
 -11  18  -2    4.90    8.20
  18  -7  -2    0.10    6.50
  -7 -11  -2   -3.20    7.10
  18  -7  -2    1.90    5.30
  18  -7  -2   -0.50    8.10
  -7 -11  -2    3.90    5.50
  11 -18   2   11.10    5.30
 -18   7   2   -3.90    4.60
   7  11   2   -6.10    7.70
   7  11   2   -4.00    7.60
 -18   7   2   -8.80    5.60
  11 -18   2   -2.40    5.00
  11 -18   2   -1.50    6.30
 -12  -7  -2   -1.90    7.80
 -12  -7  -2   13.80    7.50
  -7  19  -2    3.90   10.90
  19 -12  -2    5.00    5.60
  19 -12  -2    3.80    7.30
  -7  19  -2   -0.60    8.70
 -19  12   2   -1.70    5.00
 -19  12   2    7.80    5.90
   7 -19   2   -4.30    5.90
   7 -19   2   -2.50    6.20
  12   7   2   -1.70    8.30
  12   7   2    0.30    7.10
  16 -12  -2   10.60    5.00
  -4  16  -2    6.30    7.80
  16 -12  -2   -1.50    4.90
 -12  -4  -2   15.40    6.80
  16 -12  -2   -3.00    6.30
  -4  16  -2   27.10    9.40
  16 -12  -2    5.60    4.70
 -12  -4  -2    4.10    6.80
  12   4   2   -9.40    6.40
  12   4   2   14.10    6.90
   4 -16   2    9.40    5.70
 -16  12   2    6.80    4.80
 -16  12   2    6.80    4.80
 -16  12   2    4.80    5.20
   4 -16   2    4.90    5.00
  12   4   2   21.60    8.00
 -12  -1  -2   57.99    9.30
  -1  13  -2   56.59    8.70
  13 -12  -2   58.99    9.10
  -1  13  -2   64.19   10.20
  13 -12  -2   84.79    8.20
 -12  -1  -2   55.89    7.80
  -1  13  -2   71.09    8.40
  13 -12  -2   77.59    7.80
  13 -12  -2   82.39    7.70
 -12  -1  -2   78.59   10.20
  12   1   2   63.29    7.80
   1 -13   2   73.79    7.80
  12   1   2   69.99   10.10
  12   1   2   75.29    9.10
 -13  12   2   75.89    7.80
   1 -13   2   54.59    7.80
 -13  12   2   82.29    8.50
  10 -12  -2   19.70    4.30
 -12   2  -2   20.40    4.80
 -12   2  -2   29.60    6.10
  10 -12  -2   25.60    4.30
   2  10  -2   20.00    4.60
   2  10  -2   20.40    6.10
 -12   2  -2   26.60    4.80
  10 -12  -2   20.50    6.20
   2  10  -2   19.60    3.70
  10 -12  -2   23.60    4.50
 -10  12   2   23.30    6.40
  -2 -10   2   14.20    3.80
  -2 -10   2   23.50    4.70
  12  -2   2   15.50    4.80
  -2 -10   2   21.20    5.20
  12  -2   2   30.30    4.40
 -10  12   2   14.30    4.00
  12  -2   2   24.50    5.70
  12  -2   2   19.90    6.70
 -10  12   2   23.20    5.20
  -2 -10   2   17.20    4.10
   5   7  -2   49.10    6.70
 -12   5  -2   65.19    7.00
 -12   5  -2   63.19    5.40
   7 -12  -2   59.19    6.40
   7 -12  -2   59.09    6.00
   7 -12  -2   68.09    6.20
   5   7  -2   66.59    7.00
 -12   5  -2   60.59    6.10
   5   7  -2   54.89    8.00
 -12   5  -2   60.19    7.70
   7 -12  -2   55.89    7.70
 -12   5  -2   54.09    5.20
  -5  -7   2   56.09    6.60
  -7  12   2   86.09   10.10
  -7  12   2   47.00    5.80
  -5  -7   2   52.49    6.70
  12  -5   2   63.49    5.30
  12  -5   2   54.79    6.00
  12  -5   2   62.49    9.60
  -5  -7   2   55.89    7.20
  -5  -7   2   60.29    7.50
  12  -5   2   57.69    6.10
  -7  12   2   69.49    7.90
  12  -5   2   55.49    7.20
   8   4  -2   72.99    7.60
 -12   8  -2   66.39    6.40
 -12   8  -2   62.19    6.40
   4 -12  -2   66.29    6.40
   8   4  -2   65.29    7.40
   8   4  -2   71.29    8.80
   8   4  -2   66.69    7.30
 -12   8  -2   80.79    8.60
 -12   8  -2   77.19    7.00
   4 -12  -2   63.59    6.70
   4 -12  -2   70.19    7.10
   4 -12  -2   58.89    6.30
  -8  -4   2   50.69    7.40
  -8  -4   2   67.89    7.40
  -8  -4   2   70.19    8.50
  12  -8   2   72.89    7.30
  12  -8   2   66.49    6.70
  -4  12   2   78.29    6.80
  -4  12   2   69.89    6.40
  -8  -4   2   69.59    7.20
  -4  12   2   70.09   10.40
  -4  12   2   66.39    8.70
  12  -8   2   73.49    6.50
  12  -8   2   68.59    6.00
  12  -8   2   76.59   10.60
 -12  11  -2    6.60    3.60
 -12  11  -2    2.00    3.80
  11   1  -2    4.40    5.90
   1 -12  -2   12.20    4.10
   1 -12  -2   19.40    4.90
  11   1  -2   15.90    4.10
  11   1  -2   15.60    4.20
  11   1  -2   11.50    4.50
 -12  11  -2   17.00    5.00
 -11  -1   2   16.90    5.70
 -11  -1   2    8.80    5.80
  -1  12   2    8.10    3.90
  -1  12   2    6.20    5.90
  12 -11   2    8.80    3.70
  12 -11   2   15.10    3.80
 -11  -1   2    7.10    4.10
  -1  12   2   15.30    5.50
 -11  -1   2    5.70    3.70
  12 -11   2   11.80    4.00
  12 -11   2    6.10    6.00
  14  -2  -2   44.60    7.30
 -12  14  -2   48.90    7.80
  -2 -12  -2   27.30    6.70
  14  -2  -2   33.80    8.80
  -2 -12  -2   38.60    5.80
  -2 -12  -2   46.60    6.50
  14  -2  -2   37.50    5.40
 -12  14  -2   34.60    6.00
  14  -2  -2   45.00    6.90
 -12  14  -2   42.10    7.10
  12 -14   2   34.40    6.00
  12 -14   2   38.40    5.70
 -14   2   2   28.00    6.80
   2  12   2   26.50    6.40
 -14   2   2   44.10    6.10
 -14   2   2   25.90    7.60
   2  12   2   40.50    9.10
  12 -14   2   49.50    6.70
 -12  17  -2   18.10    6.00
 -12  17  -2   17.90    7.40
 -12  17  -2   12.40    8.00
  -5 -12  -2    9.40    6.20
  17  -5  -2   18.20    7.40
  17  -5  -2    8.70    8.50
  17  -5  -2   14.90    6.10
  -5 -12  -2   24.10    7.50
 -17   5   2    9.80    7.50
  12 -17   2   19.70    5.80
   5  12   2   14.30    7.20
  12 -17   2   21.90    5.60
  12 -17   2   12.80    6.40
 -17   5   2    3.20    7.20
   5  12   2    7.90    8.40
 -17   5   2   14.40    6.00
 -12  20  -2    1.80    9.30
  20  -8  -2    6.90    8.90
  20  -8  -2  -14.30    9.10
 -12  20  -2    6.20    7.00
  -8 -12  -2   -5.90    8.90
 -20   8   2    7.40    8.50
   8  12   2    5.40    9.30
 -20   8   2   12.00    7.90
  12 -20   2    3.00    6.50
 -20   8   2    2.10    6.70
  18 -13  -2   -0.30    5.10
  -5  18  -2  -10.60    8.40
  -5  18  -2    1.60    9.30
 -13  -5  -2  -12.10    6.90
  18 -13  -2    5.40    7.00
 -13  -5  -2   11.30    7.30
  13   5   2   11.40    8.30
 -18  13   2   10.20    5.60
 -18  13   2    8.10    5.80
   5 -18   2    4.60    6.30
   5 -18   2    0.60    4.70
  13   5   2    3.40    7.20
 -13  -2  -2   15.20    6.10
 -13  -2  -2   11.50    6.70
  15 -13  -2   27.00    6.10
  -2  15  -2   15.10    6.80
 -13  -2  -2   16.10    7.00
  15 -13  -2   11.40    4.90
  -2  15  -2   14.00    7.80
  15 -13  -2   23.20    5.90
  13   2   2    3.40    7.40
  13   2   2   18.00    5.80
 -15  13   2   14.80    5.40
 -15  13   2   16.80    5.80
   2 -15   2   23.20    5.40
  13   2   2   22.60    7.00
   2 -15   2   14.20    5.90
 -13   1  -2   63.19    8.20
 -13   1  -2   60.99    9.30
 -13   1  -2   61.09    8.40
   1  12  -2   53.09    9.70
  12 -13  -2   63.19    7.40
  12 -13  -2   64.49    7.80
  12 -13  -2   79.29    7.50
   1  12  -2   72.29    8.80
 -12  13   2   68.59    7.50
  -1 -12   2   67.59    7.70
  13  -1   2   60.09    9.90
  -1 -12   2   54.99    7.80
 -12  13   2   69.49    8.80
  -1 -12   2   71.99    7.50
 -12  13   2   58.69    8.60
  13  -1   2   59.59    8.50
  13  -1   2   62.79    7.10
 -13   4  -2    4.60    3.40
   9 -13  -2    8.10    3.50
   4   9  -2    3.00    5.40
 -13   4  -2    6.10    2.90
 -13   4  -2    0.30    3.90
   9 -13  -2    0.80    3.30
 -13   4  -2   -2.00    4.30
   4   9  -2    1.60    3.40
   9 -13  -2   -1.70    3.40
   4   9  -2    9.40    4.10
  13  -4   2    0.70    5.90
  13  -4   2    0.60    1.90
  -9  13   2    8.30    6.20
  -4  -9   2   -5.00    3.10
  13  -4   2    2.40    3.50
  -9  13   2    2.70    4.40
  -4  -9   2    4.50    3.40
  -9  13   2   10.90    3.80
  -4  -9   2    4.20    4.20
  -4  -9   2    1.80    4.40
   7   6  -2    6.30    4.10
 -13   7  -2    7.60    3.30
   7   6  -2   11.00    4.10
   6 -13  -2    6.80    3.30
   6 -13  -2    7.20    3.90
   7   6  -2    7.70    4.50
 -13   7  -2    2.50    3.00
 -13   7  -2   10.20    4.80
   6 -13  -2    5.00    3.30
 -13   7  -2   10.30    3.50
  -6  13   2    6.60    3.10
  -7  -6   2    9.10    4.10
  13  -7   2    7.80    6.20
  13  -7   2    5.10    3.30
  -7  -6   2   11.80    4.90
  -7  -6   2    6.30    4.50
  13  -7   2    6.70    4.20
  13  -7   2    7.00    3.00
  -7  -6   2    7.80    4.20
  -6  13   2    9.10    6.30
  -6  13   2    5.70    4.90
 -13  10  -2    1.70    3.30
  10   3  -2    2.40    3.80
   3 -13  -2    2.10    3.10
 -13  10  -2   -2.00    3.30
  10   3  -2    0.70    1.30
  10   3  -2   -7.50    5.50
  10   3  -2    0.20    4.70
   3 -13  -2    0.30    3.90
   3 -13  -2   -3.70    2.80
  -3  13   2   -0.80    6.30
  13 -10   2    0.60    3.30
  13 -10   2   -3.10    3.10
  -3  13   2    2.00    2.80
  13 -10   2   -2.90    6.10
 -10  -3   2   -2.70    5.00
  13 -10   2    1.10    3.70
  -3  13   2    1.50    3.10
  -3  13   2    5.80    5.20
 -10  -3   2    1.80    3.80
 -10  -3   2    1.30    5.30
  13   0  -2    0.90    6.40
 -13  13  -2    0.40    4.30
  13   0  -2    0.00    3.80
  13   0  -2    3.50    4.90
   0 -13  -2    4.70    4.40
 -13  13  -2   -6.40    3.90
   0 -13  -2   -2.80    4.80
   0  13   2   -1.50    6.10
  13 -13   2    9.00    4.40
 -13   0   2    7.40    5.90
 -13   0   2    3.60    4.10
   0  13   2    4.30    4.40
  13 -13   2    5.70    4.10
 -13   0   2    1.60    5.30
  13 -13   2    3.90    4.20
 -13  16  -2   11.30    6.90
  16  -3  -2    6.90    6.50
  16  -3  -2    9.70    8.40
 -13  16  -2   13.40    5.40
  -3 -13  -2    3.50    5.70
  16  -3  -2   12.70    5.30
  13 -16   2    6.00    5.60
 -16   3   2   16.80    6.60
  13 -16   2    2.80    4.60
   3  13   2  -10.10    6.70
   3  13   2    9.30    7.20
 -16   3   2   10.80    5.40
 -16   3   2    0.60    6.60
  13 -16   2    9.40    6.00
  -6 -13  -2    2.40    6.90
  19  -6  -2   -9.80    6.60
 -13  19  -2    7.40    7.90
  19  -6  -2   -1.10   10.40
  19  -6  -2   -3.00    6.20
 -13  19  -2    0.70    6.40
  13 -19   2    1.50    5.40
   6  13   2  -10.40    8.90
  13 -19   2    0.10    5.90
 -19   6   2   -6.00    6.90
 -19   6   2   -1.40    8.80
   6  13   2   -3.40    9.00
 -19   6   2    6.80    6.70
  13 -19   2   11.40    6.50
  17 -14  -2    0.60    5.10
 -14  -3  -2   -2.20    6.60
  -3  17  -2    8.50    9.10
 -14  -3  -2   -7.50    6.60
  17 -14  -2    0.30    5.50
  17 -14  -2   -1.60    5.50
 -17  14   2    1.30    5.00
  14   3   2   -6.20    8.00
  14   3   2    1.20    8.30
   3 -17   2    5.90    5.70
   3 -17   2    2.40    6.60
 -17  14   2   -1.00    5.00
 -17  14   2    0.00    5.20
  14   3   2    5.50    6.40
 -14   0  -2    7.20    5.50
  14 -14  -2   15.10    5.00
  14 -14  -2    9.10    4.90
 -14   0  -2   17.50    7.00
  14 -14  -2   16.90    5.60
   0  14  -2   13.10    5.20
 -14   0  -2   27.40    7.10
   0  14  -2    0.80    7.10
 -14  14   2    8.60    5.40
  14   0   2   11.50    5.50
  14   0   2   12.30    6.20
   0 -14   2   15.50    5.90
  14   0   2    5.20    7.20
   0 -14   2   17.90    4.70
 -14  14   2    4.70    4.80
  11 -14  -2    3.80    4.10
 -14   3  -2   -0.30    4.20
  11 -14  -2   -0.60    3.90
   3  11  -2    1.50    5.90
   3  11  -2   -3.80    4.20
 -14   3  -2    2.80    5.50
  11 -14  -2    4.40    4.00
 -11  14   2    5.30    4.00
  -3 -11   2    0.80    4.80
  14  -3   2    6.90    4.70
  -3 -11   2    1.90    3.80
 -11  14   2    2.00    5.10
  14  -3   2   -2.90    6.40
  14  -3   2    9.70    4.00
  -3 -11   2   -6.70    4.10
  14  -3   2    2.80    5.40
 -11  14   2    4.80    5.60
   6   8  -2    8.70    4.80
   8 -14  -2   14.50    4.50
   8 -14  -2   14.20    4.10
 -14   6  -2   12.20    4.80
 -14   6  -2   16.60    3.70
   6   8  -2    9.70    4.40
 -14   6  -2    6.90    4.40
   6   8  -2    8.60    5.60
 -14   6  -2   12.70    4.10
   8 -14  -2   11.00    3.90
  -8  14   2    8.80    5.60
  -8  14   2   17.00    6.90
  14  -6   2    7.10    5.20
  -8  14   2   12.00    4.10
  -6  -8   2   15.90    4.80
  -6  -8   2   14.40    5.10
  -6  -8   2   12.10    4.50
  14  -6   2    6.00    6.50
  14  -6   2   10.20    4.30
  -6  -8   2    1.10    4.10
  14  -6   2   10.20    3.90
 -14   9  -2   10.30    3.90
   9   5  -2   18.00    5.10
   5 -14  -2    5.90    3.70
 -14   9  -2    9.00    4.00
   5 -14  -2   15.30    4.70
   9   5  -2    8.20    4.60
   9   5  -2   12.30    4.90
   9   5  -2   15.70    6.20
   5 -14  -2   12.70    3.70
 -14   9  -2   18.70    4.40
  14  -9   2    4.10    6.00
  -9  -5   2    5.90    4.90
  14  -9   2   13.60    4.30
  -9  -5   2    9.50    5.80
  14  -9   2   12.10    4.80
  -5  14   2    9.20    3.50
  14  -9   2   15.60    4.10
  -5  14   2   12.60    6.80
  -9  -5   2   12.40    5.30
  -5  14   2    6.80    7.10
 -14  12  -2   38.50    6.00
   2 -14  -2   39.70    5.70
  12   2  -2   41.60    7.10
  12   2  -2   50.29    9.00
   2 -14  -2   37.00    7.00
 -14  12  -2   45.90    6.40
  12   2  -2   41.50    6.40
  14 -12   2   34.80    5.80
 -12  -2   2   37.20    7.70
  14 -12   2   18.10    7.80
  -2  14   2   31.80    6.30
 -12  -2   2   24.70    7.00
  -2  14   2   57.49   10.70
  14 -12   2   38.50    5.80
  -2  14   2   27.80    7.40
  14 -12   2   41.70    6.40
 -12  -2   2   37.50    6.60
 -14  15  -2    0.70    5.30
  -1 -14  -2   -5.50    6.10
 -14  15  -2   -1.10    5.20
  -1 -14  -2    1.90    5.00
  15  -1  -2   -5.30    8.50
  15  -1  -2   -0.10    4.40
  15  -1  -2   -3.60    5.50
 -15   1   2   -4.70    5.60
   1  14   2   -3.20    6.90
 -15   1   2    2.80    4.70
  14 -15   2    4.90    4.70
   1  14   2    6.20    5.60
 -15   1   2   -3.20    6.90
  14 -15   2    2.80    5.50
  14 -15   2   16.70    5.80
 -14  18  -2   11.20    5.90
  -4 -14  -2   11.40    6.80
  18  -4  -2   -0.50    7.30
  18  -4  -2    5.70    9.20
 -14  18  -2    2.30    7.00
   4  14   2   14.20    8.00
  14 -18   2    0.80    6.10
  14 -18   2   -3.10    6.00
  14 -18   2    2.40    6.20
 -18   4   2   -1.20    6.60
 -18   4   2   -0.50    7.40
   4  14   2  -14.10    7.70
  19 -15  -2   -5.20    7.40
 -19  15   2   -1.40    6.30
  15   4   2   -9.60    7.60
  16 -15  -2    3.20    5.10
  16 -15  -2    0.50    4.90
  -1  16  -2   -8.00    8.90
 -15  -1  -2    2.60    6.70
  16 -15  -2   -1.40    5.20
 -15  -1  -2    1.00    6.80
 -16  15   2   -6.70    5.80
  15   1   2  -24.40    6.90
   1 -16   2    0.60    5.70
 -16  15   2   11.70    5.60
  15   1   2   -2.40    5.50
  15   1   2   14.20    7.70
  13 -15  -2   15.60    4.90
 -15   2  -2   29.90    6.90
 -15   2  -2   26.60    8.70
 -15   2  -2    7.90    5.40
  13 -15  -2   14.00    5.50
   2  13  -2   14.30    7.70
  13 -15  -2   14.30    5.30
   2  13  -2   25.10    6.50
  -2 -13   2   19.00    6.10
  15  -2   2   19.00    5.30
  -2 -13   2    9.80    5.40
  15  -2   2    9.60    8.70
 -13  15   2   14.00    6.20
  15  -2   2   18.90    6.40
  -2 -13   2   15.20    6.10
 -13  15   2   10.80    5.50
   5  10  -2    3.60    5.70
  10 -15  -2    3.30    4.00
   5  10  -2    3.20    5.00
  10 -15  -2   11.80    5.10
 -15   5  -2    8.90    5.50
 -15   5  -2    4.20    4.60
   5  10  -2    5.20    4.30
  10 -15  -2   10.00    4.90
  -5 -10   2    5.40    4.60
  -5 -10   2    4.80    5.40
  15  -5   2    6.90    4.60
 -10  15   2   10.90    7.40
 -10  15   2    6.60    6.00
  -5 -10   2    9.30    4.30
 -10  15   2    6.30    4.80
  15  -5   2   -2.40    6.50
  15  -5   2    4.80    5.60
   7 -15  -2    3.80    3.70
 -15   8  -2    1.20    3.60
   7 -15  -2   12.50    5.40
   8   7  -2    5.20    5.00
   8   7  -2   -2.20    5.20
   7 -15  -2   -4.70    3.80
 -15   8  -2   -0.50    3.80
   8   7  -2    2.60    5.20
  -8  -7   2   -6.10    4.70
  -7  15   2   -2.80    5.80
  15  -8   2   -1.60    3.60
  -8  -7   2   -0.80    4.80
  15  -8   2   -0.60    3.60
  -7  15   2   14.00    7.80
  15  -8   2    1.50    6.60
  -8  -7   2    5.90    6.00
  15  -8   2   -6.00    4.50
  -7  15   2    0.70    4.00
   4 -15  -2    6.40    4.80
 -15  11  -2    8.10    4.10
 -15  11  -2   10.10    4.50
  11   4  -2    3.20    6.10
  11   4  -2   15.00    5.80
 -15  11  -2    7.20    4.40
  11   4  -2    3.50    5.10
   4 -15  -2    9.50    4.20
  15 -11   2    5.70    4.70
 -11  -4   2    8.10    6.00
  -4  15   2    0.10    6.10
  15 -11   2    1.40    4.20
  15 -11   2    3.40    4.20
  15 -11   2   -2.30    6.10
  -4  15   2   -6.50    7.20
 -11  -4   2    0.70    5.70
   1 -15  -2   -4.40    5.20
   1 -15  -2    5.50    4.60
 -15  14  -2    3.90    5.90
 -15  14  -2   -3.60    4.40
  14   1  -2    8.80    6.10
  14   1  -2    6.70    7.80
  14   1  -2    0.30    4.80
  15 -14   2    3.30    4.70
  15 -14   2    7.10    5.10
  15 -14   2   -2.30    4.60
 -14  -1   2   -3.30    5.90
 -14  -1   2    2.50    6.30
  -1  15   2   -1.20    4.80
  -1  15   2    3.90    7.60
 -15  17  -2   -4.90    6.00
  17  -2  -2    3.40    7.00
 -15  17  -2   -9.90    5.80
  17  -2  -2   -3.70    8.50
  -2 -15  -2   -6.40    6.00
   2  15   2   -3.70    7.80
  15 -17   2    6.80    5.40
 -17   2   2    4.30    7.90
   2  15   2    3.60    7.00
  15 -17   2    8.30    6.50
  15 -17   2    9.00    6.70
 -17   2   2    4.50    7.50
 -16  -2  -2   -9.80    8.40
 -16  -2  -2   14.50    8.10
  18 -16  -2   12.00    6.20
  -2  18  -2   -0.60   10.70
  18 -16  -2   11.60    7.90
 -18  16   2    6.00    6.30
  16   2   2   -6.40   10.10
 -18  16   2    3.40    6.00
  16   2   2   -0.30    6.80
  16   2   2    0.40    8.90
 -18  16   2    0.00    5.80
   2 -18   2    6.30    7.20
   1  15  -2    7.10    6.70
 -16   1  -2   -1.50    6.30
  15 -16  -2    6.60    5.90
  15 -16  -2   -3.70    5.90
 -16   1  -2    3.20    8.00
  15 -16  -2   -3.90    4.70
   1  15  -2   -2.90    7.90
  16  -1   2   -8.20    8.90
  16  -1   2    8.40    5.90
  -1 -15   2    1.70    6.10
 -15  16   2    2.90    5.10
  16  -1   2   -8.30    5.90
 -15  16   2   -2.20    6.70
   4  12  -2    6.10    7.70
   4  12  -2   15.60    6.40
  12 -16  -2   11.60    5.30
 -16   4  -2   10.80    5.00
  12 -16  -2    5.10    4.80
 -16   4  -2    3.10    6.50
  12 -16  -2    8.90    4.80
 -16   4  -2    4.50    6.10
 -12  16   2   11.80    6.70
  16  -4   2   -3.10    7.50
  16  -4   2   11.30    6.20
  16  -4   2    5.10    5.40
  -4 -12   2    6.60    5.90
  -4 -12   2    0.50    5.30
 -12  16   2    6.10    7.40
 -12  16   2    4.70    4.80
   7   9  -2    6.70    5.70
 -16   7  -2    5.00    4.40
 -16   7  -2    5.10    4.00
   9 -16  -2    8.20    4.40
   7   9  -2    1.60    5.10
 -16   7  -2    2.50    5.20
   9 -16  -2    8.50    5.10
   7   9  -2   -1.20    6.20
   9 -16  -2   -0.30    4.70
  -7  -9   2    1.30    5.60
  -9  16   2    1.30    4.80
  -9  16   2   -0.20    8.00
  -9  16   2   15.10    7.60
  16  -7   2  -10.00    7.60
  16  -7   2    8.00    4.30
  -7  -9   2    1.50    5.50
  16  -7   2    3.00    5.50
  16  -7   2   11.50    4.60
  10   6  -2   -4.20    5.20
   6 -16  -2   -0.80    4.60
 -16  10  -2    1.20    3.90
  10   6  -2   11.00    6.70
   6 -16  -2    1.80    4.70
  10   6  -2    0.10    5.00
   6 -16  -2   -3.30    4.10
 -16  10  -2    1.70    4.30
  -6  16   2   -0.50    4.30
  -6  16   2   -6.80    6.50
 -10  -6   2   -0.20    5.90
 -10  -6   2   -3.10    5.40
  16 -10   2   -5.50    4.00
  -6  16   2    4.60    8.00
  16 -10   2    3.40    7.80
  16 -10   2   -1.00    5.00
 -16  13  -2    5.40    5.50
   3 -16  -2    1.30    5.50
  13   3  -2   -3.60    5.20
 -16  13  -2   -1.20    4.80
   3 -16  -2    0.70    4.50
 -16  13  -2   13.30    5.20
  13   3  -2    2.20    7.30
  13   3  -2   16.80    6.80
  -3  16   2    5.60    7.30
  16 -13   2    5.40    5.30
 -13  -3   2    9.90    7.70
  16 -13   2    2.30    5.20
 -13  -3   2    2.90    6.70
  -3  16   2    5.10    8.50
  16 -13   2    3.60    4.90
  16   0  -2   -1.30    8.50
 -16  16  -2   -1.80    5.80
  16   0  -2   -9.40    6.50
   0 -16  -2    6.60    6.20
  16   0  -2    6.80    6.60
 -16  16  -2    5.80    5.60
 -16   0   2   -0.20    6.60
  16 -16   2    0.30    5.50
  16 -16   2   -1.30    5.30
  16 -16   2    0.50    4.90
   0  16   2    6.80    9.70
 -16   0   2   -1.40    7.70
   3  16   2  -12.70    7.60
   0  17  -2   -0.50   10.20
 -17   0  -2  -11.60    7.20
  17 -17  -2    8.80    7.00
  17 -17  -2   12.80    6.30
 -17   0  -2   -7.80    8.00
  17 -17  -2    5.60    7.10
 -17  17   2   -2.50    5.60
  17   0   2   -1.80    8.40
 -17  17   2    6.00    6.80
   0 -17   2   12.50    7.40
  17   0   2   -8.10    6.80
  17   0   2  -14.30    8.50
   3  14  -2   -3.60    8.80
 -17   3  -2    5.20    7.10
   3  14  -2   -2.60    6.30
 -17   3  -2   -6.50    5.50
 -17   3  -2    3.50    6.30
  14 -17  -2   -5.00    4.80
  14 -17  -2    6.50    6.20
  14 -17  -2   -0.10    5.50
  17  -3   2   -5.20    6.20
  17  -3   2  -11.00    7.80
 -14  17   2    6.20    6.70
  -3 -14   2   -2.10    7.20
 -14  17   2    6.00    5.30
 -17   6  -2    1.60    5.40
   6  11  -2   -3.80    6.60
 -17   6  -2   -0.60    5.70
  11 -17  -2    6.00    4.90
  11 -17  -2    5.80    5.80
   6  11  -2    1.70    6.40
  11 -17  -2    7.60    5.60
  17  -6   2    4.00    5.90
  17  -6   2   -5.20    7.70
  -6 -11   2   -3.80    5.00
 -11  17   2    6.30    7.00
  17  -6   2   -8.70    5.40
 -11  17   2    5.20    5.70
  -6 -11   2   -2.00    5.80
 -11  17   2    3.10    8.00
 -17   9  -2   15.60    5.00
   8 -17  -2    7.80    4.80
 -17   9  -2   15.60    6.00
   9   8  -2    3.30    6.50
   9   8  -2   11.90    6.10
 -17   9  -2   14.00    5.20
   8 -17  -2   17.90    5.70
   9   8  -2    5.40    6.30
   8 -17  -2   13.80    5.90
  17  -9   2   22.00    7.00
  -9  -8   2   15.40    6.60
  -8  17   2   -0.80    8.90
  -8  17   2    8.70    4.90
  -8  17   2   10.50    7.50
  17  -9   2    8.60    5.00
  -9  -8   2   -2.70    6.10
  17  -9   2    8.10    7.80
 -17  12  -2   21.70    6.20
  12   5  -2   23.00    7.00
 -17  12  -2    8.30    5.60
  12   5  -2   17.40    7.60
   5 -17  -2   12.10    5.80
   5 -17  -2   16.30    6.20
  -5  17   2   16.00    8.10
  17 -12   2   14.70    8.70
  -5  17   2    8.00    9.50
 -12  -5   2   12.20    7.80
 -12  -5   2   18.30    7.90
  17 -12   2    1.80    5.00
  17 -12   2    4.00    5.90
  15   2  -2    4.70    7.20
   2 -17  -2    3.60    6.30
  15   2  -2    2.00    7.50
 -17  15  -2   15.60    6.90
 -17  15  -2    3.20    5.30
   2 -17  -2    1.70    5.80
  15   2  -2  -11.90    8.20
 -17  15  -2    8.10    5.60
  -2  17   2   -2.10    9.60
  17 -15   2    0.50    6.70
 -15  -2   2  -16.50    6.60
  17 -15   2   -2.10    5.20
 -15  -2   2    7.60    8.40
 -18   2  -2    6.20    9.10
  16 -18  -2    2.00    6.40
  16 -18  -2    7.10    6.40
   2  16  -2    1.00    7.40
  16 -18  -2    7.30    5.80
 -18   2  -2    4.10    8.50
   2  16  -2  -12.40    9.70
  -2 -16   2   -1.30    7.80
 -16  18   2   13.30    6.50
 -16  18   2    8.50    8.30
  18  -2   2    8.80    8.60
  18  -2   2  -16.80    9.80
 -18   5  -2  -10.30    5.90
   5  13  -2   -7.30    6.80
  13 -18  -2    1.00    5.60
   5  13  -2    0.20    8.70
 -18   5  -2    2.70    5.30
 -18   5  -2    0.60    7.50
  13 -18  -2   -1.80    5.10
  13 -18  -2   -5.50    5.20
 -13  18   2    3.50    7.40
  18  -5   2  -15.90    7.90
  18  -5   2    3.60    7.40
  18  -5   2    2.90    6.40
  -5 -13   2    2.70    7.50
 -13  18   2    6.30    6.00
  10 -18  -2   -4.80    4.80
   8  10  -2  -12.30    5.80
  10 -18  -2   -5.30    6.10
  10 -18  -2   -1.50    5.70
   8  10  -2  -12.20    5.80
 -18   8  -2   -2.20    4.90
 -18   8  -2   -3.30    6.10
   8  10  -2    5.70    6.90
  -8 -10   2    5.60    6.60
 -10  18   2  -12.30    5.40
 -10  18   2   -0.80    7.70
 -10  18   2   -3.80    7.30
  18  -8   2  -19.80    8.50
  -8 -10   2   -7.80    5.20
   7 -18  -2   -1.20    6.20
 -18  11  -2   -3.50    5.20
  11   7  -2    4.80    8.50
  11   7  -2    7.20    7.70
 -18  11  -2   -2.80    5.00
   7 -18  -2   -5.20    4.50
  18 -11   2    2.00    7.60
  18 -11   2   -3.60    4.90
  -7  18   2   17.70   10.20
 -11  -7   2  -14.00    6.90
 -11  -7   2    1.60    7.10
  18 -11   2    1.20    6.00
  -7  18   2    8.70    9.30
  14   4  -2   -6.20    7.40
 -18  14  -2   -5.10    5.10
   4 -18  -2   -3.00    6.00
  14   4  -2   -6.00    8.60
 -18  14  -2   -5.80    5.10
  14   4  -2   -0.50    7.60
   4 -18  -2   -2.60    6.20
 -14  -4   2  -15.00    6.80
 -14  -4   2   -5.50    6.60
  -4  18   2   -4.20    8.90
  18 -14   2    1.30    6.30
  18 -14   2    7.10    5.70
 -18  17  -2    0.40    6.40
  17   1  -2   -5.40    7.40
  15 -19  -2    5.50    6.70
   4  15  -2    3.90    9.30
 -19   4  -2    6.20    9.20
   4  15  -2    1.10   11.40
  19  -4   2   -5.50    7.30
  12 -19  -2   -1.50    6.10
 -19   7  -2   14.50    8.60
  12 -19  -2    0.40    5.70
 -19   7  -2   -4.60    7.20
 -19   7  -2    7.10    5.90
   7  12  -2   -9.80    8.60
   7  12  -2   -0.20    8.60
  12 -19  -2   -4.20    5.30
  19  -7   2   -3.80    7.40
  -7 -12   2  -10.40    6.10
 -12  19   2   -2.40    7.60
  -7 -12   2   -4.00    6.70
  19  -7   2    0.10    6.00
  19  -7   2   -8.00    8.50
 -12  19   2   -2.90    7.70
 -12  19   2    5.10    5.90
   9 -19  -2    2.80    6.20
   9 -19  -2    5.10    6.60
 -19  10  -2    4.50    7.10
  10   9  -2    0.10    7.80
  10   9  -2   -2.90    7.50
 -19  10  -2    2.10    5.40
 -10  -9   2    4.20    7.40
  -9  19   2    0.90    8.70
  19 -10   2    0.70    6.90
 -10  -9   2   -4.80    6.60
  19 -10   2    6.30    9.50
  19 -10   2    3.70    5.40
  -9  19   2    3.70    8.80
   6 -19  -2    0.90    6.20
   6 -19  -2   -7.20    7.50
 -19  13  -2   -4.10    5.50
  13   6  -2   -6.40    7.00
  13   6  -2   -1.80    9.40
 -19  13  -2    2.30    5.30
  -6  19   2   -8.70   10.60
  -6  19   2    4.30    8.50
 -13  -6   2    6.80    8.60
  19 -13   2    1.70    6.70
  19 -13   2    0.70    5.70
 -13  -6   2   -9.50    6.50
  11 -20  -2   -2.30    5.90
  11 -20  -2   -5.70    5.90
 -20   9  -2    0.40    6.00
 -20   9  -2   -1.90    7.00
  11 -20  -2    4.90    7.80
 -11  20   2   -2.50    6.00
  20  -9   2   -3.30    9.00
  -9 -11   2   -3.40    7.30
  20  -9   2   -0.80    7.30
 -11  20   2  -12.40    9.40
   8 -20  -2    9.90    6.40
 -20  12  -2   17.80    7.80
 -20  12  -2    9.00    7.10
 -20  12  -2   13.60    6.50
  12   8  -2   -3.30   10.60
  20 -12   2    3.70    9.60
 -12  -8   2    1.40   11.80
  -8  20   2   23.30   11.80
  20 -12   2    9.80    8.90
   0   0  -3    0.00    0.10
   0   0   3    0.00    0.10
   2  -1  -3  713.43   40.10
   2  -1  -3  706.13   40.10
  -1   2  -3  714.23   40.00
  -1   2  -3  722.03   40.10
   2  -1  -3  706.63   40.30
  -1  -1  -3  697.73   40.30
   2  -1  -3  711.83   40.10
  -1   2  -3  766.92   40.50
   2  -1  -3  726.43   40.10
  -1  -1  -3  751.32   40.20
  -1   2  -3  696.93   40.20
   2  -1  -3  691.73   40.10
  -1  -1  -3  681.73   40.20
   2  -1  -3  703.83   40.20
  -1  -1  -3  671.83   40.20
   2  -1  -3  685.13   40.50
   1   1   3  679.13   40.20
   1   1   3  749.53   40.20
   1   1   3  729.63   40.20
   1   1   3  675.53   40.20
   1   1   3  713.03   40.20
   1  -2   3  714.03   40.10
  -2   1   3  716.83   40.10
  -2   1   3  712.13   40.10
   1  -2   3  693.73   40.10
   1  -2   3  737.33   40.10
   1  -2   3  676.63   40.00
   1  -2   3  719.03   40.10
   1  -2  -3  701.63   39.50
  -2   1  -3  704.53   39.70
   1   1  -3  724.23   39.60
   1   1  -3  751.92   39.60
   1  -2  -3  661.83   39.50
   1   1  -3  700.03   39.60
   1   1  -3  709.43   39.60
   1   1  -3  716.13   39.60
   1  -2  -3  708.63   39.70
  -2   1  -3  697.63   39.50
  -2   1  -3  728.73   39.50
   1   1  -3  709.83   39.60
   1  -2  -3  719.43   39.50
  -1   2   3  700.03   39.70
  -1   2   3  732.13   40.30
  -1  -1   3  721.63   39.70
   2  -1   3  703.73   39.50
   2  -1   3  708.63   39.60
  -1   2   3  580.74   40.00
  -1  -1   3  695.13   39.60
   2  -1   3  592.24   40.10
   2  -1   3  686.23   39.60
  -1  -1   3  693.23   39.60
   2  -1   3  681.53   39.60
  -1  -1   3  703.63   39.60
  -1  -1   3  698.23   39.60
   2  -1   3  718.43   39.50
   4  -2  -3  650.83   37.10
   4  -2  -3  633.84   37.30
  -2   4  -3  635.94   36.70
  -2  -2  -3  668.63   37.60
   4  -2  -3  649.43   37.20
  -2   4  -3  719.43   38.00
  -2   4  -3  641.54   37.40
   4  -2  -3  565.24   37.20
  -2  -2  -3  668.23   37.00
  -2  -2  -3  645.44   37.50
  -2  -2  -3  640.44   37.30
   4  -2  -3  637.44   37.20
  -2  -2  -3  670.23   37.40
   4  -2  -3  664.13   37.20
   4  -2  -3  668.73   37.10
  -2   4  -3  686.73   37.20
   4  -2  -3  659.13   38.20
  -2  -2  -3  618.44   37.20
  -4   2   3  660.73   37.30
   2  -4   3  644.34   37.10
   2   2   3  622.04   37.30
  -4   2   3  655.33   37.10
   2  -4   3  651.83   36.80
  -4   2   3  640.74   37.20
   2   2   3  668.53   37.40
   2  -4   3  611.34   37.10
   2   2   3  670.73   37.40
   2   2   3  690.43   37.00
   2   2   3  628.34   37.20
  -4   2   3  684.53   37.20
   2   2   3  660.83   37.40
   2  -4   3  654.73   37.10
   2  -4   3  659.03   37.20
   3  -3  -3    0.50    0.50
   3  -3  -3   -0.60    0.50
  -3   0  -3   -0.30    0.90
   3  -3  -3    1.20    0.70
   0   3  -3    1.80    1.10
   0   3  -3   -0.50    1.00
  -3   0  -3    0.70    1.70
   0   3  -3   -1.50    0.70
   3  -3  -3   -1.10    0.90
  -3   0  -3   -1.40    1.00
   3  -3  -3    1.50    0.90
   3  -3  -3   -0.40    0.80
  -3   0  -3   -0.30    1.00
   3  -3  -3   -1.00    0.50
   0   3  -3   -0.90    0.70
   0   3  -3    1.30    1.50
  -3   0  -3    0.20    0.70
   3  -3  -3   -0.80    1.20
  -3   3   3    4.30    1.40
   0  -3   3   -1.00    0.90
   3   0   3    0.10    1.00
  -3   3   3    0.00    0.70
   3   0   3    0.30    0.80
   0  -3   3    0.90    0.80
   3   0   3    1.00    1.00
  -3   3   3    3.20    3.10
   0  -3   3   -0.90    0.60
  -3   3   3   -0.60    0.50
   3   0   3    0.40    1.80
   0  -3   3   -1.00    0.70
   3   0   3    4.30    0.70
   0  -3   3   -0.10    0.50
   0  -3   3    2.10    1.10
  -3   3   3    2.00    0.70
   3   0   3    1.80    1.20
   3   0  -3    1.30    0.70
  -3   3  -3    0.40    0.90
   0  -3  -3    0.30    0.50
   0  -3  -3   -0.30    0.60
   3   0  -3    0.70    1.10
   0  -3  -3    0.80    1.10
   3   0  -3   -2.00    0.90
   3   0  -3    0.50    1.50
   3   0  -3   -1.00    0.80
  -3   3  -3   -0.10    1.70
   3   0  -3    1.00    1.10
   0  -3  -3    1.90    1.10
   3   0  -3   -2.60    0.90
  -3   3  -3   -0.50    1.20
  -3   3  -3   -0.10    0.50
   0  -3  -3    1.30    0.80
   3   0  -3    1.50    1.50
   0  -3  -3    1.20    0.80
  -3   3  -3   -1.40    2.30
   3  -3   3    0.90    0.70
  -3   0   3   -0.10    1.00
  -3   0   3    0.60    1.00
   3  -3   3   -1.10    0.80
   0   3   3    0.80    0.80
   3  -3   3    0.80    0.80
  -3   0   3    5.90    0.70
   0   3   3    2.20    1.40
   0   3   3    0.50    0.70
   0   3   3   -0.10    1.80
   0   3   3    1.80    0.90
   3  -3   3   -1.90    1.60
   3  -3   3   -0.10    0.80
   3  -3   3   -1.20    0.90
  -3   0   3    1.10    0.90
  -3   0   3    3.90    1.70
  -3   6  -3   34.60    3.10
   6  -3  -3   36.70    3.50
  -3   6  -3   33.60    2.10
   6  -3  -3   33.10    3.00
  -3   6  -3   30.60    3.80
  -3  -3  -3   34.00    4.10
   6  -3  -3   40.40    5.50
   6  -3  -3   35.70    3.90
  -3  -3  -3   31.80    2.50
  -3  -3  -3   35.30    3.40
  -3  -3  -3   33.40    3.50
  -3   6  -3   37.20    4.90
  -3  -3  -3   35.10    4.00
  -3  -3  -3   33.90    3.30
   3   3   3   30.60    3.30
  -6   3   3   31.00    3.00
   3  -6   3   35.70    2.10
   3   3   3   35.90    3.50
   3   3   3   29.00    3.50
   3   3   3   35.00    2.80
   3  -6   3   33.10    3.20
  -6   3   3   35.10    3.20
   3   3   3   38.40    3.70
  -6   3   3   28.70    3.20
   3  -6   3   29.00    2.40
   3  -6   3   33.80    3.00
   3  -6   3   32.10    3.10
   3   3   3   34.30    3.60
  -1   5  -3  354.66   19.30
   5  -4  -3  345.77   19.70
  -1   5  -3  339.87   19.70
   5  -4  -3  332.27   19.90
  -4  -1  -3  342.07   20.30
  -1   5  -3  332.97   19.90
   5  -4  -3  276.87   20.80
   5  -4  -3  325.57   19.60
   5  -4  -3  336.27   19.50
  -4  -1  -3  325.77   19.80
   5  -4  -3  335.77   19.40
   5  -4  -3  340.87   19.40
   5  -4  -3  346.97   19.30
  -1   5  -3  347.37   19.20
  -4  -1  -3  316.57   19.80
  -4  -1  -3  326.87   19.30
  -1   5  -3  374.06   20.60
  -4  -1  -3  333.87   19.90
  -5   4   3  324.67   19.50
   4   1   3  328.17   20.20
  -5   4   3  335.27   19.30
   1  -5   3  337.87   19.20
   4   1   3  329.47   19.80
  -5   4   3  347.47   19.40
   4   1   3  321.87   19.90
   1  -5   3  345.57   19.30
   4   1   3  326.27   20.20
   1  -5   3  338.17   19.20
   4   1   3  350.16   19.20
  -5   4   3  331.67   19.90
   1  -5   3  330.27   19.70
   4   1   3  323.07   19.70
   1  -5   3  346.77   19.60
   1  -5   3  348.67   19.40
   1  -5   3  337.77   19.50
  -5   4   3  316.27   21.00
   2  -4  -3  661.83   37.10
   2   2  -3  665.13   37.40
  -4   2  -3  632.54   37.30
   2   2  -3  671.23   37.30
  -4   2  -3  646.64   37.10
  -4   2  -3  669.43   37.10
  -4   2  -3  650.53   37.10
   2   2  -3  657.63   37.20
   2   2  -3  638.74   37.30
  -4   2  -3  649.54   37.20
   2  -4  -3  673.33   37.10
   2   2  -3  650.03   37.20
   2  -4  -3  654.63   37.20
   2   2  -3  659.53   37.10
   2   2  -3  674.43   37.30
   2  -4  -3  635.34   37.10
   4  -2   3  537.05   38.20
  -2  -2   3  675.23   37.30
  -2  -2   3  633.54   37.20
   4  -2   3  631.24   37.20
   4  -2   3  661.13   37.10
  -2  -2   3  674.43   37.30
   4  -2   3  644.14   36.90
   4  -2   3  641.94   37.10
   4  -2   3  644.94   37.30
   4  -2   3  650.23   37.20
  -2  -2   3  676.23   37.60
  -2  -2   3  676.43   37.40
   4  -2   3  644.94   37.30
  -2   4   3  711.53   38.50
  -2   4   3  601.24   37.70
   5  -1  -3  673.63   38.20
   5  -1  -3  641.64   38.10
  -1  -4  -3  672.73   37.90
   5  -1  -3  657.73   38.20
  -1  -4  -3  666.43   38.20
  -4   5  -3  721.43   39.60
   5  -1  -3  656.43   39.10
   5  -1  -3  659.33   38.00
   5  -1  -3  652.93   38.40
  -4   5  -3  680.33   38.00
  -4   5  -3  627.84   38.50
   5  -1  -3  663.33   38.20
  -1  -4  -3  682.23   38.40
   5  -1  -3  658.93   38.70
   5  -1  -3  655.73   38.40
  -4   5  -3  681.83   38.30
  -1  -4  -3  674.63   38.20
  -1  -4  -3  672.73   38.50
   4  -5   3  666.33   38.20
   4  -5   3  647.64   38.20
   4  -5   3  695.73   38.30
   1   4   3  695.63   38.60
   1   4   3  675.53   38.20
   1   4   3  710.53   38.30
  -5   1   3  650.43   38.70
   4  -5   3  643.94   37.80
  -5   1   3  680.23   38.40
   1   4   3  654.53   38.20
   4  -5   3  681.33   38.70
  -5   1   3  663.33   38.00
  -5   1   3  672.73   38.20
   4  -5   3  655.33   37.80
   8  -4  -3  277.27   17.10
   8  -4  -3  291.77   17.00
   8  -4  -3  276.87   17.70
  -4  -4  -3  278.57   17.70
  -4  -4  -3  286.17   17.60
  -4   8  -3  298.27   18.20
  -4   8  -3  304.27   19.20
  -4   8  -3  281.57   17.20
   8  -4  -3  287.77   17.30
  -4  -4  -3  289.27   18.20
  -4   8  -3  291.97   17.20
  -4  -4  -3  283.17   18.00
   8  -4  -3  285.37   17.20
   8  -4  -3  304.67   18.10
  -4  -4  -3  301.07   16.60
   8  -4  -3  264.37   19.30
   4  -8   3  275.27   17.40
   4   4   3  300.37   17.70
   4   4   3  303.97   17.80
   4   4   3  293.47   17.90
  -8   4   3  272.27   17.10
  -8   4   3  283.27   17.30
   4  -8   3  276.47   17.20
   4  -8   3  282.77   17.20
  -8   4   3  290.17   17.20
   4   4   3  285.87   16.90
   4   4   3  299.47   17.90
  -8   4   3  274.87   17.50
  -8   4   3  312.77   18.10
  -5  -2  -3 1126.09   63.99
   7  -5  -3 1103.79   63.49
   7  -5  -3 1114.09   63.79
  -2   7  -3 1159.88   64.99
   7  -5  -3 1088.39   63.29
  -2   7  -3 1093.59   64.09
   7  -5  -3 1119.39   63.19
   7  -5  -3 1148.59   65.39
   7  -5  -3 1110.19   63.39
  -5  -2  -3 1163.28   63.19
   7  -5  -3  905.81   64.99
  -2   7  -3 1129.89   63.59
   7  -5  -3 1083.69   63.89
   7  -5  -3 1071.39   63.49
  -5  -2  -3 1136.29   64.09
  -5  -2  -3 1062.39   64.19
  -2   7  -3 1126.09   62.99
  -5  -2  -3 1078.89   64.39
  -7   5   3 1103.39   63.69
  -7   5   3 1118.29   65.19
   2  -7   3 1147.29   63.59
   5   2   3 1100.69   63.79
  -7   5   3 1086.69   63.79
   2  -7   3 1070.09   63.69
   2  -7   3 1139.79   62.99
  -7   5   3 1134.49   63.39
   5   2   3 1211.58   63.89
   2  -7   3 1125.59   63.39
   2  -7   3 1116.39   63.49
   2  -7   3 1140.19   63.09
   5   2   3 1069.79   63.89
   2  -7   3 1113.59   62.99
  -7   5   3 1149.29   63.19
   5   2   3 1170.98   62.99
  -7   5   3 1143.99   63.59
   5   2   3 1108.19   64.29
  -5   1  -3  305.67   19.60
  -5   1  -3  336.27   19.90
  -5   1  -3  343.47   19.20
  -5   1  -3  336.27   19.40
   1   4  -3  328.67   19.30
  -5   1  -3  333.17   19.20
   1   4  -3  354.76   19.40
   4  -5  -3  329.17   19.40
   4  -5  -3  324.57   19.40
   4  -5  -3  326.97   19.90
  -5   1  -3  359.46   19.80
   1   4  -3  332.17   19.60
   1   4  -3  350.56   20.10
   4  -5  -3  332.27   18.90
   4  -5  -3  353.16   19.50
  -1  -4   3  342.97   19.00
  -1  -4   3  325.87   19.50
  -1  -4   3  341.97   19.30
   5  -1   3  336.57   19.30
  -4   5   3  330.37   18.80
   5  -1   3  331.57   19.40
  -4   5   3  273.67   19.20
   5  -1   3  321.57   19.60
   5  -1   3  331.17   19.60
  -1  -4   3  361.66   19.40
  -4   5   3  303.87   19.80
   5  -1   3  331.47   20.70
   5  -1   3  324.17   19.30
  -1  -4   3  335.77   19.40
  -4   5   3  342.57   19.70
   5  -1   3  355.26   19.20
  -1  -4   3  318.47   19.70
  -4   5   3  338.07   21.40
   5  -1   3  329.07   19.90
  -5   4  -3  639.24   37.80
   4   1  -3  670.13   37.80
   4   1  -3  655.43   37.90
  -5   4  -3  651.93   37.70
  -5   4  -3  663.93   37.60
   1  -5  -3  646.34   37.80
   1  -5  -3  642.84   37.70
   1  -5  -3  640.54   37.40
  -5   4  -3  609.74   39.10
   4   1  -3  656.63   37.80
  -5   4  -3  668.63   37.30
  -5   4  -3  682.13   38.10
   1  -5  -3  652.33   37.30
   1  -5  -3  638.94   37.50
   4   1  -3  665.63   38.20
   4   1  -3  666.03   37.90
   4   1  -3  659.63   37.90
   4   1  -3  659.53   37.50
  -1   5   3  712.23   38.10
  -1   5   3  650.83   37.30
  -1   5   3  706.13   39.00
  -4  -1   3  643.14   38.30
  -4  -1   3  669.93   37.80
   5  -4   3  662.23   37.70
   5  -4   3  652.83   37.80
   5  -4   3  649.04   37.60
  -4  -1   3  651.83   38.10
  -4  -1   3  677.13   37.30
  -1   5   3  703.03   38.20
   5  -4   3  654.83   37.60
  -4  -1   3  682.53   37.90
   5  -4   3  643.94   37.50
  -4  -1   3  641.84   37.80
   5  -4   3  642.84   37.90
   5  -4   3  597.74   39.00
   5  -4   3  682.63   37.30
  -2  -5  -3  499.15   28.50
   7  -2  -3  504.25   29.70
   7  -2  -3  500.35   29.10
   7  -2  -3  489.15   28.90
  -5   7  -3  524.45   29.70
  -2  -5  -3  486.25   29.00
  -5   7  -3  523.35   28.20
   7  -2  -3  475.45   29.20
  -2  -5  -3  493.25   29.60
  -5   7  -3  518.25   28.20
  -5   7  -3  505.55   29.10
   7  -2  -3  501.95   28.90
  -5   7  -3  541.15   29.20
  -2  -5  -3  487.05   29.30
  -5   7  -3  491.95   30.50
   7  -2  -3  509.55   30.60
   7  -2  -3  504.55   29.00
  -2  -5  -3  506.45   29.20
  -2  -5  -3  507.85   29.20
   2   5   3  506.45   29.10
   2   5   3  500.65   29.10
   5  -7   3  502.35   29.10
   5  -7   3  480.25   28.90
   5  -7   3  508.75   28.20
   2   5   3  501.05   29.50
  -7   2   3  499.25   28.80
  -7   2   3  492.45   29.00
   2   5   3  519.25   30.00
  -7   2   3  466.45   29.30
  -7   2   3  494.15   28.90
  -7   2   3  486.65   29.60
   5  -7   3  463.35   29.00
   2   5   3  484.05   29.00
  -5  -5  -3  890.71   51.29
  10  -5  -3  896.21   50.29
  10  -5  -3  879.21   50.49
  -5  10  -3  863.31   50.39
  10  -5  -3  897.21   51.39
  -5  -5  -3  874.91   51.59
  10  -5  -3  857.01   50.69
  -5  -5  -3  924.21   51.19
  10  -5  -3  880.01   53.19
  10  -5  -3  893.11   51.69
  -5  10  -3  863.61   50.59
  -5  10  -3  861.41   51.69
  -5  10  -3  861.31   52.59
  -5  -5  -3  867.21   51.19
  10  -5  -3  863.61   50.59
   5 -10   3  850.01   50.79
 -10   5   3  907.91   50.69
   5   5   3  862.41   51.09
 -10   5   3  856.21   51.09
   5   5   3  843.72   51.29
   5 -10   3  909.51   50.69
   5 -10   3  883.01   50.59
   5   5   3  846.02   51.29
 -10   5   3  858.71   51.49
   5 -10   3  909.21   51.09
 -10   5   3  892.71   50.69
   5   5   3  905.41   51.29
 -10   5   3  873.61   50.49
  -3   9  -3   48.30    5.50
  -6  -3  -3   51.89    6.60
  -6  -3  -3   52.49    5.30
   9  -6  -3   43.40    4.20
  -6  -3  -3   38.30    3.50
  -6  -3  -3   38.70    4.80
  -3   9  -3   42.70    4.30
   9  -6  -3   43.50    4.70
   9  -6  -3   52.69    7.30
   9  -6  -3   37.00    3.30
  -3   9  -3   52.79    7.40
  -6  -3  -3   44.90    5.70
   9  -6  -3   46.30    4.00
   9  -6  -3   42.60    4.50
   9  -6  -3   33.00    4.00
  -3   9  -3   41.50    4.00
  -9   6   3   33.50    4.60
  -9   6   3   43.70    4.40
  -9   6   3   37.50    3.30
   6   3   3   36.00    5.00
  -9   6   3   40.60    4.10
   3  -9   3   39.50    3.10
   6   3   3   34.60    4.80
  -9   6   3   40.80    6.50
   3  -9   3   49.30    4.40
   6   3   3   49.90    4.80
   6   3   3   40.20    4.80
   3  -9   3   37.80    2.80
   3  -9   3   42.60    4.20
   3  -9   3   37.60    2.90
   3  -9   3   45.30    4.60
   0   6  -3    0.30    2.10
   0   6  -3    0.40    1.20
  -6   0  -3    4.10    1.70
  -6   0  -3   -1.80    1.10
   0   6  -3   -0.10    1.30
  -6   0  -3    0.40    0.90
   6  -6  -3    2.00    2.10
   6  -6  -3    0.30    1.70
   6  -6  -3   -0.90    1.50
  -6   0  -3    4.80    2.60
  -6   0  -3    2.40    2.00
   0   6  -3    1.40    2.50
   0   6  -3    2.20    1.80
  -6   6   3   -2.80    3.90
   6   0   3    2.40    1.80
   0  -6   3   -0.30    1.10
   0  -6   3   -1.90    1.10
   0  -6   3    4.10    2.00
  -6   6   3   -3.80    2.00
  -6   6   3    0.80    1.30
   6   0   3    5.40    2.90
   0  -6   3    2.20    1.70
   6   0   3    2.60    1.00
   0  -6   3   -1.60    1.20
   6   0   3   -0.40    1.90
   6   0   3    3.30    2.40
   6   0   3    2.80    1.60
  -6   6   3    3.00    2.10
   0  -6   3    2.20    1.50
   3   3  -3   27.70    3.20
  -6   3  -3   28.70    3.40
   3   3  -3   30.20    3.10
   3   3  -3   36.10    3.40
   3  -6  -3   33.40    3.20
  -6   3  -3   28.90    2.90
  -6   3  -3   27.20    2.90
   3  -6  -3   38.30    3.10
   3  -6  -3   34.00    3.20
   3   3  -3   30.00    3.00
   3  -6  -3   30.30    2.90
   3   3  -3   29.80    3.30
   3   3  -3   34.80    3.50
  -6   3  -3   27.60    3.00
  -6   3  -3   32.10    3.00
  -6   3  -3   36.90    3.70
   3   3  -3   37.50    3.90
  -3  -3   3   35.10    3.70
   6  -3   3   37.80    2.70
  -3  -3   3   39.40    4.10
   6  -3   3   33.30    3.40
   6  -3   3   35.70    3.00
  -3  -3   3   26.50    3.00
   6  -3   3   28.70    3.00
   6  -3   3   22.70    4.90
  -3  -3   3   29.30    3.30
   6  -3   3   31.70    3.30
   6  -3   3   32.70    3.70
  -3   6   3   35.90    4.50
   6  -3   3   34.60    3.00
  -3  -3   3   40.90    3.60
  -3   6   3   59.59    6.20
  -3   6   3   36.80    3.90
   0  -6  -3    3.30    1.90
   0  -6  -3   -0.60    1.10
  -6   6  -3   -1.30    0.90
  -6   6  -3    2.00    3.20
   6   0  -3    0.50    1.10
  -6   6  -3    0.00    1.90
  -6   6  -3   -1.40    1.70
   6   0  -3   -0.40    0.70
   0  -6  -3    3.30    1.60
   0  -6  -3    2.20    1.40
   6   0  -3    1.30    2.30
   0  -6  -3    1.60    1.90
   6   0  -3    1.80    2.50
  -6   6  -3    3.40    1.20
  -6   6  -3   -6.00    2.50
   6   0  -3   -2.30    1.80
   0  -6  -3   -0.10    1.20
  -6   0   3    3.40    1.90
   6  -6   3    0.60    1.70
   0   6   3   -5.90    2.60
   0   6   3    2.00    2.00
   0   6   3   -1.30    2.00
   6  -6   3    2.50    1.70
   0   6   3   -1.20    1.10
   6  -6   3   -1.60    0.80
  -6   0   3    0.60    2.50
  -6   0   3   -0.60    1.50
   6  -6   3    1.80    1.10
   6  -6   3    0.00    3.30
   6  -6   3    2.90    1.60
  -3  -6  -3   39.40    5.30
   9  -3  -3   38.80    3.70
  -3  -6  -3   42.80    3.20
   9  -3  -3   41.40    4.00
   9  -3  -3   40.90    5.40
  -6   9  -3   43.70    4.50
   9  -3  -3   41.90    4.60
  -3  -6  -3   42.30    4.80
  -3  -6  -3   53.79    5.00
   9  -3  -3   41.10    4.90
  -6   9  -3   48.20    5.60
  -3  -6  -3   45.10    4.70
   9  -3  -3   39.60    4.10
  -6   9  -3   52.39    6.70
  -6   9  -3   46.90    4.00
   9  -3  -3   46.80    4.30
   9  -3  -3   51.69    7.00
   6  -9   3   36.80    4.40
   6  -9   3   44.80    4.50
  -9   3   3   44.60    4.00
   3   6   3   53.19    4.60
  -9   3   3   45.90    4.00
  -9   3   3   41.60    5.30
   3   6   3   36.90    5.50
   3   6   3   40.50    4.20
  -9   3   3   52.99    5.00
   3   6   3   45.20    5.30
  -9   3   3   50.59    4.40
   6  -9   3   49.30    4.40
  -6  12  -3   74.49    6.80
  12  -6  -3   78.29    6.40
  -6  12  -3   79.29   10.40
  12  -6  -3   67.69    6.30
  12  -6  -3   71.29    7.50
  12  -6  -3   76.39   10.40
  -6  -6  -3   66.79    7.20
  12  -6  -3   68.79    5.60
  -6  -6  -3   59.79    6.90
  -6  12  -3   60.19    8.00
  12  -6  -3   50.29    6.40
  -6  -6  -3   67.09    8.00
  -6  -6  -3   70.19    7.50
 -12   6   3   72.69    6.50
   6 -12   3   70.89    6.70
   6 -12   3   72.59    7.30
 -12   6   3   64.19    6.20
 -12   6   3   59.49    7.40
   6   6   3   62.49    7.00
   6   6   3   71.69    7.60
   6 -12   3   62.99    7.60
   6   6   3   57.29    7.70
   6 -12   3   72.19    6.70
 -12   6   3   58.99    6.20
 -12   6   3   64.69   10.90
   6   6   3   61.89    7.40
  -4  11  -3  398.76   24.90
  -4  11  -3  404.76   23.30
  11  -7  -3  380.36   23.30
  -7  -4  -3  382.26   24.20
  -7  -4  -3  389.36   24.90
  -4  11  -3  399.96   26.10
  11  -7  -3  411.06   23.30
  11  -7  -3  358.46   23.20
  11  -7  -3  388.86   22.80
  11  -7  -3  400.26   24.10
  -7  -4  -3  346.07   24.10
  11  -7  -3  385.56   26.30
  -7  -4  -3  414.66   24.20
  -4  11  -3  392.76   23.30
   7   4   3  371.66   23.90
 -11   7   3  376.06   25.60
   7   4   3  368.46   24.10
   7   4   3  383.26   24.60
 -11   7   3  379.16   23.30
   4 -11   3  371.36   23.70
   7   4   3  407.06   24.20
   4 -11   3  402.56   23.80
   4 -11   3  386.06   23.30
 -11   7   3  411.96   24.30
 -11   7   3  400.26   22.70
 -11   7   3  395.26   23.60
   4 -11   3  359.76   23.20
  -7  -1  -3 1148.59   66.19
  -1   8  -3 1154.98   66.59
   8  -7  -3 1016.70   67.69
  -7  -1  -3 1158.78   66.39
  -7  -1  -3 1179.28   66.89
   8  -7  -3 1114.29   66.29
   8  -7  -3 1135.09   65.99
  -7  -1  -3 1179.48   64.99
  -1   8  -3 1271.37   67.59
  -7  -1  -3 1050.99   66.69
   8  -7  -3 1212.38   65.39
  -7  -1  -3 1162.98   65.39
   8  -7  -3 1176.48   65.89
  -1   8  -3 1139.59   65.29
   8  -7  -3 1159.98   65.79
  -1   8  -3 1149.69   65.99
   1  -8   3 1147.29   65.79
  -8   7   3 1135.69   65.89
   1  -8   3 1145.19   65.29
   1  -8   3 1151.18   65.89
   7   1   3 1134.89   65.99
   1  -8   3 1129.09   65.29
  -8   7   3 1062.19   67.89
  -8   7   3 1187.18   65.39
   7   1   3 1051.69   66.19
   1  -8   3 1199.78   65.49
   7   1   3 1160.18   65.89
  -8   7   3 1099.29   66.19
   7   1   3 1202.28   64.99
   1  -8   3 1145.59   65.49
  -8   7   3 1245.08   66.49
  -8   7   3 1241.08   65.39
   1  -8   3 1125.79   66.09
   7   1   3 1075.09   66.89
   2   5  -3 1095.39   63.29
   2   5  -3 1169.38   63.29
  -7   2  -3 1118.59   62.99
   5  -7  -3 1088.09   63.79
   2   5  -3 1132.69   63.19
  -7   2  -3 1129.69   62.89
  -7   2  -3 1106.59   63.59
   5  -7  -3 1076.29   63.19
   2   5  -3 1133.29   63.99
   5  -7  -3 1101.09   63.19
  -7   2  -3 1135.79   63.19
   5  -7  -3 1052.39   63.19
  -7   2  -3 1085.39   63.69
   2   5  -3 1106.29   63.39
  -5   7   3 1039.30   63.69
  -2  -5   3 1134.39   63.39
  -2  -5   3 1053.49   63.59
   7  -2   3 1108.59   62.99
   7  -2   3 1032.30   64.79
   7  -2   3 1145.49   62.99
  -2  -5   3 1119.39   62.59
  -2  -5   3 1152.08   63.39
   7  -2   3 1134.09   63.19
  -5   7   3 1216.18   65.69
   7  -2   3 1141.29   63.19
  -2  -5   3 1132.59   63.09
  -2  -5   3 1185.98   63.29
   7  -2   3 1113.09   63.79
  -5   7   3  921.51   63.69
   7  -2   3 1058.49   63.39
   2  -7  -3  494.85   28.40
   5   2  -3  456.15   28.90
   5   2  -3  500.35   29.10
  -7   5  -3  502.45   29.10
   5   2  -3  494.75   29.50
   2  -7  -3  511.95   28.20
   5   2  -3  499.05   29.20
   2  -7  -3  507.45   28.80
   2  -7  -3  495.75   28.20
   2  -7  -3  501.85   28.70
  -7   5  -3  475.95   28.80
  -7   5  -3  452.25   30.50
   5   2  -3  490.95   28.50
   2  -7  -3  489.75   28.80
   2  -7  -3  478.45   29.00
  -7   5  -3  501.35   28.70
  -7   5  -3  507.45   29.40
   7  -5   3  479.55   28.70
   7  -5   3  500.85   28.90
  -2   7   3  536.45   30.90
   7  -5   3  484.05   28.80
  -2   7   3  497.05   28.20
  -2   7   3  527.55   29.60
   7  -5   3  503.35   29.10
   7  -5   3  483.95   29.10
  -5  -2   3  484.45   29.40
   7  -5   3  499.15   28.70
   7  -5   3  520.55   28.40
  -5  -2   3  502.05   29.20
   7  -5   3  396.06   30.50
  -5  -2   3  499.35   29.70
  -5  -2   3  534.35   28.30
  -5  -2   3  499.55   29.30
  -2   7   3  534.05   29.40
   8  -1  -3 1185.18   72.59
  -1  -7  -3 1266.27   72.29
   8  -1  -3 1219.98   72.99
  -7   8  -3 1225.98   72.79
  -1  -7  -3 1239.28   71.99
  -1  -7  -3 1260.67   72.39
   8  -1  -3 1248.48   73.69
   8  -1  -3 1252.07   72.19
   8  -1  -3 1285.07   71.89
  -1  -7  -3 1271.07   71.79
  -7   8  -3 1233.68   73.69
  -7   8  -3 1303.17   72.39
  -1  -7  -3 1320.77   72.39
  -7   8  -3 1325.87   71.49
  -7   8  -3 1117.29   72.29
  -1  -7  -3 1254.67   72.79
  -7   8  -3 1326.87   71.79
   8  -1  -3 1310.37   72.39
   1   7   3 1265.97   73.59
  -8   1   3 1241.38   72.29
   1   7   3 1348.07   72.89
  -8   1   3 1260.27   71.89
  -8   1   3 1294.07   71.89
   1   7   3 1372.46   72.79
   7  -8   3 1290.87   71.49
   7  -8   3 1250.17   72.39
   1   7   3 1232.68   72.09
   7  -8   3 1226.68   73.89
   7  -8   3 1276.47   71.49
  -8   1   3 1281.67   72.79
   7  -8   3 1274.77   72.39
   7  -8   3 1238.38   72.19
  -8   1   3 1251.07   73.19
  11  -4  -3  257.57   18.20
  11  -4  -3  232.58   14.90
  -4  -7  -3  236.68   15.30
  -4  -7  -3  246.68   16.10
  -7  11  -3  232.68   15.20
  11  -4  -3  235.78   14.60
  -4  -7  -3  234.58   15.40
  -4  -7  -3  230.78   15.40
  11  -4  -3  237.38   15.20
  11  -4  -3  228.28   15.40
  -7  11  -3  220.78   16.00
  -7  11  -3  251.57   17.60
  11  -4  -3  214.18   15.90
 -11   4   3  250.47   15.70
   7 -11   3  254.07   15.20
   4   7   3  240.98   15.90
   7 -11   3  219.18   14.90
   4   7   3  211.28   16.30
 -11   4   3  241.48   14.50
   4   7   3  253.77   15.50
 -11   4   3  227.08   14.40
   7 -11   3  232.68   16.30
   7 -11   3  233.08   15.20
 -11   4   3  240.48   14.90
 -11   4   3  210.78   15.70
  14  -7  -3  216.28   14.40
  14  -7  -3  215.58   14.20
  14  -7  -3  176.48   17.20
  -7  -7  -3  219.38   15.20
  -7  -7  -3  199.88   14.60
  14  -7  -3  203.28   15.40
  -7  14  -3  208.68   14.40
  -7  -7  -3  234.88   15.20
  -7  -7  -3  184.88   15.30
  -7  14  -3  232.78   16.60
  -7  14  -3  238.28   17.80
 -14   7   3  203.98   15.50
   7   7   3  193.38   15.00
 -14   7   3  196.38   14.30
   7 -14   3  187.48   14.50
 -14   7   3  196.88   13.60
   7   7   3  172.58   15.40
   7 -14   3  200.48   14.00
   7 -14   3  216.28   14.50
   7   7   3  213.48   15.60
  -8  -5  -3  368.26   25.20
  13  -8  -3  385.76   26.80
  -8  -5  -3  427.36   24.90
  -5  13  -3  399.66   23.90
  -5  13  -3  396.16   27.00
  13  -8  -3  385.16   23.80
  -8  -5  -3  378.96   24.70
  13  -8  -3  368.66   24.60
  13  -8  -3  401.36   23.60
  -8  -5  -3  367.56   24.80
  -5  13  -3  413.96   26.00
  13  -8  -3  388.36   23.70
   5 -13   3  383.76   24.20
   8   5   3  392.16   24.90
 -13   8   3  376.76   23.70
 -13   8   3  380.06   23.90
   5 -13   3  393.66   23.80
 -13   8   3  389.36   25.10
   8   5   3  347.57   25.00
   8   5   3  359.26   24.50
   5 -13   3  381.06   24.30
 -13   8   3  400.06   23.90
   5 -13   3  411.06   23.80
   8   5   3  391.16   25.00
  -2  10  -3  469.05   28.00
  -8  -2  -3  505.15   29.10
  10  -8  -3  444.96   30.80
  10  -8  -3  461.85   28.60
  10  -8  -3  490.55   28.40
  10  -8  -3  463.65   28.30
  -8  -2  -3  495.65   29.10
  -8  -2  -3  460.15   29.50
  -8  -2  -3  510.15   29.90
  10  -8  -3  467.55   27.80
  -2  10  -3  510.45   29.70
  -2  10  -3  478.05   28.40
   2 -10   3  487.55   28.30
   8   2   3  452.85   28.40
   2 -10   3  465.45   28.00
 -10   8   3  463.05   28.30
 -10   8   3  503.05   27.80
   2 -10   3  460.85   28.70
   8   2   3  482.05   29.10
   8   2   3  468.05   29.70
 -10   8   3  468.85   30.60
   2 -10   3  466.45   28.00
 -10   8   3  495.75   28.90
 -10   8   3  481.55   29.30
   8   2   3  489.95   28.80
  -8   1  -3 1174.28   65.09
  -8   1  -3 1138.29   65.79
   1   7  -3 1218.98   67.19
   7  -8  -3 1144.19   65.79
  -8   1  -3 1142.59   65.39
  -8   1  -3 1111.59   66.19
   1   7  -3 1147.19   65.49
   1   7  -3 1112.89   65.99
   7  -8  -3 1154.58   64.79
   7  -8  -3 1188.08   65.89
  -8   1  -3 1182.68   66.69
   7  -8  -3 1190.68   65.79
  -7   8   3 1137.09   64.79
   8  -1   3 1162.28   65.69
  -1  -7   3 1143.69   65.09
  -1  -7   3 1134.09   65.69
  -7   8   3 1173.98   68.09
   8  -1   3 1127.59   65.69
  -7   8   3 1071.79   66.29
   8  -1   3 1210.18   65.19
   8  -1   3 1130.59   66.39
   8  -1   3 1095.19   66.09
   8  -1   3 1213.38   67.69
  -7   8   3 1146.59   65.79
  -7   8   3 1071.39   66.09
  -1  -7   3 1154.58   65.89
  -1  -7   3 1183.38   65.69
  -1  -7   3 1145.69   66.19
  -1  -7   3 1123.99   65.49
  -7   8   3 1164.78   65.19
   4  -8  -3  274.87   17.40
  -8   4  -3  268.27   17.80
   4  -8  -3  284.67   17.30
   4  -8  -3  294.67   17.30
  -8   4  -3  289.37   17.20
   4   4  -3  287.07   17.60
  -8   4  -3  291.87   17.30
  -8   4  -3  290.67   17.80
   4   4  -3  293.57   17.80
   4   4  -3  284.47   17.50
   4   4  -3  297.87   17.90
  -8   4  -3  283.57   17.20
   4   4  -3  281.97   17.10
   4  -8  -3  291.57   17.50
  -4  -4   3  282.47   18.10
   8  -4   3  299.37   18.10
   8  -4   3  284.47   17.70
  -4  -4   3  281.37   17.80
   8  -4   3  288.77   16.90
   8  -4   3  280.67   17.30
  -4  -4   3  290.37   17.60
  -4   8   3  298.67   18.20
   8  -4   3  260.87   19.50
  -4   8   3  323.37   18.00
   8  -4   3  284.97   17.20
  -4  -4   3  275.27   17.70
   8  -4   3  286.17   17.40
  -4   8   3  333.97   20.20
   8  -4   3  285.57   17.30
  -8   7  -3 1259.37   71.09
  -8   7  -3 1319.07   71.29
   7   1  -3 1241.28   71.09
   1  -8  -3 1241.38   71.39
  -8   7  -3 1195.28   71.99
   1  -8  -3 1227.58   71.69
   1  -8  -3 1282.77   71.49
  -8   7  -3 1299.57   71.79
  -8   7  -3 1251.07   72.79
   1  -8  -3 1295.87   72.09
   7   1  -3 1208.18   72.69
   7   1  -3 1235.48   72.09
   1  -8  -3 1271.37   71.19
   7   1  -3 1214.48   71.79
  -8   7  -3 1227.98   73.29
  -7  -1   3 1279.67   72.89
  -7  -1   3 1269.17   72.19
   8  -7   3 1294.77   71.29
  -1   8   3 1259.27   71.19
   8  -7   3 1266.37   71.79
  -7  -1   3 1232.78   71.99
  -7  -1   3 1170.88   72.49
   8  -7   3 1247.48   71.89
  -1   8   3 1323.17   72.59
  -1   8   3 1298.97   72.19
   8  -7   3 1243.28   71.69
  -1   8   3 1278.87   73.49
   8  -7   3 1099.39   73.79
   8  -7   3 1281.77   71.29
  -7  -1   3 1305.27   71.19
  10  -2  -3  641.24   37.40
  -2  -8  -3  645.84   37.40
  -8  10  -3  634.54   39.00
  -2  -8  -3  634.54   37.50
  -8  10  -3  654.73   37.50
  10  -2  -3  610.34   37.10
  10  -2  -3  621.54   39.40
  -2  -8  -3  605.04   37.40
  -2  -8  -3  625.94   38.00
  10  -2  -3  605.94   37.60
  10  -2  -3  660.43   38.30
  -8  10  -3  607.94   38.00
  10  -2  -3  627.24   37.10
   2   8   3  657.93   37.30
 -10   2   3  655.73   36.80
   2   8   3  629.94   37.60
   8 -10   3  632.64   37.50
 -10   2   3  651.53   36.70
 -10   2   3  633.34   37.90
   2   8   3  638.94   38.90
   8 -10   3  646.04   37.30
   2   8   3  649.04   38.00
 -10   2   3  651.63   38.40
 -10   2   3  655.83   37.40
   8 -10   3  644.34   37.50
  -5  -8  -3  415.16   24.50
  13  -5  -3  343.97   24.90
  13  -5  -3  369.96   23.80
  13  -5  -3  403.66   27.30
  -5  -8  -3  400.46   25.10
  13  -5  -3  390.16   23.40
  -8  13  -3  420.56   26.50
  -5  -8  -3  427.76   24.70
  -8  13  -3  378.06   25.40
  -5  -8  -3  388.46   24.40
  13  -5  -3  389.16   24.30
  -8  13  -3  376.06   23.90
 -13   5   3  357.06   24.50
   8 -13   3  388.66   24.00
   8 -13   3  387.86   24.30
 -13   5   3  409.26   24.10
 -13   5   3  401.86   23.50
   5   8   3  378.86   24.90
   5   8   3  390.66   24.40
   8 -13   3  400.06   23.90
   8 -13   3  430.26   25.70
   5   8   3  365.76   25.50
 -13   5   3  315.37   24.40
  -8  16  -3  237.28   17.30
  16  -8  -3  233.88   18.30
  16  -8  -3  257.97   21.10
  -8  16  -3  231.58   19.80
  -8  16  -3  275.47   21.10
  16  -8  -3  240.68   18.90
  16  -8  -3  254.67   17.40
  -8  -8  -3  256.97   18.40
  -8  -8  -3  254.17   18.90
 -16   8   3  250.37   18.50
   8 -16   3  233.38   17.80
   8 -16   3  262.47   17.50
   8   8   3  279.07   19.50
   8   8   3  227.58   18.50
   8 -16   3  256.57   17.30
 -16   8   3  275.07   17.20
   8   8   3  270.57   19.00
 -16   8   3  279.37   17.60
  15  -9  -3    4.80    6.80
  15  -9  -3    8.80    4.00
  -6  15  -3   13.60    8.30
  15  -9  -3   11.10    5.20
  -9  -6  -3   14.50    5.60
  -6  15  -3   25.40    7.20
  -6  15  -3    9.90    4.50
  -9  -6  -3   17.70    6.30
  15  -9  -3   13.50    4.40
  -9  -6  -3   13.60    5.60
   6 -15   3   23.40    4.50
   9   6   3   28.50    6.40
 -15   9   3   16.70    4.40
 -15   9   3   18.10    4.50
   9   6   3   14.40    6.10
   6 -15   3   19.10    4.80
   6 -15   3   13.90    5.00
   9   6   3   23.70    6.50
 -15   9   3   18.60    4.70
   9   6   3   15.90    5.40
  12  -9  -3   19.60    3.70
  -3  12  -3   17.10    5.30
  -3  12  -3   14.90    3.50
  -9  -3  -3   15.90    5.50
  12  -9  -3    9.70    5.60
  -3  12  -3   19.60    6.40
  -9  -3  -3   12.00    4.60
  -3  12  -3   11.70    3.30
  -9  -3  -3   21.60    5.80
  12  -9  -3   16.70    3.90
  -9  -3  -3   11.30    4.10
  12  -9  -3    8.90    3.80
 -12   9   3   16.70    4.00
 -12   9   3   13.40    3.70
   3 -12   3   15.60    3.40
   9   3   3   11.00    5.80
   3 -12   3   12.40    3.20
 -12   9   3    8.40    5.10
   3 -12   3    7.50    2.90
   9   3   3   15.20    4.20
   9   3   3   25.70    5.00
   3 -12   3   19.10    4.40
  -9   0  -3    3.40    2.90
   0   9  -3   -1.40    1.60
   9  -9  -3    4.80    2.90
   0   9  -3    2.70    3.20
   9  -9  -3   -0.70    2.30
   9  -9  -3    4.30    2.70
  -9   0  -3    0.00    1.70
  -9   0  -3    8.80    2.80
   9  -9  -3    2.80    1.90
   0   9  -3    2.70    4.00
   0   9  -3   -2.60    1.80
   0   9  -3    6.50    2.60
  -9   0  -3    4.80    4.00
   9   0   3   -0.40    2.30
   0  -9   3    5.20    2.70
  -9   9   3    2.60    2.60
   0  -9   3    2.80    2.30
   0  -9   3    0.90    2.80
   9   0   3    6.80    2.70
  -9   9   3   -0.50    3.70
   9   0   3   -1.00    3.70
   0  -9   3    1.00    1.80
  -9   9   3    4.10    3.00
   9   0   3    7.20    3.10
   9   0   3   -2.70    3.80
   0  -9   3   -0.50    1.70
  -9   9   3   -0.90    3.00
   3   6  -3   45.40    6.10
  -9   3  -3   45.20    3.90
   3   6  -3   46.70    4.40
   6  -9  -3   46.40    4.60
  -9   3  -3   45.90    5.30
   6  -9  -3   53.89    4.60
   3   6  -3   42.60    4.90
  -9   3  -3   46.40    4.40
  -9   3  -3   42.90    3.90
   6  -9  -3   45.70    6.00
   6  -9  -3   49.20    4.20
  -9   3  -3   38.20    5.10
   3   6  -3   42.10    4.40
   9  -3   3   47.10    4.10
  -3  -6   3   57.19    5.30
   9  -3   3   49.70    4.80
  -6   9   3   40.50    5.40
   9  -3   3   34.90    4.50
   9  -3   3   55.49    5.70
  -3  -6   3   41.20    4.90
  -3  -6   3   40.20    5.40
   9  -3   3   45.30    7.40
  -3  -6   3   54.49    5.00
   9  -3   3   52.19    4.50
  -3  -6   3   38.20    3.10
  -6   9   3   39.80    5.00
  -6   9   3   52.79    7.60
  -9   6  -3   41.90    4.60
   6   3  -3   47.70    5.10
  -9   6  -3   43.20    5.30
   3  -9  -3   45.40    4.70
   3  -9  -3   41.60    4.30
  -9   6  -3   37.00    4.20
   3  -9  -3   42.60    4.00
  -9   6  -3   33.60    6.00
   6   3  -3   42.60    3.60
   3  -9  -3   44.30    2.80
   3  -9  -3   51.49    4.50
   3  -9  -3   47.80    3.70
   6   3  -3   24.10    4.60
   6   3  -3   47.00    4.80
   6   3  -3   45.20    4.90
   9  -6   3   46.40    4.40
   9  -6   3   39.10    4.00
  -3   9   3   45.50    5.70
   9  -6   3   23.10    6.00
   9  -6   3   46.90    4.30
  -6  -3   3   50.49    5.20
   9  -6   3   38.30    4.60
  -3   9   3   49.40    5.10
  -6  -3   3   36.50    5.50
  -3   9   3   52.89    7.80
  -6  -3   3   43.70    4.90
  -6  -3   3   46.30    5.30
   9  -6   3   39.20    3.40
   0  -9  -3    2.10    2.00
  -9   9  -3   -1.60    2.70
   0  -9  -3    1.10    1.80
   9   0  -3    1.70    3.80
  -9   9  -3   -2.30    3.40
   9   0  -3    7.80    3.00
   0  -9  -3    0.70    2.80
   9   0  -3   -4.60    2.30
   0  -9  -3    0.50    1.70
   0  -9  -3    2.40    2.70
   0  -9  -3   -1.30    2.30
   9   0  -3    3.50    2.70
  -9   9  -3   -2.10    2.50
  -9   9  -3   -1.60    2.60
   9   0  -3    2.70    3.70
   0   9   3    7.10    3.30
   0   9   3    2.70    1.80
   9  -9   3    1.70    2.50
  -9   0   3    0.00    2.70
  -9   0   3   -0.30    2.80
   9  -9   3    5.00    5.10
   9  -9   3    2.70    2.90
   0   9   3    0.40    3.10
  -9   0   3   -5.60    3.20
   0   9   3   -5.80    3.60
   9  -9   3    2.10    2.60
  -9   0   3   -0.60    3.40
  -9   0   3    0.40    1.60
  -9  12  -3    9.80    5.20
  12  -3  -3   14.30    3.50
  12  -3  -3    0.70    4.10
  -3  -9  -3   14.40    3.90
  -9  12  -3   20.60    4.80
  -3  -9  -3   16.50    3.80
  12  -3  -3    9.10    5.70
  -3  -9  -3   20.30    4.80
  -9  12  -3   16.20    3.90
  12  -3  -3   11.20    3.80
  -3  -9  -3   18.20    4.00
   3   9   3   22.40    4.10
   9 -12   3   20.90    4.10
   9 -12   3   11.10    3.70
   9 -12   3   17.60    3.70
   3   9   3   15.30    4.60
 -12   3   3   16.00    3.60
 -12   3   3   19.20    4.90
 -12   3   3   18.20    4.30
   9 -12   3    5.50    5.20
   3   9   3    5.40    4.80
 -12   3   3   14.60    3.00
  15  -6  -3   14.00    4.50
  -9  15  -3   20.80    5.00
  -9  15  -3   19.40    6.50
  -6  -9  -3   27.60    6.50
  -9  15  -3   17.70    7.10
  15  -6  -3   27.80    8.50
  15  -6  -3   12.20    4.50
  -6  -9  -3   22.90    5.10
  -6  -9  -3   14.10    5.20
  15  -6  -3   36.20    7.30
   6   9   3   27.10    6.70
   6   9   3   35.70    6.60
 -15   6   3   23.90    5.00
   9 -15   3   27.20    5.10
 -15   6   3   35.80    7.00
 -15   6   3   19.70    3.90
   9 -15   3    7.00    4.70
   9 -15   3   15.80    4.70
   6   9   3   22.80    6.50
  18  -9  -3   17.60    9.80
  18  -9  -3    3.70    4.90
  -9  -9  -3   -6.80    6.20
  -9  -9  -3   -6.50    5.90
  18  -9  -3    3.50    7.20
  -9  18  -3   -4.20    7.40
  -9  18  -3    4.00    5.20
  -9  18  -3   -6.00    8.20
   9   9   3   -1.40    6.90
   9   9   3    6.10    7.10
 -18   9   3    7.00    5.00
   9   9   3   -3.70    6.70
   9 -18   3   -1.90    4.80
   9 -18   3    3.10    5.00
 -18   9   3    5.70    6.90
   9 -18   3    1.80    5.80
  -7  17  -3   93.99   14.20
 -10  -7  -3   96.09   11.40
  17 -10  -3   80.39    9.40
  17 -10  -3   85.59   12.90
  17 -10  -3  103.59   11.40
  -7  17  -3  103.29   13.20
 -10  -7  -3   92.79   12.10
   7 -17   3   85.39   10.50
   7 -17   3   99.19    9.40
 -17  10   3   85.59    9.60
  10   7   3   84.89   11.90
  10   7   3   67.99   10.90
 -17  10   3   93.49    9.60
 -10  -4  -3  122.19   11.80
  14 -10  -3   95.49   12.40
  14 -10  -3  133.39   10.40
  -4  14  -3   84.89    9.40
  14 -10  -3  125.19   10.00
  -4  14  -3  137.49   13.10
 -10  -4  -3  132.29   11.60
 -10  -4  -3  117.59   12.90
  14 -10  -3  128.09   11.30
  -4  14  -3  117.59   13.80
 -14  10   3  130.29   10.60
   4 -14   3  127.29   10.20
  10   4   3  138.69   11.80
 -14  10   3  134.39   10.10
   4 -14   3  129.69    9.80
  10   4   3  114.09   12.20
   4 -14   3  126.49   10.90
 -14  10   3  130.69   10.60
  10   4   3  133.89   11.30
  -1  11  -3  197.68   16.40
  -1  11  -3  208.08   13.40
 -10  -1  -3  179.48   14.00
  11 -10  -3  211.28   16.40
 -10  -1  -3  178.28   14.80
  11 -10  -3  188.08   13.20
  11 -10  -3  200.78   13.20
 -10  -1  -3  180.88   13.80
  -1  11  -3  217.18   14.70
 -10  -1  -3  206.18   15.00
  11 -10  -3  204.08   13.80
  10   1   3  185.88   13.40
   1 -11   3  183.88   13.30
   1 -11   3  207.68   13.10
 -11  10   3  199.88   13.30
  10   1   3  230.78   16.00
  10   1   3  190.68   14.10
 -11  10   3  177.58   15.20
   1 -11   3  204.18   14.00
  10   1   3  198.68   13.20
 -11  10   3  211.78   14.30
 -10   2  -3  475.05   29.50
 -10   2  -3  489.85   29.30
 -10   2  -3  474.95   28.10
   2   8  -3  508.05   29.10
   2   8  -3  464.75   28.90
   8 -10  -3  478.45   28.50
   8 -10  -3  462.25   30.30
   8 -10  -3  478.25   28.60
 -10   2  -3  496.85   28.70
   2   8  -3  488.75   30.10
   8 -10  -3  470.65   28.60
   2   8  -3  488.15   28.40
  -2  -8   3  479.45   29.30
  10  -2   3  474.35   29.50
  -8  10   3  445.46   30.60
  -2  -8   3  506.15   28.60
  10  -2   3  446.46   28.90
  10  -2   3  510.75   31.20
  -2  -8   3  463.05   28.70
  10  -2   3  473.25   28.50
  -8  10   3  484.25   28.60
  10  -2   3  482.15   28.40
  -8  10   3  468.05   29.40
  -2  -8   3  514.85   28.70
 -10   5  -3  905.71   51.09
   5   5  -3  873.51   51.39
 -10   5  -3  887.41   51.79
 -10   5  -3  903.41   51.79
   5   5  -3  865.71   51.79
   5   5  -3  855.71   51.39
 -10   5  -3  896.31   50.99
   5 -10  -3  856.61   50.99
   5   5  -3  926.51   50.89
 -10   5  -3  901.41   50.89
   5 -10  -3  845.12   51.19
   5 -10  -3  937.61   51.49
   5 -10  -3  877.51   50.99
   5   5  -3  885.41   51.69
  10  -5   3  899.11   51.89
  10  -5   3  774.62   53.29
  10  -5   3  831.22   51.09
  -5  -5   3  847.62   51.49
  -5  -5   3  909.31   51.59
  10  -5   3  869.31   51.59
  -5  10   3  909.01   52.29
  -5  -5   3  914.11   51.49
  10  -5   3  883.11   50.99
  10  -5   3  849.02   50.79
  -5  10   3  927.91   53.79
  -5  -5   3  865.81   51.89
  10  -5   3  899.31   50.59
  -5  10   3  946.81   51.29
   8   2  -3  636.74   37.30
 -10   8  -3  680.33   37.20
   8   2  -3  602.84   37.60
   8   2  -3  578.34   38.20
   2 -10  -3  655.63   36.80
   2 -10  -3  633.04   37.10
   8   2  -3  661.53   37.40
 -10   8  -3  625.54   38.30
   2 -10  -3  634.04   37.50
 -10   8  -3  595.94   38.40
   2 -10  -3  624.44   37.00
 -10   8  -3  618.24   37.40
  -8  -2   3  638.94   37.60
  10  -8   3  631.04   37.10
  10  -8   3  631.24   37.00
  -8  -2   3  559.54   37.90
  -2  10   3  666.43   37.60
  -8  -2   3  660.23   38.50
  10  -8   3  606.24   37.30
  10  -8   3  573.94   39.80
  -2  10   3  672.43   39.60
  -8  -2   3  641.14   37.70
  -2  10   3  703.13   38.60
  10  -8   3  646.54   36.60
  -1 -10  -3  189.18   13.40
  -1 -10  -3  184.78   12.30
 -10  11  -3  182.68   14.20
 -10  11  -3  180.08   12.60
  11  -1  -3  193.28   13.30
  -1 -10  -3  189.18   12.90
  11  -1  -3  162.68   13.50
  11  -1  -3  167.28   14.80
  11  -1  -3  193.98   12.70
 -10  11  -3  168.68   13.30
  11  -1  -3  177.28   12.60
  -1 -10  -3  180.38   12.70
  10 -11   3  177.18   12.70
   1  10   3  196.68   15.10
 -11   1   3  186.58   12.90
  10 -11   3  188.98   12.70
 -11   1   3  189.18   14.60
   1  10   3  179.38   12.00
   1  10   3  178.28   13.40
  10 -11   3  203.98   12.60
 -11   1   3  181.58   13.30
   1  10   3  197.18   13.40
 -11   1   3  187.38   14.00
  -4 -10  -3  174.18   14.30
 -10  14  -3  195.88   15.30
  14  -4  -3  198.38   12.90
 -10  14  -3  152.18   14.30
  14  -4  -3  179.18   16.80
  -4 -10  -3  196.88   14.00
  14  -4  -3  164.88   14.30
 -10  14  -3  175.88   13.50
  -4 -10  -3  163.08   13.40
  14  -4  -3  195.68   13.70
   4  10   3  196.88   15.20
   4  10   3  173.38   16.00
   4  10   3  186.68   13.20
  10 -14   3  213.68   13.90
  10 -14   3  163.48   13.30
  10 -14   3  182.28   13.10
 -14   4   3  170.68   14.40
 -14   4   3  177.28   13.00
  -7 -10  -3   70.09    9.10
  17  -7  -3   60.89   11.30
  17  -7  -3   67.19    8.50
 -10  17  -3   54.09    7.90
 -10  17  -3   54.39    9.80
  -7 -10  -3   67.99   10.00
 -10  17  -3   67.89   11.10
  17  -7  -3   64.49    9.30
  10 -17   3   69.59    8.30
   7  10   3   70.69   10.20
   7  10   3   45.70    9.70
 -17   7   3   64.19    9.30
  10 -17   3   70.09    8.60
   7  10   3   68.49    9.80
 -17   7   3   46.10    7.20
  10 -17   3   72.49    8.80
 -10  20  -3    4.00    9.20
  20 -10  -3    6.00   10.20
 -10  20  -3   10.10   15.10
 -10 -10  -3    6.70    7.70
 -20  10   3   25.60    7.50
  10 -20   3   15.40    6.40
 -20  10   3   13.30    7.80
  10  10   3   19.80   11.00
 -11  -8  -3   41.50    9.00
  -8  19  -3   27.70   11.60
  -8  19  -3   28.30   10.60
 -11  -8  -3   25.00    8.90
  19 -11  -3   37.80   11.00
  19 -11  -3   36.80    7.00
  19 -11  -3   28.80    8.60
 -19  11   3   20.60    7.30
 -19  11   3   40.10    6.80
  11   8   3   22.60   10.50
  11   8   3   27.00   10.00
   8 -19   3   20.20    8.20
   8 -19   3   29.90    7.10
 -19  11   3   37.20    7.60
 -11  -5  -3  132.99   13.60
  16 -11  -3  141.69   12.10
  16 -11  -3  118.79   11.30
  -5  16  -3  124.99   16.90
  16 -11  -3   77.29   12.60
 -11  -5  -3  120.59   13.60
  16 -11  -3  121.29   11.00
  -5  16  -3  114.19   14.10
 -16  11   3  120.69   10.90
  11   5   3  127.89   12.90
 -16  11   3  126.59   11.20
  11   5   3  113.59   14.40
  11   5   3  116.49   12.40
 -16  11   3  121.29   10.60
   5 -16   3  122.29   11.10
   5 -16   3  109.19   11.50
  -2  13  -3  290.37   21.00
  -2  13  -3  306.57   22.70
 -11  -2  -3  319.17   21.30
 -11  -2  -3  291.97   20.10
 -11  -2  -3  266.97   21.30
  13 -11  -3  331.37   19.40
  13 -11  -3  296.77   19.70
  -2  13  -3  292.57   19.50
  13 -11  -3  275.17   21.90
  13 -11  -3  298.87   19.40
   2 -13   3  310.37   20.10
   2 -13   3  303.07   19.10
 -13  11   3  295.97   19.40
  11   2   3  297.27   20.70
  11   2   3  304.47   19.90
 -13  11   3  315.07   19.90
  11   2   3  284.17   22.10
 -11   1  -3  191.38   14.50
 -11   1  -3  189.78   13.40
  10 -11  -3  200.98   13.10
  10 -11  -3  205.38   13.40
   1  10  -3  192.18   12.70
   1  10  -3  197.48   15.40
   1  10  -3  189.78   14.00
 -11   1  -3  200.58   14.20
  10 -11  -3  214.48   13.50
  10 -11  -3  172.58   15.70
   1  10  -3  214.38   13.80
  -1 -10   3  205.58   13.00
  -1 -10   3  200.58   13.30
 -10  11   3  171.88   15.20
  -1 -10   3  189.48   13.90
  11  -1   3  195.58   13.10
  11  -1   3  195.98   14.20
  -1 -10   3  201.48   13.10
 -10  11   3  202.08   13.30
  11  -1   3  190.78   16.00
  11  -1   3  175.48   13.80
 -10  11   3  196.68   14.20
   7 -11  -3  385.86   23.70
 -11   4  -3  401.96   23.00
 -11   4  -3  396.16   24.40
 -11   4  -3  378.36   23.10
   4   7  -3  402.96   23.90
   7 -11  -3  396.36   24.80
   7 -11  -3  404.96   23.70
 -11   4  -3  357.26   24.20
   7 -11  -3  384.76   23.40
 -11   4  -3  393.66   23.50
   4   7  -3  378.36   24.00
 -11   4  -3  370.46   23.70
   4   7  -3  391.46   24.90
  -7  11   3  423.96   23.70
  11  -4   3  371.36   24.40
  -4  -7   3  376.26   24.00
  -4  -7   3  379.96   23.60
  -7  11   3  404.06   26.40
  -4  -7   3  397.86   23.80
  11  -4   3  364.86   26.30
  -7  11   3  412.66   24.90
  11  -4   3  382.16   23.90
  11  -4   3  388.16   23.50
  -4  -7   3  369.96   24.40
   7   4  -3  233.28   15.30
   4 -11  -3  228.88   14.60
   4 -11  -3  239.28   15.00
   4 -11  -3  223.68   14.70
   7   4  -3  228.08   15.50
 -11   7  -3  259.57   14.90
   7   4  -3  208.58   15.20
 -11   7  -3  188.78   16.30
 -11   7  -3  221.18   14.70
 -11   7  -3  246.38   16.20
   4 -11  -3  218.78   15.00
 -11   7  -3  233.68   14.80
   7   4  -3  219.38   15.90
  11  -7   3  249.18   14.80
  11  -7   3  224.38   14.50
  -7  -4   3  208.78   15.50
  11  -7   3  234.68   14.80
  -7  -4   3  235.88   15.80
  11  -7   3  252.17   15.70
  -4  11   3  270.17   19.00
  -4  11   3  237.08   15.00
  -7  -4   3  219.48   16.10
  -7  -4   3  246.28   15.60
  -4  11   3  253.07   16.50
  11  -7   3  210.68   17.60
  10   1  -3  170.18   12.70
  10   1  -3  187.98   13.00
  10   1  -3  181.58   14.60
   1 -11  -3  195.28   13.30
   1 -11  -3  185.38   12.50
 -11  10  -3  197.08   14.00
   1 -11  -3  184.48   11.90
 -11  10  -3  186.48   12.70
  10   1  -3  176.68   13.30
 -11  10  -3  177.28   13.00
 -10  -1   3  183.18   12.90
  -1  11   3  209.08   13.50
  11 -10   3  201.18   12.90
  11 -10   3  168.38   12.30
 -10  -1   3  186.78   14.40
  -1  11   3  172.28   14.00
  -1  11   3  179.48   11.90
  11 -10   3  160.78   15.80
 -10  -1   3  169.48   13.90
 -10  -1   3  198.88   13.40
  11 -10   3  195.18   12.70
  13  -2  -3  226.38   15.20
 -11  13  -3  238.58   16.50
 -11  13  -3  214.68   15.30
  -2 -11  -3  220.78   16.50
  -2 -11  -3  233.88   15.60
  13  -2  -3  207.98   16.70
  -2 -11  -3  203.38   15.10
  13  -2  -3  231.18   18.50
 -11  13  -3  212.78   17.00
  13  -2  -3  224.08   16.00
 -13   2   3  196.78   17.40
   2  11   3  177.88   17.80
  11 -13   3  236.78   15.40
  11 -13   3  225.58   15.10
  11 -13   3  225.58   18.10
   2  11   3  226.18   16.30
  11 -13   3  233.88   15.50
 -13   2   3  232.08   15.60
 -13   2   3  258.87   17.40
  16  -5  -3  134.69   13.70
  -5 -11  -3  120.99   12.50
  -5 -11  -3  122.19   12.00
  16  -5  -3  137.79   11.90
 -11  16  -3  156.18   12.30
 -11  16  -3  136.39   13.20
  16  -5  -3  107.19   14.90
 -11  16  -3  128.49   14.50
 -16   5   3  117.49   11.00
 -16   5   3  117.49   13.50
   5  11   3  100.19   14.50
   5  11   3  149.79   13.60
  11 -16   3  126.99   11.70
  11 -16   3  145.79   12.30
  11 -16   3  139.19   11.20
  19  -8  -3   42.70   10.00
 -11  19  -3   35.40   10.80
  19  -8  -3   17.10   10.10
  -8 -11  -3   29.50    8.20
 -11  19  -3   36.10    9.90
 -11  19  -3   45.10    8.20
  -8 -11  -3   46.60    9.90
 -19   8   3   45.20   10.40
 -19   8   3   21.70    8.00
 -19   8   3   29.90    6.90
   8  11   3   41.70   10.00
  11 -19   3   36.50    7.00
  11 -19   3   38.60    8.20
  11 -19   3   54.59    8.70
   8  11   3   42.80   10.30
 -12  -6  -3   -3.10    6.50
  -6  18  -3   -1.90    9.50
 -12  -6  -3   -3.50    6.60
  18 -12  -3    7.20    6.30
  -6  18  -3   -3.50    8.00
  18 -12  -3   -2.40    5.20
   6 -18   3    7.80    7.00
 -18  12   3   -0.90    5.20
   6 -18   3    2.80    4.90
  12   6   3    4.20    7.10
 -18  12   3    2.80    5.20
  12   6   3   -2.30    7.60
  -3  15  -3   17.70    8.00
  15 -12  -3    9.10    4.50
  15 -12  -3    3.00    6.80
  15 -12  -3   17.70    5.00
 -12  -3  -3   13.40    7.10
 -12  -3  -3   10.40    6.30
 -12  -3  -3    8.30    5.60
  -3  15  -3    3.40    6.00
  15 -12  -3   11.60    5.20
  12   3   3   16.80    5.80
   3 -15   3   12.00    5.80
  12   3   3   11.60    7.00
 -15  12   3   17.70    5.00
   3 -15   3   10.20    4.30
  12   3   3   10.70    6.20
 -15  12   3   10.60    4.80
  12 -12  -3    2.70    4.20
  12 -12  -3    3.40    3.60
   0  12  -3   -1.90    4.20
 -12   0  -3   -1.40    4.60
 -12   0  -3    2.60    3.70
  12 -12  -3    7.80    4.40
 -12   0  -3    1.50    5.70
   0  12  -3   -0.90    3.60
  12 -12  -3   13.40    5.30
   0  12  -3    8.30    5.60
   0 -12   3   -2.00    3.60
 -12  12   3    5.30    4.30
   0 -12   3   -0.90    4.70
  12   0   3    1.90    4.40
 -12  12   3    4.50    4.20
   0 -12   3    2.40    3.70
 -12  12   3   -3.90    4.70
  12   0   3    5.20    4.00
  12   0   3   -1.50    6.10
   9 -12  -3   11.90    3.70
   3   9  -3   16.00    4.30
   3   9  -3    9.80    3.30
   9 -12  -3   22.50    5.80
 -12   3  -3   10.90    4.50
 -12   3  -3   16.30    4.70
   9 -12  -3   16.90    3.80
 -12   3  -3   10.80    3.60
   3   9  -3   18.10    5.50
   9 -12  -3   13.10    4.30
 -12   3  -3   11.70    2.80
  -3  -9   3   13.80    3.90
  -3  -9   3   17.20    3.50
  12  -3   3   22.30    6.80
  -9  12   3   12.40    4.80
  -9  12   3   11.30    3.60
  12  -3   3   15.80    4.60
  12  -3   3   16.10    3.50
  12  -3   3   14.60    4.10
  -3  -9   3    9.80    4.60
  -9  12   3   18.00    5.90
  -3  -9   3   12.10    4.30
 -12   6  -3   59.39    5.90
   6 -12  -3   51.59    7.10
 -12   6  -3   70.39    7.50
 -12   6  -3   58.39    6.30
   6   6  -3   79.09    7.10
   6 -12  -3   63.09    7.40
   6 -12  -3   78.59    6.90
 -12   6  -3   61.79    5.90
   6 -12  -3   71.19    6.90
   6   6  -3   52.29    7.80
   6   6  -3   65.59    7.30
  -6  -6   3   66.19    7.20
  -6  -6   3   81.69    8.20
  12  -6   3   65.49    6.30
  -6  12   3   94.89   10.90
  -6  12   3   69.99    6.90
  12  -6   3   68.69    5.40
  -6  12   3   93.09    8.90
  12  -6   3   50.99    8.80
  12  -6   3   64.09    6.20
  12  -6   3   80.39    7.60
  -6  -6   3   64.09    7.30
  -6  -6   3   60.19    6.60
   3 -12  -3   14.40    3.50
   9   3  -3   17.40    4.30
   9   3  -3   18.90    4.60
   9   3  -3   10.90    5.10
   3 -12  -3   20.30    4.00
 -12   9  -3   12.10    3.50
   3 -12  -3   12.10    3.40
 -12   9  -3   17.90    3.90
   3 -12  -3   15.00    4.20
   9   3  -3   14.10    4.00
  -9  -3   3   10.20    3.90
  -9  -3   3   13.90    4.70
  -3  12   3   15.30    5.30
  -3  12   3   14.30    3.70
  -3  12   3   10.30    6.30
  12  -9   3   14.40    6.80
  -9  -3   3   14.10    5.20
  12  -9   3   13.70    3.50
  12  -9   3   12.30    3.60
  12  -9   3    6.20    3.80
  -9  -3   3   19.80    4.90
  12   0  -3   -3.30    5.10
   0 -12  -3    2.60    3.50
 -12  12  -3    0.70    3.60
 -12  12  -3    5.50    4.60
   0 -12  -3   -1.80    1.90
   0 -12  -3   -0.40    4.30
  12   0  -3    5.10    3.70
 -12  12  -3    3.70    4.70
  12   0  -3   -0.60    4.00
  12 -12   3    1.70    3.30
 -12   0   3   -0.80    4.70
  12 -12   3    0.50    3.60
  12 -12   3    6.00    3.70
 -12   0   3    7.80    5.40
   0  12   3    4.10    6.00
  12 -12   3    3.00    6.30
   0  12   3   -0.80    1.70
   0  12   3   -0.80    4.00
 -12   0   3   -0.90    3.40
  15  -3  -3    5.30    8.50
  15  -3  -3    6.00    5.80
 -12  15  -3    5.20    5.60
  -3 -12  -3    7.20    4.90
 -12  15  -3   10.90    6.40
  15  -3  -3   12.80    6.60
 -12  15  -3   17.50    5.10
  15  -3  -3   13.00    4.80
  -3 -12  -3    6.60    5.40
  -3 -12  -3   11.00    5.20
  12 -15   3   10.80    4.70
 -15   3   3    7.40    6.60
  12 -15   3   10.00    5.00
   3  12   3   11.30    7.10
  12 -15   3   11.60    5.00
   3  12   3    8.00    5.90
 -15   3   3   10.30    7.40
 -15   3   3   11.00    4.50
 -12  18  -3    0.40    5.20
  18  -6  -3    8.20    6.90
  -6 -12  -3    7.80    6.60
  -6 -12  -3   -0.30    6.00
 -12  18  -3   -6.50    7.50
  18  -6  -3    4.30    5.80
  18  -6  -3   -2.20    8.40
 -12  18  -3    1.80    7.00
 -18   6   3    9.00    5.30
 -18   6   3  -10.50    7.20
  12 -18   3   11.50    6.40
  12 -18   3   -4.90    6.10
  12 -18   3   -4.30    4.80
   6  12   3   12.20    8.00
 -18   6   3   10.30    7.00
   6  12   3  -10.20    7.90
  -7  20  -3   30.50   12.40
   7 -20   3   39.60    8.20
 -20  13   3   32.30    7.90
 -13  -4  -3   11.80    8.00
  -4  17  -3   19.90    8.50
  -4  17  -3   10.90   10.30
  17 -13  -3   37.40    7.20
  17 -13  -3   26.50    6.40
 -13  -4  -3    5.40    7.10
  17 -13  -3   21.20    5.90
  13   4   3   32.60    7.70
 -17  13   3   23.60    6.00
  13   4   3   16.50    8.50
 -17  13   3   22.70    6.40
   4 -17   3   21.50    5.60
 -17  13   3   13.40    6.00
  13   4   3   29.20    9.50
   4 -17   3   21.70    6.80
 -13  -1  -3  160.48   12.10
  14 -13  -3  140.49   11.50
 -13  -1  -3  144.09   14.10
  14 -13  -3  125.19   12.30
 -13  -1  -3  142.49   13.50
  -1  14  -3  139.69   14.90
  14 -13  -3  144.19   11.70
  -1  14  -3  105.09   13.30
  -1  14  -3  153.18   12.20
  13   1   3  137.19   15.10
  13   1   3  137.89   12.50
 -14  13   3  146.39   12.40
 -14  13   3  155.98   11.90
  13   1   3  153.28   13.40
   1 -14   3  145.19   13.20
   1 -14   3  141.99   11.60
   2  11  -3  290.37   21.60
  11 -13  -3  316.97   19.40
  11 -13  -3  292.27   19.50
  11 -13  -3  297.07   19.50
   2  11  -3  273.37   19.80
 -13   2  -3  309.47   19.60
 -13   2  -3  300.47   20.70
  -2 -11   3  315.97   19.50
  -2 -11   3  268.67   20.00
 -11  13   3  315.27   21.90
 -11  13   3  292.67   20.50
  13  -2   3  310.27   22.80
  13  -2   3  311.47   19.10
  13  -2   3  308.07   20.30
  -2 -11   3  287.27   19.40
  13  -2   3  297.27   20.70
 -11  13   3  299.97   19.40
   8 -13  -3  363.46   24.20
   5   8  -3  404.16   24.90
 -13   5  -3  347.27   24.80
 -13   5  -3  397.86   24.10
 -13   5  -3  407.56   23.70
   5   8  -3  390.66   25.80
   8 -13  -3  398.06   24.20
   8 -13  -3  389.96   24.00
   5   8  -3  413.26   24.70
 -13   5  -3  378.36   24.90
  13  -5   3  389.26   23.50
  -5  -8   3  420.96   25.30
  -8  13   3  380.36   25.60
  -8  13   3  386.96   27.50
  13  -5   3  401.46   24.10
  13  -5   3  407.86   24.40
  -8  13   3  364.66   24.00
  13  -5   3  416.86   25.40
  13  -5   3  347.77   26.90
  -5  -8   3  413.56   24.40
  -5  -8   3  384.06   24.10
  -5  -8   3  360.36   24.50
   8   5  -3  374.36   25.20
   8   5  -3  364.36   24.60
   8   5  -3  401.46   24.70
   8   5  -3  373.36   24.70
 -13   8  -3  357.16   23.80
 -13   8  -3  426.36   25.80
   5 -13  -3  383.66   24.30
 -13   8  -3  389.66   23.90
 -13   8  -3  396.16   24.00
   5 -13  -3  370.36   23.70
   5 -13  -3  389.76   23.80
  -8  -5   3  372.36   25.20
  13  -8   3  384.96   23.60
  -5  13   3  428.86   28.00
  -5  13   3  405.96   23.80
  13  -8   3  425.36   24.90
  -8  -5   3  425.56   24.80
  -8  -5   3  368.86   24.80
  -8  -5   3  383.66   24.50
  13  -8   3  377.26   23.80
  -5  13   3  429.06   26.30
  13  -8   3  392.46   23.90
  13  -8   3  324.97   26.70
 -13  11  -3  210.38   15.40
   2 -13  -3  239.08   16.30
   2 -13  -3  222.58   15.20
 -13  11  -3  227.78   15.20
  11   2  -3  227.78   17.50
  11   2  -3  224.08   16.10
  11   2  -3  221.58   15.40
  11   2  -3  193.08   16.00
  -2  13   3  206.68   18.20
  -2  13   3  225.48   15.70
 -11  -2   3  233.98   17.20
  13 -11   3  236.78   15.50
  13 -11   3  195.18   18.10
 -11  -2   3  236.38   17.00
 -11  -2   3  208.98   15.40
  -2  13   3  190.58   17.00
  13 -11   3  229.88   15.20
  13 -11   3  225.68   15.00
  -1 -13  -3  134.49   11.00
  14  -1  -3  145.99   11.60
 -13  14  -3  141.29   12.30
  14  -1  -3  118.19   12.10
  -1 -13  -3  165.18   12.80
 -13  14  -3  129.39   11.20
  14  -1  -3   95.69   14.20
   1  13   3  146.29   13.10
   1  13   3  113.59   14.00
 -14   1   3  139.99   11.80
  13 -14   3  130.49   11.60
  13 -14   3  119.29   11.00
  13 -14   3  143.99   11.10
 -14   1   3  129.19   13.70
 -14   1   3  141.79   13.10
  -4 -13  -3   14.00    7.40
  17  -4  -3    2.70    6.40
 -13  17  -3   14.70    7.90
  17  -4  -3   18.30    7.30
  17  -4  -3    4.00    9.90
 -13  17  -3   25.30    6.30
   4  13   3    8.60    8.10
 -17   4   3   17.40    9.00
   4  13   3    2.10    8.50
  13 -17   3   17.90    5.90
 -17   4   3   23.20    5.90
 -17   4   3    8.50    6.60
  13 -17   3   18.70    5.70
  13 -17   3   17.90    6.10
   7  13   3   27.00   11.20
  -5  19  -3   49.50   14.10
  -5  19  -3   46.70   12.00
 -14  -5  -3   52.29    9.80
  19 -14  -3   45.40    8.50
 -14  -5  -3   38.30    9.80
  19 -14  -3   21.30    8.20
   5 -19   3   41.40    9.60
  14   5   3   35.20   10.10
 -19  14   3   44.00    7.70
   5 -19   3   53.59   10.00
  14   5   3   35.10   12.20
 -19  14   3   38.10    8.00
  16 -14  -3   36.80    6.90
  16 -14  -3   25.00    7.30
  -2  16  -3   20.80   10.40
  16 -14  -3   31.20    6.30
 -14  -2  -3   15.50    8.30
 -14  -2  -3   34.70    8.30
  14   2   3   13.90    9.60
  14   2   3   40.10    7.40
   2 -16   3   37.70    6.10
 -16  14   3   18.90    6.70
  14   2   3   13.40    7.60
   2 -16   3   16.70    7.60
 -16  14   3   23.10    6.60
   1  13  -3  174.18   12.50
  13 -14  -3  139.39   11.40
  13 -14  -3  137.99   11.90
 -14   1  -3  147.59   11.80
 -14   1  -3  142.19   13.10
   1  13  -3  140.89   14.80
 -14   1  -3  142.09   14.30
  13 -14  -3  155.28   11.80
  -1 -13   3  144.69   11.60
  14  -1   3  112.89   15.00
 -13  14   3  140.19   11.70
 -13  14   3  129.29   12.50
  -1 -13   3  135.39   11.60
  14  -1   3  113.99   12.60
  -1 -13   3  125.79   12.50
  14  -1   3  159.48   11.50
  10 -14  -3  111.89   10.90
   4  10  -3  123.29   12.40
   4  10  -3  122.99   10.40
  10 -14  -3  133.89   10.40
   4  10  -3  126.49   11.80
 -14   4  -3  105.19   11.80
 -14   4  -3  133.29   10.30
  10 -14  -3  120.69    9.90
  -4 -10   3  127.89   11.00
  14  -4   3  114.19    9.40
  -4 -10   3  134.89   12.50
  14  -4   3  143.79   12.30
 -10  14   3  105.79   11.60
  14  -4   3  129.59   10.80
 -10  14   3  135.59   13.90
  -4 -10   3  127.29   12.20
  -4 -10   3  110.39   10.10
  14  -4   3  110.99   13.50
 -10  14   3  125.29   10.20
 -14   7  -3  209.68   13.60
   7 -14  -3  212.88   14.00
   7 -14  -3  206.58   14.50
 -14   7  -3  220.58   14.20
   7   7  -3  180.08   14.80
   7   7  -3  208.78   15.20
   7   7  -3  192.78   15.10
 -14   7  -3  193.38   15.30
   7 -14  -3  207.58   14.30
  14  -7   3  199.48   15.20
  -7  -7   3  196.48   14.20
  -7  -7   3  207.08   14.90
  14  -7   3  188.38   13.80
  -7  14   3  217.28   16.50
  -7  14   3  212.48   14.40
  14  -7   3  212.38   17.70
  -7  -7   3  188.38   15.30
  -7  -7   3  199.88   14.90
  14  -7   3  200.08   14.10
  -7  14   3  175.58   17.60
   4 -14  -3  177.38   13.60
  10   4  -3  168.08   13.40
  10   4  -3  168.98   14.90
   4 -14  -3  190.08   12.70
  10   4  -3  181.48   14.10
   4 -14  -3  187.68   12.80
 -14  10  -3  192.88   13.00
 -14  10  -3  173.58   13.10
 -14  10  -3  182.38   12.90
  10   4  -3  158.48   13.50
 -10  -4   3  180.38   15.50
  -4  14   3  164.18   16.60
  14 -10   3  179.78   12.80
 -10  -4   3  173.78   13.60
  14 -10   3  162.68   16.00
 -10  -4   3  161.88   14.30
  14 -10   3  183.18   12.80
  14 -10   3  175.58   13.50
  -4  14   3  178.28   15.50
  13   1  -3  115.99   11.50
 -14  13  -3  116.69   11.10
   1 -14  -3  138.29   11.80
 -14  13  -3  126.59   10.70
  13   1  -3  130.29   12.00
   1 -14  -3  129.99   10.60
  13   1  -3  125.29   14.10
  14 -13   3  134.09   10.70
 -13  -1   3  132.19   11.50
  -1  14   3  136.19   12.00
 -13  -1   3  102.79   13.30
  14 -13   3  120.79   11.00
  14 -13   3  121.19   10.60
  -1  14   3   94.79   13.90
  14 -13   3   86.69   15.00
  -1  14   3   98.09   13.90
 -13  -1   3  133.09   13.10
 -14  16  -3   48.50    7.40
  16  -2  -3   59.99    8.00
  -2 -14  -3   53.49    9.30
 -14  16  -3   43.70    8.10
  16  -2  -3   48.90   11.40
  16  -2  -3   51.19    8.60
  14 -16   3   50.39    7.10
  14 -16   3   54.39    7.80
 -16   2   3   61.59   10.70
 -16   2   3   28.10    8.00
  14 -16   3   51.49    7.50
 -16   2   3   38.80    7.40
   2  14   3   30.90    9.40
   2  14   3   45.70    9.10
 -14  19  -3   29.10    9.10
 -14  19  -3   21.90    7.10
  19  -5  -3   44.10    8.90
  19  -5  -3   40.00   12.50
  -5 -14  -3   21.40    7.80
   5  14   3   26.50    9.90
  14 -19   3   18.90    6.60
  14 -19   3   25.00    7.90
   5  14   3   16.30   10.70
 -19   5   3   35.20    9.00
 -19   5   3   30.60   10.30
  14 -19   3   31.50    7.80
 -15  -3  -3   -5.80    8.00
  18 -15  -3    9.70    5.90
  -3  18  -3   -0.80    9.40
  18 -15  -3    3.60    7.10
 -15  -3  -3   -2.40    6.50
  15   3   3  -17.00    7.70
 -18  15   3   -2.30    5.50
   3 -18   3    1.90    6.50
  15   3   3    0.30    6.60
 -18  15   3   -1.00    5.60
 -18  15   3    3.60    5.80
  15   3   3   -2.40    8.40
  15 -15  -3    8.90    5.20
 -15   0  -3    4.70    5.90
  15 -15  -3    3.40    4.70
  15 -15  -3   -1.80    5.00
 -15   0  -3   -7.50    6.70
 -15   0  -3   -2.30    6.60
   0  15  -3   -1.20    7.40
   0  15  -3    1.40    5.10
  15   0   3    6.30    6.40
  15   0   3   -4.10    7.60
 -15  15   3   -0.80    5.00
   0 -15   3    9.00    6.10
 -15  15   3   10.80    5.90
  15   0   3   -2.20    4.80
  12 -15  -3    2.90    4.50
   3  12  -3   13.90    6.90
  12 -15  -3    7.40    4.60
 -15   3  -3   11.80    6.00
  12 -15  -3   11.80    4.80
   3  12  -3   17.50    6.50
 -15   3  -3    6.20    4.50
 -15   3  -3    7.40    6.50
 -12  15   3   11.50    5.30
  15  -3   3   11.80    4.20
  15  -3   3   -1.00    6.90
  -3 -12   3    7.90    5.50
  15  -3   3    6.70    5.80
  -3 -12   3   14.60    5.30
  15  -3   3   12.10    5.50
 -12  15   3   10.30    5.90
 -12  15   3   -4.40    5.60
 -15   6  -3   21.40    4.80
   9 -15  -3   19.00    4.80
   9 -15  -3   17.40    5.30
   9 -15  -3   17.50    5.10
   6   9  -3   29.10    6.80
   6   9  -3   33.70    6.90
 -15   6  -3   23.30    6.00
   6   9  -3   31.60    5.80
 -15   6  -3   21.40    4.00
  -9  15   3   18.50    8.30
  -6  -9   3    6.40    4.80
  15  -6   3   29.00    5.40
  -9  15   3   16.40    5.20
  15  -6   3   15.90    5.90
  15  -6   3   16.70    4.60
  -9  15   3   25.00    6.70
  15  -6   3   13.70    7.50
  -6  -9   3   18.10    6.20
   6 -15  -3   23.70    5.30
   9   6  -3   15.20    5.60
   9   6  -3   22.10    6.00
   9   6  -3   18.30    5.80
 -15   9  -3   13.30    4.60
 -15   9  -3   30.40    5.40
   6 -15  -3   19.60    4.50
   6 -15  -3   16.10    5.20
  -6  15   3   37.00    9.30
  -9  -6   3   17.40    6.30
  -9  -6   3   23.50    6.70
  -6  15   3   22.00    4.70
  15  -9   3   30.70    8.90
  15  -9   3   24.00    5.00
  -6  15   3   22.40    7.40
  15  -9   3   18.00    5.60
 -15  12  -3   13.50    4.60
 -15  12  -3    5.20    5.00
   3 -15  -3   12.10    4.50
  12   3  -3    6.10    5.80
  12   3  -3   18.30    5.60
   3 -15  -3   14.00    5.50
 -15  12  -3   15.30    5.10
  12   3  -3    4.80    6.60
 -12  -3   3   13.40    6.70
  15 -12   3    5.20    4.50
  -3  15   3   14.80    6.90
  -3  15   3   11.30    8.30
  15 -12   3    5.70    4.90
  15 -12   3    9.30    7.60
 -12  -3   3   -0.60    5.70
  15 -12   3    9.10    4.60
  15   0  -3    7.80    8.20
 -15  15  -3    4.10    5.10
   0 -15  -3    3.90    5.40
  15   0  -3    8.40    5.70
 -15  15  -3    6.40    6.10
  15   0  -3    3.90    6.20
   0 -15  -3    4.10    6.00
   0  15   3   -9.10    7.10
 -15   0   3   -7.20    5.90
  15 -15   3   -4.30    5.70
   0  15   3   -2.60    5.50
 -15   0   3    6.30    8.00
  15 -15   3   -0.20    5.00
  15 -15   3    1.40    4.60
 -15  18  -3    2.40    6.60
  18  -3  -3   11.80    8.60
  -3 -15  -3    2.40    6.90
  18  -3  -3  -10.50    9.00
 -15  18  -3   -1.20    6.90
 -18   3   3  -13.30    7.10
 -18   3   3    0.70    6.90
   3  15   3   -1.20    8.50
   3  15   3   -3.70    8.80
  15 -18   3   -7.30    5.00
  15 -18   3   -5.30    6.60
  15 -18   3    4.50    6.90
  17 -16  -3   31.10    7.80
  17 -16  -3   33.30    7.20
  17 -16  -3   38.00    7.10
 -16  -1  -3   18.50    9.40
 -16  -1  -3   27.40    8.70
  -1  17  -3   27.00   10.70
  16   1   3   36.40    7.70
 -17  16   3   26.20    7.30
  16   1   3   44.90   10.80
 -17  16   3   29.60    7.00
  16   1   3   14.10   10.90
   1 -17   3   28.00    8.00
   2  14  -3   37.20    7.70
  14 -16  -3   36.70    6.50
 -16   2  -3   30.60    7.00
  14 -16  -3   31.30    6.50
 -16   2  -3   18.80    8.80
 -16   2  -3   23.80    7.30
   2  14  -3   10.30    9.10
  14 -16  -3   39.10    7.70
  16  -2   3   22.70   10.30
 -14  16   3   23.10    6.30
 -14  16   3   31.30    7.60
  -2 -14   3   29.20    7.60
  16  -2   3   29.60    6.50
  16  -2   3   40.30    8.90
   5  11  -3  136.89   12.50
 -16   5  -3  130.09   10.90
  11 -16  -3  130.39   11.40
 -16   5  -3  102.79   12.00
  11 -16  -3  111.29   10.80
   5  11  -3  109.19   14.20
  11 -16  -3  135.49   10.90
 -11  16   3  105.99   14.50
 -11  16   3  114.99   10.70
  16  -5   3  118.39   11.30
  -5 -11   3  113.29   12.00
  16  -5   3  105.19   12.00
  16  -5   3   95.19   13.60
 -11  16   3  129.49   13.00
  -5 -11   3  116.09   11.80
   8   8  -3  282.27   19.20
 -16   8  -3  275.37   17.80
   8   8  -3  228.68   19.00
   8 -16  -3  268.17   17.30
   8 -16  -3  249.97   17.30
   8 -16  -3  246.48   18.30
   8   8  -3  247.68   18.70
 -16   8  -3  254.47   16.70
 -16   8  -3  234.88   18.10
  16  -8   3  200.08   20.40
  -8  -8   3  227.48   18.10
  -8  -8   3  242.88   18.60
  -8  16   3  244.28   17.50
  16  -8   3  235.68   17.10
  -8  16   3  217.58   20.90
  16  -8   3  254.37   18.80
  16  -8   3  278.67   17.80
  -8  16   3  293.37   20.60
   5 -16  -3  131.99   12.20
   5 -16  -3  141.59   11.20
  11   5  -3  153.18   14.30
  11   5  -3  132.79   12.60
 -16  11  -3  140.89   11.30
 -16  11  -3  129.19   11.60
 -16  11  -3  124.99   11.20
  11   5  -3  138.69   14.00
  -5  16   3  138.69   15.10
  16 -11   3  128.99   11.20
  16 -11   3  124.59   12.10
  -5  16   3  100.39   15.00
 -11  -5   3  121.09   13.00
 -11  -5   3  139.89   13.40
  16 -11   3  101.39   13.90
 -16  14  -3   55.79    7.60
  14   2  -3   57.49    8.20
 -16  14  -3   57.39    7.90
   2 -16  -3   51.99    8.50
   2 -16  -3   61.49    8.20
  14   2  -3   53.79    9.30
 -16  14  -3   56.29    7.60
  14   2  -3   48.20   10.50
  16 -14   3   38.30    7.60
 -14  -2   3   52.39   10.00
  16 -14   3   54.89    7.60
  -2  16   3   41.90   10.40
 -14  -2   3   26.70    9.20
  16 -14   3   59.89    7.70
  -1 -16  -3   12.50    8.20
  17  -1  -3   20.70   10.40
 -16  17  -3   21.90    7.40
 -16  17  -3   22.00    7.20
  17  -1  -3   21.50    6.80
  17  -1  -3   29.20    9.80
  16 -17   3   22.70    7.50
   1  16   3   23.70    8.10
  16 -17   3   38.70    7.50
 -17   1   3   15.10    8.70
   1  16   3   13.50    9.60
  16 -17   3   25.40    7.20
 -17   1   3   31.50    8.70
  16 -17  -3   22.80    7.90
   1  16  -3   12.70    9.40
  16 -17  -3   18.20    6.20
 -17   1  -3   11.20    8.30
  16 -17  -3   18.10    6.60
 -17   1  -3   18.60    7.80
 -16  17   3   36.70    8.20
  17  -1   3   21.80   10.00
  17  -1   3   17.60    7.60
 -16  17   3   23.00    6.70
  -1 -16   3   28.90    8.60
  17  -1   3   40.90    9.70
   4  13  -3   14.80    8.40
 -17   4  -3   17.20    7.10
   4  13  -3   23.90    8.20
  13 -17  -3   16.40    6.10
  13 -17  -3   19.20    6.10
 -17   4  -3   17.40    5.80
  13 -17  -3   39.60    7.00
 -17   4  -3   38.20    9.70
  -4 -13   3   23.40    7.40
  -4 -13   3   19.00    6.80
  17  -4   3    8.90    9.80
 -13  17   3   18.40    6.30
  17  -4   3   24.10    7.30
 -13  17   3   27.90    7.80
  17  -4   3   33.20    8.00
   7  10  -3   79.99   10.00
   7  10  -3   92.39   11.50
  10 -17  -3   88.29    9.40
 -17   7  -3   77.99   10.00
 -17   7  -3   84.19    9.30
   7  10  -3   73.19   10.70
  10 -17  -3   78.69    9.30
  10 -17  -3   85.59    9.90
 -10  17   3   83.49    9.40
  17  -7   3   74.19    9.30
  -7 -10   3   83.29   10.90
  -7 -10   3   78.09   10.00
 -10  17   3   81.89   11.40
  17  -7   3   85.29   12.80
 -10  17   3   75.79   12.00
   7 -17  -3   89.69    9.50
   7 -17  -3   87.29   11.00
   7 -17  -3   65.59    8.40
  10   7  -3   74.49   10.60
  10   7  -3   70.39    9.70
 -17  10  -3   71.09    8.80
 -17  10  -3   68.59    8.10
  10   7  -3   65.19    9.10
 -10  -7   3   76.19    9.80
 -10  -7   3   45.90    8.90
  -7  17   3   67.49    9.10
  17 -10   3   50.99   11.40
  -7  17   3   54.69   10.90
  17 -10   3   57.39    9.20
  17 -10   3   64.69    8.50
  -7  17   3   46.80   11.50
 -17  13  -3   18.00    5.90
  13   4  -3   23.40    7.10
   4 -17  -3   12.40    6.10
 -17  13  -3   15.20    5.50
  13   4  -3   34.50   10.10
  13   4  -3    6.80    7.20
   4 -17  -3    8.40    5.20
 -17  13  -3   15.10    5.90
  -4  17   3   19.10    8.00
  17 -13   3   13.80    5.80
  -4  17   3   18.30    9.50
  17 -13   3   22.30    7.20
 -13  -4   3   12.20    8.20
 -13  -4   3   22.20    7.60
 -17  16  -3   27.00    7.40
   1 -17  -3   17.50    7.50
  16   1  -3   29.60    9.30
  16   1  -3   15.00   10.00
 -17  16  -3   30.10    6.90
 -17  16  -3   36.30    7.60
  16   1  -3   10.10    6.90
  17 -16   3   18.70    7.80
 -16  -1   3   18.00    9.10
  -1  17   3   15.80   11.30
  17 -16   3   31.60    6.80
 -16  -1   3   22.60    9.40
 -18   3  -3   -5.30    7.20
  15 -18  -3    2.00    6.00
   3  15  -3    3.10    8.10
   3  15  -3   -3.60    9.60
  15 -18  -3    9.10    7.10
 -18   3  -3   -8.00    7.50
  15 -18  -3    2.40    5.50
 -15  18   3   11.40    6.00
  18  -3   3    7.20    7.60
 -15  18   3    8.00    7.10
  18  -3   3  -16.00    9.50
  -3 -15   3   -1.60    6.80
   6  12  -3   -5.90    6.70
  12 -18  -3   11.00    5.40
 -18   6  -3    2.80    7.40
 -18   6  -3   10.00    7.80
 -18   6  -3   13.60    6.30
   6  12  -3   -1.90    8.40
  12 -18  -3    9.10    6.70
  12 -18  -3    7.40    5.50
  -6 -12   3   -0.50    6.30
 -12  18   3   -4.00    8.30
 -12  18   3    4.10    5.60
  18  -6   3   21.80    8.00
 -12  18   3    0.40    7.20
  18  -6   3   -2.70    8.40
  -6 -12   3    2.70    6.70
  18  -6   3    5.60    6.70
 -18   9  -3    4.80    5.20
   9   9  -3    1.90    6.90
   9   9  -3    7.00    7.00
   9 -18  -3    1.10    5.80
   9 -18  -3    6.00    5.10
   9   9  -3   -4.70    6.90
 -18   9  -3   -9.80    5.10
 -18   9  -3    0.80    4.10
   9 -18  -3    1.20    6.40
  18  -9   3   -2.70    5.90
  18  -9   3  -17.20    7.10
  -9  18   3   -1.00    9.10
  -9  18   3   10.80    6.00
  -9  -9   3   -6.60    6.10
  -9  18   3    1.90    7.90
  -9  -9   3   -4.30    6.40
  18  -9   3   -5.00    4.50
 -18  12  -3    1.70    6.00
  12   6  -3    2.80    6.90
  12   6  -3   -0.70    7.20
 -18  12  -3   -1.00    4.90
   6 -18  -3    7.00    5.20
   6 -18  -3   -5.60    6.50
 -12  -6   3    9.50    6.90
  -6  18   3    1.40    9.40
 -12  -6   3    5.90    7.00
  -6  18   3    1.90    9.50
  18 -12   3    8.10    9.30
  18 -12   3    6.90    6.40
  18 -12   3    7.40    6.10
   3 -18  -3    1.40    6.60
  15   3  -3    6.20    8.40
 -18  15  -3   -7.10    5.70
 -18  15  -3    6.00    5.70
  15   3  -3    3.00    9.50
  15   3  -3    6.70    6.80
 -18  15  -3    1.60    5.60
   3 -18  -3    0.30    5.80
  18 -15   3    1.80    6.40
  -3  18   3  -11.60   10.00
 -15  -3   3   -1.30    7.80
 -15  -3   3   10.00    7.50
  18 -15   3    5.80    7.10
 -19   5  -3   57.19   10.40
   5  14  -3   22.40   11.00
 -19   5  -3   37.80    8.20
  14 -19  -3   41.30    7.60
   5  14  -3   34.10   10.60
  14 -19  -3   54.99    8.60
  14 -19  -3   28.70    7.90
 -19   5  -3   30.30   10.90
  19  -5   3   36.50    8.80
 -14  19   3   38.30    8.50
 -14  19   3   33.70    9.60
  19  -5   3   22.20   11.90
  -5 -14   3   36.40    9.40
   8  11  -3   15.20    9.10
 -19   8  -3   38.30    7.80
  11 -19  -3   19.20    6.30
   8  11  -3   37.90    9.70
  11 -19  -3   32.30    8.50
  11 -19  -3   42.50    8.20
 -19   8  -3   37.10    8.40
 -11  19   3   31.40    7.90
  -8 -11   3   24.70    8.00
  19  -8   3   40.50    8.70
 -11  19   3   18.60    9.30
  -8 -11   3   27.10    8.30
 -11  19   3   30.70    9.90
  19  -8   3   20.30   10.10
   8 -19  -3   32.10    6.90
  11   8  -3   29.40    9.60
 -19  11  -3   35.60    7.10
  11   8  -3   46.10    9.70
 -19  11  -3   27.90    8.60
   8 -19  -3   36.50    8.10
 -19  11  -3   41.00    7.30
  19 -11   3   36.70   10.30
  19 -11   3   34.80    8.70
 -11  -8   3   23.20    7.90
 -11  -8   3   43.90    9.20
  19 -11   3   47.30    7.60
  -8  19   3   22.90   10.20
  -8  19   3   40.00   11.60
   5 -19  -3   22.20    6.70
   5 -19  -3   31.30    8.60
 -19  14  -3   36.10    7.50
  14   5  -3   30.60   10.50
  14   5  -3   23.90    8.60
 -19  14  -3   27.90    7.30
  19 -14   3   19.70    7.90
  -5  19   3   32.00   12.60
  19 -14   3   30.00    7.20
 -14  -5   3   26.60    8.40
 -14  -5   3   24.10    9.00
   7  13  -3   25.00   12.40
 -20   7  -3   35.40    8.50
  10 -20  -3   42.50    8.20
 -20  10  -3   25.40    7.60
 -20  10  -3    7.50    7.50
  10  10  -3    7.20    9.00
  10 -20  -3   12.20    8.50
 -10  20   3   31.00   12.50
 -10 -10   3   19.10    8.20
 -10  20   3   38.60   12.40
  20 -10   3    2.00   10.10
 -10 -10   3   24.30    8.00
 -20  13  -3   47.50    8.50
   7 -20  -3   49.10    8.50
  -7  20   3   38.70   12.70
   0   1  -4   20.80    1.20
   0   1  -4   23.50    1.40
  -1   0  -4   17.20    1.50
   0   1  -4   21.30    1.20
   1  -1  -4   17.20    1.20
   0   1  -4   23.80    1.30
  -1   0  -4   21.20    1.50
   1  -1  -4   15.60    1.70
  -1   0  -4   16.10    1.30
   1  -1  -4   18.80    1.30
   1  -1  -4   17.80    1.20
  -1   0  -4   17.30    1.30
   0   1  -4   21.90    1.40
   1  -1  -4   18.40    1.50
   0  -1   4   18.90    1.30
   0  -1   4   14.50    1.10
   1   0   4   15.80    1.30
   1   0   4   13.90    1.60
  -1   1   4   18.40    1.80
  -1   1   4   15.80    1.20
   1   0   4   15.50    2.00
   1   0   4   17.00    1.50
  -1   1   4   15.70    1.10
   0  -1   4   23.50    1.30
   0  -1   4   16.40    1.20
   1   0   4   16.50    1.50
  -1   3  -4   63.09    4.20
  -1   3  -4   60.19    4.40
   3  -2  -4   68.09    4.30
  -1   3  -4   61.59    3.90
   3  -2  -4   74.29    4.20
  -2  -1  -4   67.29    4.80
   3  -2  -4   71.49    4.20
  -1   3  -4   62.99    4.90
   3  -2  -4   58.09    5.70
  -2  -1  -4   66.29    4.40
  -2  -1  -4   69.29    4.60
  -1   3  -4   67.09    4.00
  -2  -1  -4   55.59    4.40
   3  -2  -4   73.79    4.20
   3  -2  -4   78.59    4.60
  -2  -1  -4   65.39    4.20
   3  -2  -4   57.19    4.50
   2   1   4   62.39    4.60
  -3   2   4   73.19    4.20
   1  -3   4   64.99    4.10
  -3   2   4   71.09    4.50
  -3   2   4   70.69    4.20
   1  -3   4   69.59    4.20
   2   1   4   63.09    4.50
   2   1   4   63.69    4.40
   2   1   4   62.09    4.40
   1  -3   4   64.29    4.30
   1  -3   4   65.89    3.90
   1  -3   4   65.79    3.90
  -3   2   4   73.29    4.80
   1  -3   4   64.39    4.20
   2   0  -4  179.68   10.70
   2   0  -4  177.98   10.70
   0  -2  -4  181.28   10.70
  -2   2  -4  179.58   10.70
   0  -2  -4  180.98   10.70
  -2   2  -4  179.38   10.80
   2   0  -4  180.38   10.70
  -2   2  -4  167.28   11.30
  -2   2  -4  199.68   11.30
   0  -2  -4  185.88   10.80
   0  -2  -4  189.68   10.60
   2   0  -4  181.18   10.80
   0  -2  -4  203.58   10.80
   2   0  -4  179.98   10.90
   2   0  -4  186.78   10.70
   2   0  -4  187.98   10.50
   2   0  -4  182.98   10.70
   2   0  -4  186.68   10.90
   0   2   4  214.18   11.40
   2  -2   4  198.58   10.90
   0   2   4  185.48   10.60
  -2   0   4  180.08   10.50
  -2   0   4  176.68   10.60
  -2   0   4  182.08   10.70
   2  -2   4  198.18   10.90
  -2   0   4  175.48   10.90
  -2   0   4  181.58   10.70
   2  -2   4  179.08   10.60
   2  -2   4  183.38   10.70
   0   2   4  177.48   10.60
   2  -2   4  178.18   10.70
   2  -2   4  187.08   11.00
   5  -3  -4  450.25   27.70
  -3  -2  -4  456.95   26.50
  -2   5  -4  481.75   27.20
  -3  -2  -4  440.46   26.40
  -3  -2  -4  465.05   26.90
   5  -3  -4  452.05   26.00
  -2   5  -4  443.06   26.60
   5  -3  -4  458.95   26.20
  -2   5  -4  452.95   25.80
  -2   5  -4  462.05   26.20
   5  -3  -4  437.86   26.20
  -3  -2  -4  459.75   26.10
  -3  -2  -4  455.65   26.60
  -3  -2  -4  474.95   26.70
   5  -3  -4  447.76   26.50
   5  -3  -4  441.36   26.40
   3   2   4  499.85   26.60
  -5   3   4  461.25   26.50
  -5   3   4  465.75   26.20
   3   2   4  471.35   25.90
   2  -5   4  450.05   25.80
  -5   3   4  456.85   26.20
  -5   3   4  482.25   26.80
   2  -5   4  462.55   26.20
   3   2   4  470.35   26.50
   2  -5   4  436.06   26.20
   3   2   4  435.46   26.50
   2  -5   4  440.56   25.80
   2  -5   4  446.56   26.30
   3   2   4  443.56   26.50
   2  -5   4  438.26   26.30
   2  -5   4  461.45   25.80
   3   2   4  463.05   26.70
  -5   3   4  451.25   26.30
   2  -3  -4   67.79    4.30
  -3   1  -4   71.69    4.20
   1   2  -4   65.59    4.60
   1   2  -4   60.69    4.30
  -3   1  -4   70.89    4.60
   2  -3  -4   69.39    4.30
   2  -3  -4   72.09    4.40
  -3   1  -4   71.19    4.30
   2  -3  -4   68.19    4.70
   1   2  -4   62.09    4.40
   1   2  -4   61.09    4.30
  -3   1  -4   75.29    4.30
   2  -3  -4   61.59    4.30
   3  -1   4   67.39    4.50
  -1  -2   4   67.09    4.50
   3  -1   4   75.39    4.30
  -2   3   4   71.69    4.90
  -1  -2   4   66.59    4.60
  -1  -2   4   66.69    4.30
   3  -1   4   72.09    4.20
   3  -1   4   69.39    4.20
  -1  -2   4   64.39    4.40
  -1  -2   4   65.59    4.30
   3  -1   4   75.49    4.40
  -2   3   4   65.59    6.30
   3  -1   4   69.39    4.60
  -2   3   4   64.59    4.70
   3  -1   4   66.69    4.60
   3  -1   4   60.69    5.90
  -3   4  -4  128.39    7.90
  -3   4  -4  147.69    8.90
  -3   4  -4  122.19    7.80
   4  -1  -4  123.89    7.50
   4  -1  -4  116.79    7.70
  -1  -3  -4  121.09    7.50
   4  -1  -4  124.99    8.40
  -3   4  -4  132.39    7.30
  -1  -3  -4  124.09    7.30
  -1  -3  -4  113.09    7.90
  -1  -3  -4  120.49    7.60
  -3   4  -4  135.09    7.60
   4  -1  -4  119.29    7.60
  -1  -3  -4  113.49    7.80
  -1  -3  -4  116.29    7.60
   4  -1  -4  109.99    7.40
   4  -1  -4  123.09    7.70
   4  -1  -4  121.59    8.00
   4  -1  -4  121.59    7.70
  -4   1   4  123.79    7.50
  -4   1   4  115.59    7.60
   1   3   4  126.99    8.30
   1   3   4  127.49    7.60
   1   3   4  118.49    7.60
   3  -4   4  136.09    7.60
   3  -4   4  120.69    7.50
   3  -4   4  139.59    7.50
  -4   1   4  117.69    7.70
   1   3   4  114.29    7.60
   1   3   4  128.69    8.00
   3  -4   4  121.79    7.60
   1   3   4  123.29    7.60
  -4   1   4  129.09    8.00
  -4   1   4  116.49    7.30
   3  -4   4  133.89    7.50
   3  -4   4  135.89    8.00
   7  -4  -4    0.60    1.10
   7  -4  -4    2.80    1.50
   7  -4  -4    1.60    2.30
  -4  -3  -4    3.40    2.20
  -4  -3  -4    1.60    1.10
   7  -4  -4    0.90    1.40
  -3   7  -4   -1.30    1.30
  -3   7  -4    2.60    2.80
  -3   7  -4    2.80    0.60
   7  -4  -4    1.80    1.20
  -3   7  -4    2.50    2.10
   7  -4  -4    2.40    1.60
   7  -4  -4   -2.40    1.70
  -4  -3  -4    2.80    1.80
  -4  -3  -4    3.80    2.60
   7  -4  -4    7.50    3.70
  -4  -3  -4    2.10    2.50
   7  -4  -4    1.80    1.50
  -7   4   4    3.30    1.20
   4   3   4    0.80    2.30
   3  -7   4    1.50    0.70
  -7   4   4    2.40    2.40
  -7   4   4    0.10    1.40
   4   3   4    0.60    1.00
   4   3   4    2.10    2.00
   3  -7   4    0.30    0.70
  -7   4   4    4.70    1.70
   4   3   4    0.60    2.00
   4   3   4    2.20    1.90
   3  -7   4    1.40    0.60
   3  -7   4    3.30    1.50
  -7   4   4    0.90    1.60
   3  -7   4    1.10    1.60
   3  -7   4    0.30    1.40
   3  -7   4   -0.80    1.20
   4  -4  -4  859.11   48.10
   4  -4  -4  837.82   48.00
  -4   0  -4  814.02   48.30
   4  -4  -4  831.82   48.10
  -4   0  -4  885.31   48.70
   4  -4  -4  880.51   47.80
  -4   0  -4  864.81   47.90
   0   4  -4  872.61   48.20
   0   4  -4  828.52   47.90
   0   4  -4  847.02   48.30
  -4   0  -4  813.62   48.30
   4  -4  -4  865.81   47.80
   0   4  -4  847.32   47.90
  -4   0  -4  850.61   47.70
   0   4  -4  913.11   48.80
  -4   0  -4  834.62   48.20
   4  -4  -4  864.91   48.50
   0  -4   4  838.52   47.90
  -4   4   4  842.92   47.90
   4   0   4  866.11   48.60
   0  -4   4  846.82   48.10
  -4   4   4  865.21   47.80
   0  -4   4  807.82   47.90
   4   0   4  885.81   47.80
   4   0   4  854.51   48.00
  -4   4   4  831.42   48.40
  -4   4   4  876.11   47.90
   4   0   4  796.12   48.30
   4   0   4  805.12   48.90
   0  -4   4  811.42   48.00
   0  -4   4  851.71   47.80
   0  -4   4  844.12   48.20
   4   0   4  815.12   48.30
   4   0   4  842.22   48.10
  -4   4   4  752.52   49.60
   3   1  -4  122.19    7.60
   3   1  -4  128.29    7.50
   3   1  -4  127.89    7.60
   1  -4  -4  113.49    7.10
   3   1  -4  117.99    7.80
  -4   3  -4  107.79    8.70
   3   1  -4  126.69    7.40
   1  -4  -4  127.59    7.30
   3   1  -4  119.09    7.50
  -4   3  -4  121.69    7.80
   1  -4  -4  113.49    7.20
   3   1  -4  134.69    7.60
   1  -4  -4  119.59    7.00
   1  -4  -4  117.49    7.40
  -4   3  -4  113.89    7.40
   1  -4  -4  111.29    7.50
  -1   4   4  137.29    8.20
  -3  -1   4  130.59    7.80
  -3  -1   4  127.19    7.50
  -3  -1   4  129.09    8.10
   4  -3   4  116.19    7.30
  -3  -1   4  125.19    7.60
   4  -3   4  124.29    7.50
   4  -3   4  111.39    7.40
  -1   4   4  119.39    7.10
  -3  -1   4  125.69    7.00
  -3  -1   4  126.99    7.60
  -1   4   4  116.29    7.00
  -1   4   4  114.49    7.70
   4  -3   4  116.09    7.00
   4  -3   4  109.19    8.90
  -1   4   4  120.29    8.70
   6  -2  -4   66.79    4.70
  -2  -4  -4   65.59    5.00
  -2  -4  -4   53.89    5.10
  -4   6  -4   51.79    5.00
   6  -2  -4   59.09    5.10
   6  -2  -4   61.39    4.20
  -2  -4  -4   59.29    4.70
  -2  -4  -4   63.69    4.00
   6  -2  -4   71.79    4.50
   6  -2  -4   63.49    6.20
  -2  -4  -4   56.89    4.60
  -4   6  -4   51.29    4.50
  -2  -4  -4   56.69    4.80
   6  -2  -4   79.49    4.70
  -4   6  -4   66.29    4.60
   6  -2  -4   67.09    4.90
   6  -2  -4   72.69    4.50
  -4   6  -4   65.99    6.40
   6  -2  -4   55.29    4.70
  -4   6  -4   63.69    3.60
   2   4   4   59.19    4.60
   2   4   4   59.59    4.90
   2   4   4   60.89    5.10
   2   4   4   63.59    4.80
  -6   2   4   66.09    4.50
   4  -6   4   58.29    3.70
   4  -6   4   64.89    4.60
  -6   2   4   62.19    4.60
   2   4   4   69.39    5.50
   2   4   4   63.59    4.50
  -6   2   4   58.89    4.40
   4  -6   4   56.29    4.40
   4  -6   4   52.49    4.50
  -6   2   4   60.09    4.80
   4  -6   4   61.19    5.10
  -6   2   4   66.09    4.30
  -5  -4  -4   13.20    3.60
   9  -5  -4   15.10    2.60
   9  -5  -4   13.60    3.90
   9  -5  -4   10.80    2.50
   9  -5  -4   12.90    2.40
   9  -5  -4   13.40    2.10
  -5  -4  -4   12.10    1.60
  -4   9  -4   12.70    2.40
  -5  -4  -4    7.00    2.90
  -4   9  -4   15.60    2.50
   9  -5  -4   13.70    3.00
   9  -5  -4   13.30    5.10
  -4   9  -4   11.80    3.30
  -5  -4  -4    8.80    3.20
   9  -5  -4   16.70    2.70
  -4   9  -4   13.00    4.40
  -5  -4  -4    7.30    2.70
   4  -9   4   10.20    2.70
   5   4   4   11.10    2.80
  -9   5   4   15.00    3.80
   5   4   4   16.90    3.60
  -9   5   4   10.40    2.40
   5   4   4   13.30    1.90
  -9   5   4   16.10    2.60
  -9   5   4   16.70    3.00
   5   4   4   16.30    3.10
  -9   5   4   14.70    2.50
   5   4   4   17.70    3.50
   4  -9   4    7.80    2.40
   4  -9   4   13.50    2.50
  -5  -1  -4  185.58   12.10
  -1   6  -4  204.78   12.90
  -1   6  -4  197.78   11.30
  -1   6  -4  190.68   11.30
   6  -5  -4  193.98   11.60
   6  -5  -4  196.78   11.40
   6  -5  -4  167.08   13.50
   6  -5  -4  212.88   11.80
  -5  -1  -4  197.28   12.00
  -1   6  -4  190.28   11.70
  -5  -1  -4  199.08   12.60
   6  -5  -4  191.58   12.20
   6  -5  -4  199.18   11.30
  -5  -1  -4  201.58   11.40
   6  -5  -4  188.48   11.80
   6  -5  -4  201.28   11.40
  -1   6  -4  194.38   12.20
   5   1   4  166.88   11.60
  -6   5   4  200.98   11.70
  -6   5   4  173.58   13.90
   1  -6   4  187.38   11.30
   1  -6   4  180.48   11.40
   1  -6   4  183.88   11.90
   1  -6   4  184.08   11.20
   5   1   4  195.28   11.00
   1  -6   4  187.18   11.60
   1  -6   4  188.38   11.60
   5   1   4  174.28   11.80
  -6   5   4  215.28   11.40
  -6   5   4  197.58   12.20
   5   1   4  183.38   12.10
  -6   5   4  203.68   11.30
   5   1   4  186.28   12.50
   1  -6   4  178.88   11.20
  -6   5   4  182.28   11.70
   5   1   4  198.48   12.70
  -5   2  -4  453.35   26.00
   2   3  -4  449.56   26.10
   2   3  -4  448.46   26.10
   2   3  -4  438.06   26.10
   2   3  -4  465.15   26.00
  -5   2  -4  429.46   26.30
  -5   2  -4  445.46   25.90
   3  -5  -4  452.85   26.00
   3  -5  -4  495.85   26.20
  -5   2  -4  452.25   26.20
   2   3  -4  453.95   26.20
  -5   2  -4  440.56   25.90
   2   3  -4  446.16   26.20
   3  -5  -4  453.25   26.50
   2   3  -4  461.85   26.40
   3  -5  -4  467.35   26.10
   3  -5  -4  454.35   26.00
   5  -2   4  452.25   26.30
  -2  -3   4  455.45   26.10
   5  -2   4  443.06   26.20
  -2  -3   4  435.36   26.20
  -2  -3   4  446.86   26.20
   5  -2   4  460.45   26.00
   5  -2   4  467.65   26.00
  -2  -3   4  447.06   26.40
   5  -2   4  455.65   26.00
  -3   5   4  396.86   26.70
  -3   5   4  476.05   26.50
  -3   5   4  493.05   28.00
   5  -2   4  403.96   27.60
   5  -2   4  460.15   25.90
  -2  -3   4  450.95   26.00
   5  -2   4  435.96   26.20
  -5   5  -4   10.60    2.10
  -5   5  -4    8.90    1.80
   0  -5  -4    7.90    1.90
   5   0  -4   16.70    2.80
   0  -5  -4    4.90    1.30
   5   0  -4   10.40    2.00
   0  -5  -4    3.90    1.90
   5   0  -4    8.30    1.60
  -5   5  -4   10.90    1.30
   5   0  -4    9.10    1.50
   0  -5  -4    4.10    1.20
  -5   5  -4    4.00    2.50
  -5   5  -4    6.50    3.20
   0  -5  -4    7.60    1.30
  -5   5  -4   11.20    1.40
   5   0  -4    9.10    1.90
   5   0  -4    5.20    2.30
   5   0  -4   10.50    1.80
   0  -5  -4    9.30    1.40
   5  -5   4    8.50    1.20
  -5   0   4    8.20    1.70
   5  -5   4    6.30    1.50
   5  -5   4    7.20    3.10
   0   5   4    4.60    2.90
   0   5   4    8.20    1.40
   5  -5   4   13.90    1.50
  -5   0   4    9.30    2.60
   0   5   4    6.90    2.10
   0   5   4    7.90    1.30
   5  -5   4    5.00    1.60
  -5   0   4    8.90    2.00
   0   5   4    9.90    1.90
  -5   0   4    9.10    1.20
   5  -5   4   11.30    1.80
  -5   0   4    8.00    1.70
  -3  -5  -4  189.78   12.00
  -5   8  -4  164.38   11.90
   8  -3  -4  171.58   13.10
  -5   8  -4  211.08   13.40
   8  -3  -4  187.78   11.90
   8  -3  -4  180.18   11.10
  -3  -5  -4  189.28   11.50
   8  -3  -4  174.98   11.30
   8  -3  -4  178.58   11.60
  -3  -5  -4  187.08   10.50
   8  -3  -4  179.88   10.90
  -3  -5  -4  172.98   11.60
  -3  -5  -4  165.28   11.40
   8  -3  -4  177.28   10.90
  -5   8  -4  170.98   11.20
   8  -3  -4  180.48   11.10
  -5   8  -4  179.78   10.90
   3   5   4  184.68   11.40
  -8   3   4  177.88   11.10
   5  -8   4  164.28   11.00
   3   5   4  180.98   11.70
   3   5   4  162.28   10.90
  -8   3   4  172.68   11.10
   5  -8   4  171.48   11.20
  -8   3   4  186.68   11.70
   5  -8   4  173.28   11.30
   3   5   4  172.28   11.50
  -8   3   4  175.28   10.90
   3   5   4  183.58   12.20
  11  -6  -4    3.90    2.30
  11  -6  -4    3.30    1.80
  11  -6  -4    1.30    1.90
  -5  11  -4    7.70    2.60
  11  -6  -4    3.40    2.50
  -6  -5  -4    7.70    4.20
  11  -6  -4    3.60    4.30
  -6  -5  -4    9.90    3.60
  -6  -5  -4    3.00    3.10
  -5  11  -4   11.30    5.00
  11  -6  -4    4.30    2.60
  -5  11  -4    3.30    3.60
  -6  -5  -4    3.90    2.90
  11  -6  -4    0.50    5.60
  11  -6  -4    2.70    3.30
  -5  11  -4    8.20    2.40
   5 -11   4    1.50    2.40
 -11   6   4    4.80    2.90
 -11   6   4    7.30    2.80
   6   5   4    9.20    3.40
   6   5   4    0.90    3.00
   6   5   4    3.30    3.40
   5 -11   4    3.30    2.90
   5 -11   4    4.50    3.00
 -11   6   4    3.60    2.30
 -11   6   4    3.00    4.00
   5 -11   4    7.90    3.00
   6   5   4    6.70    2.90
 -11   6   4    4.20    2.60
   8  -6  -4   56.29    4.10
  -6  -2  -4   63.29    5.40
  -2   8  -4   51.59    3.80
   8  -6  -4   50.89    4.60
  -6  -2  -4   61.49    4.20
  -6  -2  -4   54.49    5.70
   8  -6  -4   58.09    4.20
  -6  -2  -4   66.39    5.60
   8  -6  -4   53.49    5.00
  -2   8  -4   51.69    4.70
   8  -6  -4   50.39    4.50
  -6  -2  -4   49.70    6.00
  -2   8  -4   60.09    7.20
   8  -6  -4   47.90    4.80
  -2   8  -4   45.80    5.40
   8  -6  -4   44.50    7.00
   8  -6  -4   56.79    4.00
  -8   6   4   59.49    4.20
  -8   6   4   53.89    4.00
   6   2   4   57.49    5.90
   2  -8   4   51.49    4.50
   2  -8   4   49.90    4.30
   2  -8   4   51.39    3.90
   6   2   4   49.90    5.10
   2  -8   4   53.69    3.70
   2  -8   4   57.79    3.80
  -8   6   4   62.69    7.90
   6   2   4   58.19    5.00
  -8   6   4   58.69    5.00
  -8   6   4   57.39    4.70
  -8   6   4   60.49    5.10
   2  -8   4   55.69    5.00
   2  -8   4   56.49    4.80
  -6   1  -4  201.48   11.90
   5  -6  -4  201.08   11.10
   5  -6  -4  176.08   11.70
   1   5  -4  202.08   11.80
   1   5  -4  194.88   11.60
   1   5  -4  199.48   12.70
  -6   1  -4  185.58   12.20
  -6   1  -4  204.88   11.50
  -6   1  -4  185.88   12.40
   5  -6  -4  180.58   12.80
  -6   1  -4  194.28   12.10
  -6   1  -4  198.48   11.40
   5  -6  -4  189.88   11.70
   5  -6  -4  185.98   12.40
   1   5  -4  194.28   12.00
   6  -1   4  205.68   13.60
  -5   6   4  198.28   12.10
   6  -1   4  202.48   11.90
  -1  -5   4  191.78   11.30
  -1  -5   4  195.18   11.70
   6  -1   4  196.98   12.50
   6  -1   4  197.18   12.50
  -5   6   4  199.28   12.40
   6  -1   4  190.58   11.70
  -5   6   4  158.88   11.70
   6  -1   4  196.48   11.70
   6  -1   4  202.58   11.40
   6  -1   4  190.48   12.10
  -1  -5   4  191.98   11.80
  -1  -5   4  197.08   11.90
  -5   6   4  204.18   14.70
  -1  -5   4  184.58   12.10
  -5   6   4  190.28   11.10
   2  -6  -4   61.49    3.80
   4   2  -4   60.09    4.80
   2  -6  -4   62.59    4.10
   2  -6  -4   59.89    4.40
   4   2  -4   57.29    4.40
  -6   4  -4   70.99    4.80
   2  -6  -4   64.19    4.60
  -6   4  -4   58.89    6.40
   4   2  -4   59.49    4.80
  -6   4  -4   63.89    4.50
   4   2  -4   53.69    4.60
   2  -6  -4   64.29    4.70
  -6   4  -4   71.69    4.50
  -6   4  -4   74.99    5.30
   4   2  -4   48.10    4.60
   2  -6  -4   63.09    4.50
   4   2  -4   50.79    4.70
   4   2  -4   66.99    5.50
  -4  -2   4   55.89    5.50
  -4  -2   4   69.49    5.00
   6  -4   4   59.69    4.50
  -4  -2   4   63.49    4.70
   6  -4   4   62.49    4.50
  -2   6   4   70.79    5.50
  -4  -2   4   64.09    3.90
   6  -4   4   61.69    4.80
  -4  -2   4   53.39    5.10
   6  -4   4   71.59    4.10
   6  -4   4   60.49    6.90
   6  -4   4   68.09    4.90
  -4  -2   4   62.09    5.10
   6  -4   4   67.39    6.70
  -2   6   4   74.59    6.80
  -2   6   4   72.19    5.30
  -2   6   4   60.19    3.80
   7  -1  -4   33.70    3.70
   7  -1  -4   30.30    3.80
  -1  -6  -4   37.10    3.80
  -1  -6  -4   35.20    3.20
  -1  -6  -4   37.80    4.20
   7  -1  -4   35.20    3.60
   7  -1  -4   41.10    3.20
  -1  -6  -4   38.60    4.40
   7  -1  -4   39.60    4.60
  -6   7  -4   38.20    3.70
   7  -1  -4   39.70    3.50
  -1  -6  -4   44.10    3.70
  -6   7  -4   27.70    3.80
  -6   7  -4   38.80    4.30
  -1  -6  -4   41.10    3.00
  -6   7  -4   37.40    3.20
  -6   7  -4   36.20    5.40
   7  -1  -4   47.30    5.50
  -6   7  -4   34.70    2.60
   6  -7   4   35.50    2.60
   6  -7   4   38.10    3.60
   1   6   4   41.20    4.40
   6  -7   4   37.70    3.70
   6  -7   4   36.60    2.60
   1   6   4   36.50    3.40
   6  -7   4   38.40    3.80
  -7   1   4   37.40    4.00
   1   6   4   31.00    3.20
   1   6   4   38.20    4.10
   6  -7   4   35.80    5.10
  -7   1   4   39.50    3.10
  -7   1   4   39.90    4.90
   1   6   4   46.30    5.70
  -7   1   4   46.20    3.90
  -4  -6  -4    9.10    2.90
  -6  10  -4    2.50    4.00
  -4  -6  -4    7.80    3.40
  -6  10  -4   14.90    2.20
  10  -4  -4    7.70    2.40
  -4  -6  -4    7.20    3.20
  10  -4  -4   11.60    3.60
  10  -4  -4    5.30    2.90
  -6  10  -4    9.00    2.70
  10  -4  -4    8.50    2.10
  -6  10  -4   10.40    3.60
  10  -4  -4   12.10    5.00
  10  -4  -4    4.10    2.40
  10  -4  -4   11.70    2.60
  -4  -6  -4    5.60    2.80
 -10   4   4    5.90    2.40
   6 -10   4    7.10    2.60
 -10   4   4    9.10    2.40
 -10   4   4    8.90    2.90
   4   6   4    4.90    2.20
   6 -10   4    7.60    2.50
   4   6   4    5.50    3.10
   6 -10   4    2.80    1.90
   4   6   4   11.70    3.20
   4   6   4    8.00    3.30
 -10   4   4    7.80    2.10
   6 -10   4    9.20    2.80
  -6  13  -4   -6.20    3.90
  -6  13  -4    3.30    2.90
  13  -7  -4    4.30    2.90
  -7  -6  -4   -1.20    3.50
  -6  13  -4    4.10    6.10
  -7  -6  -4    3.70    4.70
  -7  -6  -4    4.70    3.80
  13  -7  -4   -0.50    5.60
  13  -7  -4    0.30    3.00
  -7  -6  -4   -4.20    3.40
  13  -7  -4    0.50    2.90
  13  -7  -4    3.50    4.50
   6 -13   4    2.60    3.00
   6 -13   4    0.30    3.40
 -13   7   4    6.80    3.30
 -13   7   4    1.20    3.10
 -13   7   4    1.90    4.00
   6 -13   4   -0.40    2.90
 -13   7   4    0.20    2.50
   6 -13   4    3.50    3.90
   7   6   4    0.10    3.80
   7   6   4   -0.50    4.10
   7   6   4    8.00    4.30
   7   6   4   -3.20    3.90
  -7  -3  -4   26.20    4.00
  -7  -3  -4   27.20    5.10
  10  -7  -4   26.40    3.50
  -7  -3  -4   18.00    4.10
  10  -7  -4   24.70    3.30
  -3  10  -4   21.60    4.80
  10  -7  -4   28.30    4.20
  10  -7  -4   21.10    3.40
  -7  -3  -4   24.30    4.40
  -3  10  -4   24.40    5.60
  10  -7  -4   20.90    3.70
  -3  10  -4   22.70    3.30
  10  -7  -4   15.00    5.60
  -3  10  -4   25.00    3.30
  10  -7  -4   24.00    2.90
   3 -10   4   21.20    3.70
   3 -10   4   19.40    3.20
 -10   7   4   25.50    3.90
 -10   7   4   21.60    5.90
   7   3   4   22.70    3.90
 -10   7   4   22.60    3.90
   3 -10   4   26.30    3.50
 -10   7   4   29.90    3.80
 -10   7   4   25.80    2.90
   7   3   4   24.90    4.70
   7   3   4   26.50    3.70
   7   3   4   24.20    4.20
   7  -7  -4  135.29    9.10
   0   7  -4  127.89    8.60
  -7   0  -4  148.29   10.20
  -7   0  -4  145.19    8.60
   7  -7  -4  142.79    8.30
  -7   0  -4  141.99    9.20
   0   7  -4  133.59    9.30
  -7   0  -4  126.19    9.50
   7  -7  -4  132.09    9.60
   7  -7  -4  142.39    9.10
   0   7  -4  141.59    9.70
   7  -7  -4  128.09    8.90
  -7   0  -4  145.29    8.20
  -7   7   4  133.09    8.70
  -7   7   4  141.69    8.30
   7   0   4  123.89    9.40
  -7   7   4  148.99    9.10
   7   0   4  134.79   10.60
  -7   7   4  137.19   11.90
   7   0   4  139.79    8.20
  -7   7   4  134.29    9.60
   0  -7   4  137.59    8.50
   0  -7   4  136.29    9.10
   0  -7   4  131.09    8.90
   0  -7   4  132.69    8.50
   7   0   4  141.39    9.10
   0  -7   4  136.69    8.80
   7   0   4  144.19    9.90
  -7   7   4  143.89    9.60
   7   0   4  160.48    9.10
   0  -7   4  130.39    9.40
   4  -7  -4   -0.50    1.40
   3   4  -4    1.00    1.50
  -7   3  -4    1.00    1.30
   4  -7  -4    0.50    1.50
   3   4  -4    2.60    1.70
  -7   3  -4   -0.30    1.80
   4  -7  -4    2.60    1.50
  -7   3  -4    0.90    1.50
   3   4  -4    1.40    1.90
   3   4  -4    2.40    2.10
   4  -7  -4   -2.10    1.80
  -7   3  -4   -2.50    1.40
   3   4  -4    1.00    1.60
   3   4  -4    0.30    1.80
  -7   3  -4    0.50    1.30
   7  -3   4    2.10    2.00
   7  -3   4    1.50    1.20
   7  -3   4    0.50    3.50
   7  -3   4    1.40    1.60
   7  -3   4    0.70    1.40
  -3  -4   4    0.70    1.60
  -3  -4   4    4.70    2.40
  -4   7   4    4.10    3.80
  -3  -4   4    1.40    2.00
  -3  -4   4   -0.10    1.50
  -4   7   4   -1.30    2.40
  -3  -4   4    0.60    1.70
   7  -3   4    0.30    1.50
   7  -3   4    1.50    1.30
   7  -3   4    1.60    1.30
  -4   7   4    3.50    2.20
   7  -3   4    0.00    1.70
   1  -7  -4   37.60    3.00
  -7   6  -4   36.50    2.90
  -7   6  -4   40.80    4.00
  -7   6  -4   29.40    5.20
  -7   6  -4   42.10    3.20
   1  -7  -4   39.40    4.10
   6   1  -4   31.80    3.20
   1  -7  -4   39.00    3.30
   6   1  -4   40.20    5.10
   1  -7  -4   43.00    3.40
   6   1  -4   38.50    3.70
  -7   6  -4   37.00    5.30
   1  -7  -4   41.00    3.80
   6   1  -4   33.50    4.00
   6   1  -4   36.80    3.80
  -7   6  -4   50.19    3.90
   7  -6   4   44.90    3.30
   7  -6   4   40.80    3.90
  -6  -1   4   38.70    4.10
   7  -6   4   36.20    3.60
  -6  -1   4   37.80    2.90
  -1   7   4   35.40    4.40
  -1   7   4   46.00    4.50
   7  -6   4   39.80    3.80
  -1   7   4   36.30    3.00
  -6  -1   4   35.10    4.60
  -6  -1   4   35.30    4.80
   7  -6   4   41.80    2.90
  -6  -1   4   34.70    3.80
  -1   7   4   31.90    5.20
   7  -6   4   42.10    3.30
   7  -6   4   26.80    5.40
   9  -2  -4  119.29   10.00
  -7   9  -4  111.39    7.20
  -7   9  -4  111.59    8.50
   9  -2  -4  118.49    7.80
  -2  -7  -4  105.29    6.70
   9  -2  -4  106.69    7.90
   9  -2  -4  115.59    7.90
  -7   9  -4  103.99    7.70
  -2  -7  -4   96.39    8.00
  -7   9  -4  109.79    9.60
  -2  -7  -4  108.49    8.50
   9  -2  -4  110.09    7.40
   9  -2  -4  117.39    7.20
  -2  -7  -4  105.89    7.90
  -2  -7  -4  107.39    7.70
   7  -9   4   63.39    8.20
  -9   2   4  108.39    7.10
   2   7   4   95.69    7.80
  -9   2   4  105.79    7.00
   2   7   4  106.29    8.60
   2   7   4  100.69    9.20
   2   7   4  101.69    7.60
  -9   2   4   98.09    8.60
   7  -9   4  109.09    7.70
  -9   2   4  116.19    7.80
   7  -9   4  101.49    7.70
  -9   2   4  112.29    8.20
   7  -9   4  100.39    7.50
  -7  12  -4   16.10    5.40
  12  -5  -4   17.30    2.90
  12  -5  -4    6.70    2.60
  -5  -7  -4   11.40    3.80
  12  -5  -4    5.00    3.30
  -7  12  -4    8.60    4.50
  -5  -7  -4   15.80    4.80
  12  -5  -4   14.80    4.60
  12  -5  -4   12.40    3.70
  -5  -7  -4    3.30    3.70
  12  -5  -4   12.10    2.90
  -5  -7  -4    5.30    3.20
  12  -5  -4   11.30    6.70
  -7  12  -4   18.50    3.90
   5   7   4    6.80    4.10
   5   7   4   14.10    4.30
   5   7   4    9.80    3.90
   7 -12   4   10.00    3.50
   7 -12   4    9.70    3.30
   7 -12   4   13.50    3.70
   7 -12   4   17.40    4.60
 -12   5   4    6.30    2.70
 -12   5   4    8.60    2.60
 -12   5   4    9.60    4.00
 -12   5   4   19.00    4.00
 -12   5   4    9.20    3.10
  -7  15  -4    5.50    5.90
  15  -8  -4    1.20    3.10
  15  -8  -4    2.80    7.30
  15  -8  -4   -4.90    3.90
  -7  15  -4   -3.70    4.00
  -7  15  -4    5.00    7.20
  -8  -7  -4    0.00    4.70
  -8  -7  -4    3.70    5.20
  15  -8  -4   -3.80    4.60
  -8  -7  -4    1.30    5.20
   7 -15   4    2.80    4.10
   7 -15   4    4.70    4.30
   8   7   4   -2.30    5.20
   8   7   4   -0.10    5.00
 -15   8   4    5.80    4.40
 -15   8   4   -1.60    3.70
   8   7   4    2.50    5.10
   7 -15   4    1.70    3.70
  12  -8  -4   49.00    8.40
  12  -8  -4   60.69    6.40
  -8  -4  -4   61.29    7.40
  -8  -4  -4   56.29    7.70
  12  -8  -4   57.49    6.00
  -4  12  -4   59.89    8.00
  -4  12  -4   51.99    5.60
  12  -8  -4   68.49    6.80
  -8  -4  -4   58.89    7.00
  -4  12  -4   61.59    6.00
  -4  12  -4   58.59    8.80
  12  -8  -4   59.79    5.50
  -8  -4  -4   68.19    9.20
   4 -12   4   57.09    6.40
   4 -12   4   67.29    6.30
   8   4   4   58.89    7.10
   4 -12   4   59.29    6.70
   4 -12   4   46.30    5.80
 -12   8   4   61.69    6.30
 -12   8   4   67.59    6.60
 -12   8   4   60.89    7.40
 -12   8   4   69.19    9.60
   8   4   4   76.19    7.50
   8   4   4   60.39    6.80
   8   4   4   46.00    7.10
  -1   9  -4  116.89    7.50
  -8  -1  -4  106.29    8.80
   9  -8  -4  104.89    8.20
  -8  -1  -4  102.69    9.40
  -8  -1  -4  117.19    7.50
   9  -8  -4  133.39   11.60
  -8  -1  -4  123.19    9.70
  -1   9  -4  106.89    8.20
   9  -8  -4  120.79    8.20
   9  -8  -4  126.19    7.40
  -1   9  -4  134.99    9.80
   9  -8  -4  110.49    8.30
  -8  -1  -4  120.69    8.60
  -1   9  -4  118.49    7.70
   1  -9   4  119.29    7.50
   8   1   4  110.89    8.40
   8   1   4  114.99    8.20
  -9   8   4  116.39    9.20
   8   1   4  104.59    8.80
   1  -9   4  117.19    8.40
  -9   8   4  108.49    8.20
   8   1   4   94.89    9.70
  -9   8   4  118.29    7.60
   1  -9   4  122.99    8.80
  -9   8   4  110.19    9.00
  -9   8   4  121.99    7.40
   1  -9   4  112.69    7.40
   1  -9   4  114.39    7.70
  -9   8   4   87.39   10.60
   1  -9   4  115.69    7.70
   1  -9   4  121.09    8.10
   2   6  -4   50.69    4.80
   6  -8  -4   70.19    5.00
   6  -8  -4   49.80    6.00
   2   6  -4   50.09    4.50
  -8   2  -4   59.29    4.20
   6  -8  -4   65.29    4.90
  -8   2  -4   59.29    4.80
   2   6  -4   55.19    5.10
  -8   2  -4   58.29    5.40
  -8   2  -4   45.60    4.20
   2   6  -4   55.79    5.90
   6  -8  -4   68.49    4.80
  -8   2  -4   50.19    5.50
  -2  -6   4   56.99    5.60
   8  -2   4   54.69    4.60
   8  -2   4   46.40    5.00
   8  -2   4   60.69    4.80
  -2  -6   4   57.79    5.00
   8  -2   4   56.29    7.40
  -2  -6   4   50.99    4.80
  -2  -6   4   54.19    4.70
  -2  -6   4   52.89    3.70
   8  -2   4   56.89    4.70
  -6   8   4   57.99    5.60
  -6   8   4   52.89    5.90
   8  -2   4   52.29    5.70
   8  -2   4   59.39    4.20
  -6   8   4   69.09    7.90
   5   3  -4  171.88   11.70
  -8   5  -4  168.28   11.10
   3  -8  -4  178.28   11.10
   5   3  -4  168.48   11.40
   3  -8  -4  192.58   10.20
   3  -8  -4  196.78   11.30
  -8   5  -4  183.28   11.90
   5   3  -4  178.38   10.90
  -8   5  -4  180.78   11.10
   3  -8  -4  161.38   11.30
   5   3  -4  169.78   11.90
   3  -8  -4  186.58   11.20
   5   3  -4  184.78   11.60
  -8   5  -4  169.18   11.20
   3  -8  -4  184.58   10.20
  -8   5  -4  183.98   12.90
   3  -8  -4  182.38   10.60
  -3   8   4  202.28   12.00
   8  -5   4  173.98   10.60
   8  -5   4  123.39   13.00
  -3   8   4  196.08   13.80
  -5  -3   4  172.58   11.70
  -5  -3   4  158.58   12.20
  -5  -3   4  172.08   11.50
   8  -5   4  176.08   11.20
   8  -5   4  172.68   12.80
  -3   8   4  175.08   12.10
   8  -5   4  170.88   11.10
  -5  -3   4  197.18   12.00
   8  -5   4  164.18   11.40
   8   0  -4    9.50    3.70
   0  -8  -4   14.60    2.00
   8   0  -4   13.90    2.80
  -8   8  -4   11.50    1.60
   0  -8  -4   13.20    3.10
   0  -8  -4   15.10    2.70
  -8   8  -4   10.10    4.20
   8   0  -4   11.10    2.60
   0  -8  -4   12.30    2.30
   8   0  -4   13.00    4.10
  -8   8  -4   14.60    2.80
   8   0  -4   14.20    1.80
   0  -8  -4   15.70    2.20
  -8   8  -4   12.60    2.50
   0  -8  -4   14.30    2.80
  -8   8  -4   13.40    3.20
  -8   8  -4    8.00    3.00
   8   0  -4   11.70    3.00
   8  -8   4    5.70    2.50
   0   8   4   15.60    3.50
   0   8   4   14.10    4.30
  -8   0   4   15.90    4.20
  -8   0   4   12.20    3.70
   8  -8   4   11.90    5.10
   8  -8   4    9.00    2.60
   8  -8   4   14.30    2.00
   8  -8   4   13.50    2.30
   8  -8   4   14.60    2.00
  -8   0   4   13.30    1.90
  -8   0   4   12.10    3.00
   0   8   4    9.90    2.00
   0   8   4   19.60    3.60
  -8   0   4   16.70    3.00
  11  -3  -4    5.50    3.00
  11  -3  -4    0.60    2.20
  -3  -8  -4   -0.60    2.60
  -3  -8  -4   -1.40    2.40
  -8  11  -4    9.00    4.40
  11  -3  -4    2.60    2.70
  -8  11  -4    7.70    3.50
  11  -3  -4   -0.90    2.80
  11  -3  -4    1.60    5.30
  -3  -8  -4    2.70    3.50
  -8  11  -4    2.70    3.10
  -3  -8  -4    5.20    3.40
   8 -11   4    7.20    3.30
   8 -11   4    4.90    2.50
   3   8   4    3.40    3.90
   8 -11   4    0.90    2.70
   3   8   4    3.90    2.60
   3   8   4    8.30    3.70
   3   8   4   -3.10    2.80
 -11   3   4    3.10    2.00
   8 -11   4    1.70    2.80
 -11   3   4    5.00    2.90
 -11   3   4    2.00    3.10
 -11   3   4    4.70    3.70
  -8  14  -4   15.80    5.90
  14  -6  -4   -1.20    3.20
  -6  -8  -4    8.80    4.90
  14  -6  -4    7.00    3.70
  14  -6  -4    5.90    5.00
  -6  -8  -4   14.50    4.80
  -6  -8  -4   -4.00    4.60
  -8  14  -4   11.60    3.90
  14  -6  -4   -0.10    6.40
  -6  -8  -4    5.70    4.40
  -8  14  -4   16.20    6.90
 -14   6   4   23.40    5.50
 -14   6   4    8.50    3.40
   8 -14   4    7.80    3.80
   6   8   4   17.00    5.80
   6   8   4    9.50    4.40
   6   8   4    7.70    5.00
   8 -14   4    9.10    4.30
   8 -14   4   10.50    3.70
 -14   6   4   12.80    4.60
 -14   6   4    1.60    3.90
  -8  17  -4   18.30    5.30
  -8  17  -4   16.40    9.00
  17  -9  -4   18.20    5.20
  17  -9  -4   12.20    6.60
  -9  -8  -4    6.20    6.40
  17  -9  -4   13.90    7.90
  -9  -8  -4   26.30    7.20
  -8  17  -4   13.80    7.80
 -17   9   4   25.20    6.50
   9   8   4   12.50    7.90
   8 -17   4   13.30    5.80
   8 -17   4   20.20    5.60
   9   8   4    1.10    5.90
 -17   9   4   10.20    4.90
   9   8   4   11.50    7.50
 -17   9   4   17.40    5.30
   8 -17   4   13.20    5.60
  -9  -5  -4   13.50    5.10
  -5  14  -4   17.70    3.80
  -9  -5  -4   17.50    5.40
  -5  14  -4   10.20    5.90
  14  -9  -4   10.40    5.20
  -9  -5  -4   12.10    5.90
  14  -9  -4    9.90    4.20
  14  -9  -4    9.70    4.00
  -5  14  -4   16.10    6.90
  14  -9  -4   29.50    7.80
   9   5   4   21.60    5.60
 -14   9   4   18.00    4.40
   9   5   4   23.40    5.50
 -14   9   4   15.20    4.50
   9   5   4   22.40    6.30
   9   5   4   14.90    5.00
   5 -14   4   19.80    4.10
 -14   9   4   10.50    4.10
   5 -14   4   18.00    4.90
   5 -14   4    7.90    3.80
  11  -9  -4   72.89    6.50
  11  -9  -4   78.89    6.90
  11  -9  -4   70.49    9.50
  -9  -2  -4   81.19    8.50
  -9  -2  -4   71.59    7.60
  -2  11  -4   63.19    6.50
  -9  -2  -4   78.29    7.50
  11  -9  -4   68.09    6.50
  -9  -2  -4   62.39    8.00
  -2  11  -4   78.29    9.30
  -2  11  -4   69.59    5.90
  -2  11  -4   72.09    8.90
   2 -11   4   72.29    6.20
   9   2   4   69.19    8.60
   2 -11   4   73.69    7.20
 -11   9   4   88.79    7.20
 -11   9   4   49.50    8.10
   9   2   4   80.49    7.60
   9   2   4   67.19    6.90
   9   2   4   77.89    6.70
   2 -11   4   65.39    5.80
 -11   9   4   69.59    6.50
   2 -11   4   64.49    6.40
  -9   1  -4  122.49    7.60
   8  -9  -4   97.79   10.50
   1   8  -4  136.59   10.40
   1   8  -4  111.29    7.20
   8  -9  -4  105.99    8.20
  -9   1  -4  125.49    9.00
   1   8  -4  112.99    8.40
  -9   1  -4  111.99    8.50
  -9   1  -4  117.69    9.40
   8  -9  -4  116.39    8.10
   8  -9  -4  116.49    8.30
   1   8  -4  104.49    7.70
  -1  -8   4  112.39    7.20
  -8   9   4  108.09    7.10
  -1  -8   4  115.29    8.00
  -8   9   4  111.79   10.60
  -8   9   4  108.09    8.90
  -1  -8   4  116.69    7.90
  -1  -8   4  105.09    8.80
  -8   9   4  111.49    8.10
   9  -1   4  122.49    8.10
   9  -1   4  108.79    8.70
   9  -1   4  102.19    9.00
  -1  -8   4  108.69    8.40
   9  -1   4  109.19   10.40
   9  -1   4  125.29    8.10
  -8   9   4  116.89    9.00
  -9   4  -4   22.90    3.30
   4   5  -4    8.00    2.60
   5  -9  -4   16.60    2.70
  -9   4  -4   17.70    2.60
  -9   4  -4   11.30    2.50
  -9   4  -4    6.60    2.70
   5  -9  -4   10.20    3.00
   4   5  -4   18.90    3.80
  -9   4  -4   19.20    2.70
   4   5  -4   15.80    2.50
   5  -9  -4   10.30    2.60
   5  -9  -4   12.40    2.50
   4   5  -4    8.70    2.70
  -5   9   4   15.80    5.20
  -4  -5   4   10.60    2.50
   9  -4   4   20.20    2.80
  -4  -5   4    4.10    2.70
  -5   9   4   17.10    3.50
   9  -4   4   13.80    3.30
   9  -4   4   12.80    5.10
  -4  -5   4    9.70    3.30
   9  -4   4   15.20    3.00
  -4  -5   4    9.80    2.90
   9  -4   4   14.90    2.20
  -5   9   4   16.90    3.90
   9  -4   4   16.80    3.10
   9  -4   4   19.40    2.70
  -9   7  -4  105.89    6.70
  -9   7  -4  109.89    7.90
   2  -9  -4  107.49    6.60
   2  -9  -4  109.59    7.60
   2  -9  -4  103.09    7.00
   7   2  -4   89.09    8.60
  -9   7  -4  105.89    9.10
   7   2  -4   94.09    7.90
  -9   7  -4   92.89    9.50
   2  -9  -4  111.59    7.40
   7   2  -4  110.29    8.10
  -9   7  -4  113.79    7.20
   2  -9  -4  107.09    8.00
  -9   7  -4  102.99    7.80
   7   2  -4  101.39    7.80
   2  -9  -4  120.79    7.70
   2  -9  -4  102.29    6.50
  -7  -2   4  113.09    8.20
  -7  -2   4   90.79    8.50
  -2   9   4  105.59   10.10
   9  -7   4  104.89    6.70
   9  -7   4  119.09    7.90
  -2   9   4  110.09    8.80
  -7  -2   4   92.39    8.90
   9  -7   4   97.19   10.90
  -7  -2   4  102.19    8.10
   9  -7   4  115.89    7.50
   9  -7   4  108.69    7.20
   9  -7   4  120.89    8.20
  -2   9   4  102.59    6.60
  -2   9   4  114.49    8.40
   9  -7   4  103.19    7.10
  10  -1  -4   18.40    4.60
  10  -1  -4   30.10    4.50
  -1  -9  -4   30.70    4.20
  -1  -9  -4   36.80    4.40
  -1  -9  -4   32.00    5.00
  10  -1  -4   31.70    4.20
  -9  10  -4   27.50    4.10
  10  -1  -4   20.90    5.80
  -1  -9  -4   37.00    4.70
  -9  10  -4   33.00    5.50
  -9  10  -4   30.50    4.70
  10  -1  -4   27.40    4.10
   1   9   4   25.80    4.40
 -10   1   4   27.90    3.40
   1   9   4   27.00    5.00
   9 -10   4   31.40    4.30
 -10   1   4   27.30    3.90
   9 -10   4   31.40    6.80
 -10   1   4   23.30    4.30
 -10   1   4   22.20    5.00
   9 -10   4   31.10    4.10
   1   9   4   25.00    5.70
   9 -10   4   30.20    4.00
   1   9   4   29.10    3.90
  -4  -9  -4   -0.70    3.30
  -4  -9  -4   -1.60    4.30
  -4  -9  -4   -1.60    3.50
  -9  13  -4    0.40    5.40
  13  -4  -4    6.90    4.00
  -9  13  -4    3.40    4.30
  -9  13  -4    4.10    3.90
  -4  -9  -4    1.10    3.80
  13  -4  -4    1.50    3.00
  13  -4  -4   -8.10    5.10
  13  -4  -4    4.40    4.40
   4   9   4    4.30    4.50
 -13   4   4    2.20    4.40
   9 -13   4   -3.40    3.30
   4   9   4   -4.80    4.90
   9 -13   4    2.60    3.80
   9 -13   4    2.60    5.20
   4   9   4    2.60    3.30
 -13   4   4    0.70    2.60
 -13   4   4   -0.50    3.60
   9 -13   4    4.40    3.40
 -13   4   4    5.20    3.10
  -9  16  -4    6.90    6.70
  16  -7  -4    2.30    4.20
  -9  16  -4   -4.50    5.70
  -7  -9  -4   11.70    6.10
  16  -7  -4    0.30    7.20
  -7  -9  -4   -0.80    4.60
  -9  16  -4   -2.30    4.20
  16  -7  -4    2.80    5.80
  16  -7  -4    4.00    4.60
 -16   7   4    5.40    5.50
 -16   7   4    5.10    4.00
 -16   7   4   -0.70    4.10
   9 -16   4    7.50    4.50
   9 -16   4    1.80    4.40
   7   9   4    1.80    5.80
   9 -16   4    7.40    4.80
   7   9   4   -5.50    5.90
   7   9   4   10.50    6.40
  19 -10  -4   -4.30    7.90
  19 -10  -4   19.30    7.50
  -9  19  -4    1.10    8.30
 -10  -9  -4    9.90    6.70
  19 -10  -4    6.60    5.60
 -10  -9  -4   -0.30    6.60
  -9  19  -4   -4.40    9.40
  10   9   4  -11.10    7.40
   9 -19   4   -2.70    6.90
  10   9   4    0.40    7.60
 -19  10   4   -0.70    6.60
 -19  10   4   -9.10    4.90
   9 -19   4    7.30    5.40
 -10  -6  -4   -5.20    5.40
  -6  16  -4    4.00    7.00
 -10  -6  -4    7.60    6.20
  16 -10  -4   -1.60    4.80
  16 -10  -4   -6.60    4.70
  16 -10  -4   -5.30    7.30
  -6  16  -4   -2.30    8.10
 -16  10   4    1.40    4.50
   6 -16   4    5.00    6.50
   6 -16   4    2.30    5.00
  10   6   4   -0.70    6.30
  10   6   4    8.00    6.00
   6 -16   4   -2.70    3.80
 -16  10   4    1.20    4.90
 -10  -3  -4   -5.50    4.20
  13 -10  -4    2.20    3.30
 -10  -3  -4   -6.10    4.30
  -3  13  -4    5.60    3.20
  13 -10  -4   -5.90    3.00
  -3  13  -4    1.40    5.90
  13 -10  -4   -4.30    5.60
  13 -10  -4    0.80    3.60
  -3  13  -4    7.30    5.20
 -10  -3  -4   -7.40    4.80
   3 -13   4   -2.50    2.80
  10   3   4    8.80    4.80
   3 -13   4    0.20    3.00
  10   3   4   11.50    5.80
   3 -13   4    5.20    4.20
  10   3   4   -3.20    3.80
   3 -13   4    2.50    3.40
  10   3   4   -2.90    3.50
 -13  10   4    0.60    3.40
 -13  10   4    1.20    3.40
 -10   0  -4   38.30    5.80
   0  10  -4   47.60    7.70
   0  10  -4   49.70    6.50
  10 -10  -4   50.39    5.60
 -10   0  -4   51.99    7.00
   0  10  -4   50.29    5.60
  10 -10  -4   60.09    5.60
 -10   0  -4   50.69    5.80
   0  10  -4   45.10    4.70
  10 -10  -4   61.49    6.30
 -10   0  -4   44.40    6.90
   0 -10   4   46.50    6.10
   0 -10   4   55.29    6.00
 -10  10   4   51.99    7.60
   0 -10   4   55.79    4.70
  10   0   4   48.00    6.40
 -10  10   4   49.70    6.30
  10   0   4   54.79    5.60
  10   0   4   66.59    8.60
 -10  10   4   57.99    5.70
   0 -10   4   48.30    5.60
  10   0   4   42.50    5.40
  10   0   4   49.80    6.30
   0 -10   4   47.80    4.90
 -10   3  -4   21.60    3.00
   7 -10  -4   18.30    3.40
   7 -10  -4   18.30    4.60
 -10   3  -4   28.70    4.20
 -10   3  -4   25.50    3.30
   3   7  -4   24.60    3.70
   3   7  -4   20.50    4.60
   3   7  -4   21.30    3.60
   7 -10  -4   24.00    3.40
 -10   3  -4   28.40    4.50
 -10   3  -4   23.40    3.50
   7 -10  -4   21.40    3.50
   3   7  -4   19.70    3.80
  -3  -7   4   16.10    4.10
  -3  -7   4   18.10    3.10
  -7  10   4   30.70    4.90
  10  -3   4   17.70    3.00
  -7  10   4   25.60    3.60
  -3  -7   4   26.00    3.60
  10  -3   4   22.80    3.40
  -3  -7   4   18.90    3.70
  -7  10   4   32.70    4.50
  10  -3   4   30.20    6.60
  10  -3   4   18.00    3.60
  10  -3   4   24.50    3.50
  -7  10   4   21.00    5.90
  10  -3   4   26.80    4.70
   6   4  -4   10.30    3.00
 -10   6  -4   18.20    3.70
   6   4  -4    6.40    3.40
   6   4  -4    7.90    3.00
   4 -10  -4    3.60    2.40
 -10   6  -4    9.10    2.40
   4 -10  -4    5.70    2.70
   4 -10  -4    6.40    2.40
 -10   6  -4    6.80    2.50
   6   4  -4   11.80    3.20
 -10   6  -4    4.50    4.00
   4 -10  -4    7.60    2.80
 -10   6  -4   10.70    2.70
  -4  10   4   18.20    3.40
  10  -6   4    5.90    5.30
  -6  -4   4    5.10    2.70
  -4  10   4    5.70    3.60
  10  -6   4    8.90    3.00
  -6  -4   4    8.00    3.20
  -6  -4   4    6.60    3.70
  10  -6   4    9.10    2.60
  -6  -4   4   10.50    3.50
  -4  10   4   20.70    5.60
  10  -6   4    6.20    2.40
  10  -6   4    7.60    1.80
 -10   9  -4   31.50    4.10
   9   1  -4   33.20    4.50
 -10   9  -4   23.70    4.10
   1 -10  -4   22.00    3.70
   9   1  -4   37.70    6.10
   9   1  -4   25.10    3.80
   1 -10  -4   25.20    4.50
   1 -10  -4   31.30    3.70
 -10   9  -4   29.60    5.60
 -10   9  -4   28.80    5.30
   9   1  -4   24.80    4.30
   1 -10  -4   28.00    3.90
  -9  -1   4   24.40    4.10
  -9  -1   4   18.90    5.60
  -1  10   4   19.40    5.60
  10  -9   4   28.50    4.10
  10  -9   4   25.70    4.00
  10  -9   4   25.20    3.80
  -9  -1   4   31.20    4.50
  10  -9   4   21.60    6.20
  -1  10   4   25.80    5.10
  -9  -1   4   26.40    5.50
  -1  10   4   37.60    5.00
 -10  12  -4    5.30    4.30
  12  -2  -4   24.90    4.60
  12  -2  -4   13.20    6.10
  -2 -10  -4    5.60    4.20
  12  -2  -4   16.10    5.30
  -2 -10  -4   11.00    3.60
  -2 -10  -4    9.50    3.50
 -10  12  -4   12.30    5.10
  -2 -10  -4   13.10    4.00
 -10  12  -4    6.10    3.50
  12  -2  -4   13.30    3.70
  10 -12   4    3.70    2.20
 -12   2   4   13.00    3.60
 -12   2   4   17.80    5.70
   2  10   4    9.30    3.30
 -12   2   4   15.10    4.40
  10 -12   4   12.30    3.70
   2  10   4   17.40    4.70
   2  10   4   13.50    6.20
  10 -12   4   12.00    3.80
  10 -12   4   13.80    3.60
  -5 -10  -4    6.80    4.50
  -5 -10  -4    6.60    4.70
  15  -5  -4    4.50    4.90
  15  -5  -4   -1.60    6.90
  15  -5  -4   14.60    5.70
 -10  15  -4    8.30    5.00
 -10  15  -4   -0.60    6.40
 -10  15  -4    8.30    5.50
  -5 -10  -4    6.30    5.20
   5  10   4    8.40    5.10
  10 -15   4   10.30    4.30
  10 -15   4   15.00    4.80
   5  10   4   14.10    6.00
  10 -15   4    6.60    4.70
 -15   5   4    5.40    5.30
   5  10   4   12.60    6.60
 -15   5   4    7.80    4.60
  -8 -10  -4   -1.70    6.90
  18  -8  -4   -3.70    7.70
  -8 -10  -4  -10.70    5.80
 -10  18  -4   -1.00    8.30
 -10  18  -4    2.10    7.50
 -10  18  -4   -2.70    5.00
   8  10   4    0.30    7.30
   8  10   4   -3.10    7.30
  10 -18   4    6.70    5.90
 -18   8   4    4.10    7.00
   8  10   4   -6.10    7.10
 -18   8   4   -0.10    4.80
  10 -18   4    2.40    5.60
  10 -18   4   -6.10    5.30
  -7  18  -4    7.60   10.10
  -7  18  -4   -1.40    8.30
 -11  -7  -4    0.00    6.20
  18 -11  -4    4.90    6.50
 -11  -7  -4    3.80    7.20
  18 -11  -4   -2.50    4.80
  18 -11  -4    2.40    8.30
 -18  11   4   -0.90    5.00
   7 -18   4    2.10    6.00
 -18  11   4   -4.30    4.90
  11   7   4   -0.30    7.00
   7 -18   4    5.70    5.60
  11   7   4  -12.40    6.70
  15 -11  -4   -0.20    3.90
  -4  15  -4   -1.90    6.80
  15 -11  -4    5.20    4.30
  15 -11  -4    7.30    4.90
  15 -11  -4    3.00    6.50
  -4  15  -4    4.60    8.30
 -11  -4  -4   -4.80    5.60
 -11  -4  -4   -1.00    5.30
 -11  -4  -4    0.80    5.30
 -15  11   4   -1.20    4.30
 -15  11   4    3.50    4.10
  11   4   4   14.10    6.10
  11   4   4    2.50    5.00
  11   4   4   -3.50    5.70
   4 -15   4    8.20    5.70
 -15  11   4    1.50    4.20
   4 -15   4    4.30    4.30
  12 -11  -4    0.90    3.80
  12 -11  -4   -1.10    3.20
 -11  -1  -4    2.70    3.60
  -1  12  -4   -1.30    3.90
 -11  -1  -4    5.90    4.90
 -11  -1  -4    1.10    4.80
  -1  12  -4    0.80    3.10
  -1  12  -4    5.60    6.40
 -11  -1  -4    5.20    4.10
  12 -11  -4   -3.20    3.30
  12 -11  -4    3.70    3.40
 -12  11   4    2.90    3.80
  11   1   4   -3.80    5.00
  11   1   4   -0.30    4.00
 -12  11   4    3.50    3.50
   1 -12   4   -0.10    3.30
  11   1   4    3.50    3.40
   1 -12   4   -0.90    3.00
 -12  11   4   -1.60    4.50
   1 -12   4    1.10    3.80
 -11   2  -4   60.19    7.50
 -11   2  -4   54.99    7.10
 -11   2  -4   77.09    6.70
   2   9  -4   53.39    6.80
   9 -11  -4   71.69    6.70
   9 -11  -4   73.09    6.50
   2   9  -4   69.89    7.00
   2   9  -4   72.19    6.20
 -11   2  -4   72.39    5.80
   9 -11  -4   70.99    9.20
   9 -11  -4   64.69    6.50
   2   9  -4   86.59    8.80
  -9  11   4   63.59    6.50
  -2  -9   4   77.99    6.40
  11  -2   4   63.39    6.00
  -2  -9   4   67.59    6.70
  -2  -9   4   65.19    6.60
  -2  -9   4   61.39    7.40
  -9  11   4   75.89    7.80
  11  -2   4   73.19    7.20
  -9  11   4   83.29    9.30
  11  -2   4   74.79    7.60
  11  -2   4   76.99   10.00
   6 -11  -4    4.50    3.00
   5   6  -4    1.30    3.30
 -11   5  -4    7.20    2.60
   5   6  -4   12.10    3.40
 -11   5  -4    2.60    2.10
   5   6  -4    7.00    3.00
   6 -11  -4    5.20    2.60
 -11   5  -4    5.90    2.70
 -11   5  -4    6.90    3.40
   6 -11  -4    9.30    2.90
   6 -11  -4    9.00    3.60
 -11   5  -4    4.90    3.20
  -6  11   4    5.10    2.60
  -5  -6   4    4.00    3.10
  11  -5   4    3.90    3.30
  11  -5   4    6.80    2.70
  -5  -6   4    1.30    2.60
  11  -5   4    5.20    2.60
  -6  11   4   16.20    6.50
  -6  11   4    7.90    2.90
  -5  -6   4    7.50    3.90
  -5  -6   4    2.60    3.00
  11  -5   4   -1.60    4.80
  -6  11   4    3.30    4.00
  11  -5   4    0.30    1.90
 -11   8  -4    2.10    4.20
   3 -11  -4    9.40    2.90
   3 -11  -4    3.00    2.60
   3 -11  -4    6.00    3.20
 -11   8  -4    2.70    2.70
   8   3  -4    0.80    3.70
   8   3  -4    1.10    3.30
   3 -11  -4    4.60    2.60
   8   3  -4    5.10    3.30
   8   3  -4    3.10    3.10
 -11   8  -4    5.90    4.20
 -11   8  -4    2.40    2.60
  -3  11   4   -0.50    3.80
  11  -8   4   -1.70    4.70
  -3  11   4    7.40    3.40
  -3  11   4    3.70    5.10
  11  -8   4   -0.70    3.00
  11  -8   4    3.60    2.30
  -8  -3   4    7.00    3.80
  11  -8   4   -2.00    2.60
  -8  -3   4   -0.30    4.00
  11  -8   4    5.50    2.80
  -8  -3   4    5.10    3.10
  -8  -3   4    3.00    3.70
  11   0  -4   49.10    6.60
 -11  11  -4   32.60    5.50
   0 -11  -4   45.80    5.50
   0 -11  -4   40.10    6.00
  11   0  -4   52.79    8.10
  11   0  -4   32.40    5.10
 -11  11  -4   49.60    5.80
  11   0  -4   31.70    4.90
 -11  11  -4   38.70    6.40
 -11   0   4   37.20    6.60
   0  11   4   14.40    6.40
 -11   0   4   34.70    7.00
  11 -11   4   44.60    5.50
  11 -11   4   37.70    5.40
 -11   0   4   45.90    5.70
  11 -11   4   50.19    5.70
   0  11   4   58.89    6.60
 -11   0   4   46.30    6.40
  11 -11   4   32.80    7.90
 -11  14  -4   -1.50    5.30
  -3 -11  -4    3.90    4.80
 -11  14  -4   -3.40    3.80
  14  -3  -4    2.00    5.00
  14  -3  -4    1.40    4.20
  -3 -11  -4   -0.50    3.60
  14  -3  -4   -3.60    3.50
  14  -3  -4   -0.40    7.30
 -11  14  -4    1.80    4.70
  -3 -11  -4    0.30    3.70
 -14   3   4  -10.20    6.10
  11 -14   4    3.60    4.00
   3  11   4    4.30    6.50
  11 -14   4    5.70    4.10
 -14   3   4    2.40    5.00
  11 -14   4   -0.50    4.10
 -14   3   4   -1.90    3.50
   3  11   4    3.10    5.00
  17  -6  -4    2.80    5.10
 -11  17  -4    1.80    6.40
  -6 -11  -4   -8.20    5.40
  17  -6  -4   -0.60    7.80
 -11  17  -4    0.00    6.90
 -11  17  -4   -4.40    4.80
  17  -6  -4    1.40    6.50
  -6 -11  -4   -1.10    5.80
  11 -17   4   -4.80    4.90
  11 -17   4    5.80    5.50
  11 -17   4   -5.60    4.50
   6  11   4    0.20    6.80
   6  11   4   -7.80    7.20
 -17   6   4   -4.90    6.40
 -17   6   4   -2.90    5.00
  20  -9  -4   -3.20    8.60
 -11  20  -4    3.30    6.20
 -11  20  -4    0.20    9.50
  -9 -11  -4   -0.40    6.30
  20  -9  -4   -5.90    8.50
  11 -20   4   -4.40    6.30
 -20   9   4   -1.20    8.00
  11 -20   4    2.30    6.40
 -20   9   4    3.80    6.70
 -20   9   4   -5.00    7.70
 -12  -8  -4  -12.60    8.50
  20 -12  -4    3.50    6.00
  20 -12  -4    3.50    8.60
  -8  20  -4    0.70    9.30
  12   8   4  -14.00    8.90
   8 -20   4    0.40    6.60
 -20  12   4    1.40    5.40
 -20  12   4    7.60    7.20
 -20  12   4   -3.00    5.70
  -5  17  -4   10.80    8.80
 -12  -5  -4    1.60    6.50
  17 -12  -4    6.00    5.90
  -5  17  -4    2.60    8.90
 -12  -5  -4    6.70    6.60
  17 -12  -4    3.50    4.90
   5 -17   4    6.00    6.40
   5 -17   4    4.00    5.20
 -17  12   4    7.90    4.90
 -17  12   4   -0.20    5.60
  12   5   4    6.10    6.40
 -17  12   4    2.90    4.80
  12   5   4    7.80    7.30
  12   5   4    3.50    7.30
 -12  -2  -4   20.20    5.50
  14 -12  -4   26.70    5.30
  -2  14  -4   16.50    4.50
  14 -12  -4   27.60    5.70
  -2  14  -4   18.70    8.70
  14 -12  -4   30.50    5.40
  -2  14  -4    6.50    5.70
 -12  -2  -4   40.30    7.40
 -12  -2  -4   28.00    6.90
  14 -12  -4   20.70    7.30
   2 -14   4   25.00    5.20
  12   2   4   30.40    5.90
  12   2   4   28.80    6.60
 -14  12   4   19.30    5.10
  12   2   4   22.30    7.90
   2 -14   4   19.20    5.90
 -14  12   4   28.40    5.70
 -12   1  -4   -1.10    5.10
 -12   1  -4   -1.50    3.60
  11 -12  -4   -0.20    3.10
   1  11  -4    2.90    5.20
   1  11  -4   -2.00    4.10
  11 -12  -4   -3.90    4.90
 -12   1  -4    6.50    3.90
   1  11  -4    1.10    3.50
  11 -12  -4   -2.90    3.60
 -12   1  -4    3.90    4.50
  11 -12  -4    2.80    3.40
  12  -1   4    2.60    3.90
 -11  12   4    3.30    3.40
  -1 -11   4   -2.50    3.10
  -1 -11   4   -0.50    3.40
 -11  12   4   -1.10    4.10
 -11  12   4   -1.50    4.80
  -1 -11   4    1.40    4.00
  12  -1   4   -3.50    5.70
  12  -1   4   -2.70    3.80
  12  -1   4    0.70    3.10
 -12   4  -4   56.29    5.50
   8 -12  -4   58.69    6.20
 -12   4  -4   60.79    6.00
   8 -12  -4   55.79    6.00
   8 -12  -4   43.50    7.20
   4   8  -4   58.79    6.70
   4   8  -4   63.99    6.70
   8 -12  -4   49.80    6.10
 -12   4  -4   63.19    7.10
   4   8  -4   57.99    7.70
 -12   4  -4   51.19    7.10
  -4  -8   4   45.90    5.80
  -8  12   4   66.49    7.80
  -4  -8   4   43.10    5.80
  -8  12   4   50.19    5.90
  -8  12   4   55.39    8.60
  12  -4   4   65.79    9.50
  12  -4   4   73.39    6.30
  12  -4   4   68.69    7.90
  -4  -8   4   57.29    7.50
  12  -4   4   64.59    7.00
  -4  -8   4   66.09    6.60
   7   5  -4   18.20    4.20
   5 -12  -4    6.70    3.40
   7   5  -4   12.30    4.50
 -12   7  -4    9.80    3.10
   7   5  -4    9.70    4.00
   5 -12  -4   12.80    3.50
   5 -12  -4    7.80    3.20
 -12   7  -4   12.40    3.40
   7   5  -4   13.70    4.00
 -12   7  -4    4.60    3.80
   5 -12  -4   16.20    3.80
 -12   7  -4   10.70    3.40
  12  -7   4    7.80    3.80
  -5  12   4   11.10    3.40
  12  -7   4    9.70    3.20
  -7  -5   4   10.50    3.90
  12  -7   4    1.80    5.60
  -7  -5   4    8.50    4.40
  -5  12   4   15.70    3.50
  12  -7   4   13.70    3.40
  -7  -5   4    6.20    4.00
  -5  12   4    3.80    4.60
  -7  -5   4    8.40    4.10
  -5  12   4   16.60    7.00
 -12  10  -4    9.60    3.80
  10   2  -4   11.90    4.40
  10   2  -4    2.30    1.60
  10   2  -4   14.40    5.30
   2 -12  -4    7.10    4.30
 -12  10  -4   16.60    3.90
   2 -12  -4    7.80    2.90
  10   2  -4   14.00    4.10
   2 -12  -4   15.80    3.70
   2 -12  -4   17.90    4.10
  12 -10   4    3.70    5.60
  -2  12   4    2.20    5.10
 -10  -2   4   10.90    5.30
  -2  12   4    3.80    5.50
  12 -10   4   17.20    4.10
  -2  12   4   11.20    3.10
 -10  -2   4   15.10    4.00
  -2  12   4   15.50    4.00
  12 -10   4   14.90    3.90
 -10  -2   4   15.20    4.30
  12 -10   4    6.10    3.30
 -10  -2   4    5.60    4.40
 -12  13  -4   11.30    5.30
  13  -1  -4   11.30    4.90
  -1 -12  -4    1.60    3.70
  13  -1  -4   -0.10    3.50
 -12  13  -4   11.00    4.80
  -1 -12  -4    2.40    4.00
 -12  13  -4   11.20    4.90
  -1 -12  -4    8.60    5.10
  13  -1  -4   -3.00    5.90
 -13   1   4   -0.40    5.00
  12 -13   4    3.00    2.50
 -13   1   4    7.80    4.40
   1  12   4   16.80    5.30
 -13   1   4   15.80    6.60
  12 -13   4    9.20    4.40
  12 -13   4    7.40    4.60
  12 -13   4    0.40    3.90
   1  12   4    6.40    6.30
  16  -4  -4   -0.30    7.60
 -12  16  -4    7.90    6.80
 -12  16  -4    4.20    5.30
  -4 -12  -4   -1.20    5.10
  16  -4  -4   -4.90    5.50
 -12  16  -4    7.50    6.10
  16  -4  -4   -4.90    6.00
  -4 -12  -4    4.20    6.30
   4  12   4    0.60    6.40
  12 -16   4   10.10    5.00
 -16   4   4    3.10    6.80
  12 -16   4    1.40    4.40
 -16   4   4   -2.20    4.20
  12 -16   4    1.80    5.10
   4  12   4  -12.00    5.20
 -16   4   4   -0.70    6.30
 -12  19  -4    6.70    7.80
 -12  19  -4    1.60    5.70
  -7 -12  -4    3.30    7.80
  19  -7  -4   -8.50    8.70
  19  -7  -4   -7.60    6.60
 -12  19  -4   -2.90    7.60
  -7 -12  -4   -7.10    6.70
 -19   7   4   -9.60    7.20
  12 -19   4   -0.60    5.30
 -19   7   4    3.80    7.10
   7  12   4    2.40    8.80
  12 -19   4   -0.60    6.90
  12 -19   4    1.60    5.90
 -19   7   4    2.80    6.20
   7  12   4   -6.30    7.90
 -13  -6  -4   -2.20    6.90
 -13  -6  -4  -12.80    7.40
  -6  19  -4   -4.40   10.50
  -6  19  -4  -11.80    9.40
  19 -13  -4    0.10    5.70
  19 -13  -4   12.80    7.30
 -19  13   4    4.80    5.50
  13   6   4   10.30    9.30
 -19  13   4    0.40    5.30
   6 -19   4   -5.00    6.60
   6 -19   4    1.30    6.10
  13   6   4   11.30    7.80
 -13  -3  -4    0.80    6.40
  16 -13  -4    8.90    6.20
  16 -13  -4    8.70    4.90
  -3  16  -4  -16.70    6.50
  -3  16  -4    0.50    8.60
  16 -13  -4    3.90    5.10
 -13  -3  -4   -5.60    7.00
  13   3   4    1.00    6.40
 -16  13   4   13.90    5.60
 -16  13   4    4.50    5.00
 -16  13   4   11.20    5.10
  13   3   4   -6.60    7.80
  13   3   4    5.40    5.90
   3 -16   4   12.30    4.60
   3 -16   4   -1.40    5.20
   0  13  -4   -1.60    2.50
 -13   0  -4   11.20    5.10
 -13   0  -4    8.00    5.70
 -13   0  -4    8.90    5.80
  13 -13  -4    2.90    4.20
   0  13  -4    9.50    4.30
  13 -13  -4    4.20    4.10
  13 -13  -4   11.30    4.40
   0  13  -4    3.10    6.20
  13   0   4   12.80    5.50
 -13  13   4    6.70    4.90
   0 -13   4   -2.30    4.10
 -13  13   4    4.50    8.30
   0 -13   4    1.50    4.80
  13   0   4   -8.10    6.30
 -13  13   4    5.80    4.10
   0 -13   4    4.40    3.70
  13   0   4   -2.80    3.90
   3  10  -4    0.30    3.90
  10 -13  -4   -3.80    3.40
  10 -13  -4    4.10    4.00
  10 -13  -4   -4.20    3.10
 -13   3  -4    0.40    4.50
 -13   3  -4   -0.30    3.40
 -13   3  -4    0.10    4.40
   3  10  -4    1.90    3.30
   3  10  -4   -2.10    4.90
  -3 -10   4    4.10    3.60
  -3 -10   4   -1.20    3.50
  13  -3   4    4.10    3.90
  13  -3   4   -9.40    5.40
  -3 -10   4   -0.30    4.40
  13  -3   4   -0.50    3.10
  13  -3   4    4.00    4.60
 -10  13   4   -0.30    5.10
 -10  13   4    2.30    4.50
  -3 -10   4   -1.90    3.30
 -10  13   4   -3.30    3.60
 -13   6  -4    0.90    4.20
   7 -13  -4    5.00    3.20
   6   7  -4   -6.00    4.20
   6   7  -4    0.10    3.50
   6   7  -4    5.00    3.90
 -13   6  -4    5.40    2.80
   7 -13  -4    2.30    3.60
 -13   6  -4    4.70    3.30
   7 -13  -4    2.80    3.10
  -7  13   4    2.30    3.20
  -6  -7   4    2.70    3.70
  13  -6   4    0.30    3.00
  -6  -7   4   -1.30    4.00
  -6  -7   4    2.00    3.80
  13  -6   4    0.30    4.00
  13  -6   4    3.20    5.80
  -6  -7   4   -1.00    3.40
  -7  13   4   -4.10    4.10
  13  -6   4    3.50    3.10
  -7  13   4   -2.70    6.40
 -13   9  -4   -2.00    3.30
   4 -13  -4   -0.90    3.00
 -13   9  -4   -1.60    3.10
   9   4  -4    0.50    4.70
   9   4  -4   -3.00    3.50
   9   4  -4    5.60    4.60
 -13   9  -4    1.60    3.20
   4 -13  -4   -2.40    4.00
   4 -13  -4    0.00    3.10
   9   4  -4   -6.40    3.40
  -9  -4   4   -1.50    4.40
  13  -9   4   -4.80    6.20
  -9  -4   4   -1.20    3.50
  13  -9   4   -2.40    3.10
  -4  13   4    2.10    6.50
  -4  13   4    5.40    3.50
  -9  -4   4   -1.40    3.70
  13  -9   4    7.90    4.40
  13  -9   4    5.10    3.30
  -4  13   4    3.20    4.90
  -9  -4   4   -1.40    4.90
  -4  13   4    0.90    3.00
  12   1  -4   10.00    4.30
 -13  12  -4    7.50    4.30
  12   1  -4   10.20    5.00
  12   1  -4   -6.20    5.70
 -13  12  -4    9.70    4.20
   1 -13  -4   13.80    4.10
   1 -13  -4   12.30    5.60
  13 -12   4    9.70    4.00
  13 -12   4   10.00    4.80
  -1  13   4    8.30    6.90
 -12  -1   4    4.00    6.00
  13 -12   4    6.00    6.80
  -1  13   4   -6.40    5.00
  -1  13   4    9.90    4.60
 -12  -1   4   16.30    4.50
 -12  -1   4   11.20    5.70
  13 -12   4   -2.60    3.60
  -2 -13  -4    4.80    6.40
  15  -2  -4    0.00    8.60
  15  -2  -4    9.00    5.50
  -2 -13  -4    3.40    4.90
  15  -2  -4    3.70    4.90
 -13  15  -4    5.00    4.80
 -13  15  -4    7.20    6.20
  13 -15   4    1.30    4.70
 -15   2   4    4.10    5.50
   2  13   4    5.90    5.90
  13 -15   4    2.10    4.50
  13 -15   4    9.00    4.60
 -15   2   4    1.50    4.30
   2  13   4   -3.80    7.30
 -15   2   4    3.50    7.10
  18  -5  -4    6.30    6.30
  -5 -13  -4    1.40    6.30
 -13  18  -4   -6.00    5.20
  18  -5  -4    2.70    8.90
 -13  18  -4   -7.70    7.70
  18  -5  -4    1.00    6.60
 -18   5   4    2.30    7.80
  13 -18   4    0.70    5.70
   5  13   4   -4.10    7.20
  13 -18   4    4.70    5.70
 -18   5   4    0.60    5.30
  13 -18   4    3.30    5.20
 -18   5   4   -0.90    6.60
   5  13   4   -2.40    7.70
 -14  -4  -4    1.40    6.90
  18 -14  -4    0.00    5.40
  18 -14  -4    4.80    6.60
  -4  18  -4   -8.10    8.80
 -14  -4  -4   -7.30    8.00
  -4  18  -4   -9.90   12.80
 -18  14   4   -7.70    5.60
   4 -18   4   -4.70    5.60
 -18  14   4  -11.60    5.60
  14   4   4  -18.70    7.10
  14   4   4   -5.40    7.20
   4 -18   4  -11.80    5.70
 -18  14   4    1.40    5.30
  14   4   4   -6.60    9.30
  -1  15  -4   -2.80    8.20
 -14  -1  -4    7.10    6.00
  15 -14  -4    5.70    4.90
  15 -14  -4    3.10    5.50
 -14  -1  -4    6.50    6.80
 -14  -1  -4   -2.60    5.80
  15 -14  -4    1.10    4.50
  14   1   4   16.80    8.50
  14   1   4    5.70    6.50
   1 -15   4    8.10    4.90
 -15  14   4    7.30    4.90
 -15  14   4    4.40    5.30
   1 -15   4    9.30    5.80
  14   1   4    7.20    5.30
  12 -14  -4   29.90    5.70
  12 -14  -4   30.10    5.90
   2  12  -4   16.00    6.90
  12 -14  -4   37.80    5.70
 -14   2  -4   20.70    5.10
   2  12  -4   37.70    6.40
 -14   2  -4   15.70    6.70
 -14   2  -4   32.60    6.70
  14  -2   4   27.70    6.60
 -12  14   4   21.60    6.20
 -12  14   4   29.10    7.70
  -2 -12   4   23.90    6.70
  -2 -12   4   23.60    5.30
  -2 -12   4   18.30    5.40
 -12  14   4   26.40    5.60
  14  -2   4   29.70    5.00
  14  -2   4   17.60    8.00
  14  -2   4   30.00    6.30
   9 -14  -4   25.50    4.50
 -14   5  -4   23.00    5.50
   9 -14  -4   16.40    4.50
   5   9  -4   12.60    5.10
   9 -14  -4   20.70    4.70
 -14   5  -4   14.40    5.00
   5   9  -4   20.20    5.00
   5   9  -4    9.30    5.70
 -14   5  -4   17.70    4.40
 -14   5  -4   17.40    3.70
  14  -5   4   14.60    5.50
  -9  14   4   19.10    5.90
  -9  14   4   20.90    7.80
  -5  -9   4    5.80    5.20
  14  -5   4   18.70    4.70
  -5  -9   4   12.40    4.60
  -5  -9   4   15.80    4.80
  -9  14   4   18.00    4.30
  -5  -9   4   13.40    4.50
  14  -5   4    1.30    6.50
 -14   8  -4    5.00    3.70
   8   6  -4   15.90    5.60
 -14   8  -4    9.40    3.70
 -14   8  -4    6.50    3.50
   8   6  -4    8.90    4.60
   6 -14  -4   21.00    4.60
   6 -14  -4    0.00    3.50
   6 -14  -4    4.30    4.10
   8   6  -4    8.90    4.50
  -6  14   4   11.40    6.70
  14  -8   4    6.20    3.80
  -6  14   4   12.70    4.20
  14  -8   4   10.20    6.70
  -6  14   4    5.00    7.90
  -8  -6   4    9.50    4.90
  -8  -6   4   14.30    5.70
  14  -8   4    8.40    4.70
  -8  -6   4    9.70    4.80
 -14  11  -4   -3.00    3.60
   3 -14  -4    2.40    4.60
  11   3  -4    6.90    4.70
  11   3  -4   -1.00    4.70
 -14  11  -4   -4.10    3.60
 -14  11  -4    0.40    3.80
  11   3  -4    5.00    6.10
   3 -14  -4   -4.30    3.50
 -11  -3   4    2.90    6.20
 -11  -3   4   -3.70    5.10
 -11  -3   4    4.00    4.70
  -3  14   4    4.50    6.80
  14 -11   4   -3.70    3.70
  -3  14   4    6.30    4.40
  -3  14   4   -1.30    5.40
  14 -11   4    3.50    3.70
  14 -11   4   -4.90    6.40
  14 -11   4    7.70    4.10
  14   0  -4    4.60    5.50
   0 -14  -4   11.70    5.80
   0 -14  -4    3.00    4.40
  14   0  -4   -1.70    4.20
 -14  14  -4    5.60    5.00
  14   0  -4  -15.10    7.50
 -14  14  -4    8.80    4.80
  14 -14   4   -2.70    4.30
   0  14   4   -1.80    6.80
  14 -14   4   -0.50    4.20
 -14   0   4   -6.50    6.30
   0  14   4    0.20    5.60
 -14   0   4   -4.40    6.80
  14 -14   4    6.60    5.50
 -14   0   4   -6.00    4.00
  17  -3  -4   -6.60    7.80
  -3 -14  -4   -4.00    5.80
 -14  17  -4   -1.10    5.20
  17  -3  -4   -1.30    6.00
 -14  17  -4   -4.40    6.00
 -17   3   4    7.70    7.50
  14 -17   4   -4.60    5.10
   3  14   4    0.70    6.80
   3  14   4    0.50    7.80
 -17   3   4    1.80    6.50
  14 -17   4    7.60    5.90
  14 -17   4    2.30    5.10
 -15  -2  -4   -3.30    6.60
 -15  -2  -4   -0.50    8.00
  -2  17  -4   10.80   10.30
  17 -15  -4   -2.50    5.20
  17 -15  -4    4.60    6.10
  17 -15  -4    7.60    5.50
 -17  15   4    4.70    5.60
  15   2   4   -7.70    7.10
 -17  15   4    0.00    5.30
  15   2   4  -13.50    8.70
   2 -17   4    0.00    6.20
  15   2   4   -2.50    5.90
 -17  15   4    5.50    6.40
  14 -15  -4    4.80    5.00
  14 -15  -4    2.10    4.60
 -15   1  -4   -5.70    5.40
 -15   1  -4    9.20    6.70
 -15   1  -4    0.30    5.30
   1  14  -4    4.50    5.20
   1  14  -4    5.90    7.30
  14 -15  -4    6.40    5.50
 -14  15   4    9.50    6.70
  -1 -14   4   11.80    6.10
  15  -1   4    1.70    7.40
  15  -1   4    6.90    5.30
 -14  15   4    8.90    5.60
  15  -1   4    3.90    6.00
 -15   4  -4    8.40    6.10
   4  11  -4   10.90    6.20
  11 -15  -4    5.90    4.60
  11 -15  -4    7.80    4.40
   4  11  -4   -5.20    6.50
  11 -15  -4   -2.50    4.10
 -15   4  -4    5.60    4.30
  15  -4   4    5.10    7.40
 -11  15   4   -1.50    4.10
  15  -4   4   -3.70    5.50
 -11  15   4    7.60    5.80
  -4 -11   4   -3.00    5.10
 -11  15   4    8.60    6.50
  -4 -11   4   -0.40    4.70
  15  -4   4    9.70    5.70
   7   8  -4   -0.90    4.30
 -15   7  -4   -1.40    3.10
   8 -15  -4   -3.70    4.00
   8 -15  -4   -1.90    3.70
 -15   7  -4    4.80    3.90
   7   8  -4    4.10    4.90
 -15   7  -4    4.30    5.80
 -15   7  -4   -3.40    4.30
   7   8  -4   -3.60    4.50
   8 -15  -4    4.00    3.80
  -7  -8   4    3.00    5.90
  15  -7   4   -4.40    4.60
  -8  15   4    3.70    3.90
  -8  15   4    6.70    7.20
  15  -7   4   -9.40    6.10
  -7  -8   4    2.30    4.50
  -8  15   4    4.60    5.70
  15  -7   4   -3.40    3.40
  15  -7   4   -4.50    3.60
   5 -15  -4    5.30    5.40
   5 -15  -4    2.20    4.10
   5 -15  -4    4.50    4.50
  10   5  -4    6.80    5.90
  10   5  -4    6.80    4.90
 -15  10  -4    8.10    3.80
 -15  10  -4    5.10    4.10
  10   5  -4    7.00    5.10
  10   5  -4    1.90    4.80
 -15  10  -4    2.80    4.00
  -5  15   4    4.50    7.80
 -10  -5   4    5.40    5.40
  15 -10   4    4.20    4.10
  -5  15   4   12.90    4.40
 -10  -5   4   15.00    6.20
  -5  15   4    5.90    7.30
  15 -10   4    3.00    4.70
  15 -10   4    1.50    7.20
  13   2  -4   18.10    6.30
  13   2  -4   10.50    5.90
   2 -15  -4    5.20    4.40
 -15  13  -4    5.00    4.70
 -15  13  -4    4.30    5.10
   2 -15  -4    0.10    5.30
  13   2  -4   -0.70    7.70
  15 -13   4    2.10    5.10
 -13  -2   4   -5.30    5.80
  15 -13   4    3.00   10.80
  -2  15   4   -3.10    6.30
  15 -13   4    8.80    4.60
  15 -13   4   -3.00    5.30
  -2  15   4   -0.20    7.70
 -13  -2   4   -0.70    6.70
 -15  16  -4    4.10    5.40
  16  -1  -4    1.90    6.30
  -1 -15  -4    7.40    6.40
  16  -1  -4    5.10    5.90
  16  -1  -4    4.70    8.50
 -15  16  -4    2.60    6.70
  15 -16   4   -0.40    4.80
   1  15   4    0.00    6.20
  15 -16   4   -0.50    5.00
   1  15   4   -7.70    8.30
 -16   1   4   -5.30    7.10
  15 -16   4   -4.90    5.10
 -16   1   4    3.80    7.30
  19  -4  -4  -16.70   14.00
  19  -4  -4   -7.50    8.10
   4  15   4   -2.20    8.40
  15 -19   4   -0.70    9.90
   4  15   4   -5.60   10.20
  15 -19   4   -0.70    7.30
 -19   4   4    8.80    7.80
 -19   4   4   -9.40   12.80
 -16   0  -4    1.70    7.60
  16 -16  -4   -6.00    6.10
 -16   0  -4   -7.20    7.70
  16 -16  -4    5.00    6.10
  16 -16  -4    3.80    5.10
   0  16  -4   -8.50    9.10
 -16  16   4    4.00    6.10
 -16  16   4   11.10    6.50
  16   0   4   11.30    7.90
  16   0   4   -6.00    6.20
   0 -16   4  -11.00    6.70
  16   0   4    1.30    9.30
  13 -16  -4    4.30    5.10
 -16   3  -4   11.60    5.50
 -16   3  -4    9.90    6.90
   3  13  -4   -0.70    6.90
  13 -16  -4    7.70    5.80
  13 -16  -4    8.00    5.40
 -16   3  -4    4.10    5.80
   3  13  -4    3.00    5.80
  -3 -13   4   10.40    6.30
  16  -3   4   -5.50    7.50
  16  -3   4   14.00    6.20
  16  -3   4    7.80    6.10
 -13  16   4   -0.10    6.90
 -13  16   4    2.80    4.90
 -13  16   4   -7.10    6.60
  -3 -13   4    0.30    5.40
 -16   6  -4   -4.60    4.20
   6  10  -4   11.30    5.90
  10 -16  -4   10.20    5.10
   6  10  -4    5.30    6.20
   6  10  -4   -1.60    4.60
 -16   6  -4    7.10    5.60
  10 -16  -4   16.70    4.80
  10 -16  -4    0.00    4.10
 -10  16   4    3.70    4.40
  -6 -10   4   -0.20    5.50
  16  -6   4    7.70    5.80
  16  -6   4   -8.20    7.60
  16  -6   4    0.10    4.30
  -6 -10   4    3.70    5.40
 -10  16   4    1.30    5.80
 -10  16   4   -1.50    6.70
   7 -16  -4    7.50    5.10
   9   7  -4   17.70    6.20
 -16   9  -4   -8.70    3.90
   7 -16  -4    1.50    4.10
   7 -16  -4   15.80    5.20
   9   7  -4    7.60    5.60
 -16   9  -4   -0.80    4.10
   9   7  -4   -1.00    5.40
  -7  16   4    0.30    4.50
  -9  -7   4    5.00    5.90
  -7  16   4    9.20    9.20
  16  -9   4   10.60    4.60
  16  -9   4    3.40    6.00
  16  -9   4    5.80    7.50
  -7  16   4   -1.90    6.50
  -9  -7   4   -4.70    5.70
  12   4  -4    6.00    5.50
 -16  12  -4   -2.20    4.40
 -16  12  -4    2.40    4.60
  12   4  -4    5.80    6.00
 -16  12  -4   -5.30    4.10
   4 -16  -4    8.30    5.10
   4 -16  -4    2.10    5.30
  12   4  -4   -7.90    7.30
  -4  16   4    1.30    9.30
 -12  -4   4    4.30    6.90
  16 -12   4   -6.60    7.00
  16 -12   4   -3.30    4.30
  -4  16   4   -2.30    7.40
  16 -12   4   -3.50    4.80
 -12  -4   4   -2.10    6.00
   1 -16  -4   -0.80    5.90
  15   1  -4   -5.70    8.90
 -16  15  -4    5.20    6.00
 -16  15  -4    4.90    6.20
  15   1  -4   11.90    7.10
  15   1  -4    0.10    5.20
   1 -16  -4    9.10    5.90
  16 -15   4    2.10    5.00
  -1  16   4   -2.20    9.40
  16 -15   4   -6.80    5.30
 -15  -1   4    5.00    7.20
  16 -15   4    4.00    6.20
 -15  -1   4    0.30    7.70
  18  -2  -4   13.00   10.00
 -16  18  -4   -1.20    7.00
  -2 -16  -4   -1.70    6.70
 -16  18  -4   -0.60    5.90
  18  -2  -4    4.60    7.80
  16 -18   4    3.60    5.80
  16 -18   4   -1.20    7.10
  16 -18   4    1.50    6.00
   2  16   4   10.50    8.50
 -18   2   4    0.30    7.20
 -18   2   4    0.30    8.20
   2  16   4   -6.70    8.80
  18 -17  -4   -3.20   10.80
  17   1   4    4.50    7.60
 -18  17   4    6.00    6.80
 -17   2  -4   -3.20    7.90
   2  15  -4   -6.80    6.90
   2  15  -4   -1.70    8.20
 -17   2  -4   10.70    7.20
  15 -17  -4    0.60    5.50
  15 -17  -4    0.30    5.80
  15 -17  -4    8.90    5.60
  17  -2   4   -7.20    6.60
 -15  17   4    8.60    5.70
  -2 -15   4   -4.20    6.30
 -15  17   4    8.50    6.70
  17  -2   4   -9.60    7.60
  12 -17  -4   17.40    6.60
  12 -17  -4    6.10    4.80
  12 -17  -4    8.80    5.40
 -17   5  -4   -3.20    6.00
 -17   5  -4    5.30    5.10
   5  12  -4  -11.50    6.30
   5  12  -4   15.00    6.70
 -12  17   4    2.80    7.80
  17  -5   4    0.50    8.30
  17  -5   4   10.00    6.40
  -5 -12   4   -2.40    5.60
  17  -5   4    7.60    6.60
 -12  17   4    2.90    6.60
  -5 -12   4   -5.60    5.70
 -12  17   4    3.20    5.00
 -17   8  -4   14.90    5.00
   9 -17  -4    9.10    4.90
 -17   8  -4   14.30    5.10
 -17   8  -4    6.30    6.20
   9 -17  -4    8.70    5.60
   8   9  -4   15.90    7.00
   8   9  -4   16.00    6.60
   9 -17  -4   19.50    6.00
   8   9  -4    1.50    6.80
  17  -8   4   16.50    8.70
  -9  17   4   16.50    7.80
  17  -8   4   13.70    5.00
  17  -8   4   17.80    7.60
  -9  17   4    6.10    8.20
  -9  17   4   10.70    5.70
  -8  -9   4    6.30    5.70
  -8  -9   4    7.20    6.50
  11   6  -4   -6.50    5.70
   6 -17  -4    8.40    4.80
 -17  11  -4    1.10    4.70
  11   6  -4    5.80    6.50
 -17  11  -4    4.50    4.50
   6 -17  -4   -0.20    5.50
  17 -11   4   -5.90    8.00
  17 -11   4   -1.50    6.20
  -6  17   4   -8.50    8.10
 -11  -6   4  -16.10    6.20
 -11  -6   4   -1.40    6.70
  -6  17   4    0.40    7.80
  17 -11   4   -2.80    4.40
   3 -17  -4    2.30    5.40
  14   3  -4    4.00    6.10
 -17  14  -4   -9.10    4.80
 -17  14  -4    4.60    5.80
  14   3  -4  -20.50    7.10
  14   3  -4    3.00    7.10
   3 -17  -4   -2.90    6.60
 -17  14  -4   -4.10    5.60
 -14  -3   4   -1.90    6.70
  17 -14   4   -5.40    4.80
  -3  17   4   -0.20    8.40
  17 -14   4   10.50    6.90
 -14  -3   4    3.40    7.10
  17   0  -4  -10.80    8.70
   0 -17  -4   -3.30    6.60
  17   0  -4    2.40    7.30
  17   0  -4    6.20    9.30
 -17  17  -4   -4.80    6.40
 -17  17  -4   -2.30    6.10
 -17   0   4    5.20    7.70
   0  17   4   -6.30    9.00
 -17   0   4   -6.40    7.60
  17 -17   4    2.60    5.70
  17 -17   4    4.80    6.40
  17 -18  -4   -2.50    7.20
 -18   4  -4    0.50    7.60
   4  14  -4   -6.00    9.10
 -18   4  -4    3.10    6.80
 -18   4  -4    8.40    6.50
  14 -18  -4   -1.70    5.10
  14 -18  -4   11.90    6.00
   4  14  -4    4.60    7.00
  14 -18  -4   -5.40    5.70
 -14  18   4    5.30    7.30
  18  -4   4   -6.80    8.60
  -4 -14   4    6.20    7.70
  18  -4   4    3.40    7.00
 -14  18   4   -7.10    6.10
  11 -18  -4    1.80    5.40
   7  11  -4    1.00    6.80
  11 -18  -4   -5.90    6.10
 -18   7  -4    0.20    5.80
   7  11  -4  -10.30    7.40
 -18   7  -4    1.10    6.90
  11 -18  -4   -1.70    4.70
  18  -7   4    1.00    5.40
  -7 -11   4   -1.40    6.40
  -7 -11   4    6.50    6.50
  18  -7   4   -3.80    7.00
  18  -7   4   -5.80    7.90
 -11  18   4   -3.90    6.90
 -11  18   4    0.00    5.30
 -11  18   4    2.70    8.60
 -18  10  -4    7.20    5.90
 -18  10  -4    1.40    5.00
   8 -18  -4    1.50    5.70
   8 -18  -4    2.00    5.00
  10   8  -4   -2.60    6.60
 -18  10  -4   -3.00    4.30
  10   8  -4    9.00    6.90
   8 -18  -4   -1.40    6.80
  -8  18   4   -6.70    9.40
 -10  -8   4   -6.40    6.80
 -10  -8   4   -2.00    6.40
  18 -10   4   -2.90    8.70
  -8  18   4   -2.20    8.00
  18 -10   4    2.50    5.00
  18 -10   4    6.00    6.50
 -18  13  -4   -5.40    4.80
   5 -18  -4   -2.00    5.20
 -18  13  -4    0.90    5.20
  13   5  -4   -4.30    7.50
  13   5  -4    5.60    6.90
   5 -18  -4   -0.40    6.80
 -13  -5   4   -2.00    6.90
  18 -13   4   11.00    6.60
  -5  18   4   -5.00    8.30
  18 -13   4   -3.00    5.20
 -13  -5   4   -4.00    6.70
  -5  18   4   -1.60    9.10
   2 -18  -4   -7.30    6.40
  16   2  -4    0.20    8.30
  16   2  -4  -12.50   10.20
  16   2  -4    7.00    7.90
 -18  16  -4    7.50    6.80
 -18  16  -4    9.00    6.10
 -18  16  -4   -4.10    5.80
  -2  18   4    4.70    9.80
  18 -16   4    8.60    6.10
 -16  -2   4   10.40    8.70
  18 -16   4    7.10    6.80
 -16  -2   4   -3.60    8.70
   3  16  -4   13.50    9.40
   6  13  -4   -8.40    7.20
  13 -19  -4    3.60    6.30
 -19   6  -4    7.10    8.00
  13 -19  -4    1.40    6.20
   6  13  -4  -14.00    8.70
 -19   6  -4   13.90    6.90
 -19   6  -4    3.30    6.80
  13 -19  -4    2.60    5.90
  19  -6   4    0.90    6.70
  19  -6   4   -1.60    7.80
 -13  19   4   -3.10    5.90
  19  -6   4   -8.50    8.80
 -13  19   4    5.00    8.00
  -6 -13   4    0.40    7.70
  10 -19  -4   -3.80    6.10
  10 -19  -4    2.30    5.80
 -19   9  -4   -0.30    6.10
   9  10  -4   -6.10    8.20
   9  10  -4    0.60    7.50
  10 -19  -4    5.70    5.50
 -19   9  -4    0.30    7.10
   9  10  -4   -5.40    7.70
  -9 -10   4   -4.50    7.30
 -10  19   4    1.40    8.60
  -9 -10   4   -1.10    6.20
  19  -9   4   -9.00    9.30
 -10  19   4   -2.50    8.20
 -10  19   4    2.20    6.30
   7 -19  -4   -0.10    5.40
   7 -19  -4    4.90    7.40
  12   7  -4   -3.20    7.40
 -19  12  -4    5.00    6.00
 -19  12  -4   -4.90    5.40
  12   7  -4   -9.30    7.60
  -7  19   4   11.90   10.40
  19 -12   4   -1.90    9.50
  19 -12   4    1.30    5.60
  19 -12   4    5.40    7.00
 -12  -7   4   -5.80    6.50
  -7  19   4    0.40    8.80
 -12  -7   4   -2.40    7.90
 -19  15  -4   -7.60    8.30
  15   4  -4  -13.80   10.10
  19 -15   4    8.80    7.30
 -20   8  -4    2.10    8.30
 -20   8  -4   10.30    6.40
  12 -20  -4    4.00    6.50
   8  12  -4    4.30    8.50
  20  -8   4    1.30    9.70
 -12  20   4    6.40    6.50
  20  -8   4    1.70   13.50
 -12  20   4   -6.90    9.30
  -8 -12   4   -2.10    6.20
   9 -20  -4    1.40    5.80
 -20  11  -4    3.70    5.80
  11   9  -4   -8.10    8.50
 -20  11  -4    0.50    6.80
   9 -20  -4    6.30   11.40
  -9  20   4   -6.90    9.40
  20 -11   4    4.40    7.40
  20 -11   4   -8.70    9.50
  -9  20   4    6.80   11.50
  20 -11   4    4.50    6.40
 -11  -9   4   -0.80    7.70
   1   0  -5   -0.10    0.40
   0  -1  -5    0.60    0.50
   1   0  -5   -0.30    0.40
  -1   1  -5    0.60    0.70
   0  -1  -5    1.20    0.60
   1   0  -5    0.20    0.50
   0  -1  -5    0.10    0.50
   1   0  -5   -0.30    0.30
   1   0  -5    0.00    0.40
   0  -1  -5    1.00    0.70
  -1   1  -5    0.80    0.50
  -1   1  -5    0.20    0.40
   0  -1  -5   -0.90    0.40
   1   0  -5    1.00    0.50
   1   0  -5    1.70    0.40
   1  -1   5    0.20    0.30
   1  -1   5    0.10    0.40
   0   1   5    2.40    1.10
   1  -1   5    1.70    0.70
  -1   0   5   -0.70    0.50
  -1   0   5    0.00    0.60
   1  -1   5    0.40    0.30
   0   1   5    0.70    0.90
   1  -1   5    0.50    0.40
   1  -1   5    0.00    0.40
   0   1   5   -1.80    1.10
  -1   0   5   -0.10    0.30
   0   2  -5    0.70    0.40
   0   2  -5   -0.80    0.80
   0   2  -5   -0.90    1.00
  -2   0  -5    0.50    0.80
  -2   0  -5    1.00    1.00
   0   2  -5    0.20    0.60
   0   2  -5   -0.40    0.50
  -2   0  -5    0.10    0.50
   2  -2  -5    0.50    0.40
  -2   0  -5   -0.50    1.10
   2  -2  -5   -0.90    1.70
   0   2  -5    0.60    0.50
   2  -2  -5    0.30    0.60
   2  -2  -5    1.50    1.10
   2  -2  -5    0.30    0.20
   2  -2  -5   -0.40    0.60
   2  -2  -5    0.60    0.60
   2  -2  -5    0.60    0.90
   2  -2  -5    0.20    0.40
   2   0   5   -1.50    0.70
  -2   2   5   -0.70    1.10
   0  -2   5   -0.10    0.10
  -2   2   5    0.20    0.50
  -2   2   5    0.40    0.40
   2   0   5    2.10    1.20
   2   0   5    1.50    1.00
   2   0   5    0.60    0.90
  -2   2   5    0.30    0.40
   0  -2   5    0.20    0.60
   0  -2   5    0.20    0.70
   0  -2   5    0.00    0.80
   2   0   5    0.30    0.50
   0  -2   5    0.90    0.50
  -2   2   5    2.10    1.80
   2   0   5    0.50    1.60
   3  -1  -5    0.10    0.30
  -1  -2  -5    3.10    1.50
   3  -1  -5   -0.10    0.60
   3  -1  -5    2.00    0.70
   3  -1  -5    1.90    0.80
   3  -1  -5    0.00    0.80
  -1  -2  -5    0.40    0.80
  -1  -2  -5    1.30    0.90
   3  -1  -5    1.20    0.70
  -1  -2  -5    0.60    1.00
   3  -1  -5   -0.10    0.20
   3  -1  -5   -0.40    0.80
   3  -1  -5   -0.80    1.40
  -2   3  -5    0.70    0.50
   3  -1  -5    1.20    1.10
  -1  -2  -5    2.10    1.30
  -2   3  -5    1.70    1.20
  -1  -2  -5    1.00    0.80
  -2   3  -5    0.90    0.80
  -2   3  -5    3.20    1.60
  -2   3  -5    1.20    0.70
  -3   1   5    1.40    0.80
   1   2   5   -0.40    0.90
   2  -3   5    1.60    0.70
   2  -3   5    1.70    0.90
   1   2   5    1.80    1.40
   2  -3   5    0.30    1.00
   1   2   5    0.60    0.80
   2  -3   5    2.00    1.30
   2  -3   5    0.20    0.90
   2  -3   5    2.60    1.20
   1   2   5    1.90    1.10
   1   2   5    0.30    0.70
   1   2   5   -0.10    1.40
  -3   1   5    0.30    0.80
  -1   4  -5  123.89    7.40
   4  -3  -5  116.39    7.30
   4  -3  -5  119.69    7.30
   4  -3  -5  116.69    7.50
   4  -3  -5  118.09    7.20
  -3  -1  -5  129.29    8.20
   4  -3  -5  125.39    7.30
  -3  -1  -5  135.09    8.00
   4  -3  -5  121.59    7.90
  -3  -1  -5  107.09    7.60
  -1   4  -5  119.39    7.10
  -1   4  -5  121.69    7.10
  -3  -1  -5  127.89    7.80
   4  -3  -5  120.99    7.40
   4  -3  -5  122.39    7.40
   4  -3  -5  128.79    9.30
  -3  -1  -5  131.99    7.30
  -1   4  -5  126.79    8.20
   4  -3  -5  118.69    8.40
  -1   4  -5  129.49    7.80
   1  -4   5  115.19    7.10
   1  -4   5  116.99    7.30
   3   1   5  108.19    7.70
  -4   3   5  122.49    7.90
   1  -4   5  116.49    7.40
   3   1   5  125.99    8.20
  -4   3   5  124.69    7.40
   1  -4   5  122.49    7.30
   3   1   5  119.19    7.60
   1  -4   5  116.89    7.50
  -4   3   5  126.89    7.20
  -4   3   5  122.69    7.30
   3   1   5  124.99    7.80
   1  -4   5  119.89    7.10
  -4   3   5  132.89    8.50
   2   1  -5   -0.50    1.00
   1  -3  -5    0.70    0.90
   1  -3  -5    0.30    0.60
   2   1  -5    1.20    0.90
   1  -3  -5    1.00    0.90
   2   1  -5    0.60    1.00
   1  -3  -5    2.70    0.90
  -3   2  -5   -0.40    0.80
   2   1  -5   -0.80    0.80
   1  -3  -5    0.30    1.10
   2   1  -5    0.30    0.90
   2   1  -5   -0.40    0.80
  -3   2  -5   -0.60    0.80
  -3   2  -5   -0.90    1.40
   1  -3  -5    0.10    0.90
  -3   2  -5    3.90    1.80
   1  -3  -5    1.10    0.40
   2   1  -5    1.90    0.90
  -2  -1   5    1.30    1.40
   3  -2   5    0.70    0.90
   3  -2   5   -1.00    0.70
   3  -2   5   -1.80    1.80
   3  -2   5    0.40    0.70
  -2  -1   5    2.60    1.20
  -1   3   5    0.80    0.50
   3  -2   5   -0.10    0.70
   3  -2   5   -0.10    2.40
  -2  -1   5    1.70    0.90
  -1   3   5   -2.20    1.90
  -2  -1   5    0.10    0.80
  -1   3   5   -0.70    1.10
   3  -2   5   -0.20    0.90
   3  -2   5   -0.50    0.40
  -2  -1   5    1.20    1.10
  -1   3   5    1.00    0.50
  -1   3   5    0.30    2.20
   5  -2  -5   73.49    4.80
  -2  -3  -5   78.19    5.20
   5  -2  -5   79.59    4.90
  -3   5  -5   67.99    6.30
   5  -2  -5   80.59    5.10
   5  -2  -5   73.19    4.80
  -2  -3  -5   78.19    4.70
   5  -2  -5   76.89    5.40
   5  -2  -5   76.09    6.30
   5  -2  -5   72.09    5.10
   5  -2  -5   73.59    5.00
  -3   5  -5   73.29    5.00
  -3   5  -5   75.89    4.30
  -2  -3  -5   72.59    5.60
  -3   5  -5   80.99    4.90
  -2  -3  -5   77.39    5.70
  -2  -3  -5   70.79    5.20
  -2  -3  -5   72.09    5.00
   3  -5   5   68.39    5.00
   2   3   5   72.99    5.10
  -5   2   5   75.79    4.80
  -5   2   5   73.39    5.00
  -5   2   5   67.59    5.10
   2   3   5   73.39    5.10
   3  -5   5   59.59    5.00
   3  -5   5   70.19    5.00
   2   3   5   72.99    5.60
   2   3   5   79.49    5.50
   2   3   5   77.89    5.30
   2   3   5   80.19    4.80
   3  -5   5   73.09    4.90
   3  -5   5   69.19    5.20
   3  -5   5   67.09    4.90
  -5   2   5   73.59    4.80
   6  -4  -5   27.50    2.90
   6  -4  -5   17.00    2.20
  -4  -2  -5   25.20    3.00
  -4  -2  -5   24.60    2.60
   6  -4  -5   23.80    4.50
  -2   6  -5   28.10    2.70
   6  -4  -5   27.90    3.10
  -2   6  -5   30.60    2.10
  -4  -2  -5   25.00    3.40
  -2   6  -5   27.20    3.30
   6  -4  -5   19.40    2.30
  -4  -2  -5   23.40    3.60
   6  -4  -5   24.80    2.30
  -2   6  -5   29.60    4.30
  -4  -2  -5   27.60    3.60
  -4  -2  -5   24.50    3.10
   6  -4  -5   30.50    2.70
   6  -4  -5   33.30    2.80
   2  -6   5   28.90    3.00
   4   2   5   29.70    3.60
  -6   4   5   30.10    2.80
   4   2   5   27.80    2.00
   4   2   5   24.00    3.10
   2  -6   5   29.00    2.00
   2  -6   5   25.10    2.90
   2  -6   5   26.50    2.00
  -6   4   5   25.60    3.00
  -6   4   5   32.80    4.40
   2  -6   5   22.10    2.50
   2  -6   5   24.20    2.00
  -6   4   5   28.30    2.70
   4   2   5   27.70    3.10
   4   2   5   27.90    3.30
   4   2   5   27.30    3.10
   2  -6   5   27.50    2.50
  -6   4   5   26.10    2.50
   1   3  -5  125.19    7.40
  -4   1  -5  116.39    7.30
   3  -4  -5  122.79    7.40
   3  -4  -5  118.69    7.80
   1   3  -5  121.69    7.50
  -4   1  -5  114.89    7.70
   1   3  -5  119.89    7.90
   3  -4  -5  129.19    8.00
   3  -4  -5  121.49    7.40
  -4   1  -5  113.49    7.20
   3  -4  -5  119.19    7.50
   1   3  -5  123.89    7.40
  -4   1  -5  119.79    7.50
  -1  -3   5  117.99    7.40
   4  -1   5  126.29    7.30
   4  -1   5  119.39    7.40
   4  -1   5  118.79    9.00
   4  -1   5  114.79    7.70
  -1  -3   5  120.69    7.40
  -1  -3   5  125.59    7.60
   4  -1   5  120.69    7.30
  -1  -3   5  126.69    7.80
  -1  -3   5  122.79    7.10
  -3   4   5  137.49    7.10
  -3   4   5  119.89    7.80
  -3   4   5  120.59    9.60
  -1  -3   5  124.69    7.50
  -3   4   5  126.59    6.90
   4  -1   5  124.19    7.50
   4  -1   5  120.89    7.70
   4  -1   5  119.09    7.90
  -3   4   5  109.69    7.90
   4   0  -5    0.50    1.80
  -4   4  -5   -0.60    2.20
  -4   4  -5    1.60    2.30
   4   0  -5   -0.90    1.20
   4   0  -5    0.00    1.00
  -4   4  -5   -0.30    0.60
   4   0  -5    0.50    1.20
   0  -4  -5    0.00    0.30
   4   0  -5   -0.10    0.70
   0  -4  -5    1.00    1.20
  -4   4  -5   -0.50    1.30
   0  -4  -5    0.60    0.80
   4   0  -5    0.80    1.20
   4   0  -5   -2.20    1.60
   4   0  -5    1.20    1.30
   0  -4  -5    0.50    0.90
   4   0  -5   -0.20    1.00
   0  -4  -5    0.00    0.90
  -4   4  -5    0.50    1.20
   0  -4  -5    0.50    1.40
  -4   0   5   -0.50    1.10
   0   4   5    2.30    1.80
  -4   0   5    1.10    1.90
  -4   0   5   -1.30    1.20
   4  -4   5   -4.30    2.20
   4  -4   5   -0.40    0.80
   4  -4   5   -0.20    0.90
   0   4   5    4.10    2.30
   4  -4   5   -1.90    1.00
   0   4   5    0.20    1.00
  -4   0   5    0.40    0.90
  -4   0   5    0.00    0.70
   0   4   5    0.50    0.80
   0   4   5   -0.70    0.90
   4  -4   5   -0.20    1.10
   4  -4   5   -0.20    1.00
  -3  -4  -5   40.50    3.60
  -3  -4  -5   42.40    2.90
   7  -3  -5   36.40    3.40
  -4   7  -5   34.80    4.20
   7  -3  -5   37.40    3.30
  -4   7  -5   35.40    3.20
  -3  -4  -5   26.90    3.60
  -3  -4  -5   38.90    4.40
   7  -3  -5   39.00    4.10
   7  -3  -5   37.60    3.60
   7  -3  -5   41.80    4.00
  -4   7  -5   40.20    3.50
   7  -3  -5   45.30    5.70
  -3  -4  -5   40.30    3.90
  -4   7  -5   36.80    5.20
   7  -3  -5   38.90    3.40
   7  -3  -5   46.50    3.50
  -3  -4  -5   33.50    4.40
   3   4   5   35.40    4.50
  -7   3   5   39.10    3.40
   4  -7   5   41.00    4.00
   3   4   5   42.40    3.30
   3   4   5   42.40    4.00
   4  -7   5   44.10    3.80
   4  -7   5   35.30    3.40
   4  -7   5   39.30    3.70
  -7   3   5   41.10    3.80
   4  -7   5   39.70    2.30
   3   4   5   41.20    4.20
  -7   3   5   35.80    3.60
   3   4   5   37.20    3.80
  -7   3   5   36.90    3.40
  -7   3   5   36.90    3.30
   3   4   5   40.00    3.70
   8  -5  -5   16.50    2.70
  -5  -3  -5    7.40    2.70
  -5  -3  -5   11.70    3.00
   8  -5  -5   11.00    2.50
  -5  -3  -5    7.50    3.20
  -5  -3  -5   14.10    2.70
  -3   8  -5   13.60    2.10
   8  -5  -5   12.70    4.20
  -3   8  -5   10.40    3.00
   8  -5  -5   10.70    1.80
  -5  -3  -5   13.00    1.90
   8  -5  -5   13.90    2.20
   8  -5  -5   20.00    4.90
  -3   8  -5    8.40    2.00
  -3   8  -5   12.90    3.90
   8  -5  -5   12.40    2.20
   5   3   5   12.70    1.60
   5   3   5   15.90    2.90
   3  -8   5    9.80    2.60
   5   3   5   10.60    2.70
   3  -8   5   12.30    1.50
   5   3   5   12.00    3.00
   3  -8   5    7.90    2.00
   3  -8   5   10.80    1.40
  -8   5   5   13.40    2.10
   3  -8   5   12.40    1.50
  -8   5   5   11.10    2.30
  -8   5   5    9.40    2.30
   3  -8   5    8.30    2.00
   3  -8   5   12.10    2.50
   5   3   5   19.20    2.90
  -8   5   5   12.30    2.20
  -8   5   5   13.50    3.70
   0   5  -5   -2.20    1.60
  -5   0  -5    3.10    1.70
   0   5  -5   -0.40    2.00
   0   5  -5    0.80    1.00
  -5   0  -5   -1.60    1.30
  -5   0  -5   -1.60    1.30
   0   5  -5    0.60    0.90
   5  -5  -5    0.30    1.20
   5  -5  -5    1.10    1.20
  -5   0  -5    1.30    0.70
   0   5  -5    0.50    1.30
  -5   0  -5    3.90    2.20
  -5   0  -5    1.40    0.90
   5  -5  -5    2.60    1.80
   5  -5  -5    1.30    1.00
   5  -5  -5    0.10    1.30
   5  -5  -5   -0.40    0.70
   0  -5   5    2.20    1.40
  -5   5   5    1.20    1.80
   0  -5   5    0.50    0.80
   0  -5   5   -3.10    1.10
  -5   5   5    0.00    3.50
   5   0   5    0.60    0.60
   5   0   5   -0.10    1.50
   0  -5   5   -0.10    0.90
   5   0   5    0.10    1.10
  -5   5   5    1.00    1.10
   0  -5   5   -0.50    1.50
   5   0   5   -1.50    2.40
  -5   5   5   -1.70    0.90
  -5   5   5    0.80    0.70
   5   0   5   -0.90    1.20
   5   0   5    0.60    2.00
   5   0   5   -3.30    1.20
   0  -5   5    0.90    0.90
   3   2  -5   73.99    4.90
  -5   3  -5   75.09    4.90
  -5   3  -5   73.39    4.90
  -5   3  -5   73.99    5.00
  -5   3  -5   72.99    5.40
  -5   3  -5   67.59    5.70
   3   2  -5   71.59    5.30
   2  -5  -5   77.79    4.70
   2  -5  -5   72.39    4.90
   3   2  -5   72.29    5.30
   3   2  -5   72.59    5.10
   2  -5  -5   71.19    5.00
   2  -5  -5   73.09    4.20
   3   2  -5   74.19    5.00
   2  -5  -5   74.19    4.80
   2  -5  -5   69.09    4.90
   3   2  -5   71.89    5.10
   3   2  -5   72.39    4.80
   5  -3   5   70.99    4.90
  -3  -2   5   67.79    5.20
   5  -3   5   47.20    7.10
   5  -3   5   66.59    4.90
  -2   5   5   75.79    6.90
  -3  -2   5   78.09    5.80
  -3  -2   5   77.49    5.30
   5  -3   5   74.29    4.50
  -3  -2   5   75.79    5.00
   5  -3   5   74.19    4.90
   5  -3   5   65.39    5.90
  -3  -2   5   72.89    5.10
   5  -3   5   68.79    4.90
  -2   5   5   80.29    5.50
   5  -3   5   72.39    5.10
   5  -3   5   71.69    4.90
  -2   5   5   80.19    6.20
   6  -1  -5   27.80    2.40
  -5   6  -5   29.20    3.00
  -5   6  -5   32.40    4.50
   6  -1  -5   24.10    2.90
  -1  -5  -5   21.80    2.70
   6  -1  -5   26.80    3.20
   6  -1  -5   28.50    2.80
   6  -1  -5   20.40    2.50
   6  -1  -5   27.50    3.00
  -1  -5  -5   28.90    3.10
  -5   6  -5   30.60    3.50
  -5   6  -5   23.30    3.10
  -1  -5  -5   30.00    2.50
  -5   6  -5   26.50    2.60
   6  -1  -5   33.80    3.00
   6  -1  -5   43.20    5.00
  -1  -5  -5   21.10    3.10
  -1  -5  -5   24.80    3.20
  -6   1   5   33.30    3.00
  -6   1   5   23.50    2.90
  -6   1   5   30.30    2.40
   1   5   5   25.90    3.20
   5  -6   5   25.50    2.80
   5  -6   5   23.60    2.80
  -6   1   5   36.50    4.20
  -6   1   5   27.10    3.20
   1   5   5   33.50    3.70
   1   5   5   36.60    4.50
   5  -6   5   26.20    3.00
   1   5   5   25.60    2.70
   5  -6   5   24.60    3.80
   5  -6   5   25.90    2.10
   5  -6   5   28.50    2.10
   1   5   5   24.70    2.80
  -4  -5  -5   20.10    3.20
   9  -4  -5   24.00    5.30
   9  -4  -5   19.90    3.70
   9  -4  -5   23.70    3.30
  -5   9  -5   29.20    3.40
   9  -4  -5   20.30    3.80
  -5   9  -5   16.90    4.60
  -5   9  -5   21.10    4.00
  -5   9  -5   22.60    2.70
  -4  -5  -5   17.40    2.10
  -4  -5  -5   19.00    3.70
   9  -4  -5   25.20    2.90
   9  -4  -5   18.20    2.90
   9  -4  -5   31.80    3.70
  -4  -5  -5   13.30    3.60
  -4  -5  -5   17.10    3.20
   4   5   5   20.90    2.60
   4   5   5   13.80    3.30
   4   5   5   20.00    3.70
  -9   4   5   24.10    3.30
   5  -9   5   19.30    2.90
   5  -9   5   15.40    2.80
   5  -9   5   14.70    3.00
  -9   4   5   21.20    2.80
   4   5   5   26.40    4.00
  -9   4   5   22.50    3.50
  -9   4   5   25.00    3.20
   4   5   5   25.40    3.50
  -4  10  -5    3.90    2.10
  10  -6  -5    2.40    5.30
  -6  -4  -5    3.40    3.10
  -6  -4  -5    0.10    3.50
  10  -6  -5    0.70    1.60
  10  -6  -5    0.00    2.10
  -4  10  -5    5.10    3.20
  -4  10  -5    2.20    4.20
  -6  -4  -5    2.60    3.20
  10  -6  -5   -2.10    2.40
  10  -6  -5   -1.30    0.50
  -6  -4  -5   -1.40    2.30
  10  -6  -5    3.90    4.00
  10  -6  -5    0.80    2.00
  10  -6  -5   -0.40    2.40
  -4  10  -5    1.20    2.00
   6   4   5    5.90    3.10
 -10   6   5    0.10    2.10
   6   4   5    2.40    2.70
 -10   6   5   -1.00    2.30
 -10   6   5   -0.40    1.90
   6   4   5    1.70    2.50
 -10   6   5    1.40    3.60
   4 -10   5    0.90    0.70
   4 -10   5    1.40    2.00
   6   4   5   -0.40    3.40
   4 -10   5    1.20    1.90
   4 -10   5   -1.80    2.40
  -6  -1  -5   31.30    2.60
   7  -6  -5   33.20    3.40
   7  -6  -5   34.60    3.00
  -1   7  -5   42.50    5.20
   7  -6  -5   42.60    3.70
  -1   7  -5   34.30    2.90
  -6  -1  -5   37.40    5.00
   7  -6  -5   33.20    3.60
  -1   7  -5   37.60    3.10
  -1   7  -5   31.50    3.70
  -6  -1  -5   40.90    4.20
  -6  -1  -5   33.40    4.00
   7  -6  -5   36.30    3.00
  -1   7  -5   33.50    4.20
   7  -6  -5   34.00    5.90
   7  -6  -5   47.00    4.30
  -6  -1  -5   32.30    3.00
  -7   6   5   41.90    3.80
   6   1   5   40.00    3.80
   1  -7   5   36.60    3.70
  -7   6   5   36.50    2.90
   6   1   5   37.60    2.40
   1  -7   5   36.60    3.40
  -7   6   5   31.40    6.30
   1  -7   5   38.90    2.90
   1  -7   5   34.60    3.00
  -7   6   5   38.20    4.10
   6   1   5   36.30    5.00
   6   1   5   38.50    3.80
  -7   6   5   40.80    3.60
   1  -7   5   35.50    2.90
  -7   6   5   37.00    3.00
   6   1   5   38.70    4.20
   1  -7   5   33.30    4.20
   1  -7   5   36.50    3.10
  -6   2  -5   28.10    2.80
  -6   2  -5   25.50    2.60
  -6   2  -5   27.50    3.30
   2   4  -5   26.60    3.00
   2   4  -5   28.20    2.70
   4  -6  -5   21.70    3.30
   4  -6  -5   26.50    2.80
   4  -6  -5   28.80    3.40
  -6   2  -5   25.50    2.50
   4  -6  -5   28.20    2.80
   2   4  -5   33.00    3.60
   4  -6  -5   21.50    2.70
   2   4  -5   32.30    2.80
   2   4  -5   26.80    2.80
  -6   2  -5   29.60    3.00
  -2  -4   5   24.50    1.80
  -2  -4   5   23.60    2.90
   6  -2   5   26.10    2.50
  -2  -4   5   29.20    3.50
  -2  -4   5   27.80    3.00
   6  -2   5   31.20    3.50
   6  -2   5   27.80    3.00
   6  -2   5   27.00    2.80
  -2  -4   5   23.70    2.60
  -4   6   5   19.70    3.10
   6  -2   5   33.10    3.20
   6  -2   5   26.90    2.80
  -4   6   5   25.00    5.20
  -2  -4   5   27.10    2.80
  -4   6   5   24.70    3.90
   6  -2   5   29.90    5.30
   5   1  -5   27.00    2.80
  -6   5  -5   30.70    3.40
  -6   5  -5   30.50    4.80
   1  -6  -5   24.70    3.20
   5   1  -5   28.00    3.00
   5   1  -5   27.90    3.30
  -6   5  -5   29.00    3.00
   5   1  -5   30.20    3.30
   1  -6  -5   26.90    2.60
   1  -6  -5   23.20    2.60
   1  -6  -5   25.40    2.30
   5   1  -5   41.50    4.10
   5   1  -5   24.90    3.10
   1  -6  -5   24.90    3.20
  -6   5  -5   33.40    4.50
  -6   5  -5   29.50    2.10
  -6   5  -5   26.00    2.70
   1  -6  -5   27.70    2.60
  -1   6   5   35.40    3.90
  -5  -1   5   26.40    3.00
   6  -5   5   29.50    5.10
  -5  -1   5   26.90    3.70
   6  -5   5   27.00    2.80
   6  -5   5   33.50    3.10
  -1   6   5   24.90    4.30
   6  -5   5   23.60    3.00
  -5  -1   5   33.70    4.10
   6  -5   5   28.20    2.10
  -5  -1   5   29.80    3.40
   6  -5   5   33.50    2.70
   6  -5   5   28.10    2.70
  -5  -1   5   31.10    2.20
  -1   6   5   28.20    3.50
  -1   6   5   27.60    2.30
  -2  -6  -5  101.09    6.20
   8  -2  -5   84.89    7.00
  -6   8  -5  105.09    8.80
  -2  -6  -5   89.19    7.00
  -2  -6  -5   92.99    7.00
  -6   8  -5  100.79    7.00
   8  -2  -5  116.99    9.00
   8  -2  -5   99.99    6.70
  -6   8  -5   92.79    7.50
   8  -2  -5   93.19    7.80
   8  -2  -5   92.09    6.40
   8  -2  -5   99.09    6.90
  -2  -6  -5   93.89    7.20
   8  -2  -5   96.59    6.80
  -6   8  -5  101.89    5.70
   8  -2  -5  108.99    7.30
  -6   8  -5   92.09    6.50
  -2  -6  -5  100.69    7.70
   6  -8   5   97.19    7.00
   6  -8   5   95.69    5.70
   6  -8   5   99.59    7.00
  -8   2   5   96.39    6.90
   2   6   5   95.59    7.00
   6  -8   5  101.69    5.70
  -8   2   5   98.89    6.40
   2   6   5   99.99    7.00
   2   6   5   85.19    8.40
   6  -8   5  105.19    8.30
   2   6   5  107.49    7.70
  -8   2   5   97.79    7.30
  -8   2   5   83.09    6.50
  -8   2   5   90.99    7.70
   6  -8   5   96.79    6.80
  -5  -6  -5    1.50    3.60
  11  -5  -5   -2.80    2.30
  11  -5  -5    0.10    2.40
  -6  11  -5    6.30    2.60
  -5  -6  -5    6.30    3.20
  -5  -6  -5   -1.10    3.20
  11  -5  -5    3.20    3.50
  -6  11  -5    5.80    4.90
  -5  -6  -5   -2.00    3.20
  11  -5  -5    3.60    2.10
  -6  11  -5   -3.40    3.30
  11  -5  -5    7.90    5.10
  11  -5  -5    0.50    2.00
  11  -5  -5    3.60    3.40
  11  -5  -5    0.30    2.30
 -11   5   5    0.40    3.10
   5   6   5    9.50    3.60
 -11   5   5   -0.20    2.20
   5   6   5    0.80    2.80
   6 -11   5    0.30    2.70
   6 -11   5    3.80    2.60
 -11   5   5    3.60    3.40
   6 -11   5    4.80    2.50
   6 -11   5    2.10    3.00
 -11   5   5    3.70    2.50
   5   6   5    5.80    3.60
   5   6   5   -0.20    3.10
 -11   5   5    1.60    2.30
  12  -7  -5   45.50    8.40
  -7  -5  -5   49.10    6.70
  12  -7  -5   38.30    7.30
  -7  -5  -5   40.80    5.60
  -7  -5  -5   43.20    5.80
  -5  12  -5   42.00    5.20
  12  -7  -5   35.80    4.50
  -5  12  -5   26.40    7.20
  -5  12  -5   50.79    6.80
  12  -7  -5   28.70    4.30
  -7  -5  -5   40.90    5.90
  12  -7  -5   34.90    5.40
   7   5   5   44.90    6.30
 -12   7   5   33.80    4.60
 -12   7   5   38.90    5.60
 -12   7   5   33.20    4.50
 -12   7   5   31.10    3.80
   5 -12   5   36.30    4.70
   5 -12   5   34.90    5.10
   5 -12   5   35.00    5.00
 -12   7   5   20.80    5.90
   7   5   5   32.60    5.40
   7   5   5   40.70    6.00
   7   5   5   34.70    5.40
   5 -12   5   34.90    4.80
 -12   7   5   33.00    4.70
  -2   9  -5    7.10    3.30
   9  -7  -5    7.10    1.70
  -2   9  -5    3.40    2.30
  -2   9  -5    6.20    2.00
  -7  -2  -5    9.80    3.10
   9  -7  -5   11.10    3.00
  -7  -2  -5   -0.20    3.30
   9  -7  -5    9.20    4.40
  -7  -2  -5    8.40    1.90
  -2   9  -5    8.80    4.10
  -7  -2  -5    3.40    2.70
  -7  -2  -5    6.10    3.40
   9  -7  -5    8.60    2.30
   9  -7  -5    8.00    2.80
  -2   9  -5    7.80    1.50
   9  -7  -5    7.50    1.80
   9  -7  -5    5.00    2.40
   7   2   5    2.80    1.70
   7   2   5    2.30    3.20
  -9   7   5    6.30    1.60
  -9   7   5    8.00    2.70
   2  -9   5    7.50    2.40
   7   2   5    9.00    2.80
  -9   7   5    5.10    1.60
   2  -9   5    8.70    2.70
  -9   7   5    5.20    2.50
  -9   7   5    8.90    2.50
   2  -9   5    7.60    1.60
   7   2   5    9.40    2.90
   2  -9   5    7.50    1.40
   2  -9   5    5.40    2.50
   2  -9   5    5.60    2.00
  -9   7   5    5.90    4.80
   2  -9   5    7.90    1.50
   1   6  -5   34.30    3.30
  -7   1  -5   36.20    3.10
  -7   1  -5   35.90    3.90
   6  -7  -5   33.00    2.30
  -7   1  -5   36.90    2.70
   1   6  -5   35.20    3.20
   6  -7  -5   30.00    4.70
   6  -7  -5   37.30    4.40
   6  -7  -5   32.60    3.40
  -7   1  -5   44.20    4.30
  -7   1  -5   41.10    4.70
   1   6  -5   33.90    4.80
   6  -7  -5   29.90    3.50
   6  -7  -5   24.30    3.40
   1   6  -5   31.40    3.60
  -1  -6   5   45.00    4.30
  -6   7   5   34.20    4.20
  -1  -6   5   37.70    2.80
  -6   7   5   35.60    2.30
   7  -1   5   36.50    2.80
  -1  -6   5   37.30    3.90
  -1  -6   5   35.60    3.40
  -1  -6   5   41.40    3.50
   7  -1   5   28.50    5.00
   7  -1   5   36.10    4.00
   7  -1   5   34.90    3.40
  -6   7   5   35.30    6.20
   7  -1   5   35.40    3.30
  -6   7   5   40.30    4.40
  -6   7   5   24.80    3.40
   4   3  -5   43.80    4.40
   3  -7  -5   41.30    3.70
  -7   4  -5   33.70    3.40
   4   3  -5   38.10    4.20
   4   3  -5   41.00    3.60
   3  -7  -5   48.70    3.70
  -7   4  -5   43.30    4.20
  -7   4  -5   44.60    3.60
   4   3  -5   39.50    3.80
   3  -7  -5   32.40    3.70
   3  -7  -5   34.10    3.50
  -7   4  -5   39.80    3.70
  -7   4  -5   44.80    5.00
  -7   4  -5   37.30    3.40
   4   3  -5   38.80    3.80
   4   3  -5   38.00    3.40
  -4  -3   5   39.90    4.10
  -4  -3   5   29.00    4.30
   7  -4   5   38.60    3.60
   7  -4   5   26.80    5.60
  -4  -3   5   42.20    4.40
   7  -4   5   36.10    3.50
   7  -4   5   50.99    5.20
  -3   7   5   48.10    6.30
  -4  -3   5   48.30    4.00
   7  -4   5   37.60    3.50
   7  -4   5   31.10    3.80
   7  -4   5   41.00    3.00
  -3   7   5   45.00    5.00
   7  -4   5   36.80    3.50
  -3   7   5   51.49    4.60
   0  -7  -5   -1.40    1.20
  -7   7  -5    0.70    2.90
   7   0  -5   -0.40    0.60
   7   0  -5   -1.00    1.20
  -7   7  -5    0.90    2.50
  -7   7  -5    3.30    2.10
   0  -7  -5    0.90    1.10
   7   0  -5    2.60    1.80
   0  -7  -5    1.80    1.30
   7   0  -5    6.10    3.10
   0  -7  -5   -1.30    1.70
   7   0  -5    6.40    3.10
   0  -7  -5   -1.90    2.10
  -7   7  -5    0.00    1.50
  -7   7  -5    1.10    1.10
   0  -7  -5   -0.20    1.40
  -7   7  -5    0.40    2.00
   7   0  -5   -1.20    2.00
   7  -7   5    0.60    1.10
   0   7   5   -0.40    1.30
   7  -7   5    0.70    1.00
   7  -7   5    1.70    3.30
[truncated: 6,532,588 more chars]
