# Supplementary material for: The Rb7Bi3−3xSb3xCl16 Family: A Fully Inorganic Solid Solution with Room‐Temperature Luminescent Members
Source: Angew Chem Int Ed Engl. 2020 Jul 2;59(34):14490–7. doi: 10.1002/anie.202003822 (PMC7496723; doi:10.1002/anie.202003822)
Supplement: Supplementary file 1 — Supplementary [file ANIE-59-14490-s001.zip › Rb7Bi3Cl16.cif]

data_dp042_twin
_audit_creation_date               2020-03-11
_audit_creation_method
;
Olex2 1.3
(compiled 2020.02.04 svn.rd84adfe8 for OlexSys, GUI svn.r6032)
;
_shelx_SHELXL_version_number       '2018/3'
_audit_contact_author_address      ?
_audit_contact_author_email        ?
_audit_contact_author_name         ''
_audit_contact_author_phone        ?
_publ_contact_author_id_orcid      ?
_publ_section_acknowledgements
;
X-Ray services provided by SMoCC - The Small Molecule Crystallography
Center of ETH Zurich. 
;
_publ_section_references
;
Dolomanov, O.V., Bourhis, L.J., Gildea, R.J, Howard, J.A.K. & Puschmann, H.
 (2009), J. Appl. Cryst. 42, 339-341.

Sheldrick, G.M. (2015). Acta Cryst. A71, 3-8.

Sheldrick, G.M. (2015). Acta Cryst. C71, 3-8.
;
_chemical_name_common              ?
_chemical_name_systematic          ?
_chemical_formula_moiety           'Bi3 Cl16 Rb7'
_chemical_formula_sum              'Bi3 Cl16 Rb7'
_chemical_formula_weight           1792.43
_chemical_melting_point            ?
loop_
  _atom_type_symbol
  _atom_type_description
  _atom_type_scat_dispersion_real
  _atom_type_scat_dispersion_imag
  _atom_type_scat_source
 'Bi' 'Bi' -4.1077 10.2566
 'International Tables Vol C Tables 4.2.6.8 and 6.1.1.4'
 'Cl' 'Cl' 0.1484 0.1585 'International Tables Vol C Tables 4.2.6.8 and 6.1.1.4'
 'Rb' 'Rb' -0.9393 2.9676
 'International Tables Vol C Tables 4.2.6.8 and 6.1.1.4'

_shelx_space_group_comment
;
The symmetry employed for this shelxl refinement is uniquely defined
by the following loop, which should always be used as a source of
symmetry information in preference to the above space-group names.
They are only intended as comments.
;
_space_group_crystal_system        'trigonal'
_space_group_IT_number             167
_space_group_name_H-M_alt          'R -3 c'
_space_group_name_Hall             '-R 3 2"c'
loop_
  _space_group_symop_operation_xyz
 'x, y, z'
 '-y, x-y, z'
 '-x+y, -x, z'
 'y, x, -z+1/2'
 'x-y, -y, -z+1/2'
 '-x, -x+y, -z+1/2'
 'x+2/3, y+1/3, z+1/3'
 '-y+2/3, x-y+1/3, z+1/3'
 '-x+y+2/3, -x+1/3, z+1/3'
 'y+2/3, x+1/3, -z+5/6'
 'x-y+2/3, -y+1/3, -z+5/6'
 '-x+2/3, -x+y+1/3, -z+5/6'
 'x+1/3, y+2/3, z+2/3'
 '-y+1/3, x-y+2/3, z+2/3'
 '-x+y+1/3, -x+2/3, z+2/3'
 'y+1/3, x+2/3, -z+7/6'
 'x-y+1/3, -y+2/3, -z+7/6'
 '-x+1/3, -x+y+2/3, -z+7/6'
 '-x, -y, -z'
 'y, -x+y, -z'
 'x-y, x, -z'
 '-y, -x, z-1/2'
 '-x+y, y, z-1/2'
 'x, x-y, z-1/2'
 '-x+2/3, -y+1/3, -z+1/3'
 'y+2/3, -x+y+1/3, -z+1/3'
 'x-y+2/3, x+1/3, -z+1/3'
 '-y+2/3, -x+1/3, z-1/6'
 '-x+y+2/3, y+1/3, z-1/6'
 'x+2/3, x-y+1/3, z-1/6'
 '-x+1/3, -y+2/3, -z+2/3'
 'y+1/3, -x+y+2/3, -z+2/3'
 'x-y+1/3, x+2/3, -z+2/3'
 '-y+1/3, -x+2/3, z+1/6'
 '-x+y+1/3, y+2/3, z+1/6'
 'x+1/3, x-y+2/3, z+1/6'

_cell_length_a                     13.10250(10)
_cell_length_b                     13.10250(10)
_cell_length_c                     102.9084(17)
_cell_angle_alpha                  90
_cell_angle_beta                   90
_cell_angle_gamma                  120
_cell_volume                       15299.9(3)
_cell_formula_units_Z              18
_cell_measurement_reflns_used      5090
_cell_measurement_temperature      298
_cell_measurement_theta_max        29.812
_cell_measurement_theta_min        3.166
_shelx_estimated_absorpt_T_max     0.415
_shelx_estimated_absorpt_T_min     0.253
_exptl_absorpt_coefficient_mu      26.700
_exptl_absorpt_correction_T_max    0.4946
_exptl_absorpt_correction_T_min    0.3218
_exptl_absorpt_correction_type     multi-scan
_exptl_absorpt_process_details
;
SADABS-2016/2 (Bruker,2016/2) was used for absorption correction.
wR2(int) was 0.1506 before and 0.0611 after correction.
The Ratio of minimum to maximum transmission is 0.6506.
The \l/2 correction factor is Not present.
;
_exptl_absorpt_special_details     ?
_exptl_crystal_colour              colourless
_exptl_crystal_colour_primary      colourless
_exptl_crystal_density_diffrn      3.502
_exptl_crystal_density_meas        ?
_exptl_crystal_density_method      ?
_exptl_crystal_description         plate
_exptl_crystal_F_000               14040
_exptl_crystal_recrystallization_method  'solothermally crystallized from Hcl'
_exptl_crystal_size_max            0.071
_exptl_crystal_size_mid            0.058
_exptl_crystal_size_min            0.04
_exptl_transmission_factor_max     ?
_exptl_transmission_factor_min     ?
_diffrn_reflns_av_R_equivalents    0.0878
_diffrn_reflns_av_unetI/netI       0.0531
_diffrn_reflns_Laue_measured_fraction_full  0.999
_diffrn_reflns_Laue_measured_fraction_max  0.999
_diffrn_reflns_limit_h_max         18
_diffrn_reflns_limit_h_min         -18
_diffrn_reflns_limit_k_max         18
_diffrn_reflns_limit_k_min         -13
_diffrn_reflns_limit_l_max         142
_diffrn_reflns_limit_l_min         -142
_diffrn_reflns_number              60200
_diffrn_reflns_point_group_measured_fraction_full  0.999
_diffrn_reflns_point_group_measured_fraction_max  0.999
_diffrn_reflns_theta_full          25.242
_diffrn_reflns_theta_max           29.574
_diffrn_reflns_theta_min           1.806
_diffrn_ambient_temperature        298
_diffrn_detector                   'Bruker APEX2 area detector'
_diffrn_detector_area_resol_mean   8.33
_diffrn_detector_type              'CCD area detector'
_diffrn_measured_fraction_theta_full  0.999
_diffrn_measured_fraction_theta_max  0.999
_diffrn_measurement_device         'fixed chi three-circle diffractometer'
_diffrn_measurement_device_type    'Bruker SMART Apex2'
_diffrn_measurement_method         '\w and \f scans'
_diffrn_radiation_monochromator    graphite
_diffrn_radiation_probe            x-ray
_diffrn_radiation_type             MoK\a
_diffrn_radiation_wavelength       0.71073
_diffrn_radiation_xray_symbol      K-L~3~
_diffrn_source                     'sealed tube'
_diffrn_source_current             30.0
_diffrn_source_power               1.5
_diffrn_source_voltage             50.0
_diffrn_special_details            ?
_diffrn_standards_number           0
_reflns_Friedel_coverage           0.000
_reflns_Friedel_fraction_full      .
_reflns_Friedel_fraction_max       .
_reflns_number_gt                  2978
_reflns_number_total               4792
_reflns_special_details
;
 Reflections were merged by SHELXL according to the crystal
 class for the calculation of statistics and refinement.
 
 _reflns_Friedel_fraction is defined as the number of unique
 Friedel pairs measured divided by the number that would be
 possible theoretically, ignoring centric projections and
 systematic absences. Completness statistics refer to single and
 composite reflections containing twin component 1 only.
;
_reflns_threshold_expression       'I > 2\s(I)'
_computing_cell_refinement         'SAINT V8.40A (Bruker, 2019)'
_computing_data_collection         'Bruker APEX2'
_computing_data_reduction          'SAINT V8.40A (Bruker, 2019)'
_computing_molecular_graphics      OLEX2
_computing_publication_material    OLEX2
_computing_structure_refinement    'SHELXL-97 (Sheldrick, 2008)'
_computing_structure_solution      'SHELXS-97 (Sheldrick, 2008)'
_refine_diff_density_max           1.180
_refine_diff_density_min           -1.552
_refine_diff_density_rms           0.281
_refine_ls_extinction_coef         .
_refine_ls_extinction_method       none
_refine_ls_goodness_of_fit_ref     1.051
_refine_ls_hydrogen_treatment      undef
_refine_ls_matrix_type             full
_refine_ls_number_parameters       121
_refine_ls_number_reflns           4792
_refine_ls_number_restraints       0
_refine_ls_R_factor_all            0.0811
_refine_ls_R_factor_gt             0.0387
_refine_ls_restrained_S_all        1.051
_refine_ls_shift/su_max            0.004
_refine_ls_shift/su_mean           0.000
_refine_ls_structure_factor_coef   Fsqd
_refine_ls_weighting_details      
 'w=1/[\s^2^(Fo^2^)+(0.0079P)^2^+146.9450P] where P=(Fo^2^+2Fc^2^)/3'
_refine_ls_weighting_scheme        calc
_refine_ls_wR_factor_gt            0.0696
_refine_ls_wR_factor_ref           0.0778
_refine_special_details           
 'The crystal is twinned with a volume ratio of the individuals of 20:80.'
_olex2_refinement_description
;
1. Twinned data refinement
 Scales: 0.794(3)
 0.206(3)
;
_atom_sites_solution_hydrogens     .
_atom_sites_solution_primary       dual
_atom_sites_solution_secondary     ?
loop_
  _atom_site_label
  _atom_site_type_symbol
  _atom_site_fract_x
  _atom_site_fract_y
  _atom_site_fract_z
  _atom_site_U_iso_or_equiv
  _atom_site_adp_type
  _atom_site_occupancy
  _atom_site_site_symmetry_order
  _atom_site_calc_flag
  _atom_site_refinement_flags_posn
  _atom_site_refinement_flags_adp
  _atom_site_refinement_flags_occupancy
  _atom_site_disorder_assembly
  _atom_site_disorder_group
 Bi1 Bi 0.666667 0.333333 0.49804(2) 0.02259(11) Uani 1 3 d S T P . .
 Bi2 Bi 0.33311(3) 0.33512(3) 0.43847(2) 0.02551(7) Uani 1 1 d . . . . .
 Bi3 Bi 0.000000 0.000000 0.500000 0.02203(14) Uani 1 6 d S T P . .
 Rb1 Rb 0.95463(7) 0.62087(7) 0.53846(2) 0.03486(19) Uani 1 1 d . . . . .
 Rb2 Rb 0.99752(9) 0.66967(9) 0.48820(2) 0.0607(3) Uani 1 1 d . . . . .
 Rb3 Rb 0.666667 0.333333 0.45903(2) 0.0397(3) Uani 1 3 d S T P . .
 Rb4 Rb 0.666667 0.333333 0.41654(2) 0.0364(3) Uani 1 3 d S T P . .
 Rb5 Rb 0.333333 -0.05337(8) 0.416667 0.0335(2) Uani 1 2 d S T P . .
 Rb6 Rb 0.000000 0.000000 0.45963(2) 0.0397(3) Uani 1 3 d S T P . .
 Cl1 Cl 0.8101(2) 0.5160(2) 0.51214(2) 0.0565(7) Uani 1 1 d . . . . .
 Cl2 Cl 0.85716(19) 0.3769(2) 0.48268(2) 0.0467(6) Uani 1 1 d . . . . .
 Cl3 Cl 0.57219(18) 0.46103(19) 0.43822(2) 0.0343(5) Uani 1 1 d . . . . .
 Cl4 Cl 0.3338(2) 0.4827(2) 0.45460(2) 0.0582(7) Uani 1 1 d . . . . .
 Cl5 Cl 0.3323(3) 0.2078(2) 0.45762(2) 0.0575(7) Uani 1 1 d . . . . .
 Cl6 Cl 0.333333 0.4749(2) 0.416667 0.0349(6) Uani 1 2 d S T P . .
 Cl7 Cl 0.333333 0.1924(2) 0.416667 0.0495(8) Uani 1 2 d S T P . .
 Cl8 Cl 0.09322(18) 0.22113(19) 0.43850(2) 0.0353(5) Uani 1 1 d . . . . .
 Cl9 Cl 0.0080(3) 0.1702(2) 0.48461(2) 0.0488(6) Uani 1 1 d . . . . .

loop_
  _atom_site_aniso_label
  _atom_site_aniso_U_11
  _atom_site_aniso_U_22
  _atom_site_aniso_U_33
  _atom_site_aniso_U_23
  _atom_site_aniso_U_13
  _atom_site_aniso_U_12
 Bi1 0.02340(15) 0.02340(15) 0.0210(2) 0.000 0.000 0.01170(8)
 Bi2 0.02536(16) 0.02761(17) 0.02300(12) -0.00081(13) 0.00098(12) 0.01282(15)
 Bi3 0.0221(2) 0.0221(2) 0.0220(3) 0.000 0.000 0.01103(11)
 Rb1 0.0365(5) 0.0426(5) 0.0290(4) -0.0023(4) -0.0008(3) 0.0224(4)
 Rb2 0.0657(7) 0.0432(6) 0.0579(6) -0.0012(5) 0.0028(5) 0.0159(5)
 Rb3 0.0470(5) 0.0470(5) 0.0252(6) 0.000 0.000 0.0235(3)
 Rb4 0.0416(4) 0.0416(4) 0.0262(6) 0.000 0.000 0.0208(2)
 Rb5 0.0281(6) 0.0312(4) 0.0403(6) -0.0006(3) -0.0012(5) 0.0140(3)
 Rb6 0.0466(5) 0.0466(5) 0.0259(6) 0.000 0.000 0.0233(3)
 Cl1 0.0562(16) 0.0484(15) 0.0403(12) -0.0156(11) -0.0131(11) 0.0076(13)
 Cl2 0.0357(13) 0.0674(17) 0.0403(12) -0.0070(11) 0.0065(10) 0.0283(12)
 Cl3 0.0298(12) 0.0391(13) 0.0330(10) 0.0018(9) 0.0012(9) 0.0165(10)
 Cl4 0.0378(13) 0.0532(16) 0.0806(17) -0.0349(13) -0.0014(14) 0.0206(13)
 Cl5 0.0773(18) 0.0550(16) 0.0434(12) 0.0146(12) -0.0006(14) 0.0355(15)
 Cl6 0.0286(15) 0.0320(11) 0.0430(16) 0.0009(7) 0.0017(14) 0.0143(7)
 Cl7 0.086(3) 0.0394(12) 0.0386(15) -0.0004(9) -0.0008(18) 0.0431(13)
 Cl8 0.0323(12) 0.0354(12) 0.0345(10) -0.0004(9) 0.0000(9) 0.0143(10)
 Cl9 0.0823(18) 0.0386(14) 0.0372(11) 0.0049(10) -0.0047(13) 0.0390(14)

_geom_special_details
;
 All esds (except the esd in the dihedral angle between two l.s. planes)
 are estimated using the full covariance matrix.  The cell esds are taken
 into account individually in the estimation of esds in distances, angles
 and torsion angles; correlations between esds in cell parameters are only
 used when they are defined by crystal symmetry.  An approximate (isotropic)
 treatment of cell esds is used for estimating esds involving l.s. planes.
;
loop_
  _geom_bond_atom_site_label_1
  _geom_bond_atom_site_label_2
  _geom_bond_distance
  _geom_bond_site_symmetry_2
  _geom_bond_publ_flag
 Bi1 Rb2 4.4871(10) . ?
 Bi1 Rb2 4.4871(10) 2_655 ?
 Bi1 Rb2 4.4871(10) 3_665 ?
 Bi1 Rb3 4.0144(13) . ?
 Bi1 Cl1 2.621(2) 2_655 ?
 Bi1 Cl1 2.621(2) . ?
 Bi1 Cl1 2.621(2) 3_665 ?
 Bi1 Cl2 2.762(2) 2_655 ?
 Bi1 Cl2 2.762(2) 3_665 ?
 Bi1 Cl2 2.762(2) . ?
 Bi2 Cl3 2.714(2) . ?
 Bi2 Cl4 2.544(2) . ?
 Bi2 Cl5 2.578(2) . ?
 Bi2 Cl6 2.8957(17) . ?
 Bi2 Cl7 2.9218(18) . ?
 Bi2 Cl8 2.723(2) . ?
 Bi3 Rb2 4.4798(11) 1_445 ?
 Bi3 Rb2 4.4798(11) 19_666 ?
 Bi3 Rb2 4.4798(11) 2_655 ?
 Bi3 Rb2 4.4798(11) 20_456 ?
 Bi3 Rb6 4.1545(12) . ?
 Bi3 Rb6 4.1542(12) 19_556 ?
 Bi3 Cl9 2.694(2) 2 ?
 Bi3 Cl9 2.694(2) 21_556 ?
 Bi3 Cl9 2.694(2) 20_556 ?
 Bi3 Cl9 2.694(2) . ?
 Bi3 Cl9 2.694(2) 19_556 ?
 Bi3 Cl9 2.694(2) 3 ?
 Rb1 Rb2 4.9420(13) 20_566 ?
 Rb1 Rb3 4.6979(8) 19_766 ?
 Rb1 Rb5 4.6189(7) 20_666 ?
 Rb1 Rb6 4.7027(9) 19_666 ?
 Rb1 Cl1 3.195(2) . ?
 Rb1 Cl2 3.278(2) 19_766 ?
 Rb1 Cl3 3.418(2) 21_656 ?
 Rb1 Cl4 3.376(3) 21_656 ?
 Rb1 Cl4 3.393(3) 19_666 ?
 Rb1 Cl5 3.352(3) 20_666 ?
 Rb1 Cl8 3.406(2) 19_666 ?
 Rb1 Cl9 3.469(2) 19_666 ?
 Rb2 Rb2 4.9494(13) 20_566 ?
 Rb2 Cl1 3.348(3) . ?
 Rb2 Cl1 3.367(3) 21_656 ?
 Rb2 Cl2 3.761(3) 19_766 ?
 Rb2 Cl2 3.371(3) . ?
 Rb2 Cl5 3.523(3) 3_665 ?
 Rb2 Cl9 3.829(3) 2_665 ?
 Rb2 Cl9 3.676(3) 3_665 ?
 Rb2 Cl9 3.520(2) 19_666 ?
 Rb3 Rb4 4.3724(16) . ?
 Rb3 Cl2 3.325(2) 3_665 ?
 Rb3 Cl2 3.325(2) . ?
 Rb3 Cl2 3.325(2) 2_655 ?
 Rb3 Cl3 3.315(2) 2_655 ?
 Rb3 Cl3 3.315(2) 3_665 ?
 Rb3 Cl3 3.315(2) . ?
 Rb3 Cl5 3.836(3) 2_655 ?
 Rb3 Cl5 3.837(3) . ?
 Rb3 Cl5 3.836(3) 3_665 ?
 Rb4 Rb5 4.7558(7) 2_655 ?
 Rb4 Rb6 4.4080(16) 10 ?
 Rb4 Cl3 3.373(2) 2_655 ?
 Rb4 Cl3 3.373(2) 3_665 ?
 Rb4 Cl3 3.373(2) . ?
 Rb4 Cl7 3.7973(3) 2_655 ?
 Rb4 Cl7 3.7974(3) 3_665 ?
 Rb4 Cl7 3.7974(3) . ?
 Rb4 Cl8 3.367(2) 10 ?
 Rb4 Cl8 3.367(2) 11 ?
 Rb4 Cl8 3.367(2) 12 ?
 Rb5 Cl3 3.319(2) 10_445 ?
 Rb5 Cl3 3.319(2) 2_655 ?
 Rb5 Cl6 3.2483(10) 2_655 ?
 Rb5 Cl6 3.2484(10) 3 ?
 Rb5 Cl7 3.220(3) . ?
 Rb5 Cl8 3.341(2) 3 ?
 Rb5 Cl8 3.341(2) 11 ?
 Rb6 Cl5 3.815(3) 3 ?
 Rb6 Cl5 3.815(3) . ?
 Rb6 Cl5 3.815(3) 2 ?
 Rb6 Cl8 3.328(2) 2 ?
 Rb6 Cl8 3.328(2) 3 ?
 Rb6 Cl8 3.328(2) . ?
 Rb6 Cl9 3.370(2) . ?
 Rb6 Cl9 3.370(2) 2 ?
 Rb6 Cl9 3.370(2) 3 ?

loop_
  _geom_angle_atom_site_label_1
  _geom_angle_atom_site_label_2
  _geom_angle_atom_site_label_3
  _geom_angle
  _geom_angle_site_symmetry_1
  _geom_angle_site_symmetry_3
  _geom_angle_publ_flag
 Rb2 Bi1 Rb2 115.062(10) 3_665 2_655 ?
 Rb2 Bi1 Rb2 115.062(10) 3_665 . ?
 Rb2 Bi1 Rb2 115.062(10) . 2_655 ?
 Rb3 Bi1 Rb2 76.957(13) . . ?
 Rb3 Bi1 Rb2 76.957(13) . 2_655 ?
 Rb3 Bi1 Rb2 76.957(13) . 3_665 ?
 Cl1 Bi1 Rb2 131.05(6) . 3_665 ?
 Cl1 Bi1 Rb2 131.05(7) 3_665 2_655 ?
 Cl1 Bi1 Rb2 47.82(6) 2_655 2_655 ?
 Cl1 Bi1 Rb2 112.93(7) 3_665 . ?
 Cl1 Bi1 Rb2 47.83(6) . . ?
 Cl1 Bi1 Rb2 47.82(6) 3_665 3_665 ?
 Cl1 Bi1 Rb2 112.93(6) . 2_655 ?
 Cl1 Bi1 Rb2 131.05(7) 2_655 . ?
 Cl1 Bi1 Rb2 112.93(7) 2_655 3_665 ?
 Cl1 Bi1 Rb3 123.62(5) 2_655 . ?
 Cl1 Bi1 Rb3 123.62(5) 3_665 . ?
 Cl1 Bi1 Rb3 123.63(6) . . ?
 Cl1 Bi1 Cl1 92.29(8) 3_665 . ?
 Cl1 Bi1 Cl1 92.30(8) 3_665 2_655 ?
 Cl1 Bi1 Cl1 92.29(8) 2_655 . ?
 Cl1 Bi1 Cl2 178.55(7) 2_655 . ?
 Cl1 Bi1 Cl2 178.55(8) 3_665 2_655 ?
 Cl1 Bi1 Cl2 89.09(8) . 2_655 ?
 Cl1 Bi1 Cl2 89.09(8) 2_655 3_665 ?
 Cl1 Bi1 Cl2 178.55(8) . 3_665 ?
 Cl1 Bi1 Cl2 88.09(7) 2_655 2_655 ?
 Cl1 Bi1 Cl2 88.09(8) . . ?
 Cl1 Bi1 Cl2 88.09(8) 3_665 3_665 ?
 Cl1 Bi1 Cl2 89.09(8) 3_665 . ?
 Cl2 Bi1 Rb2 48.57(5) . . ?
 Cl2 Bi1 Rb2 67.75(5) 3_665 2_655 ?
 Cl2 Bi1 Rb2 130.77(5) 2_655 3_665 ?
 Cl2 Bi1 Rb2 67.75(5) . 3_665 ?
 Cl2 Bi1 Rb2 67.75(6) 2_655 . ?
 Cl2 Bi1 Rb2 48.57(5) 3_665 3_665 ?
 Cl2 Bi1 Rb2 48.57(6) 2_655 2_655 ?
 Cl2 Bi1 Rb2 130.77(5) . 2_655 ?
 Cl2 Bi1 Rb2 130.77(5) 3_665 . ?
 Cl2 Bi1 Rb3 55.10(5) 2_655 . ?
 Cl2 Bi1 Rb3 55.10(5) . . ?
 Cl2 Bi1 Rb3 55.10(5) 3_665 . ?
 Cl2 Bi1 Cl2 90.52(7) 2_655 . ?
 Cl2 Bi1 Cl2 90.52(7) 3_665 . ?
 Cl2 Bi1 Cl2 90.52(7) 3_665 2_655 ?
 Cl3 Bi2 Cl6 88.40(4) . . ?
 Cl3 Bi2 Cl7 90.65(4) . . ?
 Cl3 Bi2 Cl8 176.56(6) . . ?
 Cl4 Bi2 Cl3 88.84(8) . . ?
 Cl4 Bi2 Cl5 89.44(9) . . ?
 Cl4 Bi2 Cl6 91.50(8) . . ?
 Cl4 Bi2 Cl7 170.53(8) . . ?
 Cl4 Bi2 Cl8 88.90(7) . . ?
 Cl5 Bi2 Cl3 91.78(8) . . ?
 Cl5 Bi2 Cl6 179.04(7) . . ?
 Cl5 Bi2 Cl7 100.03(7) . . ?
 Cl5 Bi2 Cl8 90.79(8) . . ?
 Cl6 Bi2 Cl7 79.03(6) . . ?
 Cl8 Bi2 Cl6 89.06(4) . . ?
 Cl8 Bi2 Cl7 91.15(4) . . ?
 Rb2 Bi3 Rb2 67.065(10) 20_456 1_445 ?
 Rb2 Bi3 Rb2 180.0 2_655 20_456 ?
 Rb2 Bi3 Rb2 67.065(10) 2_655 19_666 ?
 Rb2 Bi3 Rb2 180.00(2) 19_666 1_445 ?
 Rb2 Bi3 Rb2 112.935(10) 20_456 19_666 ?
 Rb2 Bi3 Rb2 112.935(10) 2_655 1_445 ?
 Rb6 Bi3 Rb2 74.265(12) . 1_445 ?
 Rb6 Bi3 Rb2 105.735(12) . 19_666 ?
 Rb6 Bi3 Rb2 105.735(13) 19_556 2_655 ?
 Rb6 Bi3 Rb2 105.735(12) 19_556 1_445 ?
 Rb6 Bi3 Rb2 105.735(13) . 20_456 ?
 Rb6 Bi3 Rb2 74.265(12) . 2_655 ?
 Rb6 Bi3 Rb2 74.265(12) 19_556 19_666 ?
 Rb6 Bi3 Rb2 74.265(12) 19_556 20_456 ?
 Rb6 Bi3 Rb6 180.0 19_556 . ?
 Cl9 Bi3 Rb2 58.35(7) 2 1_445 ?
 Cl9 Bi3 Rb2 124.91(7) 3 19_666 ?
 Cl9 Bi3 Rb2 121.65(7) 20_556 1_445 ?
 Cl9 Bi3 Rb2 55.09(7) 21_556 19_666 ?
 Cl9 Bi3 Rb2 58.35(7) 20_556 19_666 ?
 Cl9 Bi3 Rb2 121.65(7) 2 19_666 ?
 Cl9 Bi3 Rb2 51.78(5) 19_556 1_445 ?
 Cl9 Bi3 Rb2 121.65(7) 3 20_456 ?
 Cl9 Bi3 Rb2 55.09(7) 19_556 20_456 ?
 Cl9 Bi3 Rb2 58.35(7) 21_556 20_456 ?
 Cl9 Bi3 Rb2 55.09(7) 3 1_445 ?
 Cl9 Bi3 Rb2 124.91(7) . 20_456 ?
 Cl9 Bi3 Rb2 51.78(5) 20_556 2_655 ?
 Cl9 Bi3 Rb2 128.22(5) 19_556 19_666 ?
 Cl9 Bi3 Rb2 124.91(7) 21_556 1_445 ?
 Cl9 Bi3 Rb2 128.22(5) . 1_445 ?
 Cl9 Bi3 Rb2 51.78(5) . 19_666 ?
 Cl9 Bi3 Rb2 51.78(5) 2 20_456 ?
 Cl9 Bi3 Rb2 55.09(7) . 2_655 ?
 Cl9 Bi3 Rb2 124.91(7) 19_556 2_655 ?
 Cl9 Bi3 Rb2 121.65(7) 21_556 2_655 ?
 Cl9 Bi3 Rb2 128.22(5) 2 2_655 ?
 Cl9 Bi3 Rb2 128.22(5) 20_556 20_456 ?
 Cl9 Bi3 Rb2 58.35(7) 3 2_655 ?
 Cl9 Bi3 Rb6 53.99(5) 3 . ?
 Cl9 Bi3 Rb6 126.01(5) 19_556 . ?
 Cl9 Bi3 Rb6 126.01(5) . 19_556 ?
 Cl9 Bi3 Rb6 126.01(5) 21_556 . ?
 Cl9 Bi3 Rb6 126.01(5) 20_556 . ?
 Cl9 Bi3 Rb6 126.01(5) 2 19_556 ?
 Cl9 Bi3 Rb6 53.99(5) . . ?
 Cl9 Bi3 Rb6 53.99(5) 2 . ?
 Cl9 Bi3 Rb6 53.99(5) 19_556 19_556 ?
 Cl9 Bi3 Rb6 53.99(5) 20_556 19_556 ?
 Cl9 Bi3 Rb6 126.01(5) 3 19_556 ?
 Cl9 Bi3 Rb6 53.99(5) 21_556 19_556 ?
 Cl9 Bi3 Cl9 88.94(7) 3 . ?
 Cl9 Bi3 Cl9 180.00(7) 19_556 . ?
 Cl9 Bi3 Cl9 91.06(6) 21_556 . ?
 Cl9 Bi3 Cl9 88.94(6) 20_556 19_556 ?
 Cl9 Bi3 Cl9 91.06(7) 2 19_556 ?
 Cl9 Bi3 Cl9 88.94(6) 2 3 ?
 Cl9 Bi3 Cl9 91.06(7) 20_556 3 ?
 Cl9 Bi3 Cl9 180.00(7) 20_556 2 ?
 Cl9 Bi3 Cl9 180.00(7) 21_556 3 ?
 Cl9 Bi3 Cl9 88.94(6) 2 . ?
 Cl9 Bi3 Cl9 91.06(6) 19_556 3 ?
 Cl9 Bi3 Cl9 91.06(7) 2 21_556 ?
 Cl9 Bi3 Cl9 91.06(7) 20_556 . ?
 Cl9 Bi3 Cl9 88.94(7) 19_556 21_556 ?
 Cl9 Bi3 Cl9 88.94(6) 20_556 21_556 ?
 Rb3 Rb1 Rb2 146.59(2) 19_766 20_566 ?
 Rb3 Rb1 Rb6 107.168(16) 19_766 19_666 ?
 Rb5 Rb1 Rb2 123.18(2) 20_666 20_566 ?
 Rb5 Rb1 Rb3 87.64(2) 20_666 19_766 ?
 Rb5 Rb1 Rb6 88.31(2) 20_666 19_666 ?
 Rb6 Rb1 Rb2 65.458(19) 19_666 20_566 ?
 Cl1 Rb1 Rb2 42.46(5) . 20_566 ?
 Cl1 Rb1 Rb3 117.57(6) . 19_766 ?
 Cl1 Rb1 Rb5 146.73(5) . 20_666 ?
 Cl1 Rb1 Rb6 102.96(6) . 19_666 ?
 Cl1 Rb1 Cl2 73.90(7) . 19_766 ?
 Cl1 Rb1 Cl3 142.85(7) . 21_656 ?
 Cl1 Rb1 Cl4 72.80(7) . 19_666 ?
 Cl1 Rb1 Cl4 83.05(7) . 21_656 ?
 Cl1 Rb1 Cl5 127.52(7) . 20_666 ?
 Cl1 Rb1 Cl8 127.00(7) . 19_666 ?
 Cl1 Rb1 Cl9 65.07(6) . 19_666 ?
 Cl2 Rb1 Rb2 104.28(5) 19_766 20_566 ?
 Cl2 Rb1 Rb3 45.05(4) 19_766 19_766 ?
 Cl2 Rb1 Rb5 132.27(5) 19_766 20_666 ?
 Cl2 Rb1 Rb6 108.74(5) 19_766 19_666 ?
 Cl2 Rb1 Cl3 87.07(6) 19_766 21_656 ?
 Cl2 Rb1 Cl4 145.71(6) 19_766 19_666 ?
 Cl2 Rb1 Cl4 91.81(7) 19_766 21_656 ?
 Cl2 Rb1 Cl5 72.87(6) 19_766 20_666 ?
 Cl2 Rb1 Cl8 145.40(6) 19_766 19_666 ?
 Cl2 Rb1 Cl9 74.35(6) 19_766 19_666 ?
 Cl3 Rb1 Rb2 168.44(4) 21_656 20_566 ?
 Cl3 Rb1 Rb3 44.86(4) 21_656 19_766 ?
 Cl3 Rb1 Rb5 45.82(4) 21_656 20_666 ?
 Cl3 Rb1 Rb6 113.39(4) 21_656 19_666 ?
 Cl3 Rb1 Cl9 140.08(7) 21_656 19_666 ?
 Cl4 Rb1 Rb2 53.49(5) 19_666 20_566 ?
 Cl4 Rb1 Rb2 111.05(4) 21_656 20_566 ?
 Cl4 Rb1 Rb3 86.61(4) 21_656 19_766 ?
 Cl4 Rb1 Rb3 159.04(5) 19_666 19_766 ?
 Cl4 Rb1 Rb5 76.83(5) 21_656 20_666 ?
 Cl4 Rb1 Rb5 76.82(5) 19_666 20_666 ?
 Cl4 Rb1 Rb6 86.61(4) 19_666 19_666 ?
 Cl4 Rb1 Rb6 159.43(5) 21_656 19_666 ?
 Cl4 Rb1 Cl3 115.45(6) 19_666 21_656 ?
 Cl4 Rb1 Cl3 65.64(5) 21_656 21_656 ?
 Cl4 Rb1 Cl4 76.30(9) 21_656 19_666 ?
 Cl4 Rb1 Cl8 115.87(6) 21_656 19_666 ?
 Cl4 Rb1 Cl8 65.76(5) 19_666 19_666 ?
 Cl4 Rb1 Cl9 147.56(6) 21_656 19_666 ?
 Cl4 Rb1 Cl9 98.58(7) 19_666 19_666 ?
 Cl5 Rb1 Rb2 111.74(5) 20_666 20_566 ?
 Cl5 Rb1 Rb3 53.83(5) 20_666 19_766 ?
 Cl5 Rb1 Rb5 84.35(4) 20_666 20_666 ?
 Cl5 Rb1 Rb6 53.40(5) 20_666 19_666 ?
 Cl5 Rb1 Cl3 73.36(6) 20_666 21_656 ?
 Cl5 Rb1 Cl4 136.89(7) 20_666 21_656 ?
 Cl5 Rb1 Cl4 136.30(7) 20_666 19_666 ?
 Cl5 Rb1 Cl8 72.68(6) 20_666 19_666 ?
 Cl5 Rb1 Cl9 67.53(7) 20_666 19_666 ?
 Cl8 Rb1 Rb2 85.56(4) 19_666 20_566 ?
 Cl8 Rb1 Rb3 112.81(4) 19_666 19_766 ?
 Cl8 Rb1 Rb5 46.21(4) 19_666 20_666 ?
 Cl8 Rb1 Rb6 45.03(4) 19_666 19_666 ?
 Cl8 Rb1 Cl3 86.24(5) 19_666 21_656 ?
 Cl8 Rb1 Cl9 89.59(5) 19_666 19_666 ?
 Cl9 Rb1 Rb2 48.00(5) 19_666 20_566 ?
 Cl9 Rb1 Rb3 102.34(5) 19_666 19_766 ?
 Cl9 Rb1 Rb5 133.94(4) 19_666 20_666 ?
 Cl9 Rb1 Rb6 45.69(4) 19_666 19_666 ?
 Bi1 Rb2 Rb1 157.78(2) . 21_656 ?
 Bi1 Rb2 Rb2 58.68(2) . 20_566 ?
 Bi3 Rb2 Bi1 115.11(2) 1_665 . ?
 Bi3 Rb2 Rb1 81.229(19) 1_665 21_656 ?
 Bi3 Rb2 Rb2 56.468(5) 1_665 20_566 ?
 Rb1 Rb2 Rb2 135.749(19) 21_656 20_566 ?
 Cl1 Rb2 Bi1 35.46(4) . . ?
 Cl1 Rb2 Bi1 145.42(5) 21_656 . ?
 Cl1 Rb2 Bi3 91.73(5) . 1_665 ?
 Cl1 Rb2 Bi3 91.48(5) 21_656 1_665 ?
 Cl1 Rb2 Rb1 166.27(5) . 21_656 ?
 Cl1 Rb2 Rb1 39.84(4) 21_656 21_656 ?
 Cl1 Rb2 Rb2 140.33(5) 21_656 20_566 ?
 Cl1 Rb2 Rb2 42.66(6) . 20_566 ?
 Cl1 Rb2 Cl1 129.43(5) . 21_656 ?
 Cl1 Rb2 Cl2 116.37(6) 21_656 . ?
 Cl1 Rb2 Cl2 66.08(6) . 19_766 ?
 Cl1 Rb2 Cl2 67.73(6) . . ?
 Cl1 Rb2 Cl2 63.72(5) 21_656 19_766 ?
 Cl1 Rb2 Cl5 117.35(7) . 3_665 ?
 Cl1 Rb2 Cl5 112.95(6) 21_656 3_665 ?
 Cl1 Rb2 Cl9 87.57(6) . 2_665 ?
 Cl1 Rb2 Cl9 62.99(6) . 19_666 ?
 Cl1 Rb2 Cl9 121.46(6) 21_656 2_665 ?
 Cl1 Rb2 Cl9 92.55(7) 21_656 19_666 ?
 Cl1 Rb2 Cl9 61.13(5) 21_656 3_665 ?
 Cl1 Rb2 Cl9 126.66(6) . 3_665 ?
 Cl2 Rb2 Bi1 37.90(4) . . ?
 Cl2 Rb2 Bi1 88.83(4) 19_766 . ?
 Cl2 Rb2 Bi3 100.44(4) 19_766 1_665 ?
 Cl2 Rb2 Bi3 151.80(5) . 1_665 ?
 Cl2 Rb2 Rb1 103.44(4) 19_766 21_656 ?
 Cl2 Rb2 Rb1 122.64(4) . 21_656 ?
 Cl2 Rb2 Rb2 96.24(5) . 20_566 ?
 Cl2 Rb2 Rb2 96.97(4) 19_766 20_566 ?
 Cl2 Rb2 Cl2 88.96(6) . 19_766 ?
 Cl2 Rb2 Cl5 81.61(7) . 3_665 ?
 Cl2 Rb2 Cl9 130.54(6) . 19_666 ?
 Cl2 Rb2 Cl9 164.42(6) . 3_665 ?
 Cl2 Rb2 Cl9 130.77(5) 19_766 2_665 ?
 Cl2 Rb2 Cl9 119.68(6) . 2_665 ?
 Cl5 Rb2 Bi1 89.00(5) 3_665 . ?
 Cl5 Rb2 Bi3 91.91(5) 3_665 1_665 ?
 Cl5 Rb2 Rb1 74.90(5) 3_665 21_656 ?
 Cl5 Rb2 Rb2 92.67(4) 3_665 20_566 ?
 Cl5 Rb2 Cl2 167.19(7) 3_665 19_766 ?
 Cl5 Rb2 Cl9 61.93(5) 3_665 2_665 ?
 Cl5 Rb2 Cl9 85.54(7) 3_665 3_665 ?
 Cl9 Rb2 Bi1 92.09(4) 2_665 . ?
 Cl9 Rb2 Bi1 96.22(5) 19_666 . ?
 Cl9 Rb2 Bi1 151.01(4) 3_665 . ?
 Cl9 Rb2 Bi3 36.95(3) 19_666 1_665 ?
 Cl9 Rb2 Bi3 36.79(3) 2_665 1_665 ?
 Cl9 Rb2 Bi3 36.93(3) 3_665 1_665 ?
 Cl9 Rb2 Rb1 93.62(4) 2_665 21_656 ?
 Cl9 Rb2 Rb1 105.49(5) 19_666 21_656 ?
 Cl9 Rb2 Rb1 44.53(3) 3_665 21_656 ?
 Cl9 Rb2 Rb2 47.87(5) 19_666 20_566 ?
 Cl9 Rb2 Rb2 45.08(3) 2_665 20_566 ?
 Cl9 Rb2 Rb2 93.12(3) 3_665 20_566 ?
 Cl9 Rb2 Cl2 102.27(6) 3_665 19_766 ?
 Cl9 Rb2 Cl2 68.06(5) 19_666 19_766 ?
 Cl9 Rb2 Cl5 124.74(7) 19_666 3_665 ?
 Cl9 Rb2 Cl9 60.34(7) 3_665 2_665 ?
 Cl9 Rb2 Cl9 64.53(7) 19_666 3_665 ?
 Cl9 Rb2 Cl9 62.91(6) 19_666 2_665 ?
 Bi1 Rb3 Rb1 86.842(17) . 19_766 ?
 Bi1 Rb3 Rb4 180.0 . . ?
 Rb4 Rb3 Rb1 93.158(17) . 19_766 ?
 Cl2 Rb3 Bi1 42.93(4) 2_655 . ?
 Cl2 Rb3 Bi1 42.93(4) 3_665 . ?
 Cl2 Rb3 Bi1 42.94(4) . . ?
 Cl2 Rb3 Rb1 111.22(5) 2_655 19_766 ?
 Cl2 Rb3 Rb1 44.24(4) . 19_766 ?
 Cl2 Rb3 Rb1 103.50(5) 3_665 19_766 ?
 Cl2 Rb3 Rb4 137.07(4) 3_665 . ?
 Cl2 Rb3 Rb4 137.07(4) 2_655 . ?
 Cl2 Rb3 Rb4 137.06(4) . . ?
 Cl2 Rb3 Cl2 72.30(6) 3_665 2_655 ?
 Cl2 Rb3 Cl2 72.30(6) . 2_655 ?
 Cl2 Rb3 Cl2 72.30(6) . 3_665 ?
 Cl2 Rb3 Cl5 134.39(6) 2_655 2_655 ?
 Cl2 Rb3 Cl5 66.27(5) 2_655 3_665 ?
 Cl2 Rb3 Cl5 134.40(6) . . ?
 Cl2 Rb3 Cl5 134.40(6) 3_665 3_665 ?
 Cl2 Rb3 Cl5 77.63(6) 3_665 2_655 ?
 Cl2 Rb3 Cl5 66.27(5) . 2_655 ?
 Cl2 Rb3 Cl5 77.63(6) . 3_665 ?
 Cl2 Rb3 Cl5 77.63(6) 2_655 . ?
 Cl2 Rb3 Cl5 66.27(5) 3_665 . ?
 Cl3 Rb3 Bi1 130.24(4) . . ?
 Cl3 Rb3 Bi1 130.25(4) 2_655 . ?
 Cl3 Rb3 Bi1 130.25(4) 3_665 . ?
 Cl3 Rb3 Rb1 127.46(4) . 19_766 ?
 Cl3 Rb3 Rb1 46.66(4) 3_665 19_766 ?
 Cl3 Rb3 Rb1 100.65(4) 2_655 19_766 ?
 Cl3 Rb3 Rb4 49.76(4) . . ?
 Cl3 Rb3 Rb4 49.75(4) 3_665 . ?
 Cl3 Rb3 Rb4 49.75(4) 2_655 . ?
 Cl3 Rb3 Cl2 88.01(5) 2_655 3_665 ?
 Cl3 Rb3 Cl2 129.04(6) 3_665 2_655 ?
 Cl3 Rb3 Cl2 88.01(5) . 2_655 ?
 Cl3 Rb3 Cl2 145.48(6) 2_655 2_655 ?
 Cl3 Rb3 Cl2 129.04(6) . 3_665 ?
 Cl3 Rb3 Cl2 145.47(6) . . ?
 Cl3 Rb3 Cl2 145.48(6) 3_665 3_665 ?
 Cl3 Rb3 Cl2 129.04(5) 2_655 . ?
 Cl3 Rb3 Cl2 88.01(5) 3_665 . ?
 Cl3 Rb3 Cl3 82.76(6) . 3_665 ?
 Cl3 Rb3 Cl3 82.76(6) 3_665 2_655 ?
 Cl3 Rb3 Cl3 82.76(6) . 2_655 ?
 Cl3 Rb3 Cl5 137.48(6) 2_655 3_665 ?
 Cl3 Rb3 Cl5 63.72(5) 2_655 2_655 ?
 Cl3 Rb3 Cl5 68.44(5) 2_655 . ?
 Cl3 Rb3 Cl5 63.72(5) . . ?
 Cl3 Rb3 Cl5 137.49(6) 3_665 . ?
 Cl3 Rb3 Cl5 137.49(6) . 2_655 ?
 Cl3 Rb3 Cl5 68.43(6) . 3_665 ?
 Cl3 Rb3 Cl5 68.43(5) 3_665 2_655 ?
 Cl3 Rb3 Cl5 63.72(5) 3_665 3_665 ?
 Cl5 Rb3 Bi1 92.16(4) 3_665 . ?
 Cl5 Rb3 Bi1 92.16(4) . . ?
 Cl5 Rb3 Bi1 92.16(4) 2_655 . ?
 Cl5 Rb3 Rb1 44.86(4) 2_655 19_766 ?
 Cl5 Rb3 Rb1 164.54(4) . 19_766 ?
 Cl5 Rb3 Rb1 75.60(4) 3_665 19_766 ?
 Cl5 Rb3 Rb4 87.84(4) 2_655 . ?
 Cl5 Rb3 Rb4 87.84(4) 3_665 . ?
 Cl5 Rb3 Rb4 87.84(4) . . ?
 Cl5 Rb3 Cl5 119.859(6) 2_655 3_665 ?
 Cl5 Rb3 Cl5 119.859(5) 2_655 . ?
 Cl5 Rb3 Cl5 119.858(5) 3_665 . ?
 Rb3 Rb4 Rb5 89.838(14) . 2_655 ?
 Rb3 Rb4 Rb6 180.0 . 10 ?
 Rb6 Rb4 Rb5 90.162(14) 10 2_655 ?
 Cl3 Rb4 Rb3 48.60(4) . . ?
 Cl3 Rb4 Rb3 48.60(4) 3_665 . ?
 Cl3 Rb4 Rb3 48.60(4) 2_655 . ?
 Cl3 Rb4 Rb5 44.25(3) 3_665 2_655 ?
 Cl3 Rb4 Rb5 99.05(4) 2_655 2_655 ?
 Cl3 Rb4 Rb5 123.60(4) . 2_655 ?
 Cl3 Rb4 Rb6 131.40(4) 2_655 10 ?
 Cl3 Rb4 Rb6 131.40(4) 3_665 10 ?
 Cl3 Rb4 Rb6 131.40(4) . 10 ?
 Cl3 Rb4 Cl3 81.03(6) 3_665 2_655 ?
 Cl3 Rb4 Cl3 81.03(6) 2_655 . ?
 Cl3 Rb4 Cl3 81.03(5) 3_665 . ?
 Cl3 Rb4 Cl7 138.40(5) . 2_655 ?
 Cl3 Rb4 Cl7 67.94(5) . 3_665 ?
 Cl3 Rb4 Cl7 138.40(5) 3_665 . ?
 Cl3 Rb4 Cl7 67.71(5) 2_655 2_655 ?
 Cl3 Rb4 Cl7 67.71(5) 3_665 3_665 ?
 Cl3 Rb4 Cl7 67.72(5) . . ?
 Cl3 Rb4 Cl7 67.94(5) 2_655 . ?
 Cl3 Rb4 Cl7 67.94(5) 3_665 2_655 ?
 Cl3 Rb4 Cl7 138.40(5) 2_655 3_665 ?
 Cl7 Rb4 Rb3 89.797(17) 3_665 . ?
 Cl7 Rb4 Rb3 89.800(17) . . ?
 Cl7 Rb4 Rb3 89.797(17) 2_655 . ?
 Cl7 Rb4 Rb5 77.59(4) 3_665 2_655 ?
 Cl7 Rb4 Rb5 162.41(4) . 2_655 ?
 Cl7 Rb4 Rb5 42.41(5) 2_655 2_655 ?
 Cl7 Rb4 Rb6 90.202(17) 3_665 10 ?
 Cl7 Rb4 Rb6 90.203(17) 2_655 10 ?
 Cl7 Rb4 Rb6 90.199(17) . 10 ?
 Cl7 Rb4 Cl7 119.999(1) 2_655 . ?
 Cl7 Rb4 Cl7 120.000(1) 2_655 3_665 ?
 Cl7 Rb4 Cl7 119.998(1) . 3_665 ?
 Cl8 Rb4 Rb3 131.56(4) 11 . ?
 Cl8 Rb4 Rb3 131.56(4) 10 . ?
 Cl8 Rb4 Rb3 131.56(4) 12 . ?
 Cl8 Rb4 Rb5 44.62(4) 10 2_655 ?
 Cl8 Rb4 Rb5 99.42(4) 11 2_655 ?
 Cl8 Rb4 Rb5 123.62(4) 12 2_655 ?
 Cl8 Rb4 Rb6 48.44(4) 11 10 ?
 Cl8 Rb4 Rb6 48.44(4) 10 10 ?
 Cl8 Rb4 Rb6 48.44(4) 12 10 ?
 Cl8 Rb4 Cl3 82.95(5) 11 2_655 ?
 Cl8 Rb4 Cl3 82.95(4) 12 . ?
 Cl8 Rb4 Cl3 136.17(5) 11 3_665 ?
 Cl8 Rb4 Cl3 136.17(6) 12 2_655 ?
 Cl8 Rb4 Cl3 135.83(6) 11 . ?
 Cl8 Rb4 Cl3 135.83(5) 10 2_655 ?
 Cl8 Rb4 Cl3 136.17(6) 10 . ?
 Cl8 Rb4 Cl3 135.83(6) 12 3_665 ?
 Cl8 Rb4 Cl3 82.95(4) 10 3_665 ?
 Cl8 Rb4 Cl7 68.12(5) 10 2_655 ?
 Cl8 Rb4 Cl7 68.11(5) 11 . ?
 Cl8 Rb4 Cl7 138.65(5) 12 2_655 ?
 Cl8 Rb4 Cl7 68.12(5) 12 3_665 ?
 Cl8 Rb4 Cl7 68.23(5) 12 . ?
 Cl8 Rb4 Cl7 68.23(5) 11 2_655 ?
 Cl8 Rb4 Cl7 68.23(5) 10 3_665 ?
 Cl8 Rb4 Cl7 138.65(5) 11 3_665 ?
 Cl8 Rb4 Cl7 138.64(5) 10 . ?
 Cl8 Rb4 Cl8 80.79(6) 10 11 ?
 Cl8 Rb4 Cl8 80.79(6) 11 12 ?
 Cl8 Rb4 Cl8 80.79(6) 10 12 ?
 Rb1 Rb5 Rb1 177.47(3) 21_546 29_545 ?
 Rb1 Rb5 Rb4 89.344(19) 29_545 10_445 ?
 Rb1 Rb5 Rb4 89.121(19) 29_545 . ?
 Rb1 Rb5 Rb4 89.345(19) 21_546 . ?
 Rb1 Rb5 Rb4 89.121(19) 21_546 10_445 ?
 Rb4 Rb5 Rb4 105.37(2) . 10_445 ?
 Cl3 Rb5 Rb1 47.62(4) 2_655 21_546 ?
 Cl3 Rb5 Rb1 47.62(4) 10_445 29_545 ?
 Cl3 Rb5 Rb1 131.55(4) 2_655 29_545 ?
 Cl3 Rb5 Rb1 131.55(4) 10_445 21_546 ?
 Cl3 Rb5 Rb4 114.18(4) 10_445 . ?
 Cl3 Rb5 Rb4 45.17(4) 10_445 10_445 ?
 Cl3 Rb5 Rb4 114.18(4) 2_655 10_445 ?
 Cl3 Rb5 Rb4 45.17(4) 2_655 . ?
 Cl3 Rb5 Cl3 151.80(8) 2_655 10_445 ?
 Cl3 Rb5 Cl8 88.92(5) 2_655 3 ?
 Cl3 Rb5 Cl8 84.19(5) 2_655 11 ?
 Cl3 Rb5 Cl8 88.92(5) 10_445 11 ?
 Cl3 Rb5 Cl8 84.18(5) 10_445 3 ?
 Cl6 Rb5 Rb1 90.903(15) 3 29_545 ?
 Cl6 Rb5 Rb1 90.984(14) 2_655 29_545 ?
 Cl6 Rb5 Rb1 90.976(14) 3 21_546 ?
 Cl6 Rb5 Rb1 90.895(14) 2_655 21_546 ?
 Cl6 Rb5 Rb4 169.37(5) 3 . ?
 Cl6 Rb5 Rb4 85.26(5) 3 10_445 ?
 Cl6 Rb5 Rb4 85.26(5) 2_655 . ?
 Cl6 Rb5 Rb4 169.37(5) 2_655 10_445 ?
 Cl6 Rb5 Cl3 130.68(5) 2_655 10_445 ?
 Cl6 Rb5 Cl3 73.14(5) 3 10_445 ?
 Cl6 Rb5 Cl3 130.67(5) 3 2_655 ?
 Cl6 Rb5 Cl3 73.14(5) 2_655 2_655 ?
 Cl6 Rb5 Cl6 84.10(10) 3 2_655 ?
 Cl6 Rb5 Cl8 73.49(5) 2_655 11 ?
 Cl6 Rb5 Cl8 130.58(5) 3 11 ?
 Cl6 Rb5 Cl8 130.57(5) 2_655 3 ?
 Cl6 Rb5 Cl8 73.48(5) 3 3 ?
 Cl7 Rb5 Rb1 88.735(17) . 21_546 ?
 Cl7 Rb5 Rb1 88.733(17) . 29_545 ?
 Cl7 Rb5 Rb4 52.684(11) . 10_445 ?
 Cl7 Rb5 Rb4 52.685(11) . . ?
 Cl7 Rb5 Cl3 75.90(4) . 10_445 ?
 Cl7 Rb5 Cl3 75.90(4) . 2_655 ?
 Cl7 Rb5 Cl6 137.95(5) . 2_655 ?
 Cl7 Rb5 Cl6 137.95(5) . 3 ?
 Cl7 Rb5 Cl8 75.73(4) . 11 ?
 Cl7 Rb5 Cl8 75.73(4) . 3 ?
 Cl8 Rb5 Rb1 131.78(4) 3 29_545 ?
 Cl8 Rb5 Rb1 131.78(4) 11 21_546 ?
 Cl8 Rb5 Rb1 47.38(4) 3 21_546 ?
 Cl8 Rb5 Rb1 47.38(4) 11 29_545 ?
 Cl8 Rb5 Rb4 45.07(4) 11 . ?
 Cl8 Rb5 Rb4 45.07(4) 3 10_445 ?
 Cl8 Rb5 Rb4 114.04(4) 3 . ?
 Cl8 Rb5 Rb4 114.04(4) 11 10_445 ?
 Cl8 Rb5 Cl8 151.45(8) 3 11 ?
 Bi3 Rb6 Rb1 87.602(17) . 19_666 ?
 Bi3 Rb6 Rb4 180.0 . 10_445 ?
 Rb4 Rb6 Rb1 92.397(17) 10_445 19_666 ?
 Cl5 Rb6 Bi3 93.11(4) 2 . ?
 Cl5 Rb6 Bi3 93.11(4) . . ?
 Cl5 Rb6 Bi3 93.11(4) 3 . ?
 Cl5 Rb6 Rb1 164.54(4) 3 19_666 ?
 Cl5 Rb6 Rb1 75.63(4) . 19_666 ?
 Cl5 Rb6 Rb1 44.86(4) 2 19_666 ?
 Cl5 Rb6 Rb4 86.89(4) 2 10_445 ?
 Cl5 Rb6 Rb4 86.89(4) 3 10_445 ?
 Cl5 Rb6 Rb4 86.89(4) . 10_445 ?
 Cl5 Rb6 Cl5 119.708(7) 3 2 ?
 Cl5 Rb6 Cl5 119.708(8) . 2 ?
 Cl5 Rb6 Cl5 119.709(7) . 3 ?
 Cl8 Rb6 Bi3 130.79(4) . . ?
 Cl8 Rb6 Bi3 130.79(4) 2 . ?
 Cl8 Rb6 Bi3 130.79(4) 3 . ?
 Cl8 Rb6 Rb1 126.45(4) 3 19_666 ?
 Cl8 Rb6 Rb1 100.24(4) 2 19_666 ?
 Cl8 Rb6 Rb1 46.38(4) . 19_666 ?
 Cl8 Rb6 Rb4 49.21(4) . 10_445 ?
 Cl8 Rb6 Rb4 49.21(4) 3 10_445 ?
 Cl8 Rb6 Rb4 49.21(4) 2 10_445 ?
 Cl8 Rb6 Cl5 63.39(5) 3 3 ?
 Cl8 Rb6 Cl5 136.01(6) . 3 ?
 Cl8 Rb6 Cl5 63.39(5) 2 2 ?
 Cl8 Rb6 Cl5 136.01(6) 2 . ?
 Cl8 Rb6 Cl5 67.80(5) 2 3 ?
 Cl8 Rb6 Cl5 67.80(5) . 2 ?
 Cl8 Rb6 Cl5 67.81(5) 3 . ?
 Cl8 Rb6 Cl5 63.39(5) . . ?
 Cl8 Rb6 Cl5 136.01(6) 3 2 ?
 Cl8 Rb6 Cl8 81.94(6) . 2 ?
 Cl8 Rb6 Cl8 81.94(6) . 3 ?
 Cl8 Rb6 Cl8 81.94(6) 2 3 ?
 Cl8 Rb6 Cl9 152.42(7) 2 3 ?
 Cl8 Rb6 Cl9 92.64(5) 3 3 ?
 Cl8 Rb6 Cl9 124.25(6) 2 . ?
 Cl8 Rb6 Cl9 124.25(6) . 3 ?
 Cl8 Rb6 Cl9 124.25(6) 3 2 ?
 Cl8 Rb6 Cl9 92.63(5) . . ?
 Cl8 Rb6 Cl9 152.42(6) . 2 ?
 Cl8 Rb6 Cl9 152.42(7) 3 . ?
 Cl8 Rb6 Cl9 92.64(5) 2 2 ?
 Cl9 Rb6 Bi3 40.28(4) 2 . ?
 Cl9 Rb6 Bi3 40.28(4) . . ?
 Cl9 Rb6 Bi3 40.28(4) 3 . ?
 Cl9 Rb6 Rb1 47.44(3) . 19_666 ?
 Cl9 Rb6 Rb1 104.61(5) 3 19_666 ?
 Cl9 Rb6 Rb1 109.17(5) 2 19_666 ?
 Cl9 Rb6 Rb4 139.72(4) 2 10_445 ?
 Cl9 Rb6 Rb4 139.72(4) . 10_445 ?
 Cl9 Rb6 Rb4 139.72(4) 3 10_445 ?
 Cl9 Rb6 Cl5 85.54(7) . . ?
 Cl9 Rb6 Cl5 63.35(5) 2 3 ?
 Cl9 Rb6 Cl5 85.54(6) 2 2 ?
 Cl9 Rb6 Cl5 130.58(6) . 3 ?
 Cl9 Rb6 Cl5 63.35(6) 3 . ?
 Cl9 Rb6 Cl5 130.58(6) 2 . ?
 Cl9 Rb6 Cl5 85.54(6) 3 3 ?
 Cl9 Rb6 Cl5 130.58(6) 3 2 ?
 Cl9 Rb6 Cl5 63.35(5) . 2 ?
 Cl9 Rb6 Cl9 68.10(6) . 2 ?
 Cl9 Rb6 Cl9 68.10(6) . 3 ?
 Cl9 Rb6 Cl9 68.10(6) 3 2 ?
 Bi1 Cl1 Rb1 149.58(10) . . ?
 Bi1 Cl1 Rb2 100.90(8) . 20_566 ?
 Bi1 Cl1 Rb2 96.71(7) . . ?
 Rb1 Cl1 Rb2 105.46(7) . . ?
 Rb1 Cl1 Rb2 97.70(7) . 20_566 ?
 Rb2 Cl1 Rb2 94.96(7) . 20_566 ?
 Bi1 Cl2 Rb1 168.44(9) . 19_766 ?
 Bi1 Cl2 Rb2 89.37(6) . 19_766 ?
 Bi1 Cl2 Rb2 93.53(7) . . ?
 Bi1 Cl2 Rb3 81.96(6) . . ?
 Rb1 Cl2 Rb2 96.99(6) 19_766 . ?
 Rb1 Cl2 Rb2 95.20(6) 19_766 19_766 ?
 Rb1 Cl2 Rb3 90.71(6) 19_766 . ?
 Rb2 Cl2 Rb2 91.04(6) . 19_766 ?
 Rb3 Cl2 Rb2 104.74(7) . . ?
 Rb3 Cl2 Rb2 162.37(8) . 19_766 ?
 Bi2 Cl3 Rb1 100.14(6) . 20_566 ?
 Bi2 Cl3 Rb3 107.20(6) . . ?
 Bi2 Cl3 Rb4 107.65(6) . . ?
 Bi2 Cl3 Rb5 99.76(6) . 3_665 ?
 Rb3 Cl3 Rb1 88.48(5) . 20_566 ?
 Rb3 Cl3 Rb4 81.64(5) . . ?
 Rb3 Cl3 Rb5 153.05(7) . 3_665 ?
 Rb4 Cl3 Rb1 152.15(7) . 20_566 ?
 Rb5 Cl3 Rb1 86.55(5) 3_665 20_566 ?
 Rb5 Cl3 Rb4 90.57(5) 3_665 . ?
 Bi2 Cl4 Rb1 104.68(8) . 19_666 ?
 Bi2 Cl4 Rb1 105.01(8) . 20_566 ?
 Rb1 Cl4 Rb1 149.54(7) 20_566 19_666 ?
 Bi2 Cl5 Rb1 137.06(9) . 21_546 ?
 Bi2 Cl5 Rb2 113.12(8) . 2_655 ?
 Bi2 Cl5 Rb3 96.72(8) . . ?
 Bi2 Cl5 Rb6 97.91(8) . . ?
 Rb1 Cl5 Rb2 109.82(6) 21_546 2_655 ?
 Rb1 Cl5 Rb3 81.31(6) 21_546 . ?
 Rb1 Cl5 Rb6 81.74(6) 21_546 . ?
 Rb2 Cl5 Rb3 92.09(6) 2_655 . ?
 Rb2 Cl5 Rb6 90.57(6) 2_655 . ?
 Rb6 Cl5 Rb3 162.74(7) . . ?
 Bi2 Cl6 Bi2 101.59(8) . 12 ?
 Bi2 Cl6 Rb5 97.54(2) 12 3_665 ?
 Bi2 Cl6 Rb5 97.64(2) 12 2 ?
 Bi2 Cl6 Rb5 97.63(2) . 3_665 ?
 Bi2 Cl6 Rb5 97.53(2) . 2 ?
 Rb5 Cl6 Rb5 155.90(10) 2 3_665 ?
 Bi2 Cl7 Bi2 100.34(8) . 12 ?
 Bi2 Cl7 Rb4 93.06(3) . 10_445 ?
 Bi2 Cl7 Rb4 93.46(3) . . ?
 Bi2 Cl7 Rb4 93.06(3) 12 . ?
 Bi2 Cl7 Rb4 93.46(3) 12 10_445 ?
 Bi2 Cl7 Rb5 129.83(4) 12 . ?
 Bi2 Cl7 Rb5 129.83(4) . . ?
 Rb4 Cl7 Rb4 169.81(8) 10_445 . ?
 Rb5 Cl7 Rb4 84.90(4) . . ?
 Rb5 Cl7 Rb4 84.91(4) . 10_445 ?
 Bi2 Cl8 Rb1 100.38(6) . 19_666 ?
 Bi2 Cl8 Rb4 107.09(6) . 10_445 ?
 Bi2 Cl8 Rb5 98.94(6) . 2 ?
 Bi2 Cl8 Rb6 107.38(6) . . ?
 Rb4 Cl8 Rb1 152.51(7) 10_445 19_666 ?
 Rb5 Cl8 Rb1 86.41(5) 2 19_666 ?
 Rb5 Cl8 Rb4 90.31(5) 2 10_445 ?
 Rb6 Cl8 Rb1 88.59(5) . 19_666 ?
 Rb6 Cl8 Rb4 82.35(5) . 10_445 ?
 Rb6 Cl8 Rb5 153.68(7) . 2 ?
 Bi3 Cl9 Rb1 170.91(10) . 19_666 ?
 Bi3 Cl9 Rb2 87.97(7) . 2_655 ?
 Bi3 Cl9 Rb2 84.86(7) . 3_565 ?
 Bi3 Cl9 Rb2 91.27(6) . 19_666 ?
 Bi3 Cl9 Rb6 85.73(6) . . ?
 Rb1 Cl9 Rb2 96.34(5) 19_666 19_666 ?
 Rb1 Cl9 Rb2 87.48(6) 19_666 2_655 ?
 Rb1 Cl9 Rb2 100.78(7) 19_666 3_565 ?
 Rb2 Cl9 Rb2 84.56(6) 19_666 3_565 ?
 Rb2 Cl9 Rb2 168.70(7) 2_655 3_565 ?
 Rb2 Cl9 Rb2 86.87(6) 19_666 2_655 ?
 Rb6 Cl9 Rb1 86.88(5) . 19_666 ?
 Rb6 Cl9 Rb2 95.47(7) . 2_655 ?
 Rb6 Cl9 Rb2 92.71(6) . 3_565 ?
 Rb6 Cl9 Rb2 176.11(9) . 19_666 ?

_shelx_res_file
;
TITL dp042_twin_a.res in R-3c
    dp042_twin.res
    created by SHELXL-2018/3 at 18:18:33 on 11-Mar-2020
REM Old TITL DP042_twin in R-3c
REM SHELXT solution in R-3c: R1 0.118, Rweak 0.002, Alpha 0.035
REM <I/s> 0.834 for 475 systematic absences, Orientation as input
REM Formula found by SHELXT: Cl16 Rb7 Bi3
CELL 0.71073 13.1025 13.1025 102.9084 90 90 120
ZERR 18 0.0001 0.0001 0.0017 0 0 0
LATT 3
SYMM -Y,+X-Y,+Z
SYMM +Y-X,-X,+Z
SYMM +Y,+X,0.5-Z
SYMM -Y+X,-Y,0.5-Z
SYMM -X,-X+Y,0.5-Z
SFAC Bi Cl Rb
UNIT 54 288 126

L.S. 20
PLAN  14
SIZE 0.04 0.058 0.071
TEMP 24.85
CONF
list 4
MORE -1
fmap 2 53
acta
SHEL 999 0.72
TWIN -1 0 0 0 -1 0 0 0 1 2
OMIT 0 64
OMIT 0 1 2
REM <olex2.extras>
REM <HklSrc "%.\\DP042_twin.hkl">
REM </olex2.extras>

WGHT    0.007900  146.944992
BASF   0.20556
FVAR       0.01849
BI1   1    0.666667    0.333333    0.498035    10.33333    0.02340    0.02340 =
         0.02096    0.00000    0.00000    0.01170
BI2   1    0.333109    0.335117    0.438471    11.00000    0.02536    0.02761 =
         0.02300   -0.00081    0.00098    0.01282
BI3   1    0.000000    0.000000    0.500000    10.16667    0.02206    0.02206 =
         0.02198    0.00000    0.00000    0.01103
RB1   3    0.954628    0.620871    0.538459    11.00000    0.03648    0.04261 =
         0.02901   -0.00231   -0.00077    0.02241
RB2   3    0.997515    0.669673    0.488195    11.00000    0.06572    0.04322 =
         0.05794   -0.00117    0.00281    0.01591
RB3   3    0.666667    0.333333    0.459026    10.33333    0.04699    0.04699 =
         0.02524    0.00000    0.00000    0.02350
RB4   3    0.666667    0.333333    0.416538    10.33333    0.04158    0.04158 =
         0.02619    0.00000    0.00000    0.02079
RB5   3    0.333333   -0.053369    0.416667    10.50000    0.02809    0.03116 =
         0.04033   -0.00058   -0.00116    0.01404
RB6   3    0.000000    0.000000    0.459629    10.33333    0.04660    0.04660 =
         0.02589    0.00000    0.00000    0.02330
CL1   2    0.810112    0.516048    0.512142    11.00000    0.05615    0.04837 =
         0.04027   -0.01564   -0.01315    0.00765
CL2   2    0.857164    0.376945    0.482682    11.00000    0.03573    0.06737 =
         0.04031   -0.00699    0.00647    0.02828
CL3   2    0.572186    0.461032    0.438216    11.00000    0.02985    0.03907 =
         0.03299    0.00180    0.00118    0.01655
CL4   2    0.333835    0.482684    0.454597    11.00000    0.03779    0.05322 =
         0.08059   -0.03494   -0.00139    0.02055
CL5   2    0.332253    0.207841    0.457619    11.00000    0.07732    0.05504 =
         0.04340    0.01461   -0.00056    0.03548
CL6   2    0.333333    0.474924    0.416667    10.50000    0.02865    0.03202 =
         0.04303    0.00087    0.00175    0.01432
CL7   2    0.333333    0.192410    0.416667    10.50000    0.08616    0.03939 =
         0.03855   -0.00039   -0.00079    0.04308
CL8   2    0.093219    0.221134    0.438502    11.00000    0.03226    0.03545 =
         0.03453   -0.00036   -0.00002    0.01427
CL9   2    0.008010    0.170157    0.484611    11.00000    0.08231    0.03860 =
         0.03715    0.00486   -0.00466    0.03897
HKLF 4


REM  dp042_twin_a.res in R-3c
REM wR2 = 0.0778, GooF = S = 1.051, Restrained GooF = 1.051 for all data
REM R1 = 0.0387 for 2978 Fo > 4sig(Fo) and 0.0811 for all 4792 data
REM 121 parameters refined using 0 restraints

END

WGHT      0.0079    146.9315

REM Highest difference peak  1.180,  deepest hole -1.552,  1-sigma level  0.281
Q1    1   0.6667  0.3333  0.5088  10.33333  0.05    1.18
Q2    1   0.6113  0.3886  0.4962  11.00000  0.05    0.98
Q3    1   0.4697  0.2071  0.4278  11.00000  0.05    0.93
Q4    1   0.7784  0.3913  0.5012  11.00000  0.05    0.90
Q5    1   0.6515  0.5040  0.4197  11.00000  0.05    0.90
Q6    1   0.4081 -0.1045  0.4251  11.00000  0.05    0.87
Q7    1  -0.0602  0.1252  0.4826  11.00000  0.05    0.86
Q8    1   0.2400  0.2033  0.4062  11.00000  0.05    0.86
Q9    1   0.8321  0.6300  0.5046  11.00000  0.05    0.84
Q10   1   0.1165  0.1269  0.4272  11.00000  0.05    0.83
Q11   1   0.0307  0.1801  0.4225  11.00000  0.05    0.82
Q12   1   0.4155  0.0848  0.4069  11.00000  0.05    0.81
Q13   1   0.6513  0.4920  0.5115  11.00000  0.05    0.81
Q14   1   0.9403  0.5200  0.4974  11.00000  0.05    0.81
;
_shelx_res_checksum                39596
_shelx_hkl_file
;
  -2   1   0   24.00    3.00
   1  -2   0   22.40    3.20
  -2   1   0   14.80    3.00
   2  -1   0   17.50    2.50
  -1   2   0   20.70    3.20
  -1   2   0   16.60    2.20
   2  -1   0   20.20    2.90
  -3   3   0 9272.77  919.11
   0   3   0 8799.52  918.91
   3  -3   0 9405.06  918.61
   3   0   0 8930.11  918.91
   3   0   0 9999.00  918.61
  -3   3   0 8768.92  918.91
  -3   3   0 8839.62  919.11
  -3   3   0 9569.74  918.51
   2   2   0   97.29    8.90
   2   2   0   81.29    8.90
  -4   2   0   82.59    9.60
  -4   2   0   82.19    9.90
  -4   2   0   94.49   10.10
   4  -2   0   85.09    9.50
  -2   4   0   97.29   10.50
   4  -2   0   70.79    9.80
  -2   4   0   79.49    9.00
  -5   4   0  106.59   11.50
   4   1   0  105.09   10.50
  -5   1   0   86.69   10.30
   4   1   0   95.29   10.40
  -5   1   0   91.09   10.50
  -5   4   0   95.49   11.00
  -5   4   0   72.89   10.30
   5  -4   0   86.69   10.10
   5  -4   0  124.39   12.00
  -4   5   0   99.59   12.30
  -1   5   0   96.59   11.90
  -4   5   0   86.19   10.40
   5  -1   0   96.19   10.30
   5  -1   0   86.19   10.90
  -4   5   0   95.19   10.20
   5  -4   0   95.49   10.80
  -4   5   0   83.49   10.50
  -6   3   0 8424.76  896.91
   3   3   0 9733.53  896.61
  -6   3   0 9260.77  897.01
  -6   3   0 9259.77  896.81
   3   3   0 8560.34  896.31
  -3   6   0 8687.73  896.81
  -3   6   0 8560.64  897.41
   6  -3   0 9208.58  896.71
   6  -3   0 8636.74  897.01
  -3   6   0 9443.46  896.51
   0   6   0 8357.86  868.91
   6   0   0 8451.75  868.11
  -6   6   0 8911.31  868.21
   6  -6   0 8779.82  867.51
  -6   6   0 8710.53  868.01
  -6   6   0 8264.67  868.21
   6   0   0 9469.85  868.21
  -6   6   0 8379.26  868.91
   6   0   0 8862.31  867.71
   5   2   0   38.20    5.50
   5   2   0   43.20    5.50
  -7   5   0   34.00    5.60
  -7   5   0   40.30    6.80
  -7   2   0   26.50    5.80
  -7   2   0   31.50    5.50
  -7   5   0   38.30    7.20
  -2   7   0   39.90    5.20
   7  -2   0   35.40    6.60
   7  -2   0   37.70    5.70
  -2   7   0   48.60    8.40
   7  -5   0   34.00    6.30
   7  -2   0   37.30    6.70
  -5   7   0   38.50    5.60
  -2   7   0   42.40    4.60
  -2   7   0   33.60    5.00
   7  -5   0   43.10    5.70
   7  -5   0   39.90    7.20
  -8   4   0  100.89   11.70
   4   4   0   82.69   10.50
  -8   4   0   92.29   12.20
   4   4   0  108.09   10.50
  -8   4   0  142.09   12.70
   8  -4   0  100.19   12.80
   8  -4   0  104.49   12.70
  -4   8   0   97.69   14.10
  -4   8   0   88.69   11.50
   8  -4   0   86.29   11.30
  -4   8   0   76.99   10.70
  -8   7   0   31.80    5.40
   1   7   0   18.00    7.20
   7   1   0   28.90    6.20
   7   1   0   32.50    5.00
   7   1   0   30.40    5.50
  -7   8   0   20.80    5.50
  -7   8   0   24.60    9.60
  -7   8   0   31.40    5.30
  -1   8   0   29.10    3.10
  -1   8   0   20.90    3.10
  -7   8   0   29.10    6.50
   8  -1   0   26.90    6.20
   8  -7   0   32.40    4.70
   8  -1   0   24.10    5.00
  -1   8   0   27.20    8.50
   8  -7   0   45.00    7.70
   8  -1   0   24.90    6.00
  -9   6   0 2706.33  267.57
   6   3   0 2704.43  266.77
  -9   6   0 2602.54  267.57
  -9   6   0 2595.74  267.07
  -9   3   0 2606.14  266.87
   6   3   0 2660.33  266.77
   9  -6   0 2617.94  266.87
  -3   9   0 2752.32  266.77
   9  -3   0 2589.64  266.97
   9  -3   0 2658.23  267.57
  -6   9   0 2684.53  266.87
   9  -6   0 2711.73  267.47
  -3   9   0 2658.43  268.47
   9  -3   0 2692.03  267.77
  -3   9   0 2775.22  266.37
  -6   9   0 2565.44  266.97
   9  -6   0 2786.42  268.07
  -6   9   0 2574.24  268.37
   9   0   0 2922.11  281.37
   9  -9   0 2770.22  279.87
   0   9   0 2621.44  282.27
   9   0   0 2799.62  281.37
  -9   9   0 2796.12  281.57
  -9   9   0 2874.21  280.97
  -9   9   0 2813.12  281.27
   5   5   0   -1.80    2.60
 -10   5   0    2.10    3.70
   5   5   0    1.20    2.60
 -10   5   0    6.90    5.80
  -5  10   0    7.40    3.40
  10  -5   0    2.70    5.30
  10  -5   0    2.80    4.40
  10  -5   0   -2.80    5.50
  -5  10   0   -4.70    8.50
   8   2   0   -5.10    5.20
 -10   8   0    5.00    7.00
   2   8   0    7.20    6.60
   8   2   0    3.30    4.50
 -10   8   0   -0.50    1.50
  -8  10   0   -4.60    9.60
  10  -8   0    8.50    3.80
  -2  10   0    0.30    2.60
  -2  10   0    2.00    7.70
  10  -2   0    6.20    5.90
  -8  10   0    0.30    3.80
  10  -2   0    5.40    4.70
  10  -2   0    1.50    5.10
  -8  10   0   -4.10    5.50
  -2  10   0    2.20    2.10
 -11   7   0  374.46   38.10
   4   7   0  335.37   36.50
   7   4   0  383.76   37.90
   4   7   0  386.06   36.50
 -11   4   0  351.66   37.80
 -11   7   0  349.96   39.00
   7   4   0  355.86   37.40
  11  -4   0  403.46   39.40
  -4  11   0  394.46   37.10
  -7  11   0  332.77   37.50
  -7  11   0  349.57   41.10
  -4  11   0  349.07   40.70
  11  -4   0  332.17   37.90
  11  -7   0  333.27   37.70
  11  -4   0  352.16   38.90
  11  -7   0  359.66   38.70
  10   1   0  107.29   14.10
   1  10   0   94.79   15.90
 -11  10   0  102.79   13.60
 -11  10   0   98.79   15.90
  -1  11   0   89.49   10.90
  11 -10   0   96.29   11.50
  -1  11   0   91.19   17.10
 -10  11   0   93.09   15.40
  -1  11   0  107.49   10.70
 -10  11   0  115.49   13.90
  11  -1   0  114.19   14.80
   6   6   0 2261.37  214.78
 -12   6   0 2091.89  215.68
  12  -6   0 2156.38  215.48
  12  -6   0 2097.39  216.18
  12  -6   0 2125.89  216.68
  -6  12   0 2165.88  217.98
  -6  12   0 2078.29  214.98
   9   3   0 1157.38  123.49
 -12   9   0 1277.87  124.79
 -12   9   0 1216.98  123.79
   3   9   0 1227.38  125.29
  12  -3   0 1293.57  124.79
  -3  12   0 1270.37  122.49
  -9  12   0 1228.88  126.39
  12  -3   0 1187.28  123.59
  12  -9   0 1183.98  122.99
  -3  12   0 1181.78  125.99
  -9  12   0 1189.08  123.49
   0  12   0 1113.49  102.19
 -12  12   0 1084.19  105.89
   0  12   0  959.40  106.29
   0  12   0  925.41  102.09
  12   0   0  985.90  104.89
 -12  12   0 1054.99  104.39
 -13   5   0   -3.40    5.50
   8   5   0    5.70    4.80
   5   8   0    5.40    3.10
 -13   8   0    0.20    8.30
  13  -5   0    4.60    6.10
  13  -5   0   -7.10    4.60
  -5  13   0   27.10   15.00
  13  -8   0   15.00    6.00
  13  -5   0    8.60    7.80
  -5  13   0    1.30    3.90
  -8  13   0    2.90    4.60
  -8  13   0   -5.70   13.10
 -13  11   0   11.30   10.60
   2  11   0    3.10    9.30
 -13  11   0    0.30    3.00
  11   2   0    4.80    6.50
  -2  13   0    9.50    3.40
  13 -11   0    9.30    4.30
 -11  13   0   17.90    6.80
  13  -2   0    0.30    7.60
  -2  13   0    1.70   11.40
   7   7   0   60.49    8.70
 -14   7   0   60.89   12.00
  14  -7   0   56.99   10.60
  -7  14   0   65.49   18.70
  -7  14   0   53.79    9.20
  10   4   0   53.39   10.00
   4  10   0   69.89    7.20
   4  10   0   60.79   13.80
 -14  10   0   50.19   13.60
  -4  14   0   77.69   19.20
  -4  14   0   47.70    8.10
  14  -4   0   59.39   11.30
  14  -4   0   61.49   12.80
 -10  14   0   43.10   18.70
 -10  14   0   76.29   10.80
  14 -10   0   41.10    9.20
 -14  13   0    9.60    7.70
  13   1   0   17.00    8.80
 -14  13   0   36.90   13.30
 -13  14   0   -6.90    6.50
  -1  14   0   18.10   12.50
  14  -1   0   19.70    9.80
  -1  14   0   11.80    3.50
   9   6   0  577.74   58.79
   6   9   0  603.54   57.79
 -15   6   0  525.25   58.29
 -15   9   0  597.34   60.49
  -6  15   0  599.64   58.59
  -6  15   0  561.94   65.29
  -9  15   0  518.45   58.99
  15  -9   0  556.54   58.99
  15  -6   0  559.54   59.69
  -9  15   0  526.95   64.59
 -15  12   0  604.24   65.79
  12   3   0  542.15   63.49
 -12  15   0  689.43   63.99
  -3  15   0  598.94   61.69
  15  -3   0  616.44   64.99
  15 -12   0  590.84   61.79
  -3  15   0  620.04   67.19
 -15  15   0  519.65   54.59
  15   0   0  492.25   55.09
   0  15   0  495.95   50.49
 -15  15   0  500.35   57.89
 -16   8   0  -16.30    8.10
   8   8   0    5.50    5.60
  16  -8   0    8.80    8.00
  -8  16   0   31.70   18.80
  -8  16   0    2.20    6.10
  11   5   0    4.60    6.70
 -16  11   0   -1.40   11.80
   5  11   0    6.80    4.00
  -5  16   0    5.50    5.40
  -5  16   0    6.10   16.50
 -11  16   0    9.10    7.40
 -11  16   0   13.40   19.50
  16  -5   0   14.30    9.20
  16 -11   0    1.70    7.00
 -16  14   0  -12.80   13.10
  14   2   0   -0.70    8.60
 -14  16   0   -6.00    8.30
  16  -2   0    1.40   10.10
  -2  16   0    5.60    4.20
 -17  10   0   39.00   13.30
   7  10   0   68.69    9.30
  10   7   0   53.99   10.20
 -10  17   0   23.60   22.70
 -10  17   0   67.19   11.40
  17 -10   0   45.50   11.00
  -7  17   0   64.29   22.60
  17  -7   0   53.19   12.30
  -7  17   0   44.00    9.80
   4  13   0   10.80    3.30
  13   4   0   -0.50    8.10
 -17  13   0   -4.70   13.40
  17 -13   0    8.70    5.60
  17  -4   0   10.30   11.30
 -13  17   0   18.80    9.60
  -4  17   0   17.10    5.90
  17  -4   0   15.00   11.70
  16   1   0   -2.60   10.10
 -17  16   0   11.20   16.80
  17  -1   0   -3.70   10.50
  -1  17   0   -2.50    3.60
   9   9   0  320.77   33.30
 -18   9   0  328.67   34.40
  18  -9   0  247.28   34.30
  -9  18   0  308.97   45.00
  -9  18   0  292.27   34.20
  12   6   0  254.17   31.50
 -18  12   0  256.97   33.50
   6  12   0  285.87   28.70
  18  -6   0  292.17   33.60
  18 -12   0  267.37   30.20
 -12  18   0  205.68   31.30
  -6  18   0  280.67   30.00
  15   3   0  223.98   28.80
 -18  15   0  237.98   32.50
 -15  18   0  207.48   29.10
  -3  18   0  216.18   24.00
  18  -3   0  211.58   30.40
  11   8   0   14.50    8.40
 -19  11   0   11.30   11.70
   8  11   0   21.90    7.10
  19  -8   0   -2.40   10.10
  19 -11   0   -4.80    9.00
  -8  19   0   -4.50    7.20
 -11  19   0  -13.40    8.60
  -1   1   1   -0.10    1.20
  -1   1   1   -0.50    0.80
   0   1  -1   -0.50    1.10
  -1   0  -1    1.30    0.70
   1   0   1    0.30    0.60
   1  -1  -1    2.20    1.50
   1  -1  -1   -0.50    0.50
  -2   2  -1    0.40    2.10
  -2   2  -1    0.30    1.70
   0   2   1   -0.60    2.40
  -2   2  -1    7.40    3.20
  -2   2  -1   -1.90    1.50
  -2   0   1    0.30    0.90
   2   0  -1    0.40    1.60
   2  -2   1   -1.00    1.00
   2   0  -1    2.80    1.90
   2   1   1   31.50    3.60
  -3   1  -1   21.30    4.10
  -3   2   1   34.50    4.60
  -3   2   1   37.00    4.70
   3  -2  -1   24.80    4.60
  -1   3  -1   30.60    3.30
  -2   3   1   24.60    3.60
   3  -1   1   28.00    3.90
  -1   3  -1   33.30    4.80
  -1   3  -1   28.50    3.50
   3  -1   1   28.60    4.40
   3  -1   1   28.70    4.30
   3  -2  -1   37.30    4.00
   3  -2  -1   24.80    4.30
  -2   3   1   36.10    5.30
   4   0   1   -5.80    2.70
  -4   4   1    1.40    4.70
  -4   4   1   -3.90    2.70
   4  -4  -1    7.30    1.90
   4   0   1   -7.60    3.00
  -4   4   1    3.00    3.20
  -4   4   1   -1.30    2.60
  -4   3  -1  326.57   37.90
  -4   3  -1  379.96   38.30
   3   1  -1  350.26   37.80
  -4   1   1  400.56   38.00
  -4   1   1  379.06   38.10
  -4   3  -1  367.76   38.20
  -3   4  -1  359.76   38.60
  -1   4   1  405.06   37.40
  -1   4   1  374.36   37.40
  -3   4  -1  358.86   37.80
   4  -1  -1  370.06   37.90
   4  -3   1  377.36   37.90
   4  -3   1  383.66   38.50
   4  -3   1  362.36   38.10
  -1   4   1  398.96   38.60
   4  -1  -1  363.56   38.30
  -5   2  -1   61.29    7.90
  -5   2  -1   77.99    8.50
  -5   3   1   58.39    8.20
  -5   3   1   62.29    8.20
   3   2   1   55.59    6.90
   3   2   1   64.69    7.00
  -5   2  -1   63.89    7.60
  -5   3   1   61.99    7.50
   5  -3  -1   56.39    8.00
   5  -3  -1   75.59    7.70
   5  -3  -1   50.39    8.30
   5  -2   1   60.09    8.20
  -3   5   1   52.79    7.00
  -2   5  -1   50.49    6.70
  -2   5  -1   80.49    9.10
   5  -2   1   73.29    7.70
  -3   5   1   74.99    9.40
  -2   5  -1   55.39    7.40
   5  -2   1   60.49    8.40
   5   0  -1    2.20    2.20
  -5   5  -1   -1.90    2.90
  -5   5  -1    1.20    5.60
  -5   5  -1   -2.60    3.20
   5  -5   1    2.40    1.70
   0   5   1   -3.80    3.60
  -5   5  -1   -2.90    2.20
   5   0  -1   -3.10    2.80
   5   0  -1    1.20    2.80
   5   1   1  267.27   28.20
  -6   1  -1  293.27   28.10
  -6   1  -1  268.27   27.70
  -6   5   1  284.57   28.80
  -6   5   1  275.87   28.20
   5   1   1  220.88   27.90
  -6   5   1  258.07   28.50
   6  -5  -1  267.97   28.30
  -5   6   1  262.37   28.00
   6  -5  -1  276.87   27.80
  -5   6   1  275.47   28.30
   6  -5  -1  268.17   28.80
   6  -1   1  253.17   28.50
  -5   6   1  260.77   28.20
  -5   6   1  284.47   29.60
  -1   6  -1  326.17   29.40
   6  -1   1  265.37   28.50
   6  -1   1  274.47   28.00
   4   2  -1   28.90    4.30
  -6   2   1   19.50    4.90
  -6   2   1   31.50    5.40
  -6   4  -1   42.70    6.40
  -6   4  -1   22.90    4.60
   4   2  -1   32.30    4.50
  -6   4  -1   38.20    6.00
  -6   2   1   38.90    4.90
  -2   6   1   30.00    3.80
  -2   6   1   26.40    6.70
   6  -4   1   31.60    4.70
   6  -4   1   30.50    5.80
   6  -2  -1   29.30    4.70
  -2   6   1   32.40    4.40
  -2   6   1   37.60    4.60
  -4   6  -1   31.00    4.50
  -4   6  -1   23.20    6.90
   6  -2  -1   27.00    5.60
   6  -2  -1   39.60    6.10
   6  -4   1   30.50    6.30
  -7   7   1    1.20    7.20
  -7   7   1   -5.00    4.20
   7  -7  -1    2.00    1.90
   7   0   1    0.40    4.20
  -7   7   1   -1.10    3.00
  -7   7   1   -2.10    3.70
   7   0   1   -1.80    2.80
   7   0   1    1.50    3.90
   0   7  -1    8.30    6.30
   3   4  -1   86.79   11.40
  -7   3  -1  136.29   13.70
   4   3   1  112.79   11.90
   3   4  -1  111.89   11.40
  -7   3  -1  114.89   13.00
  -7   4   1  103.79   12.40
  -7   4   1  117.39   13.70
  -7   4   1  116.69   13.30
   4   3   1  113.09   11.90
  -7   3  -1  115.69   12.40
  -3   7  -1  107.49   11.80
  -3   7  -1  116.59   14.80
   7  -3   1   99.49   13.30
  -3   7  -1  112.79   12.40
  -4   7   1  115.69   14.90
  -4   7   1  111.19   12.00
   7  -4  -1  107.89   12.50
   7  -3   1  109.49   13.30
   7  -4  -1   94.39   13.60
   7  -4  -1  115.89   13.40
   7  -3   1  121.39   12.70
   6   1  -1    0.70    3.00
  -7   1   1   -1.40    1.50
   1   6   1    7.90    5.90
  -7   1   1    1.30    1.60
  -7   6  -1    0.50    4.50
  -7   6  -1    3.80    3.90
   6   1  -1    2.80    3.80
  -7   6  -1   -0.20    2.80
  -6   7  -1   -5.10    6.90
   7  -1  -1   -0.80    3.90
   7  -6   1    2.10    2.40
  -6   7  -1   -4.90    2.50
  -6   7  -1   -3.10    3.10
   7  -1  -1    0.20    2.80
  -1   7   1   10.30    6.30
   7  -1  -1    5.40    3.70
  -6   7  -1   -2.20    3.70
   7  -6   1    1.10    4.40
   6   2   1   94.59   11.90
  -8   6   1  118.39   13.60
  -8   2  -1  109.89   11.70
   6   2   1   93.79   11.50
   6   2   1  113.49   12.30
  -8   6   1  114.89   13.00
  -8   2  -1   81.79   11.70
  -6   8   1   86.79   11.80
   8  -6  -1  107.79   11.70
   8  -2   1   96.59   11.90
   8  -2   1  103.69   13.10
  -6   8   1   92.69   12.00
   8  -6  -1  107.99   12.80
  -2   8  -1  117.79   14.80
  -6   8   1  120.59   15.40
  -2   8  -1   95.99   10.60
  -6   8   1  100.09   12.20
  -2   8  -1   94.79   11.10
   8  -6  -1   93.79   13.30
   8  -2   1   92.39   12.70
  -8   3   1  148.29   15.90
  -8   3   1  138.99   15.80
   5   3  -1  131.29   14.90
  -8   5  -1  124.09   16.40
   3   5   1  145.99   14.00
   5   3  -1  135.39   14.90
  -8   5  -1  138.09   15.30
   3   5   1  124.29   14.00
  -8   3   1  146.29   15.40
  -8   5  -1  125.99   16.10
  -3   8   1  122.89   14.50
   8  -3  -1  156.38   16.60
  -5   8  -1  168.08   18.80
  -3   8   1  151.58   18.20
  -5   8  -1  134.89   15.00
   8  -5   1  152.88   17.30
   8  -5   1  140.09   16.20
  -3   8   1  132.49   15.20
   8  -3  -1  141.29   15.50
   8  -3  -1  136.89   16.80
   8  -5   1  145.39   15.40
   8   0  -1   -1.20    4.10
   8   0  -1    2.20    3.50
  -8   8  -1   -2.10    5.20
   8   0  -1   -2.30    4.60
  -8   8  -1    9.90    4.60
  -8   8  -1   -4.10    3.10
   0   8   1    2.30    5.80
   8  -8   1   -5.40    1.80
   1   8  -1   34.10    8.90
   8   1   1   31.70    7.20
  -9   8   1   36.50    8.10
  -9   8   1   27.90    5.70
  -9   8   1   17.00    6.50
   8   1   1   31.10    6.30
   9  -8  -1   28.50    4.70
  -1   9  -1   35.30    8.90
   9  -1   1   41.20    7.60
  -1   9  -1   22.20    3.60
  -8   9   1   26.10    7.40
  -1   9  -1   24.60    3.30
  -8   9   1   33.00    6.50
   9  -1   1   30.10    6.90
  -8   9   1   20.70    5.40
  -8   9   1   42.10   11.30
   9  -1   1   35.40    6.00
  -9   4  -1   49.70    8.20
  -9   5   1   64.89    9.40
   5   4   1   38.70    6.20
   4   5  -1   44.50    5.70
   4   5  -1   42.90    5.90
  -9   4  -1   49.50    7.30
  -9   5   1   46.80    7.20
   5   4   1   50.19    6.40
   9  -5  -1   26.90    7.90
   9  -5  -1   66.49    8.70
  -4   9  -1   41.70    6.80
   9  -5  -1   53.69    7.50
   9  -4   1   54.19    8.80
  -5   9   1   53.29    6.70
  -4   9  -1   43.80   10.90
  -5   9   1   48.40   10.70
  -5   9   1   58.29   10.10
   9  -4   1   48.80    7.40
  -4   9  -1   44.10    6.20
  -9   2   1    5.70    2.80
   7   2  -1   -1.80    3.50
  -9   7  -1    3.40    6.10
   2   7   1   10.10    6.10
  -9   7  -1   -2.60    4.80
   7   2  -1    0.20    4.70
  -9   7  -1    0.30    1.30
  -7   9  -1   -0.10    4.70
  -2   9   1   -5.90    2.40
   9  -7   1   -1.40    3.10
   9  -2  -1    0.30    4.90
  -2   9   1   -4.00    1.70
  -7   9  -1    2.70    8.70
   9  -2  -1    0.90    3.70
   9  -7   1    5.40    5.60
  -7   9  -1    2.60    3.50
  -2   9   1    4.80    6.90
  -7   9  -1    1.80    3.90
  10   0   1   -9.20    4.50
  10 -10  -1    1.50    1.60
 -10  10   1   -0.30    4.90
 -10  10   1    8.00    7.60
   0  10  -1    0.90    8.20
   7   3   1   23.50    5.90
 -10   3  -1   53.99    6.80
 -10   7   1   42.60    9.20
 -10   7   1   37.30    6.70
  10  -3   1   39.60    7.20
  -7  10   1   41.90    6.60
  -3  10  -1   35.30    5.20
  10  -7  -1   27.10    8.60
  10  -3   1   52.19    8.50
  -3  10  -1   25.10    5.40
  -3  10  -1   47.00   10.90
  -7  10   1   46.60   12.00
  10  -3   1   23.70    7.50
  10  -7  -1   44.60    6.60
 -10   4   1    4.60    5.00
   6   4  -1    3.30    3.30
 -10   6  -1   -0.50    5.60
   4   6   1   -1.70    2.10
 -10   6  -1    1.10    4.00
   4   6   1   -1.50    1.90
  10  -4  -1    4.20    4.30
  -4  10   1    1.30    2.70
  10  -4  -1    5.70    5.10
  -6  10  -1   -1.60    3.20
  10  -6   1   -3.20    4.70
  -6  10  -1    9.50    9.30
  -4  10   1    5.60    8.50
  10  -4  -1    5.80    5.80
  10  -6   1   -4.00    5.70
  10  -6   1   -2.10    4.00
   9   1  -1   19.90    5.80
 -10   9  -1    8.20    5.20
 -10   9  -1   28.40    7.50
   1   9   1    7.40    8.40
   9   1  -1    9.70    6.90
 -10   9  -1    6.30    7.80
  10  -1  -1   17.10    5.60
  -1  10   1   16.60    2.60
  10  -1  -1   19.10    6.20
  -1  10   1   40.50   10.10
  10  -1  -1   18.30    7.10
  -1  10   1   14.60    3.00
  -9  10  -1   21.80    7.70
  10  -9   1   21.40    4.10
  -9  10  -1   17.40    5.30
   2   9  -1   35.70    9.10
 -11   9   1   35.80    9.90
   9   2   1   21.00    6.30
  -2  11  -1   18.00    3.80
  11  -2   1   30.50    7.90
  11  -2   1   14.00    6.40
  -9  11   1   39.80   13.70
  11  -2   1   33.10    8.70
  -2  11  -1   25.60   10.40
  11  -9  -1   27.30    5.40
  -9  11   1   31.20    6.70
  -2  11  -1   20.10    4.20
 -11   6   1    3.60    6.20
   5   6  -1   -0.10    2.70
   6   5   1    4.30    3.10
   5   6  -1    2.30    2.60
 -11   5  -1   -1.10    5.90
  -6  11   1    3.10    3.60
  -5  11  -1    5.00    3.30
  11  -5   1    0.40    6.00
  11  -6  -1    2.70    5.60
  -5  11  -1   -6.90    9.40
  11  -5   1    6.50    4.80
  11  -5   1   -2.70    5.70
  -6  11   1   10.40   10.40
  11  -6  -1   11.70    7.20
  11  -6  -1   -0.30    4.40
 -11   3   1    4.20    3.50
   3   8   1   -1.40    6.40
 -11   8  -1    5.30    7.60
   8   3  -1    1.90    4.20
   8   3  -1    4.70    6.40
 -11   8  -1    6.60    4.60
  11  -3  -1   16.10    6.60
  -3  11   1   10.00   11.60
  -8  11  -1    9.30    4.80
  11  -8   1    2.60    4.20
  11  -3  -1    3.50    5.30
  -3  11   1    9.80    2.90
  -8  11  -1   20.70   11.70
  11  -3  -1   -3.00    5.80
   0  11   1    9.60    8.70
 -11  11  -1    1.60    8.80
  11   0  -1    4.50    6.10
 -11  11  -1    5.60    5.70
  11   1   1   -1.90    5.80
 -12  11   1   -5.50    5.10
 -12  11   1   -1.30    9.20
   1  11  -1    2.50    9.30
  12  -1   1    0.90    6.50
  12 -11  -1   -2.50    2.60
 -11  12   1    1.60    8.90
  -1  12  -1    1.20    2.20
  -1  12  -1   -7.90    8.70
 -11  12   1   -4.20    5.30
   4   8  -1   58.79    6.90
 -12   8   1   59.99   11.60
   4   8  -1   51.49    6.90
   8   4   1   49.30    8.70
 -12   4  -1   79.69    9.10
  -8  12   1   41.50    8.80
  12  -8  -1   46.80    8.70
  -8  12   1   70.59   15.60
  12  -4   1   69.79   11.80
  12  -4   1   68.19   10.10
  12  -4   1   73.19   11.60
  -4  12  -1   61.79   14.80
  -4  12  -1   59.39    7.90
   7   5  -1    4.50    4.20
   5   7   1    8.40    3.10
 -12   7  -1    3.30    7.70
 -12   5   1    8.20    6.60
  12  -5  -1   12.70    5.90
  12  -5  -1    9.90    7.20
  12  -5  -1   -1.80    3.30
  -7  12  -1   12.40   12.20
  -7  12  -1    8.10    4.50
  -5  12   1    4.30   13.40
  -5  12   1    4.60    3.80
  12  -7   1   18.20    5.70
   2  10   1   27.70    9.80
  10   2  -1   31.90    7.70
 -12  10  -1   12.80    9.80
  12  -2  -1   34.60    8.60
  -2  12   1   28.50    4.50
 -10  12  -1   26.50    7.00
  12 -10   1   29.90    5.70
  12  -2  -1   28.10    7.90
  -2  12   1   28.00   11.80
   0  13  -1   -1.30    2.20
 -13  13   1   -6.80   10.50
 -13  13   1    1.50    7.00
   0  13  -1   18.70   11.90
  13   0   1    1.60    7.70
  10   3   1   11.80    5.90
   3  10  -1    0.40    1.40
   3  10  -1    3.60    7.90
 -13  10   1   -0.70    9.10
 -10  13   1  -12.10   13.80
  -3  13  -1    0.30    3.20
 -10  13   1    2.10    5.70
  13 -10  -1    1.90    4.80
  13  -3   1   14.00    6.80
  13  -3   1    3.60    6.90
  -3  13  -1  -12.00   10.60
 -13   6  -1   13.40    7.30
   6   7  -1   -0.70    3.30
 -13   7   1    5.40    7.60
   7   6   1    3.60    4.00
  -6  13  -1    4.60   14.50
  13  -6   1   -0.60    5.90
  13  -6   1    5.40    8.20
  -7  13   1  -11.60   12.70
  13  -7  -1   11.60    6.20
  -7  13   1    3.90    4.60
  13  -6   1   13.50    7.50
  -6  13  -1   -5.10    3.90
   9   4  -1   32.50    7.20
   4   9   1   24.80    9.90
 -13   9  -1   28.60   10.80
 -13   4   1   46.60    5.80
   4   9   1   29.40    4.90
   4   9   1   29.50    4.60
  -9  13  -1   50.89   16.10
  13  -4  -1   37.10    8.40
  13  -4  -1   19.70    9.20
  -4  13   1   63.59   15.30
  -9  13  -1   36.20    7.50
  -4  13   1   31.80    5.80
  13  -9   1   29.60    7.20
  12   1  -1   -3.30    6.60
 -13  12  -1    2.20    6.10
   1  12   1   15.50   10.70
 -13  12  -1    8.50   10.60
  13  -1  -1    4.90    7.00
 -12  13  -1   -3.00    5.60
  -1  13   1    1.10    2.60
 -12  13  -1    0.50   15.40
  -1  13   1    4.90   10.50
  12   2   1    7.20    7.60
   2  12  -1    6.50   10.30
 -14  12   1   14.60   11.90
  -2  14  -1    7.00    3.50
  -2  14  -1    6.70   12.30
 -12  14   1   -0.30    5.80
  14  -2   1   -0.60    8.20
  14 -12  -1    7.30    3.60
   5   9  -1    8.10    8.40
 -14   5  -1    4.50    5.20
   5   9  -1    6.60    3.40
 -14   9   1    4.60    9.60
   9   5   1   10.10    5.60
  -9  14   1    2.30    5.70
  -9  14   1    1.40   15.00
  -5  14  -1    8.00   14.40
  14  -5   1   11.20    8.80
  14  -9  -1    3.60    5.90
  14  -5   1   15.60    7.30
  -5  14  -1   -3.80    4.00
   8   6  -1    2.90    4.60
 -14   6   1   -7.80    6.20
 -14   8  -1    6.80    8.50
   6   8   1   -3.20    3.40
  -8  14  -1    6.60   14.90
  14  -6  -1   10.50    7.10
  -6  14   1    7.10    4.70
  -6  14   1   -3.20   13.90
  -8  14  -1   -6.70    4.70
  14  -8   1   -5.00    5.90
   3  11   1   -2.40    9.20
 -14  11  -1    6.50   10.60
  11   3  -1    1.20    6.60
  -3  14   1  -11.50   12.20
 -11  14  -1    0.80    6.20
  14  -3  -1    6.20    8.30
  14  -3  -1    0.10    7.70
  14 -11   1    0.00    4.70
  -3  14   1    5.30    3.70
 -14  14  -1   -2.90    7.80
  14   0  -1   -3.00    7.90
 -14  14  -1  -13.70   12.00
   0  14   1   -0.50    2.40
  14   1   1   -5.40    8.30
 -15  14   1    2.40   13.70
  15  -1   1    0.00    9.10
 -14  15   1  -10.70    7.60
  -1  15  -1   -3.90    3.20
 -15  11   1   11.50   11.30
   4  11  -1   -3.20    2.80
  11   4   1    5.20    6.70
  -4  15  -1    9.40   16.40
  15  -4   1    1.80    9.30
  15  -4   1    0.10    8.20
 -11  15   1   11.70    6.80
  -4  15  -1   -0.60    4.40
 -15   8   1   12.70    9.10
   7   8  -1    2.10    4.70
   8   7   1   12.40    5.40
 -15   7  -1   13.50    8.10
  15  -8  -1   18.60    7.80
  -8  15   1   14.00    6.20
  15  -7   1   14.30    7.90
  -8  15   1  -20.00   15.40
  -7  15  -1   -1.10   15.40
  -7  15  -1   16.80    5.90
   5  10   1    9.80   10.40
   5  10   1    0.10    3.30
  10   5  -1   -9.40    5.20
 -15  10  -1   -6.80   10.30
  15  -5  -1   -6.90    8.90
  -5  15   1    0.40    4.60
 -10  15  -1    3.40    6.50
  15 -10   1   -3.10    6.00
 -10  15  -1   -0.10   16.90
  -5  15   1   -2.20   15.20
  15  -5  -1    7.30    7.90
 -15  13  -1   32.60   14.40
  13   2  -1   13.40    9.00
  15  -2  -1   16.50   10.50
 -13  15  -1   37.30    9.40
  -2  15   1   28.20    5.30
 -16  16   1   17.10   17.10
  16   0   1    1.20   10.20
   0  16  -1   -1.30    2.80
  13   3   1    4.80    8.10
 -16  13   1    4.20   13.00
  -3  16  -1    7.80    4.70
  16  -3   1   -3.20    9.80
 -13  16   1    3.10    8.00
 -16  10   1   23.70   11.20
   6  10  -1    7.40    4.70
  10   6   1   10.00    7.00
  -6  16  -1   24.40   19.40
 -10  16   1   25.10   19.80
 -10  16   1    5.30    6.90
  16  -6   1   11.80    8.90
  -6  16  -1    3.30    5.60
  16 -10  -1    9.10    7.30
 -16   9  -1  -19.90    9.10
 -16   7   1    9.20    7.30
   7   9   1    0.40    4.80
   9   7  -1    9.20    6.10
  -9  16  -1  -12.70   17.90
  16  -9   1   12.10    7.40
  -9  16  -1    4.40    6.50
  -7  16   1   -3.30    5.40
  -7  16   1   -3.90   17.20
  16  -7  -1   -3.40    7.90
   4  12   1   18.10    4.10
 -16  12  -1   29.60   13.50
  12   4  -1    0.20    7.60
 -12  16  -1   12.20    8.60
  16  -4  -1   17.10   10.40
  -4  16   1   46.10   19.60
  16  -4  -1   15.20   10.40
  -4  16   1    7.10    5.40
  16 -12   1   34.40    6.90
  15   1  -1   12.80   10.30
 -16  15  -1    8.60   15.80
  16  -1  -1   17.90   10.90
 -15  16  -1    3.30    9.50
  -1  16   1    9.50    4.00
 -17  15   1   -5.60   15.50
  15   2   1   10.90   10.30
  17  -2   1    6.50   11.90
 -15  17   1   17.70   10.40
  -2  17  -1    0.90    4.30
   5  12  -1    6.40    4.20
  12   5   1   -0.10    7.30
 -17  12   1    2.30   12.30
  -5  17  -1    8.80    6.00
 -12  17   1   12.10    8.90
  17  -5   1   26.00   10.80
  17 -12  -1    6.90    6.60
   8   9  -1   14.10    6.30
 -17   8  -1   32.80    9.30
 -17   9   1   16.00   10.10
   9   8   1   12.60    6.80
  -8  17  -1   48.00   20.80
  -9  17   1   21.60    7.90
  17  -9  -1   17.30    8.80
  -8  17  -1   11.80    7.20
  17  -8   1   30.40   10.20
  -9  17   1  -15.00   19.00
  11   6  -1   -4.10    6.80
   6  11   1   -0.70    4.60
 -17  11  -1   -6.10   11.40
  -6  17   1   -7.30    5.70
  -6  17   1    1.70   18.00
  17 -11   1   -3.60    7.00
 -11  17  -1   -3.20    7.20
 -11  17  -1    8.70   21.10
  17  -6  -1    6.00    9.60
  14   3  -1    8.20    9.00
 -17  14  -1   -4.10   14.20
  17  -3  -1   -6.50   10.50
  -3  17   1   -2.40    4.50
 -14  17  -1    8.40    9.90
 -18  14   1   11.50   15.20
  14   4   1   -1.00    9.20
 -14  18   1   -0.50    9.50
  -4  18  -1   -4.10    5.50
 -18  11   1   -4.50   11.10
  11   7   1   -0.30    7.20
   7  11  -1    2.40    5.70
  18 -11  -1   -7.80    7.90
 -11  18   1    2.50    8.20
  18  -7   1    2.10    9.90
  -7  18  -1   -7.30    6.20
   8  10   1   10.10    6.30
  10   8  -1    0.30    6.70
 -18  10  -1    8.70   10.60
  -8  18   1  -35.70   19.00
  18  -8  -1   -3.00    9.50
 -10  18  -1   -9.80   22.00
  18 -10   1   -2.50    8.50
 -10  18  -1   -3.40    7.50
  -8  18   1    6.30    7.20
 -18  13  -1   10.00   13.60
  13   5  -1   -5.90    7.90
   5  13   1    5.30    3.90
  18  -5  -1   -0.60   11.40
 -13  18  -1   14.50    9.70
  18 -13   1    0.80    6.30
  -5  18   1   -0.20    5.80
  13   6   1   11.70    9.20
   6  13  -1   13.30    4.70
 -19  13   1   -2.60   13.70
  19  -6   1    3.70   12.20
 -13  19   1   -0.70    9.80
  -6  19  -1  -10.40    6.50
  19 -13  -1    7.30    7.60
   9  10  -1    2.40    7.10
 -19  10   1   18.60   10.50
  10   9   1   10.20    7.70
  -9  19  -1   -8.10    7.40
  19  -9   1   10.70   10.00
 -10  19   1   12.30    8.70
  19 -10  -1   -1.30    9.20
   7  12   1   -1.80    5.60
 -19  12  -1   -7.90   12.40
  12   7  -1   -7.20    7.90
 -12  19  -1   -1.80    9.50
  -7  19   1  -13.40    6.60
  19 -12   1   -0.80    8.40
  19  -7  -1    8.50   11.50
  -1   1  -2   19.90    2.80
   1  -1   2   22.50    2.90
   2   0   2  157.88   17.30
   0   2  -2  192.78   17.70
  -2   0  -2  170.98   17.20
   2   0   2  160.38   17.30
  -2   2   2  181.38   17.60
   2  -2  -2  168.18   17.30
  -2   2   2  156.58   17.20
   2  -2  -2  169.18   17.10
  -2   0  -2  180.48   17.00
  -2   2   2  162.08   17.30
  -2   2   2  152.18   17.70
  -3   1   2  114.49   12.10
  -3   1   2  110.99   12.00
  -3   2  -2  109.59   12.10
   2   1  -2   93.29   11.50
  -3   2  -2  120.79   12.40
   3  -1  -2  115.49   12.40
  -1   3   2  115.09   11.40
  -1   3   2  116.19   12.40
  -2   3  -2  110.69   11.60
  -1   3   2  108.59   11.30
   3  -2   2  119.29   11.80
   3  -2   2  121.19   12.40
   3  -1  -2  110.99   11.70
   3  -1  -2  110.09   12.10
  -2   3  -2  112.49   12.50
   3  -2   2  108.59   12.10
  -4   1  -2  103.09   12.40
   3   1   2   97.49   12.10
  -4   3   2  111.89   12.70
  -4   3   2   98.09   12.70
  -4   3   2   99.39   12.00
  -4   1  -2  114.89   12.40
   4  -3  -2  133.59   13.40
   4  -1   2  129.79   12.70
   4  -1   2  128.49   12.20
  -3   4   2  116.69   13.30
  -1   4  -2  109.69   11.50
   4  -3  -2  119.69   12.60
   4  -1   2  105.69   12.70
  -3   4   2  113.09   12.10
   4  -3  -2  112.49   12.10
  -1   4  -2  133.49   13.00
  -4   4  -2  677.73   68.69
   4   0  -2  641.74   68.69
  -4   4  -2  691.23   68.59
  -4   4  -2  697.43   68.79
   4   0  -2  647.64   68.69
   4  -4   2  662.03   68.29
  -4   4  -2  711.53   69.39
   0   4   2  738.33   69.39
   5  -5  -2    3.10    1.80
   0   5  -2    1.40    3.90
   5   0   2   -1.00    2.70
  -5   5   2   -2.20    3.10
  -5   5   2    5.10    3.10
  -5   5   2    0.20    2.40
   5   0   2   -0.90    2.90
   5   0   2   -0.90    2.10
  -5   5   2    4.80    5.60
   3   2  -2  356.26   37.20
  -5   3  -2  368.86   38.00
  -5   2   2  389.46   37.80
  -5   3  -2  361.06   37.80
  -5   3  -2  367.86   37.60
   3   2  -2  371.86   37.20
  -5   2   2  360.76   37.50
  -5   2   2  362.16   37.70
  -3   5  -2  346.67   37.20
   5  -3   2  363.56   37.80
   5  -3   2  353.56   38.00
   5  -2  -2  368.46   38.00
   5  -2  -2  374.66   37.90
  -3   5  -2  366.96   38.30
   5  -3   2  375.06   37.50
  -2   5   2  369.36   37.10
  -2   5   2  358.16   37.40
   5  -2  -2  407.76   37.50
  -2   5   2  385.16   38.30
  -2   5   2  346.67   37.30
  -6   2  -2   44.00    5.50
  -6   4   2   36.20    5.20
  -6   4   2   32.30    6.40
   4   2   2   40.70    5.00
  -6   4   2   45.50    6.40
  -6   2  -2   29.60    5.50
   4   2   2   37.00    4.80
  -6   2  -2   41.60    6.00
   6  -2   2   46.50    5.70
  -4   6   2   51.69    8.10
  -2   6  -2   38.60    7.00
  -4   6   2   35.40    5.00
   6  -2   2   33.20    6.00
   6  -4  -2   27.40    6.20
   6  -4  -2   25.30    5.90
  -2   6  -2   32.00    4.30
  -2   6  -2   34.60    4.90
   6  -2   2   30.50    6.10
   6  -4  -2   31.90    5.20
  -6   5  -2  314.37   31.00
  -6   5  -2  312.57   31.40
   5  -6   2  302.57   29.80
  -6   5  -2  285.47   31.40
   5   1  -2  301.67   30.90
  -6   1   2  300.17   30.40
   5   1  -2  274.77   30.80
  -5   6  -2  286.17   31.00
   6  -1  -2  281.97   31.30
   6  -1  -2  290.07   30.70
  -5   6  -2  298.57   32.20
  -1   6   2  378.06   32.40
   6  -1  -2  319.37   31.40
  -5   6  -2  282.27   30.90
  -5   6  -2  297.67   30.70
   6  -5   2  280.37   30.50
   6  -5   2  273.17   31.40
   6   1   2    0.00    3.60
   1   6  -2   -1.70    4.30
  -7   6   2    1.40    4.10
  -7   6   2    3.40    4.40
   6   1   2   -4.90    2.80
  -7   1  -2    2.00    1.50
  -7   6   2    2.30    3.00
  -7   1  -2    4.10    1.60
   7  -1   2   -0.60    3.60
   7  -6  -2    3.90    2.40
  -6   7   2    2.50    3.40
  -6   7   2   -4.40    3.60
  -6   7   2    0.40    2.90
  -1   7  -2    2.20    0.80
  -1   7  -2    1.80    5.00
   7  -1   2    0.70    2.80
  -1   7  -2    0.80    0.90
  -6   7   2    2.10    6.60
   7  -6  -2    7.20    4.70
   7  -1   2   -2.50    3.80
   4   3  -2    3.20    2.40
   3   4   2    5.40    1.80
  -7   4  -2   14.00    4.90
  -7   3   2   10.60    4.50
   3   4   2    4.40    1.80
  -7   3   2   14.70    4.30
  -7   4  -2    4.20    4.10
   4   3  -2    1.00    2.40
  -7   4  -2    7.80    3.20
  -7   3   2    7.30    3.10
  -4   7  -2   10.50    2.80
  -4   7  -2    6.30    6.20
   7  -4   2   -1.60    3.90
  -3   7   2    3.40    3.20
  -3   7   2    6.70    2.30
   7  -3  -2   -0.50    3.80
  -3   7   2   14.10    6.20
   7  -4   2    6.90    4.30
   7  -3  -2   15.50    3.70
   7  -3  -2    8.00    4.40
   7  -4   2   11.60    3.50
   7   0  -2   78.49    9.70
   7   0  -2   75.89   10.80
   7   0  -2   62.89   10.20
  -7   7  -2   78.39   10.60
  -7   7  -2   83.89   11.30
   0   7   2   99.99   13.00
   7  -7   2   81.79    9.00
  -7   7  -2   96.59   10.50
   0   8  -2   14.90    6.80
  -8   8   2   20.50    6.60
   8   0   2   26.70    6.10
  -8   8   2    9.40    4.40
   8   0   2   19.30    4.70
   8  -8  -2   24.00    3.50
   8   0   2   18.50    5.60
  -8   8   2   27.90    6.10
  -8   5   2  135.09   14.60
  -8   3  -2  136.09   14.90
  -8   5   2  120.19   15.20
   5   3   2  136.79   14.00
   5   3   2  100.69   13.70
  -8   3  -2  125.19   14.30
  -8   5   2  126.49   15.50
   3   5  -2  132.89   13.10
   3   5  -2  130.29   13.00
  -8   3  -2  132.09   15.00
  -3   8  -2  156.98   17.40
   8  -5  -2  134.09   14.40
   8  -3   2  131.09   15.40
  -5   8   2  118.29   17.00
   8  -5  -2  143.89   15.40
   8  -3   2   88.49   15.00
  -3   8  -2  122.79   13.60
   8  -5  -2  129.19   16.00
   8  -3   2  125.69   14.50
  -3   8  -2  126.09   14.10
  -5   8   2  112.79   14.00
  -8   2   2   79.79    9.50
   6   2  -2   73.09    9.10
  -8   6  -2   80.79   10.90
   6   2  -2   72.09    9.60
  -8   2   2   75.99    8.90
  -8   6  -2   73.49   10.00
   6   2  -2   65.89    8.90
  -6   8  -2   62.39    8.90
  -2   8   2   65.09    8.40
   8  -6   2   72.19    8.90
   8  -2  -2   78.09    9.50
  -6   8  -2   68.29    9.60
   8  -2  -2   65.49   10.10
  -2   8   2   71.19    8.40
  -2   8   2   93.89   12.90
  -6   8  -2   76.39    9.60
  -6   8  -2   89.49   12.70
  -2   8   2   71.19    7.90
   8  -6   2   63.49   10.80
   8  -2  -2   53.19    9.70
   2   7  -2  122.89   16.50
   7   2   2  136.59   14.90
  -9   7   2  150.68   16.20
  -9   2  -2  115.99   13.00
   7   2   2  109.69   14.00
  -9   7   2  130.89   15.40
  -2   9  -2  125.29   17.00
  -2   9  -2  107.99   12.90
   9  -7  -2  120.19   13.60
   9  -2   2  120.89   14.20
  -7   9   2  122.09   14.80
  -2   9  -2  106.29   12.60
   9  -7  -2  103.29   15.70
  -7   9   2  122.99   14.20
  -7   9   2  128.99   14.50
   9  -2   2  130.89   15.50
  -7   9   2  106.09   17.10
  -9   4   2   14.80    4.40
   4   5   2   18.60    2.90
  -9   4   2   20.70    5.80
   5   4  -2   14.90    3.60
  -9   5  -2   11.90    4.20
   5   4  -2   11.50    3.50
   4   5   2   14.30    3.10
  -9   5  -2   14.40    6.30
   9  -4  -2   14.00    5.60
  -4   9   2   12.80    3.40
  -5   9  -2   22.50    8.40
   9  -5   2   22.20    6.10
   9  -5   2   20.50    4.90
  -5   9  -2   18.70    3.90
  -4   9   2   16.60    9.30
   9  -5   2   13.70    5.80
   9  -4  -2   13.30    4.80
  -4   9   2   18.40    4.50
   8   1  -2  139.39   15.60
  -9   8  -2  129.19   14.60
   8   1  -2  126.69   14.70
  -9   8  -2  121.89   15.30
   1   8   2  115.79   16.60
  -9   8  -2  117.79   15.90
  -8   9  -2  117.49   18.00
   9  -1  -2  112.99   15.00
  -1   9   2  103.99   12.20
  -8   9  -2  104.19   14.40
   9  -1  -2  108.89   14.00
  -8   9  -2   87.79   13.70
  -1   9   2  125.69   12.10
  -1   9   2  118.09   16.90
   9  -8   2  127.39   13.20
   9  -1  -2  126.69   15.40
  -8   9  -2  135.29   15.60
 -10   9   2   25.40    8.40
   9   1   2   30.80    6.70
   9   1   2   33.30    7.90
 -10   9   2   29.10    6.10
 -10   9   2   35.90    8.30
   1   9  -2   26.70    8.70
  -1  10  -2   25.50    3.60
  10  -1   2   33.10    6.40
  -9  10   2   45.00    8.80
  -9  10   2   21.70    6.20
  -9  10   2   55.39   13.20
  -1  10  -2   44.70   10.00
  10  -9  -2   19.20    4.60
  10  -1   2   30.10    7.80
  10  -1   2   19.30    6.80
  -1  10  -2   24.50    3.80
   4   6  -2   -0.30    2.20
 -10   6   2    0.10    3.60
 -10   4  -2   -4.40    4.70
   4   6  -2   -0.90    1.90
 -10   6   2   -0.50    5.80
   6   4   2   -1.10    3.00
  10  -4   2   -0.10    5.10
  -6  10   2    2.00    8.90
  -4  10  -2    2.20    9.60
  10  -6  -2    6.10    5.70
  10  -6  -2   -1.60    3.80
  10  -6  -2   -4.30    4.80
  -4  10  -2    0.90    2.60
  -6  10   2   -0.20    3.30
  10  -4   2    7.90    4.40
  10  -4   2   -4.10    4.80
 -10   3   2   21.40    5.50
   7   3  -2   26.40    6.60
 -10   7  -2   22.60    7.90
 -10   7  -2   22.10    5.70
   7   3  -2   32.80    5.90
  10  -3  -2   47.40    6.90
  -3  10   2   39.70   10.40
  10  -3  -2   54.79    8.50
  10  -7   2   32.20    8.10
  10  -7   2   25.30    5.60
  -7  10  -2   17.90   10.60
  10  -3  -2   21.40    6.90
  -7  10  -2   45.00    6.50
  -3  10   2   29.50    5.30
  -3  10   2   24.00    4.40
  10   0  -2   27.60    7.50
 -10  10  -2   43.30    9.90
   0  10   2   19.40   10.20
  10 -10   2   31.10    3.90
 -10  10  -2   32.40    7.20
  11   0   2   58.49   10.20
 -11  11   2   68.99   12.30
 -11  11   2   47.20    8.90
   0  11  -2   47.40    5.50
   0  11  -2   57.29   12.30
 -11   8   2    4.10    7.30
   8   3   2   -0.20    4.00
 -11   3  -2    9.70    3.60
 -11   8   2   -0.50    4.70
   3   8  -2    7.10    7.10
   8   3   2   -0.40    5.80
  -3  11  -2    2.70    2.60
  11  -3   2    3.30    5.80
  11  -3   2   10.40    5.30
  -3  11  -2   -0.40    9.60
  -8  11   2  -18.00   10.40
  11  -8  -2    5.00    4.20
  -8  11   2    2.80    4.50
  11  -3   2    0.30    5.80
 -11   5   2   13.20    6.40
 -11   6  -2   19.80    7.20
   5   6   2   18.60    3.40
   5   6   2    7.00    3.10
   6   5  -2    6.90    3.60
  11  -6   2    4.50    6.70
  11  -6   2   13.70    6.50
  -5  11   2   23.10    4.30
  -6  11  -2    4.10    3.90
  -6  11  -2   13.40   10.70
  11  -5  -2   17.00    7.30
  11  -5  -2   -0.40    6.20
  -5  11   2   45.90   13.00
  11  -5  -2    9.00    5.30
  11  -6   2   10.40    4.90
   2   9   2   37.70   10.00
   9   2  -2   43.20    7.80
 -11   9  -2   13.30    9.90
  11  -2  -2   38.60    9.60
  11  -9   2   43.10    6.50
  -9  11  -2   61.59   14.90
  -2  11   2   51.39   13.30
  11  -2  -2   35.20    7.70
  11  -2  -2   44.20    9.20
  -9  11  -2   32.80    7.20
  -2  11   2   37.00    5.60
  -2  11   2   36.30    5.10
  10   2   2   22.40    6.70
 -12  10   2   17.40    9.70
   2  10  -2    0.10    8.40
  -2  12  -2   16.00    3.50
 -10  12   2   -0.70   13.40
  12 -10  -2   19.10    4.80
  -2  12  -2   -1.20   10.00
  12  -2   2   15.60    7.40
  12  -2   2   20.40    7.00
 -10  12   2   16.70    6.00
   5   7  -2   39.90    5.70
 -12   7   2   31.90    9.40
   7   5   2   43.80    6.80
 -12   5  -2   36.30    8.30
  12  -7  -2   28.00    7.40
  -5  12  -2   49.90   14.20
  12  -5   2   41.90    8.30
  -7  12   2   25.80   13.70
  -5  12  -2   34.80    6.30
  -7  12   2   51.79    7.50
  12  -5   2   48.00    9.90
   4   8   2   31.70    5.50
 -12   4   2   48.00    7.60
   4   8   2   44.50    5.70
 -12   8  -2   46.70   10.80
   8   4  -2   50.39    8.10
  -4  12   2   35.80   13.60
  -8  12  -2   49.30   15.50
  -4  12   2   47.90    6.80
  12  -4  -2   70.29    9.60
  12  -8   2   59.39    8.30
  12  -4  -2   39.40   10.00
  12  -4  -2   60.79   10.30
  -8  12  -2   47.90    8.00
  11   1  -2    0.70    6.10
   1  11   2    9.20    8.70
 -12  11  -2   -3.60    5.80
 -12  11  -2    4.80    9.50
  12  -1  -2   11.10    7.30
  -1  12   2   10.30    2.60
 -11  12  -2   15.80    9.60
 -11  12  -2    6.90    5.60
  -1  12   2   10.30   10.30
  12 -11   2   11.20    3.20
 -13  12   2   46.10    9.80
  12   1   2   42.70    9.80
   1  12  -2   45.70   12.10
 -13  12   2   44.90   12.70
  -1  13  -2   43.30    5.80
  -1  13  -2   40.70   12.80
  13  -1   2   40.90   10.60
 -12  13   2   49.90    9.80
   4   9  -2    0.70    2.40
 -13   9   2   20.50    9.30
 -13   4  -2    2.90    3.50
   9   4   2    2.90    4.90
   4   9  -2   11.80    8.80
  13  -4   2   -2.60    7.20
  13  -9  -2    1.60    5.00
  -9  13   2   32.80   14.80
  -4  13  -2   -0.90    3.50
  -4  13  -2   -3.30   11.80
  -9  13   2    4.80    5.30
  13  -4   2    5.00    6.50
   7   6  -2   -3.20    3.80
 -13   7  -2    4.80    7.60
 -13   6   2   -3.40    6.70
   6   7   2    3.40    3.50
  13  -6  -2   -4.30    6.90
  13  -6  -2   -3.00    7.70
  13  -7   2    9.30    6.10
  13  -6  -2   -1.30    6.10
  -7  13  -2   -0.60    4.20
  -7  13  -2   -4.90   14.60
  -6  13   2    2.70   13.00
  -6  13   2    0.70    4.20
   3  10   2   -4.60    7.50
 -13  10  -2   -2.60    9.20
  10   3  -2    2.40    5.50
 -10  13  -2    9.50   14.70
  -3  13   2   24.90   14.50
 -10  13  -2   -1.60    5.60
  13  -3  -2    4.40    7.60
  -3  13   2    3.10    3.30
  13  -3  -2   -1.20    6.10
  13 -10   2   -0.70    4.60
   0  13   2    2.00    2.20
  13   0  -2  -10.60    6.70
 -13  13  -2    6.80   11.30
 -13  13  -2   -2.40    6.90
   0  13   2    6.50   11.50
   0  14  -2    5.10    2.70
 -14  14   2    9.00   12.80
 -14  14   2    3.20    7.70
  14   0   2   -2.90    8.10
 -14  11   2   17.90   11.20
  11   3   2   -0.30    6.30
   3  11  -2    1.30    2.00
   3  11  -2    4.50    8.30
  14  -3   2    2.10    8.10
  14  -3   2   -7.50    6.80
  -3  14  -2    3.70    3.60
  14 -11  -2   -1.50    4.70
 -11  14   2    3.20    6.40
  -3  14  -2   18.40   13.30
 -14   8   2   15.60    9.00
   6   8  -2    4.50    4.00
 -14   6  -2    2.40    6.80
   8   6   2    5.90    4.80
  14  -6   2    5.40    6.90
  -8  14   2   11.10    5.70
  14  -8  -2    9.90    6.60
  -8  14   2   15.00   15.60
  -6  14  -2   -6.00   13.60
  -6  14  -2   12.90    5.30
 -14   5   2    2.50    5.10
   9   5  -2   10.80    5.90
   5   9   2    8.10    3.50
 -14   9  -2   35.70   11.10
  -9  14  -2    7.70    5.90
  -5  14   2   28.20   15.30
  14  -5  -2   -9.40    8.20
  14  -5  -2   11.40    7.40
  -5  14   2   10.20    4.80
  -9  14  -2   14.20   17.70
  14  -9   2    9.10    6.10
 -14  12  -2    3.30   12.20
  12   2  -2   40.80    9.50
   2  12   2   41.30   12.60
  14  -2  -2   21.20    9.60
  -2  14   2   27.90   13.70
  14 -12   2   34.20    5.30
  -2  14   2   27.00    5.10
 -12  14  -2   28.00    8.50
  13   2   2    8.90    8.40
 -15  13   2   18.90   13.10
 -13  15   2    2.10    7.50
  15  -2   2    3.00    9.30
  -2  15  -2   10.00    4.10
 -15  10   2   -5.60   10.30
  10   5   2   -0.30    5.70
   5  10  -2    3.70    3.50
   5  10  -2   19.70   12.70
  15  -5   2   18.00    8.30
  -5  15  -2   15.90   15.90
  -5  15  -2    7.10    4.80
 -10  15   2   -8.00   16.40
  15 -10  -2    8.90    6.60
  15  -5   2   11.00    9.80
 -10  15   2   -7.30    5.90
 -15   7   2    5.50    7.50
   7   8   2    2.30    4.40
   8   7  -2   -1.40    4.80
 -15   8  -2   -4.90    8.30
  -8  15  -2  -14.80   15.20
  -7  15   2    6.10   16.20
  -8  15  -2   -0.40    5.40
  15  -7  -2    8.10    7.40
  15  -8   2   13.00    7.40
  -7  15   2   -1.00    5.00
   4  11   2    4.10    2.90
 -15  11  -2   29.20   11.80
  11   4  -2   -3.00    6.50
   4  11   2    4.00    8.80
  -4  15   2   33.70   16.00
  -4  15   2    3.80    4.60
  15  -4  -2    0.00    8.00
  15  -4  -2    2.10    9.40
  15 -11   2   -2.10    5.60
 -11  15  -2  -10.50    6.00
 -15  14  -2   13.40   14.40
  14   1  -2    4.10    8.80
 -14  15  -2    3.20    8.00
  -1  15   2   -3.10    3.20
  15  -1  -2    6.20    9.70
 -16  15   2   -0.20   14.90
  15   1   2   13.60    9.90
  -1  16  -2   -2.50    3.50
  16  -1   2   11.30   10.40
 -15  16   2   -7.10    9.80
   4  12  -2    1.10    3.30
 -16  12   2   13.50   12.50
  12   4   2    5.30    7.30
  -4  16  -2    3.20    4.70
  16 -12  -2   17.10    6.20
 -12  16   2   -3.90    7.30
  16  -4   2    2.40    9.20
  16  -4   2   11.50    9.80
 -16   9   2    0.20    9.70
   9   7   2    4.40    6.00
 -16   7  -2    9.30    7.40
   7   9  -2   -1.10    4.80
  -7  16  -2    5.00    5.80
  16  -9  -2    7.40    7.30
  -9  16   2    6.30    6.50
  -9  16   2   13.00   18.10
  16  -7   2   -4.70    7.80
  -7  16  -2   40.10   19.70
  10   6  -2    1.50    6.10
 -16  10  -2   -7.30   10.00
   6  10   2   -3.50    4.00
 -10  16  -2   -8.40   18.50
  -6  16   2    7.80   19.60
  -6  16   2   -0.90    5.30
  16 -10   2  -12.80    6.60
 -10  16  -2    0.60    6.70
  16  -6  -2   27.00    9.20
  13   3  -2    7.10    8.30
 -16  13  -2  -25.40   11.90
  16  -3  -2   10.40    9.70
 -13  16  -2   -2.40    7.50
  -3  16   2   11.10    4.80
   0  16   2    3.60    3.00
 -16  16  -2  -14.20   15.80
  16   0  -2   -1.40    9.80
 -17  14   2   -7.30   14.10
  14   3   2    2.00    8.80
  17  -3   2   -1.60   11.10
 -14  17   2   -7.90    8.40
  -3  17  -2    0.90    4.80
 -17  11   2   -4.70   11.60
  11   6   2   -5.60    6.50
   6  11  -2    2.80    4.70
  17  -6   2   10.10    9.80
 -11  17   2    6.10    7.80
  -6  17  -2   -6.10    5.60
 -11  17   2  -18.90   19.80
  17 -11  -2    1.70    7.30
   8   9   2    8.20    5.70
 -17   9  -2   17.90   10.40
   9   8  -2   11.80    6.50
 -17   8   2    6.80    8.10
  -8  17   2    8.20   19.50
  -9  17  -2  -55.99   20.20
  17  -8  -2  -14.00    7.90
  17  -9   2   15.60    8.60
  -8  17   2    8.40    6.80
  -9  17  -2    6.80    7.10
   5  12   2   10.60    4.40
  12   5  -2    6.20    7.90
 -17  12  -2   17.60   13.30
  -5  17   2    5.70    5.80
  17  -5  -2    2.40   10.10
  17 -12   2   11.80    6.80
 -12  17  -2    6.00    8.60
 -17  15  -2   -1.00   15.90
  15   2  -2  -11.70    9.20
  -2  17   2    0.30    4.40
  17  -2  -2    5.80   12.00
 -15  17  -2   11.60   10.30
  13   5   2    4.50    8.30
 -18  13   2    9.80   13.60
  18 -13  -2   -3.00    6.20
  18  -5   2    5.00   11.30
  -5  18  -2   11.60    6.30
 -13  18   2   -3.80    9.10
   8  10  -2    0.10    6.00
 -18  10   2    0.80   10.20
  10   8   2  -12.60    6.30
 -10  18   2   -6.50    7.60
 -10  18   2   -5.30   21.80
  -8  18  -2    0.20    6.90
  18  -8   2    2.50    9.50
  18 -10  -2    4.40    8.80
  11   7  -2   -6.60    7.00
 -18  11  -2    2.20   11.40
   7  11   2   -0.30    5.50
 -11  18  -2    9.90    8.40
  18  -7  -2   -3.20    9.90
 -11  18  -2  -36.70   22.60
  18 -11   2   -2.60    8.30
  -7  18   2   -0.60    6.60
  14   4  -2    0.40    9.10
 -18  14  -2  -20.20   13.70
 -14  18  -2   -9.10    8.90
  -4  18   2    0.90    5.60
 -19  12   2  -14.40   11.90
   7  12  -2    3.80    5.60
   7  12  -2   -2.90    5.70
  12   7   2   -7.90    7.50
  -7  19  -2    1.20    7.50
 -12  19   2   15.30   10.40
  19  -7   2    3.70   11.50
  19 -12  -2   -1.00    8.40
   9  10   2   15.20    7.30
  10   9  -2   -0.90    7.40
 -19  10  -2   -2.40    9.80
 -10  19  -2    3.70    8.30
  19 -10   2   25.70   10.40
  -9  19   2    3.50    8.10
  19  -9  -2   13.40   10.20
 -19  13  -2  -13.80   13.20
   6  13   2    5.40    4.50
  13   6  -2    3.70    9.00
  19  -6  -2    8.00   12.20
 -13  19  -2  -10.20    8.90
  -6  19   2   -6.10    6.90
  19 -13   2    1.60    7.30
  -2   1   3  846.42   83.89
   1   1  -3  868.51   83.59
  -2   1  -3  833.92   83.79
  -2   1   3  846.32   83.89
   1  -2  -3  815.82   83.99
  -2   1  -3  830.32   83.89
   1  -2   3  839.12   83.89
   2  -1  -3  871.11   83.69
   2  -1  -3  847.22   83.89
  -1   2  -3  844.92   83.59
   2  -1   3  800.72   83.79
  -1   2  -3  803.72   83.89
  -1   2   3  806.12   83.99
   2  -1   3  844.92   83.69
  -1   2   3  837.42   83.59
  -3   3   3    3.90    2.30
  -3   3   3   -0.80    2.00
   0   3  -3   -1.10    3.00
  -3   3   3    4.40    2.50
  -3   3   3   -0.40    3.10
   3  -3  -3    3.50    2.00
   3   0   3   -0.50    2.20
   3   0   3   -2.00    2.10
  -3   3  -3   -0.60    2.30
  -3   3  -3   -1.50    2.50
  -3   3  -3   -2.00    1.90
  -3   3  -3    1.70    4.20
   3   0  -3   -2.50    2.30
   0   3   3   -2.80    3.60
   3  -3   3    0.20    1.40
   3   0  -3   -0.90    2.30
  -4   2  -3  769.32   75.29
  -4   2  -3  736.63   75.49
  -4   2   3  735.43   75.49
  -4   2   3  740.43   75.49
  -4   2  -3  717.53   75.49
   2   2   3  750.32   74.89
   2   2  -3  684.83   74.99
   2   2   3  778.52   74.89
   2   2  -3  769.82   74.89
  -4   2   3  774.32   75.29
   4  -2  -3  775.12   75.29
  -2   4   3  789.72   75.09
  -2   4  -3  777.52   75.09
  -2   4   3  759.12   75.79
   4  -2   3  748.33   75.29
   4  -2  -3  730.03   75.49
   4  -2   3  715.73   75.49
  -2   4  -3  710.83   75.69
  -5   4   3  459.45   47.90
  -5   1  -3  462.05   47.40
  -5   1  -3  488.65   47.60
   4   1   3  458.35   47.40
  -5   4   3  486.35   47.70
  -5   4   3  472.05   47.90
   4   1   3  484.55   47.50
   5  -4  -3  494.65   47.40
   5  -4  -3  465.75   47.80
  -1   5  -3  447.86   48.20
   5  -1   3  462.65   47.40
   5  -4  -3  491.95   48.20
   5  -1   3  444.46   47.80
  -4   5   3  459.65   47.50
  -1   5  -3  512.35   46.90
  -4   5   3  449.66   48.50
  -1   5  -3  431.76   46.90
  -4   5   3  463.25   47.50
  -4   5   3  457.55   47.60
  -5   4  -3  699.53   70.59
   4   1  -3  677.83   70.59
  -5   4  -3  701.93   70.99
  -5   1   3  680.23   70.59
  -5   4  -3  681.43   70.89
   4  -5   3  735.93   69.89
  -5   1   3  697.83   70.49
  -1   5   3  715.43   71.39
   5  -4   3  683.83   71.09
   5  -1  -3  669.43   70.89
  -4   5  -3  723.93   70.69
   5  -4   3  701.43   70.49
  -4   5  -3  702.63   70.49
   5  -1  -3  659.93   70.79
  -4   5  -3  713.73   71.49
   5  -4   3  717.23   70.79
   5  -1  -3  713.63   70.49
  -6   6   3    4.20    3.20
   6   0   3    2.30    2.60
   6   0   3    5.50    3.90
  -6   6   3    4.40    6.80
   0   6  -3    1.40    4.90
  -6   6   3   -2.30    3.50
  -6   6   3    1.30    4.00
   6  -6  -3    2.30    1.90
   6   0   3   -4.00    3.20
   3   3   3   33.80    3.90
  -6   3   3   19.90    5.40
  -6   3  -3   31.10    4.80
   3   3  -3   32.70    3.80
   3   3  -3   27.80    4.00
  -6   3   3   33.70    4.90
  -6   3   3   29.00    5.30
   3   3   3   33.50    3.90
  -3   6  -3   50.99    7.40
  -3   6   3   20.60    4.80
  -3   6  -3   26.70    4.10
   6  -3  -3   20.10    5.20
   6  -3   3   29.20    4.70
  -3   6   3   42.40    7.20
   6  -3  -3   28.20    4.80
  -3   6   3   30.60    4.10
  -3   6  -3   25.90    4.60
   0   6   3   -2.00    4.60
  -6   6  -3   37.90    5.60
  -6   6  -3   35.90    8.40
  -6   6  -3   -2.40    2.60
   6   0  -3   -5.80    3.10
   5   2   3 1019.60  106.49
  -7   2  -3 1119.79  106.99
  -7   5   3 1039.20  107.29
  -7   5   3 1111.89  107.29
  -7   5   3  929.71  106.79
   5   2   3 1129.09  106.69
  -7   2  -3 1003.10  106.69
  -2   7  -3 1050.89  106.39
  -2   7  -3 1085.99  107.89
   7  -2   3 1048.10  107.19
  -5   7   3 1049.00  106.79
  -2   7  -3 1077.89  106.19
  -5   7   3 1098.29  106.69
  -5   7   3 1095.29  106.69
   7  -5  -3 1044.00  106.69
   7  -5  -3 1032.30  107.49
  -5   7   3 1093.09  107.99
   7  -2   3 1018.40  106.69
   7  -5  -3 1074.69  107.19
   7  -2   3 1101.79  107.39
  -7   2   3  662.13   66.19
   5   2  -3  644.74   66.09
  -7   5  -3  628.64   66.69
  -7   5  -3  685.33   66.69
  -7   5  -3  659.13   66.29
   5   2  -3  660.43   66.09
   7  -5   3  691.73   66.09
  -5   7  -3  602.74   67.39
  -2   7   3  685.03   65.59
   7  -2  -3  646.64   66.19
   7  -5   3  648.04   66.59
  -5   7  -3  664.23   66.09
  -2   7   3  620.04   65.79
   7  -2  -3  650.93   66.79
   7  -2  -3  629.24   66.69
  -5   7  -3  654.13   66.19
   7  -5   3  653.63   66.99
  -2   7   3  637.24   67.39
   7   1   3 1275.07  121.89
  -8   7   3 1201.58  122.29
   7   1   3 1192.68  121.89
  -8   7   3 1201.28  122.19
   7   1   3 1227.58  121.49
  -8   7   3 1215.28  121.79
   1   7  -3 1159.98  122.89
   8  -7  -3 1203.88  121.29
  -1   8  -3 1300.57  120.69
  -1   8  -3 1203.78  122.99
  -7   8   3 1215.48  121.79
  -7   8   3 1174.58  123.29
  -7   8   3 1207.18  121.99
  -1   8  -3 1124.39  120.69
   8  -1   3 1248.78  122.19
  -7   8   3 1199.08  122.09
   8  -1   3 1187.38  121.59
   8  -1   3 1190.78  122.19
   8  -7  -3 1187.28  122.59
  -8   4  -3  350.16   36.10
  -8   4  -3  342.27   35.80
  -8   4  -3  351.46   35.50
   4   4  -3  354.96   34.80
   4   4   3  342.77   34.70
  -8   4   3  341.37   35.90
  -8   4   3  342.47   35.90
   4   4   3  351.86   34.70
  -8   4   3  342.37   35.50
   4   4  -3  313.17   34.80
   8  -4   3  337.97   36.10
  -4   8   3  323.27   34.90
  -4   8   3  346.47   37.10
   8  -4   3  362.46   35.50
   8  -4  -3  366.86   36.10
  -4   8  -3  344.27   35.00
  -4   8  -3  323.37   35.30
   8  -4  -3  329.87   35.40
   8  -4   3  363.66   36.20
  -4   8   3  340.47   35.60
   8  -4  -3  321.27   36.10
  -4   8  -3  322.27   36.90
   7   1  -3 1303.47  128.89
  -8   7  -3 1280.17  128.79
   7   1  -3 1312.07  128.49
   1   7   3 1252.07  130.09
   7   1  -3 1272.67  128.99
  -8   7  -3 1295.97  129.19
  -8   7  -3 1285.47  129.39
  -7   8  -3 1268.37  130.29
   8  -7   3 1294.27  128.29
  -7   8  -3 1237.88  129.09
  -1   8   3 1124.99  127.59
  -1   8   3 1405.96  127.59
  -7   8  -3 1307.57  128.79
   8  -1  -3 1324.17  129.29
   8  -7   3 1197.98  129.39
   8  -1  -3 1301.47  128.59
  -7   8  -3 1303.57  128.99
   8  -1  -3 1264.77  129.19
  -1   8   3 1207.78  129.99
   0   9  -3   -2.40    6.30
   9  -9  -3   -1.40    1.90
  -9   9   3    4.10    4.40
  -9   9   3   -9.10    6.00
  -9   9   3    2.20    5.30
   9   0   3   -7.00    5.00
   9   0   3   11.20    5.20
  -9   3  -3   42.50    6.60
  -9   6   3   35.60    7.20
   3   6  -3   31.90    3.90
  -9   6   3   35.00    8.00
   3   6  -3   38.20    4.00
   6   3   3   38.00    5.70
   6   3   3   30.00    5.30
  -9   6   3   35.90    6.30
   9  -6  -3   27.50    7.40
   9  -3   3   39.40    6.50
  -3   9  -3   27.00    9.80
  -3   9  -3   30.80    5.30
  -6   9   3   39.80    6.20
   9  -3   3   47.10    7.90
  -6   9   3   36.90    5.90
  -6   9   3   32.60    9.90
   9  -3   3   38.10    7.50
   9  -6  -3   36.40    6.00
  -3   9  -3   33.70    5.00
   9  -6  -3   31.70    7.10
  -9   6  -3   35.80    7.10
  -9   3   3   39.10    6.50
   6   3  -3   35.90    5.60
   6   3  -3   32.10    5.60
  -9   6  -3   56.89    8.40
  -9   6  -3   39.70    6.40
  -6   9  -3   38.40    6.00
   9  -6   3   34.90    6.00
  -3   9   3   35.70    4.80
   9  -3  -3   29.00    6.30
  -3   9   3   34.90    9.30
  -3   9   3   33.20    5.60
   9  -3  -3   25.90    6.80
  -6   9  -3   28.50    5.80
   9  -6   3   30.90    6.70
   9  -6   3   28.10    7.40
  -6   9  -3   42.80   10.30
   9  -3  -3   31.10    7.40
  -9   9  -3    1.30    5.40
   0   9   3    7.00    6.90
   9   0  -3   12.70    6.20
   9   0  -3    2.90    4.60
   9  -9   3   -2.30    1.90
  -9   9  -3   -2.20    4.10
  -9   9  -3    2.40    6.80
   8   2   3  546.35   55.39
 -10   8   3  530.95   55.89
   2   8  -3  528.15   56.49
   8   2   3  553.14   54.89
  -2  10  -3  543.25   53.69
  10  -2   3  543.95   55.69
  -8  10   3  498.35   55.39
  10  -2   3  545.95   54.89
  10  -2   3  560.14   55.79
  -2  10  -3  518.65   56.79
  -8  10   3  573.04   54.89
  10  -8  -3  506.85   54.29
  -8  10   3  511.05   57.39
  -2  10  -3  499.35   53.79
 -10   5   3  849.72   94.39
 -10   5  -3  934.91   94.09
 -10   5   3  889.41   94.19
   5   5  -3  979.40   93.39
   5   5  -3  942.91   93.49
   5   5   3  901.81   93.29
   5   5   3  978.90   93.39
 -10   5  -3  929.61   94.49
  10  -5   3  917.71   94.09
  10  -5  -3  900.51   94.09
  -5  10   3  941.91   96.09
  -5  10  -3  942.71   93.59
  10  -5  -3  948.01   95.19
  -5  10   3  970.60   93.69
  10  -5   3  902.01   94.99
  10  -5   3  934.61   94.69
  -5  10  -3  859.31   95.69
  10  -5  -3  923.61   94.79
   2   8   3  588.14   66.29
 -10   8  -3  647.54   65.89
   8   2  -3  627.04   65.29
   8   2  -3  636.64   64.79
  -2  10   3  622.44   67.09
  -8  10  -3  609.74   65.39
  10  -2  -3  620.64   65.39
  -8  10  -3  668.83   64.79
  -8  10  -3  606.84   67.09
  -2  10   3  599.34   63.79
  10  -2  -3  635.94   65.69
  -2  10   3  681.93   63.59
  10  -2  -3  613.24   64.69
  10  -8   3  639.14   64.19
 -11  10   3  250.07   27.40
   1  10  -3  233.78   26.50
  10   1   3  236.58   25.00
 -11  10   3  232.18   24.70
  -1  11  -3  186.48   22.30
  -1  11  -3  215.28   22.20
 -10  11   3  210.48   24.40
 -10  11   3  230.98   26.80
  -1  11  -3  218.58   28.60
  11 -10  -3  227.18   22.80
  11  -1   3  239.18   26.20
   4   7  -3  413.36   39.70
   4   7  -3  356.26   39.70
   7   4   3  386.36   40.90
 -11   4  -3  407.86   41.00
 -11   7   3  325.87   40.90
 -11   7   3  389.86   42.20
   7   4   3  417.36   40.70
  11  -7  -3  387.66   41.80
  -4  11  -3  414.66   40.20
  11  -4   3  395.96   42.10
  11  -4   3  392.56   42.10
  11  -4   3  410.66   41.20
  -7  11   3  393.66   40.80
  -4  11  -3  360.86   43.60
  11  -7  -3  395.06   40.90
  -7  11   3  403.66   44.30
 -11   7  -3  286.47   31.70
 -11   4   3  270.57   31.50
 -11   7  -3  274.57   32.80
   7   4  -3  321.47   31.20
   4   7   3  276.77   30.10
   4   7   3  307.27   30.00
  -7  11  -3  330.27   31.40
  11  -4  -3  303.57   31.80
  -4  11   3  285.97   30.60
  -7  11  -3  298.77   35.10
  -4  11   3  331.67   35.00
  11  -4  -3  316.37   33.10
  11  -7   3  272.27   31.40
  11  -4  -3  290.77   32.70
 -11  10  -3  202.28   23.20
   1  10   3  197.38   26.80
  10   1  -3  188.18   23.80
 -11  10  -3  191.48   25.40
  -1  11   3  218.18   27.60
  -1  11   3  188.78   21.00
  -1  11   3  183.58   21.00
 -10  11  -3  240.88   23.50
  11  -1  -3  199.18   24.30
  -1  11   3  235.18   20.90
  11 -10   3  198.48   21.50
 -10  11  -3  199.78   25.20
 -12  12   3    2.40    9.70
   0  12  -3   -3.80    1.80
  12   0   3   -2.40    7.00
 -12  12   3    1.90    6.30
   0  12  -3   -1.60    1.90
   0  12  -3    1.80   10.30
 -12   9   3   21.20    9.60
   3   9  -3    3.40    7.20
   9   3   3    7.80    5.30
   3   9  -3   14.70    2.20
   3   9  -3   11.70    2.00
 -12   9   3    8.10    6.10
  12  -3   3   13.10    6.50
  12  -3   3   11.20    7.00
  -3  12  -3    5.70   10.90
  -9  12   3    5.00   12.60
  12  -9  -3   17.40    5.50
  -9  12   3   12.20    5.70
  -3  12  -3   13.20    3.70
   6   6   3   52.89    7.60
 -12   6   3   46.80   10.00
   6   6  -3   59.19    7.80
  12  -6   3   31.00    9.50
  12  -6   3   62.59    9.60
  12  -6  -3   75.59   11.40
  -6  12   3   61.49    8.20
  12  -6  -3   58.39    9.50
  -6  12  -3   76.99   15.60
  -6  12  -3   53.29    8.10
  12  -6  -3   48.00   11.10
  -6  12   3   71.89   15.60
  12  -6   3   45.40   10.80
 -12   9  -3    2.80    8.40
   3   9   3   21.70    9.50
   9   3  -3   15.90    6.00
 -12   9  -3   15.80    6.30
  12  -3  -3    7.10    6.50
  -3  12   3   13.70    3.70
  12  -3  -3   23.90    8.40
  12  -9   3   13.60    5.30
  -3  12   3    9.20   10.90
  -9  12  -3   10.20   14.80
  -9  12  -3   12.30    5.40
   0  12   3   19.40   10.50
 -12  12  -3   -8.00    5.60
   0  12   3   -2.90    1.70
  12   0  -3    3.60    7.20
 -12  12  -3   12.60   10.00
   0  12   3    1.70    1.80
 -13  11   3  323.57   37.10
   2  11  -3  307.47   36.30
  11   2   3  332.87   35.10
  -2  13  -3  338.57   39.70
  13 -11  -3  303.67   33.00
  13  -2   3  337.67   35.80
 -11  13   3  300.27   34.70
  -2  13  -3  320.17   32.60
 -13   8   3  432.96   45.90
   8   5   3  440.36   44.20
   5   8  -3  435.26   43.20
 -13   5  -3  375.06   44.20
  13  -8  -3  401.56   44.50
  -8  13   3  433.46   49.20
  -5  13  -3  439.86   43.80
  13  -5   3  417.76   46.00
  -8  13   3  406.16   44.30
  13  -5   3  423.66   44.90
  -5  13  -3  472.85   49.00
 -13   5   3  417.56   44.40
 -13   8  -3  431.96   46.20
   8   5  -3  407.86   44.30
   5   8   3  444.76   43.30
  -5  13   3  418.26   43.90
  13  -5  -3  397.76   44.90
  -8  13  -3  433.16   44.50
  13  -5  -3  457.85   46.50
  -8  13  -3  404.46   48.80
  -5  13   3  400.06   48.90
  13  -8   3  423.26   44.60
  11   2  -3  266.57   30.40
 -13  11  -3  210.08   31.90
   2  11   3  298.17   34.30
  -2  13   3  294.77   28.00
 -11  13  -3  234.68   30.30
  13  -2  -3  267.47   32.10
  -2  13   3  254.77   34.80
  13 -11   3  275.87   28.50
  13   1   3  136.69   20.30
 -14  13   3  127.09   19.60
 -14  13   3  188.48   24.20
  14  -1   3  132.49   20.50
  -1  14  -3  156.58   16.10
 -13  14   3  145.49   19.90
   4  10  -3  160.58   16.10
 -14  10   3  135.59   21.40
  10   4   3  139.39   18.60
   4  10  -3  137.69   21.50
 -10  14   3  126.39   18.40
  -4  14  -3  143.49   17.20
  14  -4   3  157.48   19.70
  14  -4   3  183.98   22.20
  -4  14  -3  169.38   26.30
  14 -10  -3  147.29   18.20
 -10  14   3  181.28   27.50
   7   7   3  224.78   25.00
 -14   7   3  216.28   27.20
 -14   7  -3  239.88   27.50
   7   7  -3  247.08   25.20
  -7  14  -3  234.08   25.60
  14  -7  -3  222.28   26.50
  -7  14  -3  231.08   34.00
  14  -7   3  225.08   26.60
  -7  14   3  225.68   25.50
  -7  14   3  273.07   34.10
  10   4  -3  198.28   23.20
   4  10   3  203.08   20.10
   4  10   3  191.18   26.60
 -14  10  -3  190.78   25.60
 -10  14  -3  237.98   32.60
  14  -4  -3  230.28   24.40
  14 -10   3  172.78   22.00
  -4  14   3  184.28   28.80
 -10  14  -3  155.08   22.50
  -4  14   3  190.98   21.10
  14  -4  -3  193.78   25.20
   1  13   3  151.98   23.10
 -14  13  -3  121.99   22.40
  13   1  -3  129.99   19.70
 -14  13  -3  131.29   19.60
  -1  14   3  154.48   23.70
  14  -1  -3  134.49   20.50
 -13  14  -3  140.79   19.30
  -1  14   3  158.88   15.80
  15   0   3   -7.10    8.70
 -15  15   3   10.80    9.80
   0  15  -3    2.10    3.00
 -15  15   3    4.20   14.30
   3  12  -3    3.20    2.60
 -15  12   3   21.10   12.50
  12   3   3   13.50    7.80
  -3  15  -3   16.30    4.70
  15  -3   3   16.30    9.80
  15 -12  -3    7.40    4.70
  -3  15  -3   -1.00   14.00
 -12  15   3    2.80    7.20
   9   6   3   11.80    6.20
 -15   9   3    1.60    9.50
   6   9  -3   25.60    5.30
 -15   6  -3   23.60    7.10
  15  -9  -3   12.90    6.80
  -9  15   3   19.00    7.10
  -9  15   3   -9.50   16.00
  -6  15  -3    4.70   17.70
  -6  15  -3   18.00    5.90
  15  -6   3   13.10    8.10
   6   9   3   18.20    4.90
   9   6  -3   20.60    6.70
 -15   9  -3   37.50   11.10
 -15   6   3   22.10    7.00
  15  -9   3   24.70    7.60
  -6  15   3   18.20   16.40
  -6  15   3   19.20    6.20
  -9  15  -3    5.30    6.60
  -9  15  -3   -9.40   15.90
  15  -6  -3   12.50    8.30
 -15  12  -3   17.80   12.50
  12   3  -3   16.20    8.00
  15 -12   3    3.50    4.70
 -12  15  -3  -12.20    6.50
  -3  15   3    7.20    4.30
  -3  15   3   -6.10   13.10
  15  -3  -3   18.70    9.40
 -15  15  -3    1.00   14.40
 -15  15  -3    1.00    8.20
  15   0  -3    6.90    9.50
   0  15   3   -1.60    2.70
 -16  14   3   69.39   17.30
  14   2   3   46.00   11.60
 -14  16   3   28.20   10.60
  16  -2   3   37.40   12.70
  -2  16  -3   36.10    6.40
  11   5   3  149.49   18.30
 -16  11   3  132.69   21.10
   5  11  -3  142.99   15.00
  -5  16  -3  114.79   15.90
  16  -5   3  110.49   18.40
 -11  16   3  101.89   27.20
 -11  16   3  138.59   18.00
  -5  16  -3  127.29   25.20
 -16   8   3  283.37   31.10
   8   8   3  257.87   28.90
 -16   8  -3  279.67   31.20
   8   8  -3  234.18   28.80
  -8  16   3  326.47   40.40
  -8  16   3  256.27   29.50
  16  -8   3  275.87   30.70
  -8  16  -3  232.88   29.10
  -8  16  -3  301.67   39.00
  16  -8  -3  288.67   30.80
 -16  11  -3  122.69   21.30
   5  11   3  139.39   15.30
  11   5  -3  148.89   18.50
  16  -5  -3  126.29   19.40
 -11  16  -3  128.49   18.10
  -5  16   3  173.08   27.90
  -5  16   3  131.59   16.60
 -16  14  -3   62.49   17.70
  14   2  -3   55.39   12.50
 -14  16  -3   56.99   12.60
  16  -2  -3   62.39   14.30
  -2  16   3   44.20    7.40
  16   1   3   19.40   12.00
 -17  16   3   55.19   19.70
  -1  17  -3   30.10    5.60
  17  -1   3   50.79   14.20
   4  13  -3   24.70    4.20
  13   4   3   32.30   10.10
 -17  13   3    9.20   13.90
  17  -4   3   25.50   11.70
 -13  17   3   24.30   10.20
  -4  17  -3   23.30    6.50
  17 -13  -3   18.60    6.30
  17  -4   3   22.70   13.00
 -17  10   3  101.39   17.00
   7  10  -3   86.99   12.40
  10   7   3   77.29   13.50
  17  -7   3   92.19   15.60
  17 -10  -3  130.59   15.50
 -10  17   3   74.89   13.80
 -10  17   3   55.69   25.70
  -7  17  -3  119.09   25.50
  -7  17  -3   91.59   13.40
   7  10   3   72.69   10.80
 -17  10  -3   75.89   15.60
  10   7  -3   72.69   12.30
 -10  17  -3   63.09   24.30
  17 -10   3   83.59   13.20
  -7  17   3   74.59   23.70
 -10  17  -3   68.69   12.60
  -7  17   3   85.59   12.20
  17  -7  -3   77.29   14.50
 -17  13  -3   27.30   15.10
  13   4  -3   28.70    9.90
   4  13   3   27.90    4.40
   4  13   3   30.80    4.50
  17 -13   3   23.50    6.60
  17  -4  -3   36.60   12.90
  17  -4  -3   22.70   13.00
  -4  17   3   11.20    6.00
 -13  17  -3   22.70   10.10
 -17  16  -3   41.00   18.60
  16   1  -3   32.30   12.50
  17  -1  -3   30.50   13.00
  -1  17   3   28.50    5.40
  15   3   3   -0.60    9.50
 -18  15   3    3.80   15.90
 -15  18   3  -19.50    9.50
  18  -3   3   12.10   12.80
  -3  18  -3   -3.30    5.00
  12   6   3   -1.90    7.80
 -18  12   3  -15.10   11.60
   6  12  -3    0.70    4.90
   6  12  -3    4.30    5.10
 -12  18   3    1.20    8.70
  18  -6   3   12.00   11.10
  -6  18  -3   -2.40    6.20
  18 -12  -3    7.00    7.60
   9   9  -3    0.70    6.50
   9   9   3   -2.30    6.20
 -18   9   3    2.70    9.00
 -18   9  -3   -0.90    8.80
  -9  18   3   -1.40    7.20
  18  -9  -3   -2.40    8.80
  -9  18  -3    7.00   20.90
  18  -9   3  -11.10    8.40
  -9  18  -3    3.20    7.50
  -9  18   3   13.70   22.60
  12   6  -3   -3.00    7.90
   6  12   3   -3.20    4.70
 -18  12  -3    7.60   12.50
 -12  18  -3    7.90    9.00
  18 -12   3   10.50    7.70
  18  -6  -3    9.80   11.00
  -6  18   3   -3.10    6.10
  15   3  -3    6.80   10.10
 -18  15  -3  -13.00   14.80
  18  -3  -3   -7.30   11.90
 -15  18  -3  -15.40    9.60
  -3  18   3   -5.80    4.90
   8  11  -3   39.00    8.60
  11   8   3   51.29   10.70
 -19  11   3   36.80   12.80
  19 -11  -3   20.30   10.50
  19  -8   3   64.49   13.70
 -11  19   3   23.50   10.70
  -8  19  -3   12.60    8.80
   8  11   3   36.50    8.50
  11   8  -3   27.20    9.80
 -19  11  -3   39.60   13.30
  19  -8  -3   44.80   13.10
 -11  19  -3   21.80   10.70
  -8  19   3   42.80   10.20
  19 -11   3   42.50   11.40
   1   0   4   11.20    1.40
   1  -1  -4    7.80    1.40
  -1   1   4    8.50    1.60
   0   1  -4   11.80    1.60
  -1   0  -4   10.70    1.40
   1  -1  -4   11.70    1.30
  -1   1   4   12.00    1.90
   1  -1  -4   14.20    2.00
   2   0  -4  114.39   12.30
   2   0  -4  109.39   12.40
  -2   2  -4  112.69   12.10
  -2   0   4  121.99   12.00
   2  -2   4  118.09   12.00
  -2   2  -4  120.39   12.90
  -2   2  -4  122.39   12.40
  -3   2   4   50.79    5.80
  -3   2   4   39.20    5.60
  -3   1  -4   43.00    5.70
  -3   1  -4   42.30    5.50
   2   1   4   43.40    5.00
  -1   3  -4   42.10    5.80
   3  -1   4   41.50    5.70
   3  -2  -4   43.00    5.70
   3  -2  -4   46.60    6.10
   3  -2  -4   51.49    5.30
  -1   3  -4   47.20    4.70
  -2   3   4   35.80    4.90
   3  -1   4   49.30    5.30
  -1   3  -4   39.80    4.90
  -2   3   4   43.50    6.10
   3  -1   4   38.40    5.50
   0   4  -4  623.94   57.29
   4   0   4  516.85   56.69
  -4   4   4  553.74   56.79
  -4   4   4  536.65   56.59
  -4   4   4  577.84   57.49
   4  -4  -4  562.74   56.29
  -4   4   4  584.04   56.79
   4   0   4  542.35   56.69
  -4   1   4   68.59    8.90
  -4   3  -4   67.59    8.90
  -4   3  -4   82.59    9.60
  -4   1   4   69.29    8.70
   3   1  -4   65.49    8.40
  -4   3  -4   50.49    8.40
   4  -1  -4   62.19    9.00
   4  -3   4   70.19    9.00
   4  -3   4   73.69    8.50
  -3   4  -4   64.49    8.40
  -3   4  -4   88.09   10.10
  -1   4   4   88.79    7.70
   4  -3   4   86.19    9.60
  -1   4   4   79.99    7.70
   4  -1  -4   80.89    8.60
  -1   4   4   88.19   10.00
   3   2   4  282.57   29.80
  -5   2  -4  315.97   30.60
  -5   2  -4  301.97   30.20
  -5   2  -4  289.47   30.50
   3   2   4  285.77   29.90
  -5   3   4  311.07   30.70
  -5   3   4  285.57   30.30
  -5   3   4  293.97   30.70
  -2   5  -4  310.07   31.00
  -2   5  -4  282.37   30.10
   5  -2   4  296.87   30.60
   5  -3  -4  308.37   30.90
   5  -3  -4  287.47   30.20
   5  -2   4  296.27   30.80
   5  -3  -4  287.87   30.60
  -3   5   4  282.97   30.00
  -2   5  -4  302.07   29.80
  -3   5   4  336.47   31.30
   5  -2   4  274.67   30.20
   5   0  -4    8.40    3.30
   5  -5   4    3.80    1.90
   5   0  -4    3.30    2.40
   0   5   4    3.90    4.50
  -5   5  -4    3.70    3.40
  -5   5  -4    4.00    3.00
   5   0  -4    3.80    3.40
  -5   5  -4   -1.80    5.70
   5   1   4  117.99   14.00
  -6   5   4  118.89   14.10
   5   1   4  115.59   14.10
  -6   5   4  140.99   14.90
  -6   1  -4  149.29   13.60
  -6   5   4  114.99   14.60
  -6   1  -4  130.79   13.90
   6  -1   4  107.49   14.40
   6  -5  -4  124.69   13.60
  -1   6  -4  152.38   15.70
   6  -5  -4  138.29   15.40
  -5   6   4  123.59   16.30
   6  -1   4  126.59   13.90
   6  -5  -4  129.79   14.40
  -5   6   4  139.59   14.00
  -1   6  -4  115.39   12.80
  -5   6   4  118.89   14.10
  -5   6   4  151.28   14.30
   6  -1   4  124.69   14.60
  -6   2   4   33.10    5.90
  -6   4  -4   40.90    6.40
  -6   2   4   33.50    5.90
  -6   2   4   41.00    5.60
   4   2  -4   37.70    5.20
   4   2  -4   40.50    5.30
  -6   4  -4   38.10    5.50
  -6   4  -4   46.20    7.00
   6  -4   4   29.30    6.40
  -4   6  -4   36.10    5.20
  -2   6   4   40.40    5.20
  -2   6   4   43.10    7.70
   6  -2  -4   38.00    6.60
   6  -2  -4   43.40    6.80
   6  -2  -4   39.80    5.60
  -4   6  -4   49.10    8.20
   6  -4   4   49.80    6.60
  -2   6   4   35.20    4.60
   6  -4   4   42.20    5.60
  -7   7   4   99.09   12.10
  -7   7   4  107.89   13.10
   7   0   4  100.69   12.70
  -7   7   4   87.09   12.60
  -7   7   4  105.39   15.30
   7  -7  -4  106.29   11.10
   7   0   4  113.09   12.80
   7   0   4   99.29   11.70
   0   7  -4  103.59   14.40
  -7   4   4    0.10    4.30
   4   3   4   -3.80    1.90
   3   4  -4    2.40    1.70
   3   4  -4   -1.10    1.30
  -7   3  -4   -2.70    3.30
  -7   4   4   -1.30    3.60
   4   3   4   -3.70    1.70
  -7   3  -4    2.70    2.80
  -7   4   4    4.40    2.90
   7  -4  -4   -4.80    3.70
   7  -4  -4   -0.50    2.80
   7  -3   4   -2.70    3.70
  -3   7  -4   -0.90    2.50
   7  -3   4   -1.40    3.90
  -4   7   4    5.60    5.90
  -4   7   4    0.20    2.20
   7  -4  -4   -3.30    3.70
   7  -3   4   -3.60    2.70
  -3   7  -4   -0.20    1.90
  -3   7  -4   -4.80    5.10
  -7   6  -4   29.10    6.50
  -7   6  -4   23.10    4.80
   6   1  -4   16.60    4.80
  -7   6  -4   29.10    5.90
   6   1  -4   27.80    5.70
   1   6   4   23.60    6.90
  -7   1   4   32.10    3.60
  -7   1   4   30.30    3.60
   7  -6   4   27.50    4.40
  -6   7  -4   20.60    4.70
  -6   7  -4   20.70    5.10
  -6   7  -4   30.30    8.50
   7  -6   4   18.70    6.10
  -6   7  -4   25.30    5.60
   7  -1  -4   30.80    4.90
  -1   7   4   22.50    7.20
   7  -1  -4   21.60    5.60
   7  -1  -4   28.20    5.90
  -8   6   4   58.99    7.90
   6   2   4   33.20    5.70
  -8   2  -4   24.30    5.70
  -8   6   4   42.50    7.90
   6   2   4   31.60    6.00
   6   2   4   45.50    6.90
   8  -6  -4   45.40    6.10
   8  -2   4   38.90    6.50
   8  -2   4   39.00    7.20
   8  -6  -4   40.50    7.00
  -2   8  -4   41.60    4.90
   8  -6  -4   61.29    8.90
   8  -2   4   36.20    7.30
  -2   8  -4   41.00    9.40
  -6   8   4   57.39    6.90
  -6   8   4   41.10    6.10
  -6   8   4   44.20    6.70
  -2   8  -4   29.90    5.20
  -6   8   4   54.59   10.20
  -8   5  -4  146.59   15.80
  -8   5  -4  126.59   14.00
  -8   3   4  126.69   14.30
  -8   3   4  138.39   14.60
   5   3  -4  124.69   13.60
  -8   3   4  132.69   14.60
   3   5   4  121.59   12.60
  -8   5  -4  122.49   14.80
   5   3  -4  102.89   13.40
   8  -5   4  112.99   13.90
   8  -5   4  137.29   15.60
  -5   8  -4  121.39   13.60
   8  -3  -4  107.69   14.80
  -5   8  -4  114.09   16.60
  -3   8   4  163.68   17.60
  -3   8   4  108.59   13.90
   8  -3  -4  104.69   15.00
   8  -3  -4  146.39   14.30
  -3   8   4  115.39   13.10
   8  -5   4  125.09   14.80
  -8   8  -4   17.80    6.40
   8   0  -4   19.20    5.80
  -8   8  -4    6.50    4.60
   0   8   4   18.40    7.20
   8   0  -4   10.10    4.80
  -8   8  -4   16.90    4.40
   8   0  -4    5.20    3.90
   8  -8   4    8.70    2.60
   1   8  -4   74.69   12.70
  -9   8   4   82.59   11.70
  -9   8   4   89.79   12.40
   8   1   4   80.39   11.50
  -9   8   4  102.89   11.20
   8   1   4   76.19   10.70
  -1   9  -4   80.49    8.50
  -8   9   4   95.29   11.50
  -8   9   4   80.69   11.80
   9  -1   4   74.79   10.40
  -8   9   4   72.89   10.40
   9  -8  -4   85.39    9.80
   9  -1   4   77.09   11.40
  -1   9  -4   69.99    8.70
  -8   9   4   93.99   14.20
  -1   9  -4   92.49   13.90
   9  -1   4   81.09   11.70
  -9   4  -4   15.70    5.50
   4   5  -4   13.40    2.60
  -9   4  -4    9.80    3.90
   5   4   4    7.90    3.00
  -9   5   4    7.40    4.00
  -9   5   4    1.70    5.40
   4   5  -4    3.00    2.60
   5   4   4    3.80    2.60
  -5   9   4   15.30    8.50
  -4   9  -4   12.30    3.10
   9  -4   4    0.60    2.00
   9  -5  -4    5.30    5.30
   9  -4   4   14.20    5.70
   9  -5  -4   11.90    4.30
   9  -4   4   13.60    4.30
  -4   9  -4   18.20    7.90
  -5   9   4    9.80    3.30
  -4   9  -4    5.90    3.40
   9  -5  -4   10.00    5.30
  -9   7  -4   90.89   11.20
  -9   2   4   92.49    9.00
   2   7   4   89.69   12.90
  -9   7  -4   73.69   11.70
   7   2  -4   53.39    9.30
   7   2  -4   74.39   10.80
   9  -7   4   68.79    9.20
   9  -2  -4   66.59   10.80
  -2   9   4   75.19    8.20
  -2   9   4   64.39    8.70
  -2   9   4   90.79   13.30
   9  -2  -4   72.59   10.80
   9  -7   4   88.09   11.80
  -2   9   4   64.39    8.60
  -7   9  -4   61.79    9.80
  -7   9  -4   72.09    9.80
   9  -2  -4   95.09   10.40
  -7   9  -4   88.29   13.90
  -7   9  -4   67.89   10.40
  10 -10  -4   33.20    4.30
   0  10  -4   38.90   10.90
  10   0   4   37.70    8.10
 -10  10   4   50.59    7.90
 -10  10   4   51.59    9.80
 -10   3  -4   23.20    4.90
   3   7  -4   17.20    2.10
 -10   7   4   -2.00    6.50
   3   7  -4   12.70    2.00
 -10   7   4   16.60    5.40
   7   3   4   23.40    6.00
   7   3   4    5.90    4.20
  10  -3   4   11.40    6.10
  -3  10  -4   15.80    3.80
  10  -7  -4   14.20    4.60
  -3  10  -4   16.10    3.40
  10  -3   4   21.60    6.60
  -7  10   4   14.30    8.40
  -7  10   4   13.20    4.60
  10  -7  -4   19.10    6.90
  -3  10  -4   22.90    9.20
  10  -7  -4   15.40    5.50
  10  -3   4   15.20    5.20
   4   6   4    9.00    2.30
 -10   4   4    7.20    5.20
 -10   6  -4    6.00    4.10
   6   4  -4    6.00    3.30
   4   6   4    2.30    2.20
 -10   6  -4   -4.50    5.90
  10  -4  -4   13.90    6.10
  10  -4  -4    3.00    5.40
  -4  10   4    7.90    3.10
  10  -6   4    5.80    5.70
  -4  10   4   25.60    9.40
  10  -4  -4    8.80    5.00
  10  -6   4    3.70    4.00
  10  -6   4    3.10    4.90
  -6  10  -4   13.90    9.60
  -6  10  -4    2.10    3.50
   9   1  -4    9.60    5.60
 -10   9  -4   23.50    6.00
   9   1  -4   16.70    7.30
 -10   9  -4   23.60    7.40
 -10   9  -4   22.40    8.50
   1   9   4   20.30    8.60
  10  -1  -4   17.30    7.30
  -9  10  -4   24.10    7.90
  -1  10   4   29.70    9.80
  10  -9   4   19.40    4.20
  -1  10   4   16.60    2.70
  -1  10   4   16.40    3.00
  10  -1  -4   14.50    5.60
  -9  10  -4   27.00    6.10
  10  -1  -4   17.50    6.70
   2   9  -4   45.20   11.20
 -11   9   4   51.19   11.20
   9   2   4   60.69    8.80
  11  -2   4   47.70    8.50
  -2  11  -4   63.39   12.80
  11  -2   4   40.00    9.80
  -9  11   4   56.19   14.90
  -2  11  -4   49.90    6.10
  -2  11  -4   37.80    6.10
  -9  11   4   43.00    8.20
  11  -2   4   63.59    9.90
  11  -9  -4   44.20    7.20
   5   6  -4    6.10    2.90
 -11   5  -4   -7.30    5.60
   5   6  -4    0.70    3.00
   6   5   4    2.10    3.20
 -11   6   4    4.30    6.30
  -6  11   4    6.50    3.80
  -6  11   4    5.30   10.10
  -5  11  -4   12.70    9.80
  11  -5   4    8.30    6.20
  11  -6  -4    3.60    5.80
  11  -6  -4    8.20    5.10
  -5  11  -4    5.40    3.40
  11  -5   4    7.40    6.30
  11  -5   4    3.10    4.60
  11  -6  -4   10.10    7.20
   3   8   4    2.70    6.90
   8   3  -4   -0.80    6.30
 -11   8  -4   17.70    7.90
   8   3  -4   -1.40    4.10
 -11   3   4    6.30    3.60
 -11   8  -4   -2.60    4.10
  -8  11  -4    7.70    4.40
  -8  11  -4    5.50   11.00
  -3  11   4    3.00    2.70
  11  -3  -4    2.90    6.10
  -3  11   4   -6.90    9.30
  11  -3  -4    4.40    5.20
  11  -3  -4    5.60    6.60
  11  -8   4   -1.50    4.10
   0  11   4   29.00   11.40
 -11  11  -4   22.60    6.60
  11   0  -4    0.30    6.70
 -11  11  -4   23.60   10.00
 -12  11   4  -11.70    8.80
   1  11  -4    2.20    8.80
  11   1   4   -4.30    5.80
 -12  11   4   -0.30    6.10
 -11  12   4    0.60    8.70
  12  -1   4   12.90    6.80
  -1  12  -4   -1.00    2.30
 -11  12   4   -1.30    5.20
  12 -11  -4   -3.30    2.60
  -1  12  -4   -3.00    8.90
   4   8  -4   41.60    5.70
 -12   4  -4   62.49    8.00
   8   4   4   40.80    7.60
   4   8  -4   40.50    5.60
 -12   8   4   60.29   11.30
  -4  12  -4   41.00    6.60
  -4  12  -4   45.70   13.80
  12  -8  -4   42.50    7.90
  12  -4   4   39.30    8.30
  12  -4   4   28.00    9.30
  -8  12   4   52.49    8.20
  -8  12   4   47.80   14.70
  12  -4   4   63.89   11.10
 -12   7  -4    9.90    7.90
   7   5  -4    7.80    4.40
   5   7   4    2.30    3.00
  -7  12  -4    6.20    4.30
  12  -7   4    4.30    5.10
  -5  12   4   10.10    4.10
  -7  12  -4   16.80   12.20
  12  -5  -4   15.40    6.20
  -5  12   4   15.00   12.10
  12  -5  -4   20.50    7.80
  12  -5  -4   -0.70    3.70
  10   2  -4    8.00    5.80
   2  10   4    5.40    8.20
 -12  10  -4    5.00    9.20
 -12  10  -4   -2.00    2.10
  -2  12   4    6.30    2.80
  12  -2  -4    4.00    6.90
  12  -2  -4    8.60    6.40
 -10  12  -4   -0.40    5.20
  12 -10   4   10.50    4.30
  -2  12   4   28.60   11.70
 -13  13   4   13.20    7.70
   0  13  -4    3.10    2.40
 -13  13   4   17.70   11.70
  13   0   4   30.90    9.10
   0  13  -4   10.70   11.30
   3  10  -4   -0.80    8.10
 -13  10   4   -6.90    8.90
  10   3   4    4.80    5.50
   3  10  -4    1.70    1.70
   3  10  -4    1.80    1.90
 -13  10   4  -12.90    8.70
  13  -3   4   13.60    7.90
  13 -10  -4   -0.80    4.70
 -10  13   4  -10.90   14.00
 -10  13   4   -8.10    5.10
  -3  13  -4    0.90    3.20
  -3  13  -4  -10.50   10.60
  13  -3   4    5.30    6.60
 -13   7   4    3.90    7.70
   6   7  -4    7.50    3.80
 -13   6  -4   12.10    7.10
   7   6   4   -0.60    3.80
  13  -7  -4   -4.70    5.40
  -7  13   4   -2.60   13.10
  -7  13   4    1.00    4.30
  13  -6   4   -0.60    5.90
  13  -6   4   -5.90    7.00
  13  -6   4    6.80    7.40
  -6  13  -4    3.20   12.30
  -6  13  -4    6.00    4.40
   4   9   4   -1.40    2.50
   9   4  -4    1.30    5.00
 -13   4   4    2.90    3.60
   4   9   4    1.80    2.30
 -13   9  -4   -8.00    8.30
   4   9   4   -9.10    7.20
  -9  13  -4    5.10   14.20
  13  -9   4   -1.40    5.00
  13  -4  -4   -9.70    7.30
  13  -4  -4    0.60    6.30
  -4  13   4   -9.50   12.00
  -4  13   4    3.50    3.60
  -9  13  -4   -4.20    4.60
 -13  12  -4   11.00   10.70
  12   1  -4    0.50    6.60
   1  12   4    6.90    9.00
 -13  12  -4    9.40    6.90
  -1  13   4    8.40    2.90
 -12  13  -4   -2.80    6.20
 -12  13  -4   13.00   13.70
  -1  13   4   18.00   11.20
  13  -1  -4    4.90    7.90
 -14  12   4   18.60   12.00
  12   2   4   10.80    7.70
 -12  14   4   19.10    8.00
  -2  14  -4   27.40   14.50
  14 -12  -4   18.90    4.30
  -2  14  -4   12.40    4.10
  14  -2   4   33.50   10.30
 -14   5  -4   15.50    5.60
   9   5   4   15.30    6.10
   5   9  -4   10.80    8.40
 -14   9   4    3.20    9.50
   5   9  -4    7.20    3.80
  14  -5   4   17.40    7.60
  -9  14   4   36.50   16.90
  -5  14  -4   10.00    4.90
  14  -5   4   15.20    8.80
  -5  14  -4    6.00   15.60
  -9  14   4   19.30    6.70
  14  -9  -4   17.70    6.60
   8   6  -4   -1.80    4.70
 -14   8  -4    7.00    8.80
 -14   6   4    5.60    6.60
   6   8   4   10.20    3.90
  14  -6  -4    0.00    6.70
  -8  14  -4   26.10   15.30
  -8  14  -4    7.00    5.40
  -6  14   4   -0.70    4.60
  14  -8   4   18.90    7.00
  -6  14   4   14.50   14.90
   3  11   4   -0.40   10.00
  11   3  -4   -0.70    6.60
 -14  11  -4    9.30   10.90
  -3  14   4    4.90   13.20
  -3  14   4    3.00    3.60
  14 -11   4    4.40    4.90
 -11  14  -4    7.40    6.50
  14  -3  -4   -2.60    8.30
  14  -3  -4    1.40    7.70
  14   0  -4   10.30    9.10
   0  14   4    1.10    2.40
 -14  14  -4    0.70   12.90
 -14  14  -4   -2.50    7.70
   0  14   4   19.10   13.90
 -15  14   4   -3.50   13.50
  14   1   4    2.90    8.90
  -1  15  -4   -0.60    3.20
  15  -1   4   -1.60    8.90
 -14  15   4   -0.70    8.20
 -15  11   4   -9.10   10.30
   4  11  -4    1.90    3.10
  11   4   4   -3.50    6.40
 -11  15   4  -14.30   16.20
  -4  15  -4    6.50   16.90
 -11  15   4    2.50    6.80
  15  -4   4  -15.00    8.30
  15  -4   4   -1.70    7.70
  15 -11  -4   -1.80    5.40
  -4  15  -4   -1.40    4.20
   8   7   4   -0.20    4.70
 -15   7  -4    0.00    7.40
   7   8  -4    0.10    4.60
 -15   8   4   -3.70    8.30
  -7  15  -4  -20.50   14.90
  -8  15   4  -13.70   16.40
  15  -7   4   -3.90    7.10
  -8  15   4    2.20    5.60
  -7  15  -4    0.40    5.00
  15  -8  -4  -12.40    6.40
   5  10   4    5.50    3.40
  10   5  -4   12.70    6.50
   5  10   4   17.90   10.80
 -15  10  -4   -5.70   10.30
  -5  15   4   -6.40   15.10
  -5  15   4    7.20    5.00
  15  -5  -4   13.10    8.30
  15 -10   4    3.60    6.30
 -10  15  -4   -2.90    6.30
 -10  15  -4   19.40   19.90
  15  -5  -4    3.40    9.70
 -15  13  -4   15.40   13.30
  13   2  -4   -9.80    7.40
  -2  15   4    4.90    3.80
  -2  15   4    4.40   13.70
  15  -2  -4    9.30    9.90
 -13  15  -4   15.70    7.90
 -16  16   4   12.80   16.70
  16   0   4   20.80   11.00
   0  16  -4   -1.00    2.90
 -16  13   4   24.10   13.90
  13   3   4    2.40    8.00
 -13  16   4    7.20    7.90
  -3  16  -4    7.40    4.70
  16  -3   4   -5.40    9.80
  10   6   4   -0.10    6.30
   6  10  -4   -2.40    4.40
 -16  10   4   -1.70   10.30
 -10  16   4    4.10    6.90
  16  -6   4   16.50    8.90
  16 -10  -4   -6.00    6.70
  -6  16  -4   -7.80    5.00
  -6  16  -4    5.40   19.50
 -10  16   4  -18.80   17.60
   7   9   4    4.00    4.70
 -16   7   4   15.60    7.60
   9   7  -4    3.60    5.80
 -16   9  -4  -16.10    9.30
  16  -7  -4    1.10    8.10
  -7  16   4    1.40    5.60
  16  -9   4    5.50    7.20
  -9  16  -4   -2.90   17.10
  -7  16   4  -11.20   17.30
  -9  16  -4    0.90    6.20
   4  12   4    0.80    3.10
 -16  12  -4    0.10   12.50
  12   4  -4   -1.50    7.30
  -4  16   4    4.20    4.90
  16 -12   4   10.20    6.00
  16  -4  -4    3.10    9.70
 -12  16  -4    4.00    7.90
  -4  16   4   10.00   16.00
  16  -4  -4   12.30    9.70
 -16  15  -4    4.00   15.20
  15   1  -4    8.00    9.60
 -15  16  -4   -7.20    9.10
  16  -1  -4    6.00   10.20
  -1  16   4   -1.70    3.50
  15   2   4    0.50    9.80
 -17  15   4  -20.60   14.60
  17  -2   4   -9.30   10.40
  -2  17  -4   -7.50    4.00
 -15  17   4    3.60    8.80
 -17  12   4    5.80   12.90
   5  12  -4   -2.80    3.90
   5  12  -4    0.80    4.00
  12   5   4    0.60    7.40
  17  -5   4   11.00   10.00
  17 -12  -4    5.00    6.60
 -12  17   4    3.10    8.40
  -5  17  -4   -1.20    5.60
 -17   9   4    2.10    9.70
   9   8   4    4.50    6.30
   8   9  -4    3.60    5.80
 -17   8  -4    0.00    8.00
  -9  17   4   14.50    7.50
  -8  17  -4   11.90   21.60
  17  -8   4   13.00    9.20
  -9  17   4   -3.30   19.10
  17  -9  -4    5.00    8.40
  -8  17  -4    7.30    6.80
   6  11   4    2.90    4.70
  11   6  -4    2.20    7.20
 -17  11  -4    6.90   11.90
 -11  17  -4    5.40    7.70
  -6  17   4   -5.20   17.60
  17  -6  -4    7.80    9.70
  -6  17   4   -1.60    5.70
  17 -11   4   -1.30    7.20
 -17  14  -4    5.20   14.60
  14   3  -4   -0.20    8.80
 -14  17  -4   -2.80    9.20
  17  -3  -4   20.20   11.50
  -3  17   4    5.30    4.90
  14   4   4   -9.50    8.50
 -18  14   4   -7.40   14.30
  -4  18  -4   -2.00    5.40
 -14  18   4   -9.30    9.70
  11   7   4   -2.50    7.00
   7  11  -4   -0.50    5.60
 -18  11   4  -16.80   10.70
  -7  18  -4   -3.10    6.50
 -11  18   4   -7.00    7.90
  18 -11  -4   -1.60    8.20
  18  -7   4    3.90    9.90
  10   8  -4    4.80    7.00
 -18  10  -4   -5.30   10.10
   8  10   4    1.50    5.80
 -10  18  -4  -17.80   21.70
  -8  18   4  -15.50   23.30
  18  -8  -4   -4.20    9.40
 -10  18  -4   -1.50    7.70
  18 -10   4   -2.80    8.50
  -8  18   4    2.60    7.00
   5  13   4   -1.40    3.80
 -18  13  -4   13.40   13.80
  13   5  -4   -2.70    8.20
  18  -5  -4   -4.10   11.30
  18 -13   4    0.70    6.20
 -13  18  -4   -4.40    8.90
  -5  18   4    0.80    5.90
 -19  13   4   -7.10   13.20
   6  13  -4    0.80    4.20
  13   6   4   -2.50    8.50
  19  -6   4    2.40   11.90
  -6  19  -4   -1.10    6.80
  19 -13  -4    4.40    7.30
 -13  19   4    0.10    9.90
   9  10  -4   -2.00    6.80
 -19  10   4    1.40    9.90
  10   9   4   -7.10    6.90
  19  -9   4    6.70    9.90
 -10  19   4    3.70    8.40
  -9  19  -4   -1.60    7.80
  19 -10  -4   11.20    9.50
 -19  12  -4    8.30   12.80
  12   7  -4  -11.10    7.70
   7  12   4   -2.20    5.60
 -12  19  -4   -0.50    9.20
  -7  19   4   -2.30    7.30
  19  -7  -4   -2.20   11.50
  -1   0   5    2.50    0.70
   1  -1   5    0.70    0.60
  -2   0  -5   -0.20    1.00
  -2   2   5   -1.40    1.60
   2  -2  -5   -2.80    1.50
  -2   2   5    0.20    1.80
  -2   0  -5   -2.70    1.30
  -2   2   5    1.90    1.70
   0   2  -5   -0.30    2.10
   2   0   5   -4.60    1.70
   2   0   5   -1.30    1.50
   2  -2  -5    1.50    1.10
  -2   2   5   -0.20    2.30
  -3   2  -5   -0.70    2.80
  -3   2  -5    0.00    0.50
  -3   1   5   -5.10    2.20
  -3   1   5   -1.60    2.30
   2   1  -5    1.60    1.60
  -3   2  -5   -1.30    2.30
   3  -1  -5   -2.20    1.80
   3  -2   5   -1.70    2.50
   3  -2   5    2.90    2.30
  -1   3   5   -0.30    1.00
  -1   3   5    0.10    0.90
  -2   3  -5   -3.30    3.10
   3  -2   5   -2.00    1.60
  -2   3  -5   -0.40    1.50
   3  -1  -5   -1.10    2.40
  -1   3   5    0.50    3.20
   3  -1  -5    1.40    2.70
  -4   3   5   78.39    9.30
  -4   1  -5   67.99    8.90
   3   1   5   63.29    8.50
  -4   1  -5   83.49    9.00
  -4   3   5  108.19    9.70
  -4   3   5  125.69   11.00
  -4   3   5   84.49    8.60
  -3   4   5   94.19   10.40
  -1   4  -5   86.49    7.90
   4  -1   5   61.79    8.50
  -3   4   5   78.59    8.60
  -1   4  -5   72.49    8.10
   4  -3  -5   76.09    8.60
  -1   4  -5   87.49    9.80
   4  -3  -5   69.79    9.60
   4  -1   5   65.09    9.10
   4  -1   5   60.29    8.90
  -3   4   5   73.19    8.60
   4  -3  -5   71.39    9.10
  -4   4  -5    1.70    2.40
  -4   4  -5  -10.20    3.00
  -4   4  -5   -1.30    5.10
   4  -4   5    2.30    1.80
   4   0  -5   -0.60    2.90
   0   4   5   10.20    4.40
   4   0  -5   -0.60    2.90
  -4   4  -5   -3.70    2.70
   0   5  -5   -4.00    3.30
   5   0   5   -0.10    2.50
  -5   5   5    0.90    3.30
  -5   5   5    4.00    3.00
   5  -5  -5   -3.70    1.50
   5   0   5   -1.10    1.90
  -5   5   5    2.70    5.60
  -5   5   5    0.10    2.40
  -5   2   5   39.90    6.10
  -5   3  -5   40.20    6.10
  -5   2   5   41.80    6.00
   3   2  -5   40.00    5.00
  -5   2   5   51.79    5.90
  -5   3  -5   23.90    5.20
   3   2  -5   37.20    5.10
  -5   3  -5   49.30    6.50
  -3   5  -5   42.30    7.20
  -2   5   5   41.70    4.70
   5  -2  -5   44.60    5.70
   5  -2  -5   39.20    6.70
   5  -3   5   39.20    6.00
  -3   5  -5   32.90    5.00
   5  -3   5   40.10    5.50
   5  -2  -5   39.70    6.20
   5  -3   5   38.60    6.60
  -2   5   5   38.30    7.20
  -2   5   5   49.00    5.50
   4   2   5   15.60    2.90
  -6   4   5   26.60    5.00
  -6   2  -5   12.90    4.10
  -6   2  -5   12.20    3.30
  -6   2  -5   22.80    4.30
  -6   4   5   17.80    3.60
   4   2   5   10.30    3.10
  -6   4   5   21.60    5.20
   6  -2   5   10.70    3.50
  -4   6   5   19.90    3.50
  -4   6   5   20.40    6.50
  -2   6  -5   20.50    5.60
  -4   6   5   15.70    3.30
   6  -2   5    9.90    4.40
  -2   6  -5   17.30    2.60
  -2   6  -5   18.30    3.20
   6  -2   5   14.50    4.50
   6  -4  -5   21.50    3.70
   6  -4  -5   19.80    4.80
   6  -4  -5   17.10    5.00
  -6   5  -5    9.90    5.00
   5  -6   5   24.20    2.20
   5   1  -5   15.40    3.90
  -6   5  -5   12.10    4.80
   5   1  -5   23.40    4.60
  -6   5  -5    7.70    3.70
  -6   1   5   21.30    3.40
   6  -1  -5   15.10    3.80
   6  -1  -5   11.20    4.70
   6  -1  -5   15.90    4.90
  -1   6   5   24.40    6.70
  -5   6  -5   14.30    4.20
  -5   6  -5   18.70    4.70
   6  -5   5    4.20    3.20
   6  -5   5   19.10    5.20
  -5   6  -5   10.00    3.70
  -5   6  -5   12.20    6.90
  -7   6   5   19.50    4.50
   6   1   5   21.40    4.60
   6   1   5   24.30    5.10
  -7   6   5   17.40    5.40
  -7   1  -5   27.50    3.20
   1   6  -5   21.30    6.20
  -7   1  -5   28.60    3.30
  -7   6   5   37.60    6.30
  -1   7  -5   23.50    3.00
  -1   7  -5   21.30    6.90
   7  -6  -5   29.20    4.10
  -6   7   5   22.20    4.70
  -6   7   5   29.10    8.30
  -1   7  -5   25.00    3.10
   7  -1   5   18.00    5.30
  -6   7   5   20.30    4.80
   7  -1   5   23.50    4.50
  -1   7  -5   22.80    2.80
  -6   7   5   28.90    5.40
   7  -1   5   15.50    5.10
   7  -6  -5   10.40    5.40
   4   3  -5   23.80    4.10
  -7   4  -5   39.20    6.00
  -7   3   5   34.00    5.70
  -7   4  -5   27.70    6.10
  -7   3   5   25.00    5.40
   3   4   5   24.30    3.40
  -7   4  -5   27.10    4.80
  -7   3   5   24.40    4.70
   3   4   5   24.40    3.30
   4   3  -5   32.10    4.00
   7  -3  -5   26.50    4.80
  -3   7   5   37.50    5.20
  -4   7  -5   17.90    3.90
  -3   7   5   20.20    3.70
   7  -3  -5   26.90    5.50
   7  -4   5   29.50    4.80
   7  -4   5   28.00    5.90
  -3   7   5   26.50    7.10
   7  -4   5   26.50    5.60
   7  -3  -5   29.60    5.90
  -4   7  -5   30.20    7.60
  -7   7  -5   -0.80    3.50
   7   0  -5    0.60    3.00
  -7   7  -5   -9.00    2.80
   7  -7   5    3.50    2.10
  -7   7  -5   -8.00    4.50
   0   7   5    2.10    6.50
   7   0  -5   -3.00    4.20
   7   0  -5   -1.00    3.70
  -8   8   5    1.60    8.30
  -8   8   5   -3.90    3.90
   8   0   5   -5.20    3.60
  -8   8   5    7.50    3.70
   8  -8  -5    1.70    2.00
   0   8  -5    0.20    5.30
   8   0   5    3.10    3.40
  -8   8   5   -2.60    5.20
   8   0   5    4.70    4.50
   5   3   5    3.20    2.60
   3   5  -5    9.10    1.80
  -8   5   5   10.80    3.70
  -8   3  -5    4.10    3.40
  -8   5   5   14.10    5.50
  -8   3  -5    6.60    4.60
   3   5  -5   11.50    1.70
  -8   3  -5    4.80    3.80
  -8   5   5    6.50    4.70
   5   3   5   -4.80    2.70
   8  -5  -5   14.60    4.90
   8  -5  -5    1.60    5.10
  -3   8  -5    9.80    6.40
  -5   8   5    8.10    3.30
   8  -3   5   -0.90    4.60
  -3   8  -5    7.00    2.50
  -5   8   5   18.50    7.70
   8  -5  -5    8.70    3.60
   8  -3   5    9.20    5.10
  -5   8   5   10.90    3.30
   8  -3   5    3.50    3.70
  -3   8  -5    5.40    2.80
   6   2  -5   65.29    8.90
   6   2  -5   60.19    8.20
  -8   2   5   69.39    8.10
  -8   6  -5   58.09    9.00
   6   2  -5   58.09    8.00
  -8   6  -5   36.90    9.30
   8  -2  -5   73.29    8.60
   8  -6   5   60.19    9.90
  -6   8  -5   57.19    8.70
   8  -6   5   65.29    7.90
  -2   8   5   69.89   11.30
   8  -2  -5   65.09    9.50
  -6   8  -5   58.49    8.10
  -2   8   5   55.99    6.90
  -6   8  -5   72.89    8.80
  -6   8  -5   63.49   11.50
   8  -2  -5   52.69    9.10
  -2   8   5   63.29    7.50
  -9   7   5   -0.20    1.30
  -9   7   5    7.40    5.90
   7   2   5   -0.50    3.60
   7   2   5    7.70    4.90
  -9   7   5    9.20    5.20
   2   7  -5   11.00    6.50
  -9   2  -5    7.00    2.90
   9  -2   5   -2.70    4.80
   9  -2   5    0.90    5.00
  -2   9  -5    5.30    2.10
  -7   9   5    3.20    4.90
   9  -7  -5   -0.10    5.60
   9  -2   5    1.40    4.00
   9  -7  -5    6.50    3.40
  -7   9   5    6.40    3.80
  -7   9   5   10.20    4.50
  -7   9   5   -0.10    7.90
  -2   9  -5   -1.70    6.30
  -2   9  -5    2.20    2.30
   4   5   5    4.80    2.30
  -9   4   5    9.90    3.80
  -9   4   5    9.70    5.00
  -9   5  -5   13.10    6.00
  -9   5  -5   12.80    4.20
   5   4  -5    8.60    3.20
   4   5   5   14.70    2.70
   5   4  -5   14.60    3.30
   9  -5   5   12.40    5.30
   9  -5   5    8.50    5.50
   9  -4  -5   15.00    5.30
  -5   9  -5   19.10    8.40
  -4   9   5    8.60    4.10
  -4   9   5   20.80    7.80
   9  -5   5   16.40    4.50
   9  -4  -5   12.70    4.50
  -5   9  -5   14.50    3.60
   9  -4  -5   -0.80    2.10
  -4   9   5   16.20    3.40
   8   1  -5    0.90    4.40
  -9   8  -5   -5.80    6.10
  -9   8  -5    2.30    5.10
   1   8   5   14.10    7.60
  -9   8  -5   -4.60    3.40
   8   1  -5    2.50    5.30
  -1   9   5    2.20    7.00
  -1   9   5   -0.60    1.20
  -8   9  -5   -1.50    4.30
  -1   9   5    0.90    1.50
   9  -1  -5   -2.40    5.00
  -8   9  -5    0.90    3.50
  -8   9  -5    1.50    5.60
   9  -8   5    3.20    3.00
   9  -1  -5    0.50    4.40
   9  -1  -5   10.80    4.40
   9   1   5   10.00    6.30
 -10   9   5    3.50    6.30
   1   9  -5    9.00    6.90
   9   1   5   20.40    5.50
 -10   9   5    2.40    7.20
 -10   9   5    2.10    4.20
  -9  10   5   -4.60    6.30
  10  -1   5    5.10    4.70
  10  -1   5   12.60    6.70
  -1  10  -5    4.00    2.10
  10  -9  -5    7.60    3.30
  -9  10   5    3.00   10.50
  10  -1   5    3.30    5.60
  -1  10  -5    6.30    1.90
  -9  10   5    7.50    4.60
  -1  10  -5    9.10    8.60
   4   6  -5    0.00    2.30
   4   6  -5   -2.60    1.90
 -10   6   5    1.70    5.60
 -10   6   5    2.50    3.80
 -10   4  -5   11.20    5.30
   6   4   5    8.00    3.40
  -6  10   5    2.50    3.40
  10  -6  -5    1.50    6.00
  10  -4   5   -0.90    4.70
  -4  10  -5   -1.30    2.60
  10  -4   5   -1.60    4.10
  10  -6  -5    1.40    4.20
  -4  10  -5    0.60    9.10
  10  -4   5   -1.10    5.40
  10  -6  -5    0.50    5.20
  -6  10   5    2.30    8.70
   7   3  -5    9.80    5.50
 -10   7  -5   -3.50    3.40
 -10   3   5    3.70    4.00
 -10   7  -5    2.70    6.70
   7   3  -5    3.60    3.80
  -3  10   5    0.50    2.40
  10  -3  -5    4.00    5.80
  -3  10   5   -0.20    3.30
  10  -7   5    2.70    5.90
  10  -3  -5   -5.60    4.10
  -3  10   5    7.70    9.70
  10  -3  -5   -3.00    5.30
  -7  10  -5   -3.20    9.50
  10  -7   5    4.50    3.80
  -7  10  -5    0.30    3.80
  10   0  -5   -0.70    5.60
 -10  10  -5   -3.00    4.70
  10 -10   5    0.20    1.60
 -10  10  -5    0.10    7.50
   0  10   5   -6.60    7.20
   0  11  -5    1.00    1.60
  11   0   5   -9.30    5.60
 -11  11   5   12.40    8.70
   0  11  -5   -1.00    7.50
 -11  11   5   -0.20    5.00
   0  11  -5    0.60    1.60
   3   8  -5    7.90    6.60
 -11   3  -5    2.30    3.30
   3   8  -5    0.10    1.40
   8   3   5   -3.10    5.50
   3   8  -5    1.10    1.30
 -11   8   5   -0.10    4.90
   8   3   5    2.20    4.20
 -11   8   5    4.20    7.20
  11  -3   5   -1.80    4.90
  -3  11  -5   -2.20    2.40
  -3  11  -5    7.60   10.80
  -8  11   5   -8.10   10.00
  11  -3   5    3.00    6.00
  11  -3   5    0.80    6.10
  11  -8  -5    4.50    4.10
  -8  11   5   -1.00    4.20
   6   5  -5   -0.60    3.10
   5   6   5   -4.00    2.40
 -11   6  -5   -1.40    6.30
 -11   5   5   -8.30    5.40
   5   6   5    4.70    2.70
  -6  11  -5    3.00   10.20
  -6  11  -5    0.50    3.50
  -5  11   5    9.60   10.60
  11  -6   5    5.50    5.80
  11  -6   5    7.70    6.70
  11  -5  -5    1.80    4.90
  11  -6   5    0.50    4.50
  -5  11   5   -0.60    3.10
  11  -5  -5    7.50    6.10
  11  -5  -5   -1.10    6.10
   9   2  -5   11.50    5.60
   2   9   5   -2.70    8.20
 -11   9  -5   -7.00    8.00
 -11   9  -5   -0.80    1.80
  11  -2  -5    3.40    7.20
  -9  11  -5   18.70   12.50
  11  -2  -5   12.60    5.90
  -2  11   5   -2.40   10.70
  -2  11   5   12.50    3.50
  -2  11   5   10.20    2.70
  11  -9   5   12.40    4.20
  -9  11  -5    5.20    5.10
  11  -2  -5    4.50    5.80
 -12  10   5   -2.80    2.80
   2  10  -5   14.60    8.70
  10   2   5   15.00    6.10
 -12  10   5    0.40    8.60
  -2  12  -5   15.30    3.20
  12 -10  -5   10.50    4.40
  -2  12  -5   19.00   12.30
 -10  12   5   11.00    5.50
  12  -2   5   19.40    7.70
 -10  12   5   32.40   14.30
  12  -2   5    6.60    6.10
 -12   7   5   28.70    8.60
 -12   5  -5   11.60    6.70
   5   7  -5   20.90    4.10
   7   5   5   19.00    5.00
   7   5   5   22.20    6.10
  12  -5   5   32.50    8.10
  -5  12  -5   44.00   13.30
  12  -7  -5   23.30    6.30
  -7  12   5   20.20   12.60
  -7  12   5   33.70    5.90
  12  -5   5   37.70    7.30
  12  -5   5   -0.40    3.30
  -5  12  -5   33.50    5.20
   8   4  -5   19.60    5.90
 -12   4   5   35.90    6.30
   4   8   5   26.60    3.90
   4   8   5   18.00    3.80
 -12   8  -5   44.60   10.20
  -8  12  -5   34.50   13.70
  -4  12   5   20.00    4.80
  12  -8   5   39.00    6.60
  -4  12   5   14.50   12.10
  12  -4  -5   41.10    7.80
  12  -4  -5   32.50    8.80
  -8  12  -5   14.90    5.90
  12  -4  -5   35.10    9.40
 -12  11  -5  -18.20    8.70
 -12  11  -5    7.60    6.20
  11   1  -5   -1.10    5.90
   1  11   5   -5.20    9.40
  12 -11   5    1.60    2.80
  12  -1  -5    1.80    6.60
 -11  12  -5    0.90    5.60
  -1  12   5    1.40    2.20
 -11  12  -5    7.30    9.20
  -1  12   5    6.40   10.90
 -13  12   5    2.60    6.90
  12   1   5    2.00    6.70
   1  12  -5    0.50    8.30
 -13  12   5   16.50   10.60
  -1  13  -5   20.40   11.20
  13  -1   5    9.90    7.90
  -1  13  -5    6.30    2.90
 -12  13   5    5.10    6.50
 -13   4  -5   30.10    5.10
   4   9  -5   24.70    9.10
   9   4   5   26.20    6.70
 -13   9   5   44.40   11.00
   4   9  -5   26.90    4.30
  -4  13  -5   12.40   14.00
  -4  13  -5   22.10    5.30
  13  -4   5   23.20    9.40
  -9  13   5   47.90   16.00
  13  -9  -5   29.70    6.90
  13  -4   5   33.90    8.30
  -9  13   5   23.20    6.80
 -13   7  -5   -8.60    7.30
 -13   6   5   -1.40    6.80
   7   6  -5    4.20    4.20
   6   7   5    1.90    3.40
  13  -6  -5    6.20    6.30
  13  -7   5   -7.90    5.20
  -7  13  -5    0.90    4.30
  -6  13   5   11.10   13.30
  13  -6  -5   -0.20    7.10
  -7  13  -5   19.80   13.80
  -6  13   5   -4.70    3.90
  13  -6  -5    8.90    8.30
   3  10   5    4.80    8.10
  10   3  -5    9.60    5.90
 -13  10  -5   -1.40    9.10
  -3  13   5   -6.20   13.10
  13  -3  -5    4.00    6.80
  -3  13   5    3.10    3.20
  13 -10   5   -3.00    4.50
  13  -3  -5    4.20    7.80
 -10  13  -5   -2.90    5.20
  13   0  -5    5.30    7.70
 -13  13  -5   -6.90   11.10
   0  13   5   11.50   10.40
 -13  13  -5   -6.20    6.70
   0  13   5    1.80    2.20
 -14  14   5   -4.50   12.30
 -14  14   5   -4.50    7.30
  14   0   5    5.10    8.10
   0  14  -5   -0.20    2.70
  11   3   5   -3.90    6.10
 -14  11   5    0.70   10.30
   3  11  -5   -3.10    2.30
   3  11  -5    6.20   11.10
  14  -3   5    4.40    7.50
  14 -11  -5    0.20    4.70
 -11  14   5  -19.10   16.20
  14  -3   5    9.20    8.80
  -3  14  -5   10.40   14.20
  -3  14  -5    4.40    3.70
 -11  14   5   -1.00    5.80
   8   6   5   -0.60    4.60
 -14   8   5   30.20    9.50
 -14   6  -5    9.30    6.90
   6   8  -5   -2.10    3.70
  -6  14  -5   -8.00    4.10
  14  -6   5    1.30    6.70
  -8  14   5    1.50    5.20
  14  -8  -5   -2.20    6.20
  -6  14  -5   17.30   16.70
  -8  14   5    3.20   15.40
   5   9   5   -1.90    3.00
 -14   9  -5  -12.60    9.10
 -14   5   5   -6.30    4.80
   9   5  -5   -3.10    5.10
  14  -9   5    2.90    5.90
  14  -5  -5    9.80    8.70
  -9  14  -5    4.80   15.20
  -5  14   5   -2.70    4.20
  -9  14  -5    0.80    5.40
  14  -5  -5   -6.50    6.70
  -5  14   5  -15.70   12.90
   2  12   5    1.40    9.20
 -14  12  -5   -8.30   11.40
  12   2  -5    0.60    7.10
  -2  14   5    5.40   14.40
  14 -12   5    1.20    3.40
 -12  14  -5    3.20    6.70
  14  -2  -5    3.10    8.90
  -2  14   5   -3.20    3.10
 -15  13   5   18.20   13.10
  13   2   5    4.60    8.60
  15  -2   5    4.80    9.00
 -13  15   5   29.80    9.20
  -2  15  -5   12.50    4.30
 -15  10   5  -11.10   10.10
   5  10  -5    0.30    3.60
  10   5   5   10.40    6.30
  -5  15  -5  -19.60   16.20
  -5  15  -5   -5.30    4.30
  15  -5   5   10.70    7.80
 -10  15   5    2.60    6.30
  15 -10  -5    7.00    6.40
  15  -5   5   -1.10    9.30
 -10  15   5   -4.40   16.80
   7   8   5   -0.80    4.30
 -15   8  -5   23.40    9.40
 -15   7   5    8.10    7.80
   8   7  -5    4.80    5.20
  15  -8   5    2.50    6.80
  -7  15   5    4.50    5.40
  -7  15   5    3.10   16.20
  15  -7  -5   13.70    7.80
  -8  15  -5   -5.10   17.70
  -8  15  -5    9.00    6.00
  11   4  -5   -3.20    6.20
   4  11   5   14.50    9.60
   4  11   5    0.10    2.60
 -15  11  -5   -7.70   10.70
  15  -4  -5    7.50    9.80
 -11  15  -5   -2.60    6.10
  -4  15   5   -3.40    4.20
  -4  15   5   32.30   17.90
  15  -4  -5   11.50    8.40
  15 -11   5    3.20    5.60
  14   1  -5   10.20    9.40
 -15  14  -5  -11.90   13.30
  -1  15   5   -0.50    3.20
 -14  15  -5  -14.50    7.10
  15  -1  -5   -2.40    9.30
  15   1   5   -3.50    9.00
 -16  15   5    5.90   15.00
 -15  16   5    4.40   10.20
  16  -1   5    3.00   10.10
  -1  16  -5    3.50    3.70
 -16  12   5   19.60   12.80
  12   4   5  -12.60    7.20
   4  12  -5    9.10    3.40
  16  -4   5   -2.20    9.80
  16  -4   5   19.70    9.90
 -12  16   5    1.60    7.70
  16 -12  -5   11.50    5.90
  -4  16  -5    5.40    4.90
 -16   7  -5    2.10    7.00
   9   7   5   -1.20    5.50
   7   9  -5    1.20    4.90
 -16   9   5   -0.20    9.60
  -7  16  -5    0.30    5.50
  -9  16   5  -27.30   17.30
  16  -7   5   16.10    8.70
  -9  16   5   -3.40    6.10
  16  -9  -5    3.50    7.30
  -7  16  -5  -27.20   18.60
   6  10   5    9.60   10.80
   6  10   5    1.00    4.20
  10   6  -5    8.50    6.60
 -16  10  -5  -16.90    9.70
 -10  16  -5   -5.30   18.10
  16 -10   5   -5.20    6.60
  -6  16   5    4.90    5.50
 -10  16  -5   -1.50    6.80
  -6  16   5  -14.40   18.50
  16  -6  -5    8.80    8.70
 -16  13  -5   11.20   13.50
  13   3  -5    5.10    8.30
 -13  16  -5   -8.40    7.10
  -3  16   5    2.80    4.50
  16  -3  -5   -6.40    8.90
   0  16   5   -2.90    2.90
 -16  16  -5   -1.00   16.60
  16   0  -5   12.10   10.50
 -17  14   5  -17.60   13.50
  14   3   5    1.10    8.80
 -14  17   5  -10.50    8.40
  -3  17  -5    1.20    4.90
  17  -3   5   -7.60   10.20
   6  11  -5    0.70    4.60
 -17  11   5    9.40   11.40
  11   6   5    0.40    7.10
  -6  17  -5   -2.40    5.60
  17 -11  -5    4.00    7.30
  17  -6   5   -7.90    9.10
 -11  17   5    3.80    7.70
 -11  17   5  -10.30   20.80
 -17   9  -5   -1.50    9.60
 -17   8   5    0.00    8.00
   8   9   5    9.50    5.70
   9   8  -5    1.80    6.30
  -8  17   5   17.60    7.30
  17  -8  -5    4.90    8.80
  -9  17  -5   -0.80   19.20
  17  -9   5   11.70    8.40
  -9  17  -5   -2.60    6.70
  -8  17   5   27.80   23.40
  12   5  -5   16.00    8.30
 -17  12  -5   -3.70   12.30
   5  12   5    5.40    4.00
  17 -12   5   -1.70    6.30
  -5  17   5   17.20   22.20
 -12  17  -5   -8.20    7.70
  -5  17   5    0.40    5.60
  17  -5  -5    5.50   10.30
  15   2  -5   -5.10    9.20
 -17  15  -5  -27.00   14.90
  -2  17   5    5.00    4.50
  17  -2  -5   20.70   12.30
 -15  17  -5   -3.40    9.20
 -18  13   5   -1.30   13.70
   5  13  -5    0.70    3.50
  13   5   5    1.20    8.20
  18  -5   5   11.90   11.80
 -13  18   5   -3.10    9.50
  18 -13  -5    5.60    6.30
  -5  18  -5   -4.40    5.70
 -18  10   5    8.80   10.60
   8  10  -5    1.70    6.10
  10   8   5   -6.20    6.40
 -10  18   5  -20.10   21.20
  -8  18  -5   -1.00    6.80
  18 -10  -5   -2.30    8.30
  18  -8   5    9.00    9.70
 -10  18   5   -8.40    7.60
  11   7  -5   -0.60    7.40
   7  11   5    1.00    5.40
 -18  11  -5   16.80   12.00
  18 -11   5   -5.10    8.20
  -7  18   5    3.80    6.80
 -11  18  -5   -8.30    7.80
  -7  18   5   -5.90   22.30
  18  -7  -5   -1.00   10.10
 -18  14  -5    0.70   14.50
  14   4  -5   -3.10    9.20
  -4  18   5   -4.80    5.50
 -14  18  -5  -15.50    9.00
  12   7   5    8.30    8.40
   7  12  -5   -2.30    5.50
 -19  12   5  -10.10   12.20
  19 -12  -5    3.90    8.50
  -7  19  -5    3.40    7.30
 -12  19   5  -25.40    8.80
  19  -7   5   -0.20   11.10
   9  10   5   -5.80    6.50
  10   9  -5    2.90    7.70
 -19  10  -5    4.60   10.00
  -9  19   5   -2.80    8.00
 -10  19  -5    5.00    8.30
  19  -9  -5    1.70    9.90
  19 -10   5   12.30    9.90
   6  13   5   10.90    4.80
  13   6  -5   -5.10    8.90
 -19  13  -5   -7.20   13.90
   6  13   5   -3.60    4.60
  19 -13   5    8.00    7.50
 -13  19  -5   -2.90    9.50
  -6  19   5   -3.20    6.90
  19  -6  -5    2.20   12.10
   1  -2  -6 1416.76  126.29
   1   1   6 1181.48  125.49
  -2   1   6 1215.08  125.79
   1   1  -6 1289.57  125.49
  -2   1  -6 1251.67  125.69
  -2   1  -6 1207.28  125.79
  -2   1   6 1231.28  125.69
   2  -1  -6 1264.77  125.79
  -1   2   6 1191.48  125.89
  -1   2   6 1329.37  125.49
  -1   2  -6 1206.88  125.79
   2  -1  -6 1261.87  125.89
   2  -1  -6 1306.47  125.69
  -1   2  -6 1239.68  125.49
   2  -1   6 1225.08  125.69
   2  -1   6 1295.67  125.59
  -3   3   6   22.20    3.70
   3  -3  -6   26.00    3.80
  -3   3   6   24.70    3.90
   3   0   6   21.40    3.90
  -3   3   6   29.20    4.00
  -3   3   6   20.20    4.70
  -3   0  -6   25.00    3.30
   0   3  -6   28.10    4.50
  -3   0   6    7.30    1.40
  -3   3  -6    3.10    2.10
   0   3   6   13.30    4.20
   3   0  -6    3.10    2.70
   3   0  -6    2.90    2.70
   3  -3   6   10.40    1.90
  -3   3  -6    4.40    2.80
  -3   3  -6    9.20    2.70
   2   2   6  293.57   28.00
  -4   2   6  282.27   28.40
  -4   2  -6  276.37   28.70
  -4   2   6  293.87   28.60
  -4   2  -6  267.37   28.30
   2   2  -6  267.07   28.00
   2   2   6  262.17   27.80
   2   2  -6  281.37   27.90
  -4   2   6  270.57   28.60
  -4   2  -6  289.47   28.60
  -2   4   6  277.37   28.00
   4  -2   6  277.87   28.30
   4  -2   6  271.17   28.60
   4  -2  -6  287.47   28.70
   4  -2  -6  281.17   28.30
  -2   4  -6  257.37   28.90
  -2   4   6  255.97   29.00
  -2   4  -6  285.37   28.00
  -5   1  -6  493.65   51.69
  -5   4   6  519.05   52.19
  -5   4   6  509.55   51.89
  -5   4   6  528.55   52.29
   4   1   6  543.15   51.89
  -5   1  -6  493.25   51.79
   4   1   6  510.55   51.69
  -5   4   6  531.45   52.89
   5  -1   6  512.95   51.79
   5  -4  -6  512.65   52.59
  -4   5   6  502.85   52.79
  -4   5   6  505.75   51.79
  -1   5  -6  504.15   51.29
  -4   5   6  498.65   51.89
   5  -1   6  484.75   52.09
   5  -4  -6  510.45   52.09
  -1   5  -6  530.75   52.59
   5  -4  -6  506.25   51.69
  -4   5   6  522.05   51.79
  -1   5  -6  528.85   51.29
   5  -1   6  507.45   52.09
   4  -5   6  614.44   58.39
   4   1  -6  574.84   59.09
   4  -5   6  612.04   58.39
  -5   4  -6  531.35   59.39
  -5   1   6  549.45   58.89
  -5   4  -6  610.04   59.09
  -5   4  -6  612.54   59.39
   4  -5   6  545.45   58.39
   5  -4   6  575.24   59.59
  -4   5  -6  580.64   58.99
   5  -4   6  560.94   58.89
   5  -1  -6  641.24   59.49
   5  -1  -6  581.44   58.99
   5  -1  -6  571.94   59.39
  -1   5   6  637.24   58.39
  -1   5   6  607.54   59.99
  -1   5   6  533.85   58.39
  -6   6   6   92.59   12.00
  -6   6   6   70.69    9.40
   0   6  -6   97.59   11.50
   6  -6  -6   77.19    8.50
  -6   6   6   74.99    9.90
   6   0   6   81.79    9.10
   6   0   6   55.29    9.20
   6   0   6   69.39    9.60
  -6   6   6   83.79   10.20
   3   3  -6   29.30    3.50
  -6   3  -6   31.20    5.30
  -6   3   6   21.30    4.80
  -6   3  -6   34.40    4.70
   3   3  -6   26.20    3.80
  -6   3   6   25.50    5.40
   3   3   6   25.40    3.40
  -6   3  -6   21.00    5.20
   3   3   6   23.20    3.20
  -6   3   6   18.00    4.10
  -3   6  -6   26.30    4.20
  -3   6   6   23.00    3.70
  -3   6  -6   25.90    3.70
   6  -3   6   13.00    4.00
   6  -3  -6   34.70    5.40
  -3   6   6   27.50    6.70
  -3   6  -6   21.50    6.30
  -3   6   6   23.30    4.70
   6  -3   6   29.50    5.50
   6  -3  -6   21.30    4.20
   6   0  -6   48.60    7.60
  -6   6  -6   43.60    7.80
   6   0  -6   66.09    7.00
  -6   6  -6   43.30    6.80
   6  -6   6   61.89    6.30
  -6   6  -6   43.20    7.30
   6   0  -6   45.50    7.10
   0   6   6   41.70    8.80
   5   2   6  671.23   69.19
  -7   5   6  669.63   69.99
  -7   2  -6  690.13   69.59
  -7   5   6  681.03   69.89
   5   2   6  693.43   69.19
   5   2   6  654.53   69.29
  -7   2  -6  702.93   69.79
  -7   5   6  654.73   69.49
  -7   2  -6  682.23   69.49
  -2   7  -6  721.03   70.59
   7  -2   6  672.13   69.89
   7  -2   6  655.43   69.39
  -5   7   6  721.53   69.29
   7  -5  -6  690.13   69.39
   7  -5  -6  677.53   69.79
   7  -2   6  674.43   69.89
  -5   7   6  671.83   69.39
  -2   7  -6  703.63   68.99
  -5   7   6  698.23   69.49
   7  -5  -6  738.43   70.49
  -5   7   6  642.04   70.69
  -2   7  -6  716.03   68.89
  -7   5  -6  564.64   59.69
  -7   5  -6  609.04   60.39
   5   2  -6  634.64   59.59
  -7   5  -6  583.64   60.09
   5   2  -6  584.04   59.59
  -7   2   6  574.14   59.79
  -7   2   6  546.45   59.59
   7  -5   6  574.44   59.49
   7  -5   6  628.24   60.59
  -5   7  -6  595.94   60.99
  -5   7  -6  585.14   59.49
  -2   7   6  627.74   58.99
   7  -2  -6  574.44   60.19
  -5   7  -6  614.14   59.79
   7  -2  -6  563.54   59.59
   7  -2  -6  546.95   60.09
  -2   7   6  600.54   60.99
  -2   7   6  571.84   59.19
   7   1   6  329.67   33.80
  -8   7   6  330.97   33.60
  -8   7   6  367.16   34.30
   7   1   6  311.47   33.10
  -8   7   6  305.07   34.30
   1   7  -6  274.07   34.40
  -7   8   6  333.47   34.00
  -7   8   6  279.07   35.60
  -1   8  -6  312.47   34.70
   8  -7  -6  317.47   32.90
  -1   8  -6  337.57   32.30
   8  -7  -6  298.47   34.20
  -7   8   6  356.26   33.60
  -7   8   6  337.67   33.90
  -1   8  -6  298.87   32.30
   8  -1   6  325.07   34.00
   8  -1   6  319.47   33.30
   8  -1   6  298.07   33.80
  -8   4  -6  167.88   20.10
   4   4  -6  161.38   19.00
  -8   4   6  173.98   20.30
  -8   4  -6  180.28   19.60
   4   4   6  183.88   18.80
   4   4  -6  206.98   19.00
  -8   4  -6  180.88   20.50
   4   4   6  183.18   18.90
  -8   4   6  168.98   20.20
  -8   4   6  188.48   19.80
  -4   8  -6  169.38   19.10
   8  -4  -6  181.98   19.70
  -4   8  -6  178.68   19.50
   8  -4   6  190.88   19.80
  -4   8   6  278.47   22.60
   8  -4  -6  185.18   20.50
   8  -4  -6  152.68   20.70
   8  -4   6  177.68   21.00
  -4   8   6  162.68   19.80
  -4   8  -6  187.48   21.80
   8  -4   6  196.18   20.50
  -4   8   6  176.88   19.10
   1   7   6  323.97   37.10
   7   1  -6  348.87   35.10
  -8   7  -6  343.27   36.30
  -8   7  -6  327.67   35.80
  -8   7  -6  347.37   35.30
   7   1  -6  374.16   36.00
   7   1  -6  347.77   35.40
  -1   8   6  347.87   37.00
  -7   8  -6  313.17   35.40
  -7   8  -6  357.96   37.60
   8  -1  -6  336.87   35.20
  -1   8   6  357.96   34.00
  -1   8   6  318.57   33.90
   8  -7   6  322.77   34.70
  -7   8  -6  355.66   35.30
   8  -7   6  335.27   36.30
   8  -1  -6  323.27   35.80
  -7   8  -6  311.37   35.70
   8  -1  -6  344.67   36.00
  -9   9   6   59.09   10.80
   9   0   6   57.79   10.10
   9  -9  -6   67.59    7.50
   9   0   6   58.09    9.70
  -9   9   6   72.59   10.50
  -9   9   6   54.59    9.10
   0   9  -6   74.39   12.30
   3   6  -6    7.10    1.60
  -9   3  -6    1.30    4.30
  -9   6   6    3.90    5.20
   6   3   6    3.10    2.90
  -9   6   6   12.80    4.40
   6   3   6    1.60    3.10
   6   3   6    1.20    3.70
  -9   6   6   -1.10    5.40
   3   6  -6    6.90    1.60
   9  -3   6   11.40    5.50
  -3   9  -6    2.00    2.50
   9  -6  -6    6.80    5.10
   9  -6  -6   10.20    5.90
   9  -3   6    7.70    4.00
  -3   9  -6    7.10    2.90
  -6   9   6    4.60    3.40
   9  -3   6    6.00    5.40
  -3   9  -6   12.50    7.10
  -6   9   6   -9.60    7.60
  -6   9   6    6.50    3.70
   9  -6  -6   11.00    3.90
   6   3  -6    2.00    3.20
  -9   3   6   -0.90    4.10
  -9   6  -6    4.50    5.80
   6   3  -6    3.90    3.20
   3   6   6   -1.30    1.20
  -9   6  -6   -5.60    4.30
  -9   6  -6   -6.40    2.90
  -3   9   6    3.60    3.20
  -6   9  -6   20.10    8.50
  -3   9   6    0.20    2.10
   9  -6   6   14.50    3.80
   9  -3  -6    3.20    5.10
   9  -6   6    3.60    5.30
   9  -3  -6    2.80    5.00
  -6   9  -6    6.40    3.50
  -3   9   6   17.30    7.70
   9  -3  -6   -1.30    3.70
   9   0  -6   30.50    8.10
  -9   9  -6   45.60    7.90
  -9   9  -6   29.90    6.40
  -9   9  -6   42.80    9.30
   0   9   6   30.70    9.60
   9  -9   6   31.70    4.60
   9   0  -6   45.80    7.90
   2   8  -6  181.08   25.10
   8   2   6  197.08   23.00
 -10   8   6  199.18   24.70
   8   2   6  219.08   23.90
  -8  10   6  232.88   24.20
  -2  10  -6  192.28   26.00
  10  -2   6  208.38   23.70
  -2  10  -6  196.38   21.80
  -8  10   6  193.68   22.90
  10  -2   6  201.08   23.10
  -2  10  -6  234.08   21.70
  -8  10   6  184.78   26.90
  10  -8  -6  211.48   22.40
  10  -2   6  237.98   24.40
   5   5  -6  264.27   28.80
   5   5   6  268.07   28.60
 -10   5   6  268.77   30.20
 -10   5  -6  244.38   30.20
   5   5   6  293.17   28.70
 -10   5   6  269.87   29.60
   5   5  -6  290.97   28.80
 -10   5  -6  271.97   29.60
  10  -5  -6  271.57   29.60
  -5  10  -6  266.47   32.00
  10  -5  -6  289.87   30.50
  10  -5   6  316.07   30.70
  10  -5  -6  280.27   31.00
  10  -5   6  268.07   29.60
  -5  10   6  304.47   29.10
  10  -5   6  240.08   30.40
  -5  10   6  271.47   32.20
  -5  10  -6  285.57   29.00
 -10   8  -6  286.47   28.20
   8   2  -6  223.78   27.10
   2   8   6  261.67   28.60
   8   2  -6  219.98   26.10
  -2  10   6  261.27   24.80
  10  -2  -6  234.18   27.70
  -2  10   6  265.27   30.70
  -2  10   6  218.18   25.10
  -2  10   6  224.08   25.10
  -8  10  -6  247.88   30.50
  -8  10  -6  236.48   27.30
  10  -8   6  252.97   25.60
  -8  10  -6  245.28   26.10
  10  -2  -6  242.68   26.30
  10  -2  -6  233.78   27.30
 -11  10   6  165.28   20.60
   1  10  -6  150.48   21.10
 -11  10   6  165.08   19.00
  10   1   6  128.39   18.20
  11  -1   6  150.28   19.20
 -10  11   6  158.28   20.40
 -10  11   6  155.08   18.60
  11 -10  -6  157.08   16.40
  -1  11  -6  147.29   21.30
  -1  11  -6  138.79   15.90
  -1  11  -6  160.28   15.90
   4   7  -6  158.98   17.50
   4   7  -6  169.98   17.40
 -11   4  -6  151.38   19.00
   7   4   6  177.28   18.50
 -11   7   6  154.58   20.70
 -11   7   6  160.88   19.50
   7   4   6  179.18   19.10
  -7  11   6  194.68   24.30
  11  -4   6  188.88   20.80
  11  -4   6  154.28   19.20
  11  -7  -6  175.38   20.20
  11  -4   6  146.39   20.30
  -7  11   6  176.88   18.80
  -4  11  -6  159.38   17.90
  -4  11  -6  154.18   23.20
  11  -7  -6  156.88   18.90
 -11   7  -6  159.28   19.10
   4   7   6  158.78   14.90
   4   7   6  126.69   14.80
   7   4  -6  127.79   16.30
 -11   7  -6  135.79   17.00
  -7  11  -6  160.38   16.90
  -4  11   6  169.08   21.70
  11  -4  -6  166.28   19.30
  11  -7   6  118.09   16.40
  11  -4  -6  140.19   18.50
  -4  11   6  136.79   15.50
  -7  11  -6  161.08   21.50
  11  -4  -6  131.79   17.10
 -11  10  -6  161.48   19.10
 -11  10  -6  180.38   21.60
  10   1  -6  136.69   19.00
   1  10   6  152.98   21.60
  -1  11   6  173.78   23.00
 -10  11  -6  165.28   21.00
  11 -10   6  149.79   16.70
  -1  11   6  135.09   16.20
  11  -1  -6  174.58   20.20
  -1  11   6  157.58   16.00
 -10  11  -6  187.48   19.30
 -12  12   6    0.80    5.90
   0  12  -6    3.10    2.90
 -12  12   6    1.20    9.60
  12   0   6   -2.20    6.90
   0  12  -6   -1.50    2.00
   0  12  -6   14.20   10.40
 -12   9   6   12.30    6.20
   3   9  -6   18.20    2.90
   9   3   6   20.50    6.10
   3   9  -6   29.10    8.80
   3   9  -6   26.80    3.20
 -12   9   6   43.90   10.00
  -3  12  -6   33.80   13.40
  12  -3   6   15.30    6.60
  -9  12   6    6.10   12.80
  12  -9  -6   16.30    5.70
  12  -3   6   25.00    8.10
  -9  12   6   16.80    6.10
  -3  12  -6   21.00    4.30
   6   6  -6   -2.70    3.30
 -12   6   6    0.00    6.80
   6   6   6   -0.60    3.40
 -12   6  -6   11.30    7.40
  -6  12  -6   18.90   11.90
  -6  12   6    0.80    3.70
  -6  12   6    0.30   11.50
  12  -6  -6    1.80    7.30
  -6  12  -6    1.90    3.90
  12  -6   6  -10.30    6.40
  12  -6   6   -7.10    5.10
  12  -6  -6    0.70    5.70
  12  -6  -6   -8.20    6.40
  12  -6   6   -0.40    6.00
   9   3  -6   18.80    6.00
 -12   9  -6    3.80    5.40
   3   9   6   11.70    8.60
 -12   9  -6   36.80   10.30
  12  -3  -6   44.00    7.80
  -3  12   6   23.20   11.80
  12  -3  -6    4.00    7.50
  -3  12   6   22.90    4.10
  -9  12  -6   26.40   14.40
  12  -9   6   10.50    5.10
  -9  12  -6    9.30    5.40
   0  12   6    0.40    1.70
   0  12   6    2.50    1.90
   0  12   6  -15.30   10.00
 -12  12  -6    4.90    6.30
 -12  12  -6   11.40   10.00
  12   0  -6   -2.20    6.90
 -13  11   6  258.67   27.30
   2  11  -6  236.38   27.60
  11   2   6  163.98   23.80
  13 -11  -6  194.28   22.00
  -2  13  -6  209.28   21.60
  13  -2   6  220.68   26.00
 -11  13   6  191.08   24.00
  -2  13  -6  210.68   28.80
   8   5   6  254.57   26.10
 -13   5  -6  249.08   26.60
 -13   8   6  214.48   28.10
   5   8  -6  238.58   25.00
  -8  13   6  237.58   33.00
  -5  13  -6  285.77   33.60
  -5  13  -6  214.48   25.50
  13  -5   6  219.38   26.90
  13  -8  -6  244.38   26.70
  -8  13   6  244.88   26.40
  13  -5   6  256.47   28.60
 -13   5   6  255.27   27.20
   8   5  -6  238.78   26.70
   5   8   6  259.07   25.60
 -13   8  -6  238.38   29.20
  -8  13  -6  268.77   33.80
  -5  13   6  235.58   26.30
  13  -5  -6  255.57   27.80
  -8  13  -6  245.28   27.00
  -5  13   6  285.97   33.90
  13  -5  -6  232.88   29.10
  13  -8   6  215.68   26.90
  11   2  -6  173.58   22.50
   2  11   6  203.78   25.90
 -13  11  -6  195.88   25.30
  -2  13   6  192.38   27.30
 -11  13  -6  221.28   23.20
  13  -2  -6  148.79   23.10
  -2  13   6  187.08   19.70
  13 -11   6  178.58   20.20
 -14  13   6  100.59   18.20
   1  13  -6   86.49    9.30
  13   1   6   93.49   14.70
 -14  13   6   84.09   14.10
  14  -1   6   77.39   14.80
  -1  14  -6   85.69   10.00
 -13  14   6   62.19   13.60
   4  10  -6   86.69    9.70
   4  10  -6   84.89   15.00
 -14  10   6   78.99   15.80
  10   4   6   74.29   12.10
  -4  14  -6  128.79   20.30
  14  -4   6   67.89   12.70
 -10  14   6  106.79   13.10
 -10  14   6   54.79   19.80
  14 -10  -6   81.39   11.70
  14  -4   6   73.89   14.50
  -4  14  -6   75.39   10.50
   7   7  -6   95.59   11.60
 -14   7   6   93.49   13.90
   7   7   6   87.19   11.30
  -7  14   6   86.19   20.50
  14  -7   6  116.99   14.10
  -7  14   6   63.39   11.50
  -7  14  -6   80.89   20.10
  14  -7  -6   80.89   13.10
  -7  14  -6   90.99   12.10
 -14  10  -6  102.69   16.70
   4  10   6   86.79    9.90
   4  10   6   87.39   16.00
  10   4  -6   92.99   13.20
  14  -4  -6   90.89   14.10
 -10  14  -6  108.39   22.40
  -4  14   6   73.39   19.20
  14  -4  -6   88.19   15.70
  -4  14   6   81.59   11.10
 -10  14  -6   78.69   12.80
  14 -10   6   94.29   12.40
   1  13   6   68.99   16.60
 -14  13  -6   78.79   14.10
  13   1  -6   90.19   15.20
 -14  13  -6  130.09   19.50
  -1  14   6   72.89   18.70
  -1  14   6   92.09   10.30
 -13  14  -6   76.89   13.80
  14  -1  -6  112.59   16.30
   0  15  -6    3.30    3.10
 -15  15   6   13.20   14.90
  15   0   6    7.80    9.80
 -15  15   6   13.30    9.80
  12   3   6    1.20    7.40
   3  12  -6   12.70    2.90
 -15  12   6   19.50   12.50
  15  -3   6    1.20    8.80
  15 -12  -6   13.00    5.00
  -3  15  -6    5.60    4.30
 -12  15   6    3.60    7.50
 -15   9   6   -2.00    9.30
 -15   6  -6    8.10    6.60
   6   9  -6    9.80    4.50
   9   6   6   -2.80    5.20
  -9  15   6    4.00    6.10
  -9  15   6   -2.20   16.00
  15  -6   6    4.40    7.40
  -6  15  -6   -8.70   14.80
  -6  15  -6   -5.40    4.60
  15  -9  -6   -3.30    6.40
   9   6  -6    4.60    5.60
 -15   6   6    2.50    6.00
   6   9   6    5.40    4.00
 -15   9  -6   23.40   10.80
  -9  15  -6   -3.10    5.80
  -6  15   6   19.40   16.30
  15  -9   6   -9.70    6.00
  -6  15   6   -2.10    5.00
  -9  15  -6   -5.80   16.00
  15  -6  -6   -9.10    7.30
 -15  12  -6  -12.20   11.60
  12   3  -6    5.90    7.60
   3  12   6   15.90   10.30
 -12  15  -6   -4.00    6.40
  -3  15   6   24.80   15.20
  15  -3  -6   10.60    9.60
  15 -12   6    5.20    4.80
  -3  15   6    6.40    4.40
 -15  15  -6    9.10    9.60
  15   0  -6   15.60   10.20
   0  15   6    1.00    2.90
 -15  15  -6   14.70   15.20
  14   2   6   63.69   13.40
 -16  14   6   89.29   18.80
  16  -2   6   72.29   14.70
 -14  16   6   41.50   12.40
  -2  16  -6   64.29    8.70
  11   5   6   59.39   11.40
 -16  11   6   64.69   15.50
   5  11  -6   64.09    8.50
  -5  16  -6   72.29    9.80
  16  -5   6   39.40   12.10
 -11  16   6   42.00   22.30
 -11  16   6   66.69   11.90
   8   8   6  128.99   15.10
 -16   8   6  128.39   17.20
   8   8  -6  107.49   15.00
 -16   8  -6  129.99   17.60
  16  -8   6  133.59   17.30
  -8  16   6  104.29   15.60
  16  -8  -6  111.49   16.80
  -8  16  -6  116.89   25.20
  -8  16   6  136.89   27.00
  -8  16  -6  105.29   15.50
  11   5  -6   50.49   11.20
   5  11   6   76.79    8.40
 -16  11  -6   47.60   14.80
  -5  16   6   47.00    9.40
  16  -5  -6   62.29   13.20
  -5  16   6   58.29   20.30
  16 -11   6   72.39   11.20
 -11  16  -6   57.29   11.40
  14   2  -6   81.49   15.20
 -16  14  -6   98.79   19.70
  16  -2  -6   55.29   15.10
  -2  16   6   76.59    9.90
 -14  16  -6   76.99   14.30
 -17  16   6   56.29   19.40
  16   1   6   27.50   12.60
  -1  17  -6   44.90    6.70
  17  -1   6   45.80   14.50
 -17  13   6   92.79   18.30
  13   4   6   51.99   12.20
   4  13  -6   69.09    7.60
  17 -13  -6   56.29    9.10
 -13  17   6   75.99   13.70
  17  -4   6   56.49   14.30
  -4  17  -6   43.40    9.10
  17  -4   6   53.79   15.80
   7  10  -6   49.70    8.80
  10   7   6   43.60   10.00
 -17  10   6   36.90   13.00
  17  -7   6   55.19   12.10
 -10  17   6   37.50   10.20
  17 -10  -6   73.19   11.50
 -10  17   6   73.09   26.20
  -7  17  -6   44.90    9.50
   7  10   6   59.89    8.80
 -17  10  -6   77.19   14.10
  10   7  -6   36.20    9.70
 -10  17  -6   64.49   11.50
  -7  17   6   39.40    9.40
 -10  17  -6   16.40   21.40
  17 -10   6   40.00   10.50
  -7  17   6   63.09   22.80
  17  -7  -6   52.99   12.10
   4  13   6   74.09    7.30
  13   4  -6   53.39   12.10
 -17  13  -6   23.20   16.00
  17  -4  -6   53.39   14.50
  17 -13   6   39.80    8.60
  -4  17   6   55.59    9.00
  17  -4  -6   33.60   15.30
 -13  17  -6   54.59   12.50
  16   1  -6   37.60   13.00
 -17  16  -6   58.59   19.70
  -1  17   6   42.80    6.60
  17  -1  -6   35.20   13.50
  15   3   6   28.70   10.80
 -18  15   6   20.70   16.40
 -15  18   6   11.80   11.10
  18  -3   6  -10.00   11.20
  -3  18  -6   -0.70    5.00
  12   6   6   -6.60    7.30
   6  12  -6   -0.50    4.80
 -18  12   6   -7.40   11.60
 -12  18   6    6.30    9.20
  18 -12  -6    1.30    7.30
  -6  18  -6   -5.20    6.30
  18  -6   6    2.80   10.80
   9   9   6    5.70    6.70
   9   9  -6   -3.00    6.60
 -18   9   6    1.40    9.10
 -18   9  -6    0.40    9.10
  -9  18   6   -2.60    7.60
  -9  18   6  -13.40   23.50
  -9  18  -6   -3.40    7.30
  18  -9  -6   -2.00    9.30
  18  -9   6    0.40    8.80
  12   6  -6    6.20    8.10
 -18  12  -6    5.80   12.60
   6  12   6   -4.70    4.70
 -12  18  -6   -8.00    8.20
  18  -6  -6  -13.00   10.30
  -6  18   6   -3.10    6.20
  18 -12   6    6.50    7.60
  15   3  -6    3.50   10.10
 -18  15  -6   35.00   17.20
 -15  18  -6    4.10   10.80
  18  -3  -6   -3.20   11.60
  -3  18   6    1.30    5.00
   8  11  -6   44.50    8.80
  11   8   6   44.30   10.30
 -19  11   6   40.20   13.40
   8  11  -6   11.80    8.10
  -8  19  -6   43.70    9.80
 -11  19   6   36.40   11.60
  19 -11  -6   40.60   11.10
  19  -8   6   33.90   12.20
   8  11   6   47.80    9.40
 -19  11  -6   21.80   13.20
  11   8  -6   36.20   10.50
  19 -11   6   58.69   12.60
  19  -8  -6   40.80   13.10
  -8  19   6   54.09   11.30
 -11  19  -6   65.09   12.70
   1   0   7    0.30    0.80
  -1   1   7   -1.40    1.30
  -1   0  -7   -0.10    0.90
   1  -1  -7    3.20    1.70
   0  -1   7   -0.50    0.60
   0   1  -7    0.00    0.70
   0   1  -7   -1.50    0.80
   1  -1  -7   -0.10    0.70
  -1   0  -7   -2.30    0.80
   1  -1  -7    0.50    1.00
   1   0   7    1.10    1.30
  -2   2  -7    0.60    2.20
   2   0  -7    0.10    2.10
  -2   2  -7    1.80    1.50
   2  -2   7    1.90    1.20
   2   1   7    8.40    2.00
  -3   1  -7    5.40    2.40
  -3   2   7    2.40    2.50
  -3   2   7    1.20    4.00
  -3   1  -7   13.40    2.90
  -3   2   7    9.50    2.80
   3  -2  -7    6.80    3.40
   3  -1   7    2.70    2.50
  -1   3  -7    0.30    2.80
   3  -1   7    5.30    2.40
  -2   3   7    5.00    1.80
  -2   3   7    1.20    3.40
  -1   3  -7    6.50    1.40
  -2   3   7    2.90    1.70
   3  -2  -7    5.00    2.60
  -1   3  -7    6.40    1.70
   3  -1   7    3.60    2.00
   3  -2  -7    4.90    2.00
   0   4  -7    5.10    3.50
   4   0   7   -5.70    2.50
  -4   4   7    0.80    2.40
   4  -4  -7    0.70    1.60
  -4   4   7    0.00    2.70
  -4   4   7    4.20    4.80
   4  -4  -7   -0.50    2.30
  -4   4   7   -2.70    2.50
  -4   3  -7   -0.70    1.30
   3   1  -7   -1.80    2.10
  -4   3  -7   -2.30    2.70
  -4   3  -7   -0.30    3.40
  -4   1   7   -3.00    2.40
  -4   1   7   -0.20    2.40
   4  -1  -7    3.00    2.20
   4  -1  -7    5.60    3.20
   4  -3   7   -2.20    1.90
   4  -1  -7    0.10    2.90
  -3   4  -7    2.50    4.10
  -1   4   7   -0.30    0.90
  -1   4   7   -3.20    2.70
   4  -3   7   -3.20    3.30
  -3   4  -7    0.00    1.90
  -1   4   7    4.00    0.90
   2   3  -7    3.50    1.00
  -5   2  -7   -1.50    2.80
  -5   3   7    1.10    2.50
   3   2   7   -2.30    1.90
  -5   3   7   -3.80    3.40
  -5   3   7   -2.00    3.20
  -5   2  -7   -6.70    2.20
  -5   2  -7    2.30    3.30
   2   3  -7    1.80    1.10
   3   2   7   -0.20    1.40
   5  -3  -7    1.30    3.20
   5  -2   7   -1.60    3.20
  -2   5  -7   -0.30    1.50
   5  -3  -7    1.00    3.60
  -3   5   7    5.60    2.10
   5  -2   7   -4.10    2.20
   5  -3  -7    2.90    2.50
   5  -2   7    2.60    3.30
  -2   5  -7   -1.10    1.90
  -2   5  -7    0.40    3.60
   5   0  -7    0.40    3.10
  -5   5  -7   -3.60    2.30
   0   5   7   -1.10    4.30
  -5   5  -7    1.80    3.50
   5   0  -7   -0.90    2.30
  -5   5  -7   -4.00    2.70
   5   0  -7    0.40    3.20
   5  -5   7    6.40    1.90
  -6   1  -7   -8.40    2.10
  -6   5   7   -6.60    3.40
  -6   5   7    0.20    3.90
   1   5  -7    2.00    4.40
  -6   5   7    1.10    6.10
   5   1   7  -10.20    2.60
  -6   5   7    3.00    2.90
   5   1   7   -3.20    2.90
  -1   6  -7    1.90    1.40
  -1   6  -7   -1.00    4.50
  -5   6   7    0.60    2.90
   6  -1   7   -4.70    3.40
   6  -5  -7   -2.50    4.10
   6  -5  -7    0.40    2.20
  -5   6   7    0.70    2.40
   6  -1   7   -5.50    2.40
  -5   6   7    1.20    2.80
   6  -1   7   -5.60    3.40
  -1   6  -7    2.80    1.00
  -5   6   7    2.40    4.50
   6  -5  -7   -3.10    2.90
  -6   4  -7   -4.50    2.10
  -6   4  -7   -0.30    3.30
   4   2  -7   -2.50    2.10
  -6   2   7    2.90    2.60
  -6   2   7    6.00    3.30
   4   2  -7   -1.70    2.30
  -6   4  -7   -2.80    3.90
  -6   2   7   10.40    3.50
   6  -4   7   -6.90    3.10
  -2   6   7    1.70    1.40
  -4   6  -7   -6.70    5.20
   6  -2  -7   -3.60    3.80
  -2   6   7    2.20    4.80
   6  -4   7   -2.20    2.30
  -2   6   7   -2.50    1.90
   6  -4   7   -4.70    3.30
  -4   6  -7    1.00    2.10
   6  -2  -7   -1.30    2.50
   6  -2  -7   -2.80    3.40
  -7   7   7   -1.80    3.70
   0   7  -7    2.20    5.30
  -7   7   7   -3.60    4.10
  -7   7   7    1.40    7.40
   7   0   7   -2.30    2.60
   7  -7  -7   -1.70    1.90
   7   0   7    0.80    3.50
   7   0   7   -6.10    3.60
  -7   7   7    3.80    3.20
   3   4  -7    3.90    1.60
   3   4  -7    1.30    1.90
  -7   4   7    2.80    4.40
   4   3   7    2.50    2.10
   4   3   7    2.00    1.80
  -7   4   7    9.30    3.40
  -7   3  -7    2.30    3.50
  -7   4   7    6.60    4.20
  -7   3  -7    2.20    2.70
   7  -3   7   -0.30    3.90
  -3   7  -7    0.30    2.30
  -3   7  -7    2.00    2.00
   7  -3   7    2.60    2.90
  -4   7   7    8.90    6.50
   7  -4  -7    0.60    2.90
  -3   7  -7   -2.70    6.10
  -4   7   7    1.10    2.30
   7  -4  -7    0.30    4.20
   7  -4  -7    1.20    3.80
   6   1  -7   30.00    5.80
   1   6   7   38.00    8.40
  -7   6  -7   17.50    5.40
  -7   6  -7   32.60    6.40
  -7   6  -7   40.90    7.30
  -7   1   7   47.30    4.60
  -7   1   7   37.60    4.50
   6   1  -7   28.50    6.20
   7  -1  -7   37.40    6.90
  -1   7   7   37.20    3.90
  -1   7   7   33.80    8.10
  -6   7  -7   38.40    6.10
   7  -1  -7   27.50    6.40
   7  -6   7   32.30    7.10
  -1   7   7   37.30    3.90
   7  -6   7   34.40    5.30
  -6   7  -7   33.40    5.70
  -6   7  -7   32.20    6.60
   7  -1  -7   45.60    6.10
  -6   7  -7   33.30    9.00
  -8   6   7   -0.90    1.40
   6   2   7   -1.70    3.10
   6   2   7    3.20    2.70
   6   2   7    1.70    3.70
  -8   6   7   -1.30    5.10
  -8   6   7    2.40    4.40
  -8   2  -7    0.20    3.30
   8  -2   7   -7.40    3.60
   8  -6  -7    3.20    3.10
  -6   8   7    6.00    3.30
   8  -2   7    5.20    3.80
   8  -6  -7    4.90    5.10
  -6   8   7    7.90    3.90
  -6   8   7    3.30    3.50
  -2   8  -7    1.30    5.90
   8  -2   7    6.20    4.70
  -6   8   7   10.80    7.60
   8  -6  -7    3.60    4.00
  -2   8  -7    3.20    1.90
  -2   8  -7    6.60    2.20
   3   5   7   -1.40    1.40
   5   3  -7   -3.30    2.50
  -8   5  -7   -3.00    2.90
   5   3  -7   -1.30    2.60
   3   5   7   -1.00    1.10
  -8   3   7    1.30    3.80
  -8   5  -7   -0.20    4.90
  -8   3   7    0.10    2.80
  -8   3   7   -1.30    4.00
  -8   5  -7   -2.20    3.80
  -3   8   7   -2.90    5.80
  -3   8   7    3.90    2.10
  -3   8   7   -3.70    3.00
   8  -3  -7    5.40    3.40
   8  -5   7  -10.20    3.60
   8  -3  -7   -0.50    4.10
  -5   8  -7   -5.10    2.50
  -5   8  -7   -6.30    6.30
  -3   8   7   -1.10    2.90
   8  -5   7   -4.00    4.10
   8  -3  -7    5.20    4.50
   8  -5   7   -7.50    2.70
  -8   8  -7    2.60    3.50
   8  -8   7    1.20    2.00
  -8   8  -7   -7.60    5.10
   8   0  -7   -1.00    3.90
   8   0  -7    3.10    3.60
   8   0  -7    2.40    5.10
   0   8   7    5.20    6.60
  -8   8  -7    2.20    4.50
  -9   8   7   -5.40    4.90
  -9   8   7   -3.00    5.90
  -9   8   7    1.00    3.80
   8   1   7    3.00    4.10
   1   8  -7    7.60    5.80
   8   1   7   -7.00    4.60
  -8   9   7    0.50    3.50
  -8   9   7   -7.30    4.80
  -8   9   7    0.80    4.70
  -8   9   7    2.70    9.00
  -1   9  -7    0.30    1.50
  -1   9  -7    1.10    1.70
   9  -1   7   11.70    5.40
  -1   9  -7    2.70    7.00
   9  -1   7   -1.00    4.80
   9  -1   7    0.50    3.80
   9  -8  -7   -2.60    2.70
  -9   4  -7   12.50    5.60
  -9   5   7   -3.10    5.30
   5   4   7    5.70    2.40
   4   5  -7    5.60    2.50
  -9   5   7    5.90    3.80
   4   5  -7    1.60    2.20
  -9   4  -7   -1.20    3.00
   5   4   7    2.70    2.70
   9  -5  -7    8.70    5.50
   9  -5  -7    0.30    5.00
  -5   9   7    3.50    2.90
  -4   9  -7    1.90    3.00
  -4   9  -7   -1.10    7.10
  -4   9  -7    3.20    2.70
  -5   9   7   13.40    8.10
   9  -5  -7    9.80    4.10
   9  -4   7    1.50    3.70
   9  -4   7   -0.40    4.80
   9  -4   7   -2.60    1.40
   7   2  -7   -3.20    4.70
   7   2  -7    2.80    3.50
  -9   7  -7    7.70    6.40
  -9   7  -7   -2.30    1.20
  -9   2   7    0.70    2.70
  -9   7  -7    3.00    5.00
  -7   9  -7   -3.40    4.80
   9  -7   7    1.70    5.50
   9  -2  -7   -2.20    5.10
  -2   9   7   -1.40    1.70
  -7   9  -7   -5.50    8.20
  -2   9   7    6.90    2.80
  -2   9   7   -1.30    6.60
  -7   9  -7    4.60    3.70
  -7   9  -7    3.70    4.10
   9  -2  -7    4.20    4.60
   9  -2  -7    2.70    3.80
   9  -7   7   -4.40    3.00
  10   0   7   -3.20    5.40
 -10  10   7    6.40    7.10
 -10  10   7   -1.50    4.40
  10 -10  -7    0.30    1.50
   0  10  -7    1.70    1.20
   0  10  -7   -6.30    7.50
   0  10  -7   -0.80    1.50
   7   3   7    5.70    3.80
 -10   7   7   -1.90    6.10
   3   7  -7    5.80    1.50
 -10   3  -7   -4.40    3.80
   3   7  -7    1.50    1.40
 -10   7   7    4.30    4.20
   7   3   7   -5.20    4.60
  10  -7  -7   -2.10    3.70
  -7  10   7   14.00    9.90
  -3  10  -7    1.60    2.80
  10  -7  -7   -0.20    6.30
  -7  10   7    0.80    3.80
  10  -7  -7   11.10    5.10
  -3  10  -7   -0.90    2.40
  10  -3   7   12.20    5.70
  -3  10  -7    5.50    8.30
  10  -3   7   -1.70    4.30
  10  -3   7    2.60    5.40
   4   6   7    1.50    1.90
   4   6   7    2.80    2.00
 -10   6  -7   13.60    6.50
 -10   6  -7   -2.90    3.30
 -10   4   7    1.30    5.00
   6   4  -7    5.10    3.30
  -6  10  -7   10.50   10.10
  10  -4  -7    2.20    4.90
  -4  10   7   -4.00    8.30
  -6  10  -7   -1.20    3.20
  10  -6   7    5.20    5.30
  -4  10   7   -4.10    2.50
  10  -4  -7    0.50    4.50
  10  -6   7   -4.30    3.80
  10  -6   7    2.00    4.80
  10  -4  -7   -0.20    5.40
 -10   9  -7    0.20    7.10
 -10   9  -7    7.40    6.20
 -10   9  -7    7.10    5.00
   1   9   7    5.90    7.90
   9   1  -7    8.00    7.20
   9   1  -7   15.40    5.70
  -1  10   7    7.20    2.40
  10  -9   7   12.60    3.50
  -9  10  -7   21.00    7.70
  -9  10  -7   17.60    5.20
  10  -1  -7    8.10    6.20
  10  -1  -7   17.70    5.60
  -1  10   7   12.20    9.40
  -1  10   7    8.00    2.00
  10  -1  -7    8.00    6.70
 -11   9   7   -1.60    2.10
 -11   9   7  -17.00    7.00
   2   9  -7    3.30    7.20
   9   2   7    7.10    4.90
  -2  11  -7   -0.20    9.80
  -9  11   7    0.00    9.20
  -2  11  -7    1.40    2.70
  11  -2   7    1.40    5.60
  -2  11  -7   -0.30    2.40
  11  -2   7    2.90    5.20
  -9  11   7    4.20    4.90
  11  -2   7   11.50    8.20
  11  -9  -7    5.40    4.00
 -11   5  -7    1.60    6.20
   6   5   7    9.00    3.40
 -11   6   7    7.90    6.50
   5   6  -7    3.30    3.30
   5   6  -7    0.30    2.80
  -5  11  -7    9.50   10.10
  11  -6  -7    3.80    4.70
  11  -6  -7   -7.10    5.50
  11  -5   7    3.00    6.10
  11  -5   7   -4.10    5.70
  -5  11  -7    7.10    3.50
  11  -5   7    1.70    4.70
  -6  11   7    9.70    3.90
  11  -6  -7    2.50    6.70
  -6  11   7    1.30    9.70
   8   3  -7   -3.30    4.10
   8   3  -7    1.70    6.70
 -11   3   7   -3.80    3.20
 -11   8  -7   12.10    8.00
 -11   8  -7    4.20    4.70
  -3  11   7    4.40    2.80
  11  -8   7    6.30    4.40
  11  -3  -7    1.60    6.30
  11  -3  -7   -3.10    6.20
  -8  11  -7   -5.10    3.90
  -8  11  -7  -11.10   10.30
  -3  11   7    5.40    9.70
  11  -3  -7   -2.90    5.00
 -11  11  -7  -10.20    8.20
 -11  11  -7   -4.60    5.10
  11   0  -7   -0.20    6.00
   0  11   7   -3.80    8.30
  11   1   7    6.90    6.40
 -12  11   7    8.80    9.60
 -12  11   7   -0.30    5.80
   1  11  -7   13.80    9.10
  -1  12  -7   12.10    2.90
  12  -1   7   -0.40    6.50
  12 -11  -7    8.40    3.10
  -1  12  -7   19.30   11.30
 -11  12   7    7.90    9.20
 -11  12   7   14.70    6.00
   4   8  -7    1.40    2.50
   8   4   7   -3.10    4.20
 -12   8   7    5.10    8.00
   4   8  -7   -0.80    2.30
 -12   4  -7   -1.70    4.50
  -8  12   7   -0.30    4.80
  12  -4   7    8.70    5.70
  -4  12  -7    7.20   12.00
  -4  12  -7   -3.10    3.10
  -8  12   7    6.80   12.40
  12  -4   7    6.90    7.00
  12  -8  -7    1.60    4.90
  12  -4   7    4.20    6.70
   7   5  -7   21.50    5.10
   5   7   7   16.40    3.70
 -12   7  -7   41.30    9.30
  -7  12  -7   14.40    4.90
  -5  12   7   17.60    4.50
  12  -5  -7    2.30    4.30
  -7  12  -7  -10.10   11.20
  12  -7   7    9.40    5.50
  -5  12   7   17.40   12.20
  12  -5  -7   17.20    7.70
  12  -5  -7   13.50    6.20
 -12  10  -7   -2.80    2.10
   2  10   7    1.00    8.00
  10   2  -7   10.30    6.00
 -12  10  -7   29.00    9.90
  12  -2  -7   11.30    7.20
  -2  12   7   10.00    3.00
  -2  12   7   19.00   11.30
  12 -10   7    3.30    4.00
  12  -2  -7    6.20    6.40
 -10  12  -7    0.40    5.40
 -13  13   7   -1.30    6.50
 -13  13   7  -17.50   10.30
   0  13  -7    1.90    2.40
  13   0   7    1.50    7.60
  10   3   7   -0.70    5.40
 -13  10   7   -4.60    9.10
   3  10  -7    1.30    2.10
   3  10  -7    5.00    8.30
   3  10  -7    0.60    1.90
  -3  13  -7   -4.30   12.80
 -10  13   7  -17.10   13.60
  -3  13  -7    2.20    3.20
  13  -3   7    9.60    6.60
  13  -3   7    7.30    7.10
 -10  13   7   -8.50    5.30
   7   6   7   -3.20    3.80
   6   7  -7   -2.40    3.60
 -13   6  -7   -3.40    6.50
 -13   7   7   -5.80    7.30
  13  -7  -7   -0.90    5.60
  -7  13   7    8.40    4.80
  -6  13  -7   -1.80    4.10
  13  -6   7  -14.10    7.20
  13  -6   7   -1.80    5.80
  -6  13  -7   12.90   14.60
  -7  13   7   -1.60   12.80
  13  -6   7   10.10    7.10
   9   4  -7   13.10    5.90
 -13   9  -7    2.60    9.20
   4   9   7    0.90    2.40
   4   9   7    1.60    9.10
 -13   4   7   13.50    4.00
  -9  13  -7    7.60    5.20
  -9  13  -7   20.10   14.40
  -4  13   7    3.70    3.80
  13  -4  -7   11.30    7.00
  13  -9   7   15.10    5.70
  13  -4  -7    3.20    7.30
  -4  13   7   12.00   12.70
 -13  12  -7   -2.20    6.50
   1  12   7    5.60   11.10
 -13  12  -7  -10.90   10.10
  12   1  -7   11.40    7.60
 -12  13  -7    6.40   12.10
  -1  13   7    2.50    2.70
  -1  13   7    8.20   12.60
 -12  13  -7   -4.60    6.40
  13  -1  -7    5.80    8.00
  12   2   7   -9.00    6.50
 -14  12   7   -3.90   10.80
  14  -2   7   -4.90    7.90
  -2  14  -7    5.50    3.40
  -2  14  -7   -2.60   19.40
 -12  14   7   -5.60    6.20
  14 -12  -7   -4.70    3.20
   9   5   7   -8.40    4.70
   5   9  -7    3.40    7.50
   5   9  -7   -4.90    3.30
 -14   5  -7    3.40    5.10
 -14   9   7    1.30    9.30
  -9  14   7   -4.50    5.20
  14  -5   7    2.10    7.80
  -5  14  -7    2.90   13.30
  14  -9  -7    2.50    5.80
  -5  14  -7    1.70    4.40
  14  -5   7    4.80    6.90
  -9  14   7   -2.90   15.00
 -14   6   7   -0.70    6.40
   6   8   7    0.10    3.50
   8   6  -7    7.40    5.10
 -14   8  -7    3.60    8.90
  14  -6  -7   -1.50    6.70
  -8  14  -7  -34.40   13.50
  14  -8   7    9.70    6.30
  -6  14   7   -0.40    4.40
  -6  14   7    3.10   14.60
  -8  14  -7   -1.20    4.90
  11   3  -7   -0.90    6.20
   3  11   7   -3.90    9.80
 -14  11  -7   -5.90   10.50
 -11  14  -7   -3.10    5.90
  14  -3  -7    0.00    7.80
  14  -3  -7   -6.70    7.30
  -3  14   7   11.80   13.50
  -3  14   7    1.40    3.60
  14 -11   7    1.30    4.70
 -14  14  -7  -12.80    7.10
  14   0  -7    2.50    8.30
 -14  14  -7   13.60   12.90
   0  14   7   -1.20    2.40
   0  14   7   22.20   13.30
   1  14  -7    1.10    2.40
  14   1   7    1.10    9.00
 -15  14   7    2.70   13.70
 -14  15   7   -3.40    8.30
  -1  15  -7    0.70    3.40
  15  -1   7    2.30    8.80
 -15  11   7    6.50   11.10
   4  11  -7    3.40    3.20
  11   4   7    2.70    6.70
  15  -4   7    1.30    9.20
  -4  15  -7   -3.60   13.70
 -11  15   7   12.40   17.50
 -11  15   7   -2.70    6.40
  -4  15  -7    3.50    4.50
  15 -11  -7   -1.40    5.70
  15  -4   7   12.80    8.50
   7   8  -7   -1.60    4.50
   8   7   7   -3.20    4.50
 -15   8   7  -20.20    7.70
 -15   7  -7    0.00    7.50
  15  -7   7    6.10    7.40
  -7  15  -7    4.80   17.80
  -8  15   7   30.40   17.80
  -7  15  -7    2.70    5.10
  15  -8  -7  -10.10    6.30
  -8  15   7   -0.50    5.40
  10   5  -7    0.80    5.90
 -15  10  -7  -13.40   10.10
   5  10   7   -1.20    3.10
   5  10   7   -0.50    8.80
  -5  15   7    7.90   15.40
 -10  15  -7   -4.30    6.00
  -5  15   7    2.80    4.70
  15 -10   7    3.90    6.40
 -10  15  -7   17.10   17.10
  15  -5  -7    7.40    9.80
  15  -5  -7    2.70    7.60
 -15  13  -7   -6.30   12.60
   2  13   7   16.60   12.50
  13   2  -7    5.70    8.30
  -2  15   7    3.40    3.80
  -2  15   7   15.10   16.20
  15  -2  -7   -8.10    8.80
 -13  15  -7    4.80    7.30
  16   0   7   -4.50    9.90
 -16  16   7    6.50   16.10
   0  16  -7   -1.10    3.10
   3  13  -7    4.90    2.70
 -16  13   7  -12.90   12.10
  13   3   7    5.20    8.50
  -3  16  -7   -5.00    4.20
  16  -3   7   -6.70    9.70
 -13  16   7  -18.00    7.00
 -16  10   7   -0.20   10.30
   6  10  -7   -1.80    4.40
  10   6   7    3.40    6.40
  -6  16  -7    5.10   16.70
  16  -6   7   16.50    8.90
 -10  16   7   -3.30    6.60
 -10  16   7  -26.60   17.40
  16 -10  -7    3.50    6.90
  -6  16  -7    5.00    5.40
 -16   9  -7  -11.90    9.20
 -16   7   7   -8.00    6.70
   9   7  -7   -4.00    5.70
   7   9   7   -0.50    4.50
  -9  16  -7    3.00    6.40
  16  -7  -7   -0.50    8.20
  -7  16   7    1.60    5.60
  16  -9   7   -0.90    7.10
  -9  16  -7  -49.60   15.20
  -7  16   7    4.70   18.00
  12   4  -7   -4.00    7.20
   4  12   7    0.20    3.00
 -16  12  -7   -7.20   12.10
  16  -4  -7   -7.20    9.10
 -12  16  -7  -11.00    6.80
  16 -12   7    8.70    5.90
  -4  16   7    6.50    4.90
  -4  16   7    0.40   15.40
  16  -4  -7   -9.10    9.20
 -16  15  -7  -12.60   14.40
  15   1  -7    1.20    9.20
  -1  16   7    2.40    3.70
  16  -1  -7   -4.20    9.60
 -15  16  -7    5.00   10.10
 -17  15   7   -5.20   15.40
  15   2   7  -11.50    9.10
  -2  17  -7    1.40    4.30
  17  -2   7   20.00   12.10
 -15  17   7   10.80   10.30
   5  12  -7   -3.10    3.80
  12   5   7   -5.10    7.60
 -17  12   7   13.90   13.20
 -12  17   7    3.70    8.40
  17 -12  -7   -6.50    6.10
  -5  17  -7    4.40    5.60
  17  -5   7   21.70   10.60
   8   9  -7   10.90    6.30
 -17   8  -7   -1.00    8.10
   9   8   7    4.50    6.00
 -17   9   7   11.70   10.00
  -8  17  -7    3.30    6.80
  -9  17   7   31.50   21.50
  17  -8   7   -2.40    8.20
  17  -9  -7   13.70    8.60
  -9  17   7   -3.50    6.70
  -8  17  -7   -6.90   21.40
  11   6  -7    8.50    7.40
 -17  11  -7   -5.70   11.40
   6  11   7   -1.80    4.40
 -11  17  -7   -0.90    7.40
  17  -6  -7    5.10   10.10
  -6  17   7   -2.20    5.70
  -6  17   7   -1.10   17.90
  17 -11   7    5.60    7.50
 -17  14  -7   -2.00   14.60
  14   3  -7    9.60    9.00
  -3  17   7   -0.70    4.70
 -14  17  -7   -2.90    8.80
  17  -3  -7  -21.20    9.20
 -18  14   7  -18.60   14.20
  14   4   7   -2.20    8.70
  -4  18  -7   -5.10    5.40
 -14  18   7   -0.10   10.30
   7  11  -7   -3.20    5.70
  11   7   7   -0.70    6.80
 -18  11   7  -10.70   10.80
   7  11  -7   -1.30    5.60
  18  -7   7    5.50    9.90
  18 -11  -7    5.20    8.50
 -11  18   7   -0.80    8.20
  -7  18  -7    0.30    6.80
   8  10   7   14.20    6.40
 -18  10  -7    2.40   10.50
  10   8  -7   -5.10    6.80
  18 -10   7   13.10    9.00
  18  -8  -7   -8.60    9.40
  -8  18   7   -3.20    7.10
  -8  18   7  -11.10   24.00
 -10  18  -7   -2.20    7.80
 -10  18  -7   -7.10   21.70
 -18  13  -7   11.30   13.90
  13   5  -7   -3.40    8.30
   5  13   7   -3.10    3.90
  18  -5  -7   13.40   12.40
  -5  18   7   -1.00    5.90
  18 -13   7   -3.90    6.10
 -13  18  -7    3.80    9.40
  13   6   7   -7.10    8.40
   6  13  -7   -0.60    4.10
 -19  13   7   24.60   14.50
  19 -13  -7   -3.80    7.00
 -13  19   7   -0.70    9.90
  19  -6   7   -4.90   11.50
  -6  19  -7   -5.40    6.40
   9  10  -7    2.20    7.10
 -19  10   7    8.00   10.30
  10   9   7   -1.40    7.00
  -9  19  -7   -3.60    7.80
  19  -9   7   -2.30    9.60
  19 -10  -7    2.90    9.20
 -10  19   7    9.70    8.90
 -19  12  -7  -21.60   11.60
  12   7  -7   -7.60    8.00
   7  12   7   -1.90    5.70
  -7  19   7   -4.60    7.20
  19  -7  -7  -10.10   10.80
  19 -12   7   -2.60    8.30
 -12  19  -7    3.70    9.60
   1   0  -8    3.30    1.70
  -1   1  -8    2.60    1.20
   1  -1   8    2.90    0.80
  -1   0   8    1.60    1.00
   0   1   8    2.40    1.00
   1   0  -8   -0.90    1.70
   1   0  -8    4.60    1.60
   2  -2  -8   -0.90    1.20
   0   2  -8   -1.10    0.80
  -2   2   8   -2.60    1.40
   0   2  -8    1.50    2.00
   2  -2  -8    0.10    1.60
  -2   0  -8    0.50    1.10
   2   0   8   -0.70    2.00
  -2   2   8   -3.20    2.80
  -2   2   8    1.80    1.70
   2   0   8    0.80    1.60
   0   2  -8   -0.30    1.10
  -2   2   8    0.90    2.00
  -2   0  -8   -0.10    1.40
  -3   1   8    6.10    2.80
  -3   2  -8    8.80    3.10
  -3   2  -8    4.70    2.60
  -3   1   8    8.30    2.70
   2   1  -8   10.70    2.30
  -2   3  -8    4.60    1.80
  -1   3   8    8.70    1.50
   3  -1  -8    4.70    2.90
  -2   3  -8    9.40    3.60
  -1   3   8   12.60    3.70
   3  -1  -8    7.40    3.30
  -1   3   8    9.40    1.50
   3  -2   8    2.50    2.60
   3  -1  -8    2.70    2.20
   3  -2   8   11.60    2.70
  -4   1  -8    2.20    2.30
  -4   1  -8   -0.10    2.50
   3   1   8    3.30    1.60
  -4   3   8    1.80    1.80
   3   1   8    1.10    2.10
  -4   3   8   -2.80    2.80
  -4   3   8   -0.90    4.40
  -4   3   8   -3.00    2.80
   4  -3  -8   -4.20    2.40
  -1   4  -8    1.70    1.10
  -1   4  -8    5.20    3.30
   4  -3  -8    2.20    3.90
  -3   4   8    0.50    2.00
   4  -1   8   -4.30    2.40
   4  -1   8   -2.50    2.70
   4  -1   8    1.00    1.90
  -3   4   8    1.60    2.00
  -3   4   8   -3.20    3.90
  -1   4  -8    1.20    1.40
   4  -3  -8   -0.90    2.00
  -4   4  -8   25.30    4.60
   4   0  -8   24.00    4.70
   0   4   8   22.30    6.00
   4  -4   8   31.90    3.80
  -4   4  -8   21.50    4.20
  -4   4  -8   43.30    5.30
   4   0  -8   30.90    4.80
  -5   5   8   24.90    4.30
   0   5  -8   26.70    5.60
   5   0   8   13.90    4.10
   5   0   8   24.30    3.70
   5  -5  -8   25.60    3.50
  -5   5   8   18.80    4.50
  -5   5   8   29.60    4.90
  -5   5   8   27.70    6.00
   2   3   8    8.40    1.40
   2   3   8    6.50    0.90
  -5   2   8    1.80    2.40
   3   2  -8    6.20    2.60
  -5   2   8    5.50    3.20
  -5   3  -8    2.50    2.50
  -5   2   8    4.80    3.30
  -5   3  -8    0.00    3.00
  -5   3  -8    1.50    3.60
   3   2  -8    6.60    2.20
   5  -2  -8    1.60    3.60
  -2   5   8    4.20    2.30
  -2   5   8    8.90    4.00
   5  -3   8   -3.90    2.20
   5  -3   8    5.90    3.30
  -3   5  -8    3.90    4.50
   5  -2  -8    5.50    2.60
   5  -3   8    1.50    3.40
  -3   5  -8    3.30    2.00
   5  -2  -8   -2.00    3.00
  -2   5   8    9.00    1.80
   4   2   8   -3.70    2.00
  -6   4   8   -2.40    3.40
   4   2   8   -1.00    1.70
  -6   2  -8    1.40    3.00
  -6   4   8    4.50    2.70
  -6   4   8    3.00    4.00
  -6   2  -8   -4.80    3.10
  -6   2  -8   -1.20    2.10
   6  -4  -8   -2.40    4.00
  -4   6   8   -1.90    2.10
   6  -4  -8   -2.10    3.20
  -4   6   8    1.10    2.30
  -4   6   8    1.20    4.20
   6  -4  -8    3.50    2.70
   6  -2   8    1.00    3.60
   6  -2   8    2.30    3.30
  -2   6  -8    2.60    1.90
  -2   6  -8   -5.60    4.10
   6  -2   8    4.10    2.90
  -2   6  -8    3.10    1.60
  -6   5  -8   -1.20    4.20
  -6   5  -8    2.90    3.00
   5  -6   8    4.60    1.00
   5  -6   8    3.80    1.20
   5  -6   8    5.50    1.30
   5   1  -8    5.50    3.00
  -6   1   8    5.00    2.50
  -6   5  -8    1.20    3.50
   6  -5   8   -0.30    2.30
   6  -1  -8    2.30    4.00
   6  -1  -8   -2.10    3.60
  -1   6   8    4.60    1.00
   6  -5   8    1.30    3.80
  -5   6  -8    5.20    6.40
  -1   6   8    9.30    5.50
  -5   6  -8    2.70    3.60
   6  -1  -8    4.80    3.00
  -1   6   8    4.60    0.90
  -5   6  -8    5.80    2.70
  -7   6   8   16.70    3.80
   1   6  -8   22.70    5.60
  -7   6   8   11.70    5.10
  -7   1  -8   13.10    2.10
  -7   6   8    3.70    4.30
   6   1   8   12.00    3.90
   6   1   8    6.70    4.00
  -7   1  -8   15.10    2.20
  -6   7   8   17.90    7.30
   7  -1   8   14.90    3.60
  -6   7   8   15.70    4.40
   7  -6  -8   13.90    3.90
   7  -1   8    9.30    4.40
   7  -1   8    6.00    4.10
  -1   7  -8    9.90    5.20
  -6   7   8    9.40    3.70
  -1   7  -8    9.30    2.10
   7  -6  -8    5.10    4.60
   7  -6  -8   11.90    3.10
  -6   7   8    5.30    3.90
  -1   7  -8   12.00    1.90
  -7   3   8    4.80    4.00
  -7   4  -8   -2.90    3.60
  -7   4  -8   -1.90    4.20
   4   3  -8    2.50    2.50
   3   4   8    2.60    1.30
  -7   3   8    6.40    3.20
   3   4   8    5.00    1.70
  -7   4  -8   -2.20    2.50
   4   3  -8    4.30    2.20
  -7   3   8   -1.30    3.50
   7  -3  -8   -3.70    3.90
  -4   7  -8  -16.30    6.00
  -3   7   8   -2.50    2.80
   7  -4   8   -0.80    3.70
   7  -4   8    0.00    3.70
  -3   7   8    0.30    1.90
   7  -4   8   -3.60    2.60
   7  -3  -8   -0.70    3.00
  -4   7  -8    0.70    2.20
   7  -3  -8    1.50    3.60
  -3   7   8   -1.60    3.00
  -3   7   8    1.10    5.30
  -7   7  -8   -5.40    4.60
   7   0  -8    4.60    4.30
   0   7   8    1.40    5.70
  -7   7  -8    4.10    3.90
   7   0  -8   -3.40    3.00
  -7   7  -8   -2.50    3.00
   7   0  -8   -7.60    3.40
   7  -7   8   -0.30    2.00
  -8   8   8   -3.80    8.40
   8   0   8    0.20    4.30
   8   0   8    5.80    4.30
  -8   8   8    7.50    3.90
  -8   8   8    4.00    4.50
  -8   8   8    3.60    5.50
   8  -8  -8    2.60    2.00
   0   8  -8    2.80    6.00
   8   0   8    1.70    3.30
  -8   5   8    4.10    3.50
  -8   5   8    6.80    4.30
  -8   5   8   12.00    5.40
  -8   3  -8   -3.60    2.50
   3   5  -8    8.70    1.90
  -8   3  -8   10.50    4.10
  -8   3  -8   12.70    4.80
   5   3   8    4.30    2.40
   5   3   8    7.00    3.10
   3   5  -8    9.20    1.80
   8  -5  -8    2.40    4.80
  -5   8   8   11.60    3.30
   8  -3   8   -0.20    4.40
  -5   8   8    7.30    3.00
   8  -5  -8    7.40    3.60
  -3   8  -8    8.20    2.50
  -3   8  -8    6.90    2.70
  -3   8  -8   18.10    7.40
  -5   8   8   -2.20    6.90
   8  -5  -8    4.30    4.50
   8  -3   8    4.40    4.30
   8  -3   8   14.20    3.90
   6   2  -8   10.50    3.60
  -8   2   8   15.80    3.80
   6   2  -8   13.60    3.90
  -8   6  -8    6.90    5.70
  -8   6  -8    9.40    4.60
   8  -2  -8    1.10    5.10
  -6   8  -8    5.90    4.30
  -2   8   8    7.40    2.10
   8  -2  -8    3.20    4.70
  -6   8  -8   12.80    4.10
   8  -2  -8   11.50    4.10
  -6   8  -8   14.20    8.10
  -2   8   8    9.30    6.70
  -2   8   8    9.70    2.80
  -6   8  -8    7.80    3.50
   8  -6   8    8.70    3.20
   8  -6   8    5.80    4.80
  -9   7   8   -4.50    4.60
   7   2   8   -9.60    4.20
  -9   7   8   -0.90    1.20
   2   7  -8    5.30    5.30
  -9   2  -8   -0.80    2.60
  -9   7   8    2.80    5.70
   7   2   8    5.50    3.70
  -2   9  -8    0.90    1.90
  -2   9  -8    2.10    6.70
   9  -2   8    4.50    5.10
  -2   9  -8    1.80    2.10
   9  -2   8  -10.90    4.20
  -7   9   8    4.60    3.70
   9  -7  -8   -1.90    5.40
  -7   9   8    1.00    4.50
  -7   9   8   -4.20    8.00
   9  -2   8   -3.70    3.60
  -7   9   8    1.00    4.10
   9  -7  -8   11.90    4.50
   9  -7  -8    3.50    3.20
   5   4  -8    9.50    3.50
   4   5   8   13.20    2.50
  -9   5  -8   12.30    6.30
   4   5   8   15.00    2.80
   5   4  -8   15.60    3.40
  -9   5  -8   14.50    4.10
  -9   4   8    7.90    5.10
  -9   4   8   10.40    3.80
  -5   9  -8   29.10    8.50
  -5   9  -8    9.20    3.30
  -4   9   8   12.10    4.40
   9  -5   8    6.50    5.50
   9  -5   8    4.90    4.80
   9  -5   8   12.80    4.20
   9  -4  -8   -1.10    2.30
  -4   9   8    6.50    7.70
   9  -4  -8   13.10    5.50
   9  -4  -8   17.60    4.90
  -4   9   8   14.30    3.20
   8   1  -8    0.80    5.40
   8   1  -8    0.10    4.20
   1   8   8    1.70    6.30
  -9   8  -8   -0.10    4.90
  -9   8  -8    0.30    6.30
  -9   8  -8   -0.50    3.90
  -1   9   8    0.00    1.30
   9  -8   8   -3.10    2.70
  -8   9  -8    3.80    4.00
   9  -1  -8   -8.90    4.60
   9  -1  -8   -3.70    5.30
   9  -1  -8   -9.80    3.40
  -1   9   8   -9.50    6.30
  -8   9  -8    3.00    4.40
  -8   9  -8    9.30    6.10
  -1   9   8    1.30    1.50
   9   1   8    1.80    5.60
 -10   9   8   11.50    6.10
   1   9  -8   -1.20    6.00
   9   1   8   -9.00    4.10
 -10   9   8   -9.50    6.80
 -10   9   8   11.30    4.90
  -1  10  -8    3.90    2.00
  10  -1   8    1.40    5.60
  -9  10   8   -9.20    7.70
  10  -1   8    5.00    5.20
  10  -9  -8   -2.30    2.90
  -9  10   8    2.50    4.50
  -1  10  -8    0.00    1.80
  10  -1   8   -1.40    4.50
  -9  10   8    7.30    6.70
  -1  10  -8   13.10    7.80
 -10   4  -8   -2.50    4.80
 -10   6   8   -3.60    5.60
   4   6  -8    1.70    2.10
 -10   6   8    3.70    4.20
   6   4   8   -1.40    3.00
   4   6  -8   -2.20    2.30
  10  -4   8    2.20    5.20
  10  -4   8   -7.00    3.90
  10  -6  -8    1.30    5.50
  -6  10   8    7.90    9.20
  -4  10  -8   -6.10    7.80
  10  -6  -8  -12.10    4.40
  10  -6  -8    4.30    4.20
  -4  10  -8    1.40    2.70
  10  -4   8    7.00    5.60
  -6  10   8    1.50    3.30
 -10   7  -8    8.60    6.80
 -10   3   8    4.70    4.00
   7   3  -8   -1.80    3.60
   7   3  -8    1.90    5.60
  10  -3  -8    2.20    5.80
  10  -7   8    1.60    6.00
  -3  10   8    5.20    2.70
  -7  10  -8    6.10    4.10
  10  -3  -8    7.50    5.90
  -7  10  -8   12.80   10.20
  -3  10   8    6.00    3.70
  -3  10   8    4.30    8.50
  10  -3  -8   -2.00    4.30
  10  -7   8    1.50    3.90
 -10  10  -8   -0.40    4.60
  10 -10   8   -0.30    1.60
   0  10   8    3.10    9.00
  10   0  -8    2.00    5.50
 -10  10  -8   -0.80    7.50
 -11  11   8   -2.10    5.30
   0  11  -8    0.00    1.90
  11   0   8   -2.70    5.90
   0  11  -8    3.00    1.80
   0  11  -8    6.10    9.00
 -11  11   8    6.10    8.50
   3   8  -8    0.20    1.50
 -11   8   8   -5.40    7.00
   3   8  -8   -1.80    1.60
 -11   8   8   -3.40    4.80
   8   3   8    0.90    4.10
 -11   3  -8    1.90    3.40
   3   8  -8    1.40    6.40
   8   3   8    2.70    5.90
  11  -3   8   -2.80    6.00
  -3  11  -8    2.80    2.70
  11  -8  -8    4.70    4.10
  11  -3   8   -2.10    5.80
  11  -3   8   -5.70    4.60
  -3  11  -8   -8.10    9.90
  -8  11   8   12.20   11.40
  -8  11   8    1.10    4.30
   6   5  -8    0.80    3.30
 -11   6  -8    3.50    6.50
   5   6   8    2.90    2.80
   5   6   8   -2.00    2.30
 -11   5   8    0.00    5.70
  11  -6   8    3.50    4.70
  11  -6   8    7.00    5.90
  11  -5  -8    4.40    6.10
  11  -6   8   -1.00    6.30
  -5  11   8   -5.60    2.90
  -5  11   8   -1.20    9.80
  -6  11  -8   -0.20    3.30
  -6  11  -8    4.30   10.20
  11  -5  -8   -7.10    5.10
  11  -5  -8   -6.90    4.40
 -11   9  -8  -11.30    7.80
   9   2  -8   -1.00    4.80
 -11   9  -8   -1.50    1.60
   2   9   8   -3.10    7.00
  11  -2  -8   -0.80    6.10
  -2  11   8    1.30    2.40
  11  -2  -8    3.40    8.10
  -2  11   8   -2.40    3.10
  -2  11   8    2.90    9.30
  11  -9   8    2.90    3.80
  -2  11   8    0.40    3.20
  11  -2  -8    3.90    5.50
  -9  11  -8   -0.30    4.90
  10   2   8    3.00    5.40
   2  10  -8    7.20    7.30
 -12  10   8    0.60    2.90
 -12  10   8    9.50    8.90
  12  -2   8    4.50    6.90
  12 -10  -8   -5.40    3.70
 -10  12   8    0.40    5.10
  -2  12  -8    2.10    9.70
  -2  12  -8    6.10    2.80
 -10  12   8    1.90   13.20
  12  -2   8    9.70    6.10
   7   5   8    5.80    5.10
 -12   5  -8   -7.50    5.90
 -12   7   8    2.80    7.30
   7   5   8   11.00    4.10
   5   7  -8    5.70    3.10
  -7  12   8    6.20   12.20
  12  -5   8    8.40    6.50
  -7  12   8    0.80    4.10
  12  -7  -8    3.10    5.10
  -5  12  -8   12.30   12.90
  -5  12  -8   -0.90    3.50
  12  -5   8    0.20    3.20
  12  -5   8    9.20    5.60
   8   4  -8    2.00    4.40
   4   8   8   -0.40    2.00
 -12   8  -8   -2.10    8.10
   4   8   8   -1.80    2.30
 -12   4   8   -0.60    4.50
  -4  12   8    1.50    3.30
  12  -4  -8    3.70    6.90
  -8  12  -8   -5.00    4.10
  -8  12  -8   -1.80   12.00
  -4  12   8   -1.20   10.90
  12  -4  -8   13.10    7.20
  12  -8   8    6.80    4.90
  12  -4  -8    3.20    5.80
   1  11   8   13.60   10.50
 -12  11  -8    3.70    5.70
 -12  11  -8   24.20   10.80
  11   1  -8   19.30    7.40
 -11  12  -8   23.10    6.70
  -1  12   8   17.50   10.20
  12 -11   8   12.60    3.40
  -1  12   8   12.10    3.00
  12  -1  -8   14.40    7.30
 -11  12  -8   14.30    9.80
  12   1   8    4.10    6.80
 -13  12   8   19.80   10.80
 -13  12   8    2.00    7.00
   1  12  -8   -2.30    2.10
  -1  13  -8    0.80    2.70
  -1  13  -8    3.10   11.20
  13  -1   8   -5.50    7.10
 -12  13   8   -0.10    6.40
   9   4   8    3.10    4.90
 -13   9   8   13.90    9.50
   4   9  -8    1.70    2.80
   4   9  -8   -0.70    6.60
 -13   4  -8    7.30    3.60
  13  -4   8    2.10    6.30
  -4  13  -8   11.70   12.10
  13  -4   8   -4.60    7.20
  -4  13  -8    1.80    3.70
  13  -9  -8   -3.80    4.80
  -9  13   8   -0.20   13.70
  -9  13   8    6.70    5.50
 -13   6   8   -7.30    6.70
   6   7   8    2.40    3.50
   7   6  -8    4.30    4.20
 -13   7  -8   -0.60    7.70
  -7  13  -8    8.90   14.70
  13  -6  -8    3.40    6.20
  -7  13  -8   -5.00    4.10
  -6  13   8    0.90    4.10
  13  -6  -8   14.10    8.00
  -6  13   8   -8.80   13.00
  13  -6  -8   -4.30    7.20
  13  -7   8    4.70    6.00
   3  10   8    5.00    8.70
   3  10   8   -0.90    1.30
 -13  10  -8    4.20    9.60
  10   3  -8    4.80    5.70
  -3  13   8    1.90   11.70
 -10  13  -8    1.60    5.30
  13 -10   8    0.40    4.70
  -3  13   8   -0.40    3.20
  13  -3  -8   -2.80    6.50
  13  -3  -8    1.40    6.90
 -13  13  -8    0.20    7.00
 -13  13  -8    3.80   11.60
   0  13   8    7.90   12.10
   0  13   8   -0.70    2.20
  13   0  -8   -4.80    7.50
   0  14  -8   -0.10    2.70
 -14  14   8    7.60    8.00
  14   0   8   -1.10    7.90
 -14  14   8   -7.80   12.30
  11   3   8   12.10    6.90
   3  11  -8    1.30    2.60
 -14  11   8   -1.60   10.20
  14 -11  -8    4.70    5.00
  14  -3   8    1.60    7.40
 -11  14   8  -21.50   15.00
  -3  14  -8   -2.70    3.50
  14  -3   8   -3.20    8.10
  -3  14  -8    0.80   13.50
 -11  14   8   -4.00    6.30
   6   8  -8    0.90    3.80
 -14   6  -8    3.90    6.80
 -14   8   8  -13.00    7.90
   8   6   8   -2.10    4.30
  -8  14   8    1.00    5.20
  14  -8  -8    4.60    6.20
  -6  14  -8   -0.90    4.50
  -6  14  -8    6.70   14.10
  14  -6   8  -15.10    5.90
  -8  14   8  -33.80   13.40
 -14   9  -8    8.60    9.70
 -14   5   8    6.80    5.10
   9   5  -8    1.70    5.10
   5   9   8    0.50    3.10
  -5  14   8    6.90   14.60
  14  -5  -8   11.00    8.40
  14  -9   8    2.30    5.90
  14  -5  -8   -9.90    6.60
  -5  14   8   -4.70    4.00
  -9  14  -8   10.10   15.30
  -9  14  -8   -4.70    5.00
   2  12   8    7.60   10.10
 -14  12  -8    5.60   11.70
  12   2  -8    0.90    7.10
  -2  14   8   -0.90    3.20
 -12  14  -8   -3.60    6.60
  14 -12   8    4.00    3.50
  14  -2  -8   -1.60    7.80
  -2  14   8    8.70   12.70
  13   2   8   10.50    8.50
   2  13  -8   -0.30    2.40
 -15  13   8   -3.00   12.10
  -2  15  -8   -0.10    3.80
 -13  15   8   -5.90    7.60
  15  -2   8   -2.20    8.50
 -15  10   8  -22.20    9.20
   5  10  -8    6.10    4.00
  10   5   8    1.70    5.90
  -5  15  -8   -0.30    4.60
  15  -5   8   20.30    8.30
 -10  15   8    2.70   16.80
 -10  15   8   -9.90    5.80
  -5  15  -8   16.20   14.70
  15 -10  -8   -0.90    5.90
  15  -5   8   14.60    9.90
   8   7  -8    6.50    5.40
   7   8   8    1.10    4.20
 -15   7   8   -2.80    7.30
 -15   8  -8   -0.90    8.70
  15  -8   8    7.90    7.00
  15  -7  -8    2.10    7.30
  -7  15   8    2.70   16.40
  -8  15  -8    7.20   16.20
  -7  15   8    5.10    5.30
  -8  15  -8    0.80    5.50
 -15  11  -8    5.70   11.60
   4  11   8    1.40    9.10
   4  11   8   -2.60    2.60
  11   4  -8   -9.20    6.00
 -11  15  -8   -1.80    6.40
  -4  15   8   -8.40   15.90
  15 -11   8    3.40    5.70
  -4  15   8   -0.10    4.40
  15  -4  -8    4.30    9.50
  15  -4  -8    3.60    8.40
 -15  14  -8    0.70   14.00
  14   1  -8    4.10    9.00
 -14  15  -8    1.60    8.50
  -1  15   8    0.40    3.30
  -1  15   8   17.70   13.70
  15  -1  -8    5.40    9.10
 -16  15   8    7.90   15.20
   1  15  -8   -2.60    2.60
  15   1   8    6.60    9.30
 -15  16   8   -2.50    9.20
  16  -1   8    0.00   10.30
  -1  16  -8    4.30    3.70
  12   4   8    0.60    7.60
 -16  12   8   15.30   12.20
  16 -12  -8   -1.30    5.50
  16  -4   8   -4.90    8.80
 -12  16   8    1.80    8.10
  -4  16  -8    2.40    4.70
  16  -4   8    8.90   10.70
 -16   9   8   -2.60    9.50
 -16   7  -8    6.90    7.20
   9   7   8    3.60    5.80
   7   9  -8    1.90    5.00
  16  -9  -8   11.80    7.90
  -7  16  -8   10.60   19.90
  -7  16  -8   -2.90    5.30
  -9  16   8   12.30   18.50
  -9  16   8    1.40    6.30
  16  -7   8   -5.90    7.60
  10   6  -8   -0.70    6.50
 -16  10  -8   48.40   12.50
   6  10   8    0.50    4.00
   6  10   8    5.50    9.60
  16  -6  -8   -7.40    8.10
 -10  16  -8   -5.20    6.30
  16 -10   8   -3.20    6.80
  -6  16   8   -5.80    5.00
 -10  16  -8   33.80   19.60
  -6  16   8   21.80   20.40
 -16  13  -8   -1.30   13.30
  13   3  -8    2.90    8.30
  16  -3  -8  -15.00    8.50
  -3  16   8   -1.20   17.10
  -3  16   8   -4.40    4.20
 -13  16  -8    2.70    7.20
   0  16   8   -1.00    3.00
 -16  16  -8   26.10   17.40
  16   0  -8   -2.40   10.20
 -17  14   8  -20.90   13.10
  14   3   8   -6.10    8.40
  17  -3   8   23.60   12.30
 -14  17   8   -5.00    8.80
  -3  17  -8   -3.70    4.50
 -17  11   8  -10.20   10.90
   6  11  -8   -1.80    4.70
  11   6   8    8.50    7.60
  -6  17  -8  -10.10    5.40
  17  -6   8    1.80    9.40
 -11  17   8  -17.90   20.90
 -11  17   8   -9.20    7.30
  17 -11  -8   -4.50    7.00
   8   9   8    9.70    5.60
 -17   8   8   -1.30    7.90
   9   8  -8   -0.80    6.10
  17  -8  -8   -9.40    8.30
  -8  17   8    9.10    6.70
  -8  17   8   14.90   22.90
  17  -9   8    9.10    8.30
  -9  17  -8    7.20    6.90
  -9  17  -8  -49.20   17.30
  12   5  -8   -3.30    7.50
 -17  12  -8    5.10   12.40
   5  12   8   -6.20    3.50
  -5  17   8   -8.30    5.30
  17 -12   8   -1.50    6.10
  17  -5  -8   -0.80   10.40
  -5  17   8    2.20   20.60
 -12  17  -8    3.40    8.00
  15   2  -8   -6.70    9.70
 -17  15  -8    1.10   16.30
  17  -2  -8  -11.60   10.10
 -15  17  -8  -16.70    8.90
  -2  17   8   -6.70    4.20
  13   5   8    0.50    8.00
 -18  13   8   -8.30   13.20
   5  13  -8   -3.40    3.40
 -13  18   8   -7.20    9.00
  -5  18  -8   -0.70    5.70
  18  -5   8    0.90   11.20
  18 -13  -8    9.20    6.50
 -18  10   8   -8.90    9.70
  10   8   8   -4.80    7.00
   8  10  -8   -1.50    6.00
 -10  18   8  -25.40   38.40
 -10  18   8    1.20    8.10
  -8  18  -8   -0.60    6.90
  18 -10  -8   -7.30    8.20
  18  -8   8   -7.10    8.90
  11   7  -8    1.10    7.40
   7  11   8   -3.40    5.20
 -18  11  -8   -1.90   11.60
 -11  18  -8    7.00    8.40
  18 -11   8  -10.50    7.80
  -7  18   8   14.80    7.30
  18  -7  -8   -3.70   10.00
  -7  18   8  -10.00   20.20
 -18  14  -8   22.50   14.80
  14   4  -8  -10.20    9.20
  -4  18   8   -2.30    5.60
 -14  18  -8    0.20    9.70
 -19  12   8  -11.90   12.20
  12   7   8   -7.00    7.50
   7  12  -8    0.50    5.60
 -12  19   8   -8.00    9.50
  19 -12  -8    5.80    8.50
  -7  19  -8   -2.00    7.20
  19  -7   8    1.00   11.10
 -19  10  -8    1.80   10.10
  10   9  -8   -1.00    7.60
   9  10   8    8.50    7.00
 -10  19  -8    9.00    8.50
  19  -9  -8   -0.40    9.90
  19 -10   8   11.10    9.50
  -9  19   8    3.00    8.50
   6  13   8    8.40    5.10
 -19  13  -8   10.50   14.10
  13   6  -8    0.50    9.00
  19 -13   8   17.30    7.90
  19  -6  -8   -3.70   12.10
  -6  19   8    0.40    7.00
 -13  19  -8  -10.50    9.10
  -2   1   9  156.58   16.30
  -2   1   9  160.38   16.40
  -2   1   9  159.78   16.50
  -2   1  -9  147.59   16.30
  -2   1  -9  150.08   16.40
   1   1   9  153.28   16.20
   1   1  -9  159.78   16.20
  -1   2  -9  151.08   16.00
  -1   2   9  139.99   16.50
   2  -1   9  152.48   16.10
  -1   2   9  164.28   16.00
  -1   2  -9  158.68   16.30
   2  -1  -9  147.89   16.40
  -1   2   9  184.68   16.00
   2  -1  -9  154.08   16.20
   2  -1  -9  163.18   16.70
   2  -1   9  155.08   16.30
   0   3  -9    0.50    1.00
  -3   0  -9    1.80    1.00
  -3   3   9    1.50    2.00
  -3   3   9    2.60    2.50
  -3   3   9    1.30    2.20
   3  -3  -9   -0.90    1.90
  -3   0  -9   -0.40    1.50
   3   0   9    6.00    2.30
   0   3  -9    0.00    2.70
  -3   0  -9    1.20    1.00
   3  -3  -9   -0.50    1.40
   3   0   9    1.80    2.10
  -3   3   9   -0.90    3.80
   3  -3   9    3.70    1.60
  -3   3  -9   -4.10    2.80
   3   0  -9    1.70    2.80
   0   3   9   -1.80    3.80
  -3   3  -9    2.80    1.90
  -3   0   9    1.20    1.30
   2   2   9   29.00    3.80
  -4   2  -9   29.40    4.10
   2   2   9   25.90    3.20
  -4   2   9   23.80    4.40
   2   2  -9   28.00    3.90
  -4   2  -9   24.00    4.40
   2   2  -9   32.00    3.70
  -4   2   9   30.40    4.80
  -4   2   9   24.10    4.30
  -4   2  -9   37.90    5.20
  -2   4   9   30.70    3.70
   4  -2   9   24.20    4.60
   4  -2   9   27.40    4.10
  -2   4  -9   26.70    3.60
   4  -2  -9   28.30    4.80
   4  -2  -9   30.10    4.10
  -2   4   9   33.30    5.80
  -5   4   9  173.08   18.00
  -5   1  -9  156.78   17.80
   4   1   9  168.38   17.90
  -5   4   9  161.58   19.40
  -5   1  -9  177.28   18.00
  -5   4   9  167.78   18.40
  -5   4   9  176.88   18.40
   4   1   9  173.68   17.70
  -1   5  -9  164.08   17.30
   5  -4  -9  167.38   17.70
  -1   5  -9  178.88   17.20
  -4   5   9  171.38   17.90
   5  -1   9  150.38   17.70
  -4   5   9  175.38   17.80
   5  -1   9  154.88   18.20
  -1   5  -9  179.78   18.50
  -4   5   9  159.98   19.30
   5  -1   9  174.68   18.30
  -4   5   9  170.68   18.00
   5  -4  -9  173.78   18.80
   5  -4  -9  173.38   18.30
  -5   4  -9   87.99   10.40
   4  -5   9   93.39    9.60
   4   1  -9   97.99   10.70
  -5   4  -9   97.39   11.10
  -5   4  -9   89.49   11.50
   4  -5   9   85.49    9.50
  -5   1   9   95.69   10.50
  -1   5   9  100.49    9.60
  -1   5   9   90.99   12.20
   5  -1  -9  107.79   11.50
  -4   5  -9  101.89   10.40
  -4   5  -9  106.29   11.10
  -1   5   9   88.59    9.50
   5  -1  -9   97.69   10.60
   5  -4   9  100.89   11.40
   5  -1  -9   91.19   11.20
   5  -4   9   84.39   10.20
  -4   5  -9  103.29   13.00
  -6   6   9   -1.40    2.90
  -6   6   9    2.10    3.80
   6  -6  -9   -1.60    1.70
   6   0   9   -6.30    3.30
   6   0   9   -2.00    2.40
   6   0   9   -2.20    3.00
  -6   6   9   -1.90    3.60
   0   6  -9   -5.70    4.30
  -6   6   9  -12.70    6.30
   3   3  -9    2.20    2.20
   3   3   9    1.40    1.40
  -6   3   9    5.60    2.70
  -6   3  -9    1.90    2.60
  -6   3   9    5.30    3.80
  -6   3   9    3.30    3.40
   3   3   9    1.80    1.90
   3   3  -9    0.70    1.80
   6  -3  -9    0.00    2.50
  -3   6   9    1.60    3.90
  -3   6  -9    5.70    2.40
   6  -3  -9    3.20    2.90
  -3   6   9    2.60    2.00
   6  -3   9    1.70    1.70
  -3   6   9   -2.80    3.10
  -3   6   9    3.20    3.00
  -3   6  -9   -2.40    5.20
   6  -3  -9    2.50    3.70
  -3   6  -9    4.80    2.10
   6   0  -9   -2.90    3.70
   6   0  -9   -6.10    3.10
   0   6   9    4.10    5.10
  -6   6  -9   -2.30    4.30
   6   0  -9   -3.90    2.60
  -6   6  -9   -4.30    3.20
  -6   6  -9    1.00    3.00
   6  -6   9   -4.40    1.80
  -7   2  -9   45.80    6.60
  -7   5   9   31.70    6.10
   5   2   9   48.10    5.80
  -7   5   9   44.60    7.50
   5   2   9   49.10    6.20
  -7   2  -9   36.30    6.00
  -7   5   9   38.50    6.90
  -7   2  -9   41.40    6.50
   5   2   9   40.40    6.00
  -5   7   9   47.10    6.30
  -2   7  -9   49.00    5.40
  -5   7   9   49.80    6.30
  -2   7  -9   36.30    7.90
   7  -2   9   47.50    6.60
   7  -2   9   43.40    7.30
   7  -5  -9   50.99    8.20
  -5   7   9   47.70    6.30
  -2   7  -9   43.00    5.50
  -5   7   9   54.79    9.80
   7  -5  -9   42.10    7.20
   7  -5  -9   43.30    6.30
   7  -2   9   49.80    7.50
   5   2  -9  116.79   13.60
  -7   2   9  127.69   13.70
  -7   5  -9  122.39   13.70
  -7   5  -9  117.19   14.50
  -7   5  -9  124.09   14.90
  -7   2   9  112.09   14.00
   5   2  -9  133.49   13.70
   7  -5   9  121.09   13.50
   7  -2  -9  116.79   13.70
   7  -5   9  151.68   15.50
  -5   7  -9  132.69   16.30
  -2   7   9  134.19   16.40
  -5   7  -9  117.59   13.50
   7  -2  -9  125.99   14.70
   7  -2  -9  108.59   14.60
  -5   7  -9  126.59   14.10
  -2   7   9  122.79   13.10
  -2   7   9  119.59   12.80
   7   1   9   28.50    6.00
   7   1   9   35.50    5.50
  -8   7   9   24.60    6.90
  -8   7   9   29.40    5.50
   7   1   9   27.40    5.60
   1   7  -9   41.80    7.70
  -8   7   9   30.10    6.60
  -7   8   9   33.50    6.50
   8  -7  -9   18.40    6.40
  -1   8  -9   13.60    7.20
   8  -1   9   20.00    6.00
   8  -7  -9   36.50    5.00
  -1   8  -9   30.80    3.80
  -7   8   9   29.90    5.70
   8  -1   9   34.10    6.60
   8  -7  -9   45.00    7.90
  -1   8  -9   31.30    3.80
   8  -1   9   26.00    5.40
   4   4   9    0.30    1.70
  -8   4  -9    8.20    4.30
   4   4  -9   -1.40    2.40
  -8   4   9   -1.00    2.90
  -8   4  -9    1.90    2.90
  -8   4   9    0.20    4.00
   4   4   9    1.20    2.00
   4   4  -9    4.80    2.30
  -8   4   9    1.10    4.20
  -8   4  -9   10.00    5.10
  -4   8  -9    2.70    2.40
   8  -4   9   -3.90    3.10
  -4   8   9    8.20    4.00
   8  -4  -9    9.90    5.00
  -4   8   9   -2.80    6.50
   8  -4  -9    0.30    3.30
   8  -4  -9   -0.90    4.10
  -4   8  -9   -2.00    5.90
  -4   8   9    1.40    2.40
  -4   8  -9   -2.70    2.60
   8  -4   9   -7.30    3.80
   7   1  -9   25.50    4.80
   1   7   9    6.40    7.60
  -8   7  -9   21.20    5.80
  -8   7  -9    8.10    4.20
   7   1  -9   16.60    6.10
  -8   7  -9   25.20    7.20
   7   1  -9   10.90    4.60
  -7   8  -9   24.40    5.60
   8  -1  -9   32.00    6.20
   8  -7   9   19.00    3.90
  -7   8  -9   27.20    6.30
  -1   8   9    2.20    7.30
   8  -1  -9   22.60    5.00
   8  -1  -9   17.40    6.30
  -1   8   9   24.60    2.60
   8  -7   9   16.60    6.30
  -7   8  -9   19.30    4.70
  -1   8   9   19.30    2.60
  -9   9   9   -4.30    3.80
   9  -9  -9   -4.80    1.80
   0   9  -9   -1.90    5.70
   0   9  -9   -0.50    0.90
   0   9  -9    0.60    1.40
   9   0   9    2.60    4.50
  -9   9   9    6.00    6.50
  -9   9   9    0.20    5.40
   9   0   9   10.50    5.70
  -9   9   9   -8.10    9.50
   6   3   9   -0.80    3.80
   6   3   9    3.30    2.60
   3   6  -9    0.50    1.40
  -9   6   9    4.60    5.50
  -9   6   9   -3.60    3.50
  -9   3  -9   -3.10    4.20
   3   6  -9    1.00    1.50
   6   3   9    1.90    3.10
  -9   6   9   -4.90    4.60
   9  -3   9    3.40    3.90
  -6   9   9    0.40    3.20
  -6   9   9   -0.90    3.30
  -3   9  -9   -0.30    2.50
   9  -6  -9   -1.90    5.40
   9  -3   9   -3.80    4.40
   9  -3   9   -2.80    4.60
  -3   9  -9   -3.70    2.10
   9  -6  -9    1.20    3.70
   9  -6  -9   -8.70    4.10
  -3   9  -9   -8.70    6.30
  -6   9   9   -9.90    7.10
   6   3  -9    2.30    3.20
   3   6   9    1.90    1.20
  -9   6  -9    1.60    4.50
  -9   3   9   -2.60    4.00
  -9   6  -9    4.70    3.80
   3   6   9   -1.00    1.40
  -9   6  -9   -3.80    5.50
   6   3  -9   -0.20    3.10
   9  -3  -9   -2.60    4.70
  -3   9   9    9.60    7.40
  -3   9   9   -0.70    3.20
   9  -6   9   -1.30    5.10
  -3   9   9   -4.20    3.20
  -3   9   9    0.50    2.20
   9  -3  -9    2.00    4.70
   9  -3  -9   -0.90    3.80
  -6   9  -9   -3.40    7.70
  -6   9  -9   -2.70    2.90
   9  -6   9   -2.50    3.30
   0   9   9   -8.70    6.60
  -9   9  -9  -11.30    6.30
  -9   9  -9   -4.00    3.60
  -9   9  -9   -6.10    4.80
   9   0  -9    0.80    6.30
   9  -9   9   -1.50    2.00
   9   0  -9   -2.40    4.50
 -10   8   9    3.60    6.50
   2   8  -9   11.90    7.00
   8   2   9    4.10    4.40
 -10   8   9    0.20    1.90
   8   2   9   13.00    5.90
  -2  10  -9    3.00    2.30
  -2  10  -9    7.50    2.60
  10  -2   9    4.80    4.60
  -2  10  -9    0.30    7.60
  10  -2   9   -4.60    5.30
  10  -2   9   13.50    6.10
  -8  10   9   -1.50    3.80
  -8  10   9   12.40    9.80
  -8  10   9    1.20    5.70
  10  -8  -9    6.60    3.70
   5   5  -9    5.00    3.30
   5   5  -9    7.20    3.10
 -10   5  -9    4.20    6.00
 -10   5  -9    2.70    4.00
   5   5   9    5.40    2.90
 -10   5   9    1.00    5.30
   5   5   9    3.20    2.40
 -10   5   9    1.20    4.00
  10  -5  -9    1.20    4.30
  10  -5  -9    6.40    6.40
  10  -5   9   -0.50    5.50
  -5  10   9    5.50    3.30
  -5  10  -9   13.00   10.20
  -5  10  -9    3.20    3.20
  10  -5  -9   10.60    5.60
  10  -5   9   13.60    5.90
  -5  10   9   19.70    9.40
  10  -5   9    2.90    4.30
   8   2  -9    4.30    4.60
 -10   8  -9    1.80    1.40
 -10   8  -9    9.90    7.10
   2   8   9   13.60    7.80
   8   2  -9    6.60    6.70
  10  -8   9    4.50    3.70
  -2  10   9    0.30    3.00
  -8  10  -9   11.70    6.40
  -2  10   9    3.10    2.20
  -8  10  -9   -1.20    3.60
  10  -2  -9    8.90    4.80
  -2  10   9    2.10    9.20
  10  -2  -9    5.60    6.40
  -8  10  -9   25.80   11.30
  10  -2  -9    2.30    5.70
 -11  10   9   -1.70    7.90
   1  10  -9    5.50    7.60
 -11  10   9   -7.10    5.00
  10   1   9  -10.90    5.00
  -1  11  -9    1.90    2.20
  11 -10  -9    0.90    2.90
  11  -1   9   -8.60    5.30
  -1  11  -9    1.00    2.20
  -1  11  -9   -9.20    8.70
 -10  11   9   -0.10    7.80
 -10  11   9    5.30    5.30
 -10  11   9  -15.20   11.70
   4   7  -9   28.30    4.10
 -11   7   9   28.10    6.50
   7   4   9   37.10    6.80
   4   7  -9   19.20    4.10
 -11   4  -9   28.50    6.80
 -11   7   9   16.60    8.00
   7   4   9   22.30    5.20
  -4  11  -9   35.70   12.70
  11  -7  -9   26.30    7.30
  11  -4   9   25.30    7.20
  11  -4   9   18.30    7.70
  -7  11   9   32.30    6.10
  11  -7  -9   26.40    6.10
  11  -4   9   31.00    6.80
  -7  11   9   13.60   11.60
  -4  11  -9   27.60    4.90
   7   4  -9   52.29    7.80
 -11   7  -9   61.99   10.70
   4   7   9   54.49    6.00
   4   7   9   50.89    6.20
 -11   7  -9   37.90    7.80
  -4  11   9   49.30    6.90
  -4  11   9   49.40   13.30
  -7  11  -9   60.79   13.90
  11  -4  -9   43.70    8.60
  -7  11  -9   56.49    8.10
  11  -7   9   59.69    8.40
  11  -4  -9   27.10    8.90
  11  -4  -9   35.00    9.50
 -11  10  -9   -0.10    8.60
  10   1  -9    6.50    5.80
   1  10   9    2.80    8.20
 -11  10  -9    0.00    4.80
  -1  11   9    0.60    2.40
  11 -10   9    2.00    3.00
  -1  11   9    4.50    9.20
  11  -1  -9    9.30    6.10
 -10  11  -9   -0.60    5.00
 -10  11  -9    0.00    8.10
  -1  11   9    2.90    2.00
  12   0   9   -1.60    6.50
 -12  12   9    2.30    6.60
 -12  12   9   -2.90    9.30
   0  12  -9   18.10   10.20
   0  12  -9    1.80    2.30
 -12   9   9    1.50    5.80
   3   9  -9    0.10    2.00
   3   9  -9   -6.70    6.80
   9   3   9    8.00    5.00
 -12   9   9    7.60    8.70
   3   9  -9   -0.50    1.80
  -3  12  -9   -3.50    3.00
  -9  12   9   -3.90    4.80
  -3  12  -9  -13.00   10.80
  12  -3   9    4.00    7.00
  12  -3   9   -1.90    5.40
  -9  12   9   17.80   13.20
  12  -9  -9    3.80    4.60
   6   6   9   -1.20    3.20
 -12   6  -9    4.00    7.10
 -12   6   9   -5.90    6.40
   6   6  -9   -0.90    3.40
  -6  12  -9   -3.40    3.60
  12  -6  -9  -10.90    6.50
  12  -6   9   10.80    7.00
  12  -6   9   -5.30    5.20
  12  -6  -9   -1.60    5.30
  -6  12  -9   -1.00   11.00
  12  -6   9    4.20    6.70
  -6  12   9   13.20   11.90
  -6  12   9   -6.10    3.40
  12  -6  -9  -10.90    6.10
   3   9   9   -0.80    1.20
   3   9   9   -2.60    7.80
 -12   9  -9   -2.30    5.20
   3   9   9    0.00    1.60
   9   3  -9   -6.60    4.70
 -12   9  -9   -5.70    8.80
  -9  12  -9   -2.60    4.50
  12  -9   9   -0.30    4.40
  -3  12   9   17.40   11.80
  -3  12   9    0.30    2.90
  12  -3  -9   -4.20    5.80
  12  -3  -9   -0.90    6.70
  -9  12  -9   -8.60   12.00
   0  12   9    5.90   10.30
   0  12   9   -0.20    2.00
 -12  12  -9   -6.80    5.60
   0  12   9   -1.40    1.80
  12   0  -9   -6.50    6.40
 -12  12  -9    0.90    9.90
   2  11  -9   11.30    2.40
 -13  11   9   -1.80    3.40
   2  11  -9    8.20    9.00
  11   2   9   21.90    7.20
   2  11  -9    9.50    2.20
 -13  11   9   17.40   10.10
  13 -11  -9    5.20    4.10
  -2  13  -9   12.10   12.60
  -2  13  -9   14.00    3.70
  13  -2   9   10.20    7.70
 -11  13   9    0.50    6.10
 -11  13   9    9.60   11.70
 -13   5  -9    6.00    5.80
 -13   8   9   -1.30    7.70
   5   8  -9    5.80    3.50
   8   5   9    8.70    4.90
  -5  13  -9    7.50    4.40
  13  -5   9    9.50    7.60
  13  -5   9    9.00    6.40
  -8  13   9   -6.80   12.90
  -5  13  -9   37.90   13.40
  -8  13   9   10.60    5.20
  13  -8  -9    5.10    5.60
  13  -5   9    1.20    5.10
   8   5  -9   12.30    5.40
 -13   8  -9   28.90    9.60
   5   8   9    5.80    3.30
  -5  13   9   30.60   14.30
  13  -5  -9    2.40    3.70
  -8  13  -9   32.90   16.50
  13  -5  -9    7.30    6.50
  -5  13   9   20.10    4.90
  13  -5  -9   18.20    8.50
  13  -8   9    6.40    5.50
  -8  13  -9   13.10    5.50
   2  11   9   12.10    9.70
 -13  11  -9   14.50   11.00
  11   2  -9   27.90    8.10
 -13  11  -9   -1.60    2.70
 -11  13  -9    5.80    6.20
  -2  13   9   10.70   13.40
  -2  13   9   19.30    3.80
  13 -11   9   16.90    4.60
  13  -2  -9   14.90    8.30
   1  13  -9    5.20    2.60
 -14  13   9   -7.50    6.70
 -14  13   9    8.20   11.80
  13   1   9   -4.00    7.60
  -1  14  -9   -3.60    3.10
  14  -1   9   -1.60    8.70
 -13  14   9   -1.80    7.80
  10   4   9   -0.90    5.50
 -14  10   9   12.40   10.80
   4  10  -9    7.90    3.60
 -10  14   9   41.90   17.40
  -4  14  -9   13.50    4.70
  -4  14  -9   13.80   15.00
  14 -10  -9   16.40    6.30
  14  -4   9   -0.70    7.90
  14  -4   9   23.80    8.10
 -10  14   9   24.30    7.10
 -14   7   9   -5.90    7.40
   7   7   9   -0.10    3.90
   7   7  -9   12.80    4.70
  14  -7   9    0.90    6.20
  -7  14  -9    1.70    4.70
  -7  14   9   24.90   15.80
  14  -7  -9   -5.70    6.00
  -7  14  -9   -2.30   16.00
  -7  14   9    4.80    4.80
 -14  10  -9   -8.20   10.40
  10   4  -9    8.60    6.30
   4  10   9    4.10    8.90
   4  10   9   10.10    2.80
  -4  14   9   -9.10   15.20
 -10  14  -9   -2.20    5.70
  14  -4  -9    7.40    8.20
  14 -10   9   -2.30    5.30
  14  -4  -9    3.80    7.50
  -4  14   9    4.00    4.10
  13   1  -9    9.80    8.40
   1  13   9   15.20   12.50
 -14  13  -9   -1.70    7.40
 -14  13  -9  -13.10   11.60
  -1  14   9    9.10    3.30
  -1  14   9    8.00   11.90
  14  -1  -9    3.20    8.50
 -13  14  -9    1.80    6.80
  15   0   9   -1.70    9.10
 -15  15   9    8.50   14.40
   0  15  -9   -1.70    2.80
 -15  15   9   -2.80    8.30
   3  12  -9    7.20    2.70
 -15  12   9   10.70   12.00
  12   3   9    1.30    7.10
  15 -12  -9   -5.30    4.40
  -3  15  -9    2.90    4.10
 -12  15   9  -13.40    7.00
  15  -3   9   -7.40    8.20
   9   6   9   -3.50    5.10
   6   9  -9    1.80    4.50
 -15   6  -9    4.10    6.30
 -15   9   9    0.10    9.50
  -6  15  -9    1.30    5.00
  15  -6   9   -2.40    7.10
  -9  15   9  -21.40   15.30
  15  -9  -9    1.70    6.50
  -6  15  -9    1.30   16.90
  -9  15   9    6.40    6.40
   6   9   9   -0.50    3.70
 -15   6   9    4.30    6.30
 -15   9  -9    0.20    9.80
   9   6  -9    3.20    5.80
  15  -6  -9    4.10    8.00
  -6  15   9   -7.90   18.30
  -6  15   9   -0.60    4.90
  -9  15  -9    7.80   18.80
  -9  15  -9   -8.10    5.60
  15  -9   9    0.70    6.50
  12   3  -9    0.80    7.40
   3  12   9   12.90   10.40
 -15  12  -9   24.90   13.10
 -12  15  -9    3.10    7.20
  -3  15   9   -7.70    3.70
  -3  15   9   16.40   16.90
  15  -3  -9   11.30    9.90
  15 -12   9   -0.40    4.60
   0  15   9    0.40    3.00
 -15  15  -9   -3.50   15.10
 -15  15  -9    8.30    9.20
  15   0  -9   -4.50    9.10
   2  14  -9    0.90    2.40
 -16  14   9    8.80   14.10
  14   2   9   -7.70    8.90
 -14  16   9    2.30    8.30
  -2  16  -9   -1.90    4.10
  16  -2   9   11.50   10.50
   5  11  -9   -1.70    3.90
 -16  11   9   -3.20   10.90
   5  11  -9    6.60    4.20
  11   5   9   -7.20    6.50
 -11  16   9   -0.30   18.20
  16 -11  -9  -13.50    6.10
  16  -5   9    0.60    8.70
 -11  16   9    1.40    7.10
  -5  16  -9   -0.50    5.00
   8   8   9   -4.60    4.90
 -16   8   9  -15.40    7.80
   8   8  -9    2.20    5.40
 -16   8  -9  -13.50    8.50
  16  -8   9    2.20    7.60
  -8  16   9   -6.30    5.80
  -8  16   9    5.90   18.70
  16  -8  -9   -0.40    7.80
  -8  16  -9  -18.10   19.50
  -8  16  -9    2.60    6.10
 -16  11  -9    9.20   11.80
   5  11   9    2.90    3.60
   5  11   9    5.80   11.20
  11   5  -9   -7.20    6.50
  16 -11   9   -6.20    6.60
  -5  16   9    2.60   16.70
 -11  16  -9    3.20    7.20
  16  -5  -9   -2.30    9.10
  -5  16   9   -4.40    5.00
  14   2  -9    4.30    9.40
 -16  14  -9   -7.90   14.20
 -14  16  -9    1.80    8.10
  -2  16   9    6.30    4.10
  16  -2  -9    4.00   10.40
  16   1   9  -12.90   10.00
 -17  16   9    4.60   16.50
  -1  17  -9    3.80    4.00
  17  -1   9    1.60   10.70
 -17  13   9   17.30   13.80
   4  13  -9    3.30    3.20
  13   4   9  -13.20    8.00
  -4  17  -9   -2.20    5.00
  17 -13  -9    7.90    5.80
  17  -4   9   22.00   11.20
 -13  17   9    3.80    9.00
  17  -4   9   -8.10   10.40
 -17  10   9   23.50   11.60
  10   7   9   11.20    7.10
   7  10  -9    9.00    5.80
 -10  17   9    6.10    7.70
 -10  17   9   28.20   21.20
  -7  17  -9    9.10    6.70
  17 -10  -9   19.70    8.40
  17  -7   9    3.50    9.00
   7  10   9    9.30    5.50
  10   7  -9   18.10    7.80
 -17  10  -9   30.30   12.40
  -7  17   9    0.50    6.30
 -10  17  -9    2.60    7.60
  -7  17   9   36.20   23.60
  17 -10   9   11.80    8.10
 -10  17  -9   23.20   24.00
  17  -7  -9    9.00    9.50
   4  13   9    3.20    3.20
 -17  13  -9  -11.70   13.40
  13   4  -9   -2.40    7.80
  17  -4  -9   13.30   15.80
  17 -13   9    4.90    5.40
 -13  17  -9    0.70    8.60
  -4  17   9    3.30    5.20
  17  -4  -9   17.70   11.40
 -17  16  -9    1.70   16.80
  16   1  -9    8.80   10.70
  17  -1  -9   -7.40   10.40
  -1  17   9   -4.20    3.90
 -18  15   9    3.90   15.40
  15   3   9    9.80    9.90
  -3  18  -9    2.10    5.10
  18  -3   9    7.80   12.50
 -15  18   9   12.20   11.10
   6  12  -9   -0.80    4.50
 -18  12   9   11.40   12.40
  12   6   9   -7.40    8.10
 -12  18   9  -15.20    8.40
  18 -12  -9    4.80    7.50
  -6  18  -9   -0.20    6.40
  18  -6   9   11.80   10.90
   9   9   9   -6.70    6.20
   9   9  -9   -4.80    6.50
 -18   9  -9  -11.40    8.50
 -18   9   9   -5.10    8.60
  18  -9   9    2.30    9.00
  -9  18   9    4.20    7.90
  18  -9  -9   -6.20    9.10
  -9  18   9   33.70   25.70
  -9  18  -9    0.90    7.30
 -18  12  -9   11.40   12.70
  12   6  -9   -7.40    7.60
   6  12   9   -4.00    4.60
  -6  18   9   -2.90    6.30
  18 -12   9    0.70    7.30
 -12  18  -9   -0.50    8.60
  18  -6  -9   -0.10   11.00
  15   3  -9    2.00   10.10
 -18  15  -9   18.60   16.30
  18  -3  -9   12.30   12.10
  -3  18   9   -3.20    4.80
 -15  18  -9    1.20   10.00
 -19  11   9    2.70   11.40
   8  11  -9   -1.80    6.20
  11   8   9   -2.10    7.20
   8  11  -9   11.10    6.90
 -11  19   9   10.00    9.80
  19 -11  -9   10.30    9.50
  -8  19  -9   -1.80    7.50
  19  -8   9   -2.80    9.70
   8  11   9    0.50    6.30
  11   8  -9    3.90    8.00
  19  -8  -9    8.20   11.00
 -11  19  -9   11.80    9.20
  -8  19   9   -4.60    7.40
  19 -11   9   -0.60    9.10
  -1   0 -10    5.20    1.30
  -1   1  10    5.30    1.70
  -1   1  10    2.80    1.60
  -1   1  10    3.80    1.50
   1  -1 -10    4.70    1.20
   1  -1 -10    1.80    1.80
  -1   0 -10    2.50    1.30
   1   0  10    5.60    1.80
   0   1 -10    7.20    1.30
   2  -2  10   17.40    2.30
   0   2  10   14.20    1.90
  -2   2 -10   16.70    2.70
   2   0 -10   13.40    3.40
  -2   0  10   15.70    2.50
   0   2  10   16.90    2.00
  -2   2 -10   29.50    3.50
  -3   2  10   25.60    4.00
   1   2 -10   22.30    3.00
  -3   1 -10   19.90    3.50
  -3   2  10   21.50    3.90
   2   1  10   19.20    3.40
  -3   1 -10   24.60    3.90
   1  -3  10   21.20    3.40
  -3   2  10   14.90    4.70
   1   2 -10   21.40    2.80
  -2   3  10   21.90    3.10
  -2   3  10   21.40    3.10
   3  -1  10   18.90    3.60
   3  -2 -10   17.50    4.40
   3  -2 -10   26.10    3.40
   3  -2 -10   19.80    3.90
  -1   3 -10   20.80    2.80
   3  -1  10   33.20    3.50
  -2   3  10   25.90    4.70
  -1   3 -10   19.50    3.90
   3  -1  10   31.10    4.20
  -4   4  10   18.70    5.70
   4   0  10   15.10    3.50
   4  -4 -10   15.30    2.70
  -4   4  10   21.70    3.70
  -4   4  10   17.20    3.90
   4  -4 -10   19.90    3.40
   0   4 -10   24.60    4.50
   4   0  10   12.40    3.50
  -4   4  10   23.10    3.60
  -4   0 -10   15.30    2.60
  -4   3 -10    8.50    3.80
  -4   1  10   20.20    3.70
   3  -4  10   22.90    2.40
  -4   3 -10   17.80    4.40
   3   1 -10   16.20    3.50
   3  -4  10   25.40    2.50
   4  -1 -10   20.90    4.20
  -1   4  10   31.60    5.40
  -1   4  10   18.70    2.50
   4  -1 -10   21.20    3.70
   4  -3  10   10.40    3.00
  -3   4 -10   21.60    5.20
  -3   4 -10   14.90    3.20
  -1   4  10   21.90    2.50
   4  -3  10   18.80    4.40
   4  -1 -10   26.90    4.80
   2   3 -10   23.60    3.00
  -5   3  10   17.10    4.40
  -5   2 -10   16.40    4.00
  -5   2 -10   11.70    3.40
   3   2  10   24.90    3.00
  -5   2 -10   22.90    4.50
  -5   3  10   15.50    4.30
   3   2  10   19.20    3.40
  -5   3  10   23.50    4.10
   2   3 -10   20.90    2.80
   5  -2  10   27.50    4.70
  -3   5  10   29.90    3.60
   5  -3 -10   27.30    5.40
   5  -3 -10   18.50    3.70
  -2   5 -10   15.90    4.80
  -3   5  10   17.80    3.20
  -2   5 -10   25.10    3.10
  -3   5  10   18.10    5.80
   5  -2  10   25.40    3.70
  -2   5 -10   16.90    3.30
   5  -3 -10   23.00    4.50
   5  -2  10   25.00    4.80
  -5   5 -10   14.50    3.40
   0   5  10   29.00    6.20
  -5   5 -10   13.00    3.90
   5   0 -10   29.60    4.80
   5   0 -10   16.80    4.40
   5   0 -10   13.30    3.40
  -5   5 -10   19.00    5.00
   5  -5  10   19.50    3.00
  -6   1 -10   16.60    3.40
   5   1  10   20.30    4.10
   1   5 -10   19.40    5.60
  -6   5  10   33.50    7.50
   5   1  10   13.20    3.90
  -6   5  10   23.20    4.20
  -6   5  10   14.00    4.70
  -6   5  10   17.30    4.70
  -1   6 -10   20.30    2.70
  -5   6  10   28.00    4.60
  -1   6 -10   17.70    5.10
   6  -5 -10   11.90    5.10
   6  -1  10   14.90    4.50
   6  -5 -10   27.30    4.70
   6  -5 -10   22.90    3.80
   6  -1  10   27.80    4.10
  -5   6  10   18.30    4.10
   6  -1  10   17.10    4.60
  -1   6 -10   18.90    2.60
  -5   6  10   32.30    7.40
  -5   6  10   15.00    3.80
  -6   4 -10    4.90    3.00
  -6   2  10   11.10    3.30
  -6   2  10    8.90    3.70
   4   2 -10    9.30    3.10
   4   2 -10   16.80    3.20
  -6   4 -10    8.50    4.60
  -6   2  10   21.10    4.00
  -6   4 -10   15.80    4.30
  -2   6  10   11.70    2.70
  -4   6 -10   12.30    5.90
   6  -4  10   10.80    3.10
   6  -2 -10   15.00    4.70
   6  -2 -10   19.40    4.70
  -2   6  10   10.50    5.40
  -2   6  10   10.40    2.20
   6  -4  10   17.30    4.60
   6  -2 -10   11.10    3.30
  -4   6 -10    9.70    2.70
  -7   7  10   39.30    6.90
   7   0  10   35.00    6.20
  -7   7  10   45.50    7.00
  -7   7  10   28.50    5.80
   7   0  10   38.10    5.70
   0   7 -10   22.50    7.60
   7   0  10   30.70    6.30
   7  -7 -10   50.69    5.20
  -7   7  10   46.00   10.10
  -7   4  10   -4.30    4.10
   3   4 -10    2.20    1.60
   4   3  10    1.70    2.20
  -7   4  10   -0.90    3.80
  -7   3 -10    1.70    2.70
  -7   3 -10   -0.90    3.20
  -7   4  10   -3.90    2.70
   3   4 -10    0.90    2.00
   4   3  10    1.90    1.70
   7  -3  10    0.10    3.60
  -3   7 -10   -3.10    4.90
   7  -4 -10    1.10    4.00
  -3   7 -10   -0.60    2.20
   7  -3  10   -0.70    3.90
   7  -3  10   -2.70    2.60
   7  -4 -10   -0.70    4.40
   7  -4 -10   -1.00    2.80
  -4   7  10  -12.70    5.50
  -3   7 -10   -1.10    1.90
  -4   7  10    0.70    2.20
  -4   7  10    1.90    2.30
  -7   1  10   -2.50    1.70
   1   6  10    7.60    5.90
   6   1 -10    1.50    3.30
   6  -7  10    0.70    0.70
  -7   6 -10    0.90    3.90
  -7   6 -10   -1.80    2.80
   6  -7  10    0.20    0.90
  -7   6 -10    6.30    5.00
   6   1 -10    2.00    4.10
  -7   1  10    2.40    1.70
  -6   7 -10   -2.70    3.90
   7  -6  10    1.80    2.50
   7  -1 -10   -4.30    4.10
  -1   7  10   -0.20    1.00
   7  -1 -10   -1.80    3.80
  -6   7 -10   -3.40    2.80
  -1   7  10    0.20    5.60
   7  -1 -10   -3.20    2.80
  -1   7  10   -1.10    0.90
  -6   7 -10    0.60    7.00
   7  -6  10    2.70    4.30
  -6   7 -10   -0.20    3.30
   6   2  10   38.80    6.20
   6   2  10   54.39    7.10
  -8   6  10   58.39    8.00
   6   2  10   41.70    6.70
  -8   2 -10   47.70    6.70
  -8   6  10   51.29    8.60
   8  -6 -10   50.79    7.80
  -2   8 -10   36.90    5.70
   8  -6 -10   64.59    9.30
  -6   8  10   39.70    9.30
  -2   8 -10   52.59   10.10
  -6   8  10   55.99    7.30
   8  -2  10   52.79    8.20
   8  -6 -10   53.19    6.80
  -6   8  10   48.00    7.10
  -2   8 -10   50.39    5.70
   8  -2  10   34.50    7.50
   8  -2  10   49.10    7.20
  -6   8  10   45.70    6.90
  -8   3  10   15.20    4.40
  -8   3  10    3.90    4.10
  -8   5 -10    2.60    5.10
  -8   3  10    7.80    3.50
  -8   5 -10    2.70    4.10
   3   5  10    7.00    1.50
   5   3 -10    4.50    3.10
  -8   5 -10    5.60    3.40
   3   5  10    9.10    2.00
   5   3 -10    9.70    3.10
  -5   8 -10   13.10    7.40
   8  -3 -10   15.10    5.20
  -5   8 -10    2.10    2.70
   8  -5  10   10.00    5.10
  -3   8  10    0.10    3.10
   8  -5  10    5.80    4.40
   8  -5  10    2.20    3.50
   8  -3 -10    3.10    4.50
   8  -3 -10    6.70    3.60
  -3   8  10    9.00    3.60
  -3   8  10    7.50    2.40
  -3   8  10    7.60    6.60
   8  -8  10   11.10    2.70
  -8   8 -10    9.30    4.90
   8   0 -10    7.90    5.80
   0   8  10   -1.90    6.60
  -8   8 -10   17.80    6.70
   8   0 -10    6.20    4.30
  -8   8 -10   10.80    4.30
   8   0 -10   22.60    5.30
   8   1  10    8.20    5.00
  -9   8  10    5.20    5.30
   8   1  10    5.10    4.40
  -9   8  10   11.90    4.30
  -9   8  10    4.90    6.00
   1   8 -10    7.40    6.60
  -1   9 -10    3.90    1.90
  -8   9  10   10.60    9.30
   9  -1  10    4.20    5.10
  -1   9 -10   12.50    7.40
   9  -1  10    5.70    5.10
   9  -1  10    0.00    3.70
  -8   9  10    5.30    4.20
  -1   9 -10    3.10    1.80
  -8   9  10   -3.20    5.00
   9  -8 -10    4.20    3.10
  -8   9  10    5.80    5.00
   4   5 -10   23.50    3.80
   4   5 -10   21.80    4.00
   5   4  10   23.40    4.00
   5   4  10   24.30    3.80
  -9   4 -10   20.90    4.80
  -9   4 -10   28.00    6.50
  -9   5  10   19.30    5.10
  -9   5  10   18.70    6.30
  -4   9 -10   21.70    4.10
  -5   9  10   17.20    9.00
  -4   9 -10   25.20    8.40
   9  -4  10   27.40    6.60
   9  -4  10   20.00    5.00
   9  -5 -10   20.30    5.20
   9  -5 -10   27.10    6.90
   9  -5 -10    9.30    5.80
  -4   9 -10   22.80    4.40
  -5   9  10   25.60    4.50
  -5   9  10   24.30    4.50
   7   2 -10    0.70    3.60
  -9   2  10   -0.60    2.80
  -9   7 -10   11.40    6.40
   7   2 -10   -0.50    5.00
  -9   7 -10    5.10    5.10
  -7   9 -10   -1.30    3.30
   9  -2 -10   -3.70    5.10
  -7   9 -10   -1.60    4.70
  -2   9  10    5.30    2.70
   9  -2 -10    2.20    3.90
   9  -7  10    7.00    5.60
  -7   9 -10   12.00    8.90
   9  -2 -10  -10.60    4.60
  -2   9  10  -12.70    6.30
  -7   9 -10   -6.30    3.60
   9  -7  10   -5.10    2.90
  -2   9  10   -2.60    1.70
   0  10 -10   13.00    2.20
 -10  10  10   11.70    7.70
  10 -10 -10   15.30    2.30
   0  10 -10   -0.40    7.40
  10   0  10    5.70    5.60
   0  10 -10   13.60    2.60
 -10  10  10    8.70    5.10
   7   3  10   -4.20    4.40
   3   7 -10   -0.90    1.60
 -10   3 -10    2.00    4.00
 -10   7  10    3.30    4.20
   3   7 -10    4.20    1.70
 -10   7  10    2.60    6.30
   7   3  10   -1.00    3.60
  10  -3  10   -7.00    3.80
  10  -7 -10    3.00    3.70
  10  -7 -10    5.30    4.70
  -7  10  10   -7.30    8.70
  -3  10 -10    8.00    9.20
  10  -3  10    6.60    5.50
  10  -3  10   -5.90    4.50
  10  -7 -10   -2.70    6.00
  -3  10 -10   -4.20    2.50
  -3  10 -10   -1.10    2.30
  -7  10  10   -3.80    3.50
   6   4 -10    2.50    3.30
   4   6  10    1.30    2.20
 -10   6 -10    0.90    6.30
 -10   4  10    0.00    5.00
   4   6  10    1.40    1.80
 -10   6 -10   -1.80    3.30
  -4  10  10    8.10    8.80
  10  -4 -10    5.10    5.80
  10  -6  10    2.70    5.80
  10  -4 -10   -8.90    4.20
  -6  10 -10   -0.80    3.30
  -4  10  10    0.10    2.70
  10  -4 -10    0.60    5.00
  -6  10 -10   -1.60    8.50
  10  -6  10   -0.40    4.00
 -10   9 -10   12.30    6.30
 -10   9 -10    8.30    8.20
   9   1 -10   19.10    6.00
   9   1 -10   15.50    7.80
   1   9  10    5.50    7.70
 -10   9 -10   10.40    4.90
  10  -1 -10   13.80    5.70
  10  -9  10    9.80    3.60
  -1  10  10   13.40    2.40
  10  -1 -10    9.30    6.20
  10  -1 -10   10.60    7.30
  -1  10  10    5.00    8.50
  -9  10 -10   27.00    8.00
  -1  10  10    9.20    2.70
  -9  10 -10   19.90    5.10
 -11   9  10   -3.70    7.70
 -11   9  10   -1.50    2.00
   2   9 -10   11.40    6.80
   9   2  10    7.00    5.10
  -2  11 -10   19.00   10.80
  -9  11  10   -0.30    4.60
  -9  11  10    8.20   11.90
  -2  11 -10    6.70    2.70
  11  -2  10   -5.00    4.80
  11  -9 -10    3.60    3.80
  11  -2  10   -3.80    5.40
 -11   5 -10    3.10    6.10
   6   5  10    0.80    3.20
   5   6 -10    3.90    3.00
 -11   6  10    9.30    6.30
   5   6 -10   -1.60    3.30
  11  -6 -10   -3.20    5.60
  11  -5  10   -1.00    6.00
  -5  11 -10    5.00    3.50
  -5  11 -10   12.60    9.80
  11  -6 -10    2.20    6.40
  11  -5  10   -1.50    4.50
  11  -6 -10    3.00    4.70
  -6  11  10   -1.60    3.50
  -6  11  10    8.60   10.60
  11  -5  10    4.50    6.10
 -11   8 -10    2.00    4.30
 -11   3  10   -7.10    3.30
   3   8  10    8.90    1.90
 -11   8 -10   16.60    8.30
   3   8  10    2.20    1.30
   8   3 -10    1.60    4.40
   8   3 -10    2.80    6.50
  -3  11  10    9.50    9.80
  11  -3 -10   14.00    5.60
  11  -3 -10   -0.90    5.90
  -8  11 -10   13.60   11.70
  11  -8  10    4.50    4.30
  11  -3 -10    0.90    6.20
  -3  11  10    6.50    2.90
  -8  11 -10    9.40    4.70
 -11  11 -10   -1.20    5.30
 -11  11 -10   -4.00    8.50
   0  11  10    0.00    9.90
  11   0 -10    4.90    6.60
   0  11  10    1.20    1.50
   0  11  10    3.50    1.60
   1  11 -10    6.80    2.30
 -12  11  10    0.80    6.30
  11   1  10   -8.70    5.40
   1  11 -10   22.70    9.50
 -12  11  10   -8.40    8.70
   1  11 -10    2.70    1.60
  -1  12 -10    4.10    2.70
 -11  12  10    9.00    6.20
  12 -11 -10    4.50    2.80
  -1  12 -10   14.00   10.40
 -11  12  10    0.40    8.80
  12  -1  10    6.30    7.10
   8   4  10   11.00    5.00
 -12   8  10   32.50    9.30
 -12   4 -10   13.10    5.40
   4   8 -10   16.00    3.50
   4   8 -10   12.90    3.30
  -8  12  10    4.10    5.10
  -4  12 -10   22.30    4.50
  -4  12 -10   17.80   12.90
  12  -4  10    8.10    7.50
  12  -8 -10   26.80    6.20
  12  -4  10   23.70    7.80
  12  -4  10   18.80    6.50
  -8  12  10   -5.90   12.10
   7   5 -10    4.50    4.30
 -12   7 -10   12.00    8.10
 -12   5  10    7.10    6.20
   5   7  10    4.40    2.90
  -5  12  10    1.40    3.60
  12  -5 -10   13.10    7.60
  12  -5 -10    0.60    5.40
  -7  12 -10   -0.20   12.90
  12  -7  10    6.00    5.10
  -7  12 -10    1.60    4.20
  -5  12  10   -2.10   11.40
  12  -5 -10    3.20    4.40
 -12  10 -10    3.10    9.20
  10   2 -10    2.50    5.90
   2  10  10   10.30    9.00
 -12  10 -10    1.40    2.50
  -2  12  10    4.50    2.80
  12  -2 -10   19.30    7.00
  12 -10  10    8.00    4.20
  12  -2 -10   16.30    7.20
 -10  12 -10    8.70    5.60
  -2  12  10    3.30   10.30
  13   0  10   -4.60    7.10
 -13  13  10   -5.70    7.00
   0  13 -10    1.10    2.60
 -13  13  10   10.80   11.50
   3  10 -10   -1.60    2.40
 -13  10  10   -7.00    8.80
   3  10 -10    1.10    8.10
   3  10 -10   -1.80    2.40
  10   3  10    1.00    5.40
  13  -3  10    7.60    6.40
 -10  13  10   -0.40   13.90
  -3  13 -10   -1.20    3.20
  -3  13 -10   -2.70   10.90
 -10  13  10   -3.90    5.40
  13  -3  10    7.10    7.70
 -13   6 -10   -2.10    6.90
   7   6  10   17.00    5.40
   6   7 -10    9.60    4.20
   7   6  10    3.50    4.00
 -13   7  10    0.60    7.50
  -7  13  10   -7.10    3.90
  13  -6  10    6.00    7.30
  13  -7 -10    2.40    5.90
  -7  13  10    8.20   13.30
  13  -6  10   -0.70    7.20
  -6  13 -10    7.60   12.30
  -6  13 -10    8.70    4.50
  13  -6  10    5.60    6.00
   9   4 -10   -0.70    5.00
   4   9  10    6.10    8.70
   4   9  10    8.20    2.70
 -13   9 -10   17.10    9.70
 -13   4  10    0.70    3.70
  13  -9  10    3.60    5.20
  13  -4 -10   -3.40    6.40
  -4  13  10  -12.00   11.80
  -9  13 -10   -8.00   13.40
  13  -4 -10   -3.50    7.70
  -4  13  10   -2.10    3.60
  -9  13 -10   -8.60    4.40
   1  12  10    9.30   11.50
 -13  12 -10   -2.50    6.20
 -13  12 -10   -7.70   10.30
  12   1 -10    5.00    7.30
  -1  13  10    8.00   10.70
 -12  13 -10   -0.60    6.60
  -1  13  10   -2.10    2.70
 -12  13 -10   11.40   11.70
  13  -1 -10    0.20    7.50
  12   2  10   -4.40    6.60
   2  12 -10    3.50    2.50
 -14  12  10   -8.20   10.70
  14 -12 -10   -1.60    3.20
  14  -2  10   -2.30    7.40
 -12  14  10    7.50    7.20
  -2  14 -10    0.00    3.50
 -14   5 -10   -2.50    4.80
   5   9 -10    5.20    9.80
   5   9 -10   -1.40    3.50
   9   5  10   -5.30    4.70
 -14   9  10    1.10    9.10
  -5  14 -10    8.60    4.60
  14  -9 -10   -1.50    5.80
  -9  14  10    1.70    5.70
  -9  14  10   28.50   15.90
  14  -5  10   -1.40    8.10
  -5  14 -10   -7.90   14.70
  14  -5  10    4.50    6.60
   8   6 -10   -1.50    4.80
 -14   8 -10  -13.60    7.90
 -14   6  10   -8.10    6.10
   6   8  10    2.30    3.60
  14  -6 -10   -4.20    6.70
  14  -8  10   -7.80    5.60
  -8  14 -10    8.30   14.30
  -6  14  10   -0.50    4.50
  -8  14 -10    8.10    5.40
  -6  14  10   -4.60   14.40
   3  11  10   16.60   11.10
 -14  11 -10   12.60   11.50
   3  11  10    2.10    2.10
  11   3 -10    4.10    6.60
  -3  14  10   -2.70    3.60
  -3  14  10  -10.40   14.60
  14  -3 -10    5.60    8.20
  14 -11  10    7.10    5.00
 -11  14 -10   -1.30    6.30
  14  -3 -10   -5.40    8.20
 -14  14 -10  -12.50   12.20
   0  14  10   -1.50    2.60
   0  14  10   13.20   11.90
  14   0 -10   -7.60    8.50
 -14  14 -10   -1.10    7.50
   1  14 -10   -2.20    2.50
  14   1  10    0.70    9.10
 -15  14  10   -6.70   13.10
  15  -1  10  -12.50    7.90
  -1  15 -10   -0.10    3.40
 -14  15  10   -1.20    8.60
   4  11 -10   -0.80    3.20
   4  11 -10    4.20    3.40
  11   4  10   10.90    6.90
 -15  11  10    1.90   11.00
 -11  15  10    8.80    7.20
  15  -4  10    3.90    9.20
  15  -4  10   -3.30    7.60
  -4  15 -10   -4.20    4.00
  15 -11 -10   -3.50    5.40
 -11  15  10  -20.80   16.90
   7   8 -10    0.60    4.90
 -15   7 -10    4.80    8.00
 -15   8  10   -8.50    8.10
   8   7  10    8.20    5.00
  15  -7  10    2.70    7.50
  -7  15 -10    3.10    5.00
  -8  15  10   17.20    6.20
  15  -8 -10   12.30    7.50
  -8  15  10  -17.00   15.10
  -7  15 -10  -14.60   14.50
   5  10  10    6.60    9.80
  10   5 -10   -1.20    6.10
 -15  10 -10    8.80   10.60
   5  10  10    2.30    3.30
  -5  15  10   -5.00   17.10
  -5  15  10    9.40    5.00
 -10  15 -10    7.30    6.60
  15 -10  10    4.00    6.50
  15  -5 -10   -1.60    7.80
  15  -5 -10    1.40    9.70
   2  13  10    3.10   12.10
 -15  13 -10   -5.80   12.60
  13   2 -10   -1.30    8.10
  -2  15  10    7.70   13.70
  15  -2 -10   -5.30    8.10
 -13  15 -10    1.20    7.50
  -2  15  10   -4.30    3.50
   0  16 -10   -1.30    3.30
 -16  16  10   -8.20   15.70
  16   0  10   13.40   11.10
   3  13 -10    1.00    2.80
  13   3  10    9.40    8.60
 -16  13  10    3.20   12.80
 -13  16  10    2.70    8.60
  -3  16 -10   -2.20    4.30
  16  -3  10    4.30   10.20
  10   6  10   -5.40    6.00
 -16  10  10    6.80   10.40
   6  10 -10    2.00    4.60
  16 -10 -10   -1.90    6.90
 -10  16  10  -15.10   17.60
 -10  16  10   -6.10    6.60
  -6  16 -10   -4.30    5.10
  16  -6  10    7.70    8.50
 -16   9 -10    8.70   10.10
   9   7 -10    1.20    5.90
 -16   7  10    1.50    6.90
   7   9  10    5.50    4.50
  -9  16 -10    2.00    6.20
  16  -9  10   -7.00    6.70
  -7  16  10   -4.60   20.10
  -9  16 -10   33.10   21.40
  16  -7 -10   10.90    8.30
  -7  16  10    9.20    6.10
   4  12  10    3.40   10.50
   4  12  10   -0.70    2.90
  12   4 -10    4.40    7.60
 -16  12 -10    6.90   12.90
  16  -4 -10   -2.70    9.50
  -4  16  10    3.80    4.80
  16 -12  10    0.70    5.70
 -12  16 -10    3.90    7.60
  -4  16  10   -7.00   17.80
  16  -4 -10    1.40    9.70
 -16  15 -10    3.80   15.50
  15   1 -10    6.40    9.80
  -1  16  10    3.10    3.80
  16  -1 -10   25.20   11.70
 -15  16 -10   -2.20    9.00
  15   2  10   -8.90    9.10
 -17  15  10   -2.90   15.50
  -2  17 -10   -1.50    4.30
  17  -2  10   -1.60   11.60
 -15  17  10   -3.30    9.80
 -17  12  10  -22.50   11.60
  12   5  10    8.40    8.00
   5  12 -10    1.80    3.80
 -12  17  10  -30.90   20.80
  17  -5  10    6.10    9.80
  -5  17 -10    0.00    5.50
  17 -12 -10   -8.10    6.10
 -12  17  10    2.40    8.60
 -17   9  10   -9.00    8.90
   9   8  10   14.60    6.50
   8   9 -10    2.80    6.00
 -17   8 -10  -14.50    7.70
  17  -9 -10   -2.10    8.10
  -9  17  10  -14.70   19.00
  17  -8  10    6.80    8.70
  -8  17 -10  -14.50   21.20
  -8  17 -10   10.80    7.00
  -9  17  10    0.70    7.00
   6  11  10   -0.60    4.40
  11   6 -10    6.60    7.10
 -17  11 -10   14.30   12.40
  17  -6 -10    5.80   10.00
  -6  17  10   -1.70    6.00
  -6  17  10   34.10   22.20
  17 -11  10   -3.90    7.00
 -11  17 -10    3.00    7.90
 -17  14 -10   11.60   15.30
  14   3 -10   -1.30    8.60
  -3  17  10    2.60    4.90
 -14  17 -10   -2.30    8.70
  17  -3 -10   -6.90   10.20
 -18  14  10   15.90   15.30
  14   4  10   -0.90    8.90
   4  14 -10    3.10    3.20
 -14  18  10   -1.70   10.10
  -4  18 -10   -0.70    5.50
   7  11 -10   -0.20    5.40
  11   7  10  -10.70    7.10
 -18  11  10    9.50   11.70
   7  11 -10    3.00    5.60
  -7  18 -10   -7.70    6.50
  18  -7  10    3.70    9.90
 -11  18  10   -8.60    8.00
  18 -11 -10    4.30    8.40
   8  10  10    2.90    5.80
 -18  10 -10    2.80   10.60
  10   8 -10   -4.80    6.70
  18 -10  10   -1.10    8.30
  -8  18  10    1.50    7.20
  18  -8 -10   10.10   10.20
 -10  18 -10   -2.00    7.80
  -8  18  10    9.90   22.50
  13   5 -10    2.20    8.60
 -18  13 -10  -19.50   12.90
   5  13  10   -7.10    3.80
  -5  18  10    7.60    6.30
  18  -5 -10    3.90   12.00
 -13  18 -10   -1.40    9.20
  18 -13  10    3.10    6.40
  13   6  10   -5.70    8.10
   6  13 -10    2.40    4.20
 -19  13  10   12.70   13.80
 -13  19  10   10.00   10.40
  19  -6  10   13.60   12.20
  -6  19 -10    2.70    6.90
  19 -13 -10    3.10    7.10
  10   9  10   13.40    7.50
 -19  10  10    0.30    9.90
   9  10 -10   -0.50    7.30
   9  10 -10    4.10    7.20
 -10  19  10   -2.30    8.30
  -9  19 -10   10.30    8.20
  19  -9  10  -17.50    8.70
  19 -10 -10   10.90    9.70
   7  12  10   -2.90    5.90
 -19  12 -10   -9.70   12.20
  12   7 -10    8.60    8.30
 -12  19 -10   -8.10    9.10
  -7  19  10   -5.90    7.30
  19  -7 -10   -0.30   11.30
  19 -12  10    3.80    8.30
   1  -1  11    0.80    0.90
  -1   0  11    2.10    1.40
  -1   1 -11   -1.40    1.10
   1   0 -11    0.20    1.70
   0  -1 -11   -0.60    0.60
  -1   0  11   -0.60    1.10
   0   1  11   -0.80    0.90
  -1   1 -11    2.10    1.70
   1   0 -11    1.20    1.50
   0   1  11   -1.20    1.50
  -2   0 -11    1.30    1.50
  -2   0 -11    1.40    1.40
   2  -2 -11   -1.10    1.80
  -2   2  11    0.40    3.00
  -2   2  11   -1.20    1.70
   2   0  11    3.10    2.40
   0   2 -11    4.10    1.40
   0   2 -11   -0.10    1.70
  -2   2  11    2.20    1.80
   2   0  11    0.40    1.60
   2  -2 -11    0.30    1.30
  -2   2  11   -2.20    2.00
   1   2  11    2.10    0.90
  -3   2 -11    1.90    3.10
  -3   1  11   -0.70    2.30
  -3   1  11    2.30    2.60
   2   1 -11    6.30    2.50
  -3   2 -11   -0.70    2.40
   1   2  11    0.90    1.60
  -1   3  11   -0.30    3.40
   3  -2  11    4.10    2.50
   3  -1 -11    2.90    2.10
  -2   3 -11    4.80    1.70
   3  -1 -11    1.70    3.20
  -1   3  11    2.40    1.30
   3  -2  11    2.40    1.70
  -2   3 -11    6.90    3.40
   3  -1 -11    3.10    2.90
   1   3 -11   42.00    4.90
   3   1  11   48.30    5.50
  -4   1 -11   41.30    5.80
  -4   3  11   42.20    5.80
  -4   1 -11   44.70    6.00
  -4   3  11   42.00    7.50
  -4   3  11   45.20    6.50
   1   3 -11   47.00    5.00
  -4   3  11   50.29    6.50
   3   1  11   42.90    5.70
   4  -3 -11   44.70    7.00
   4  -3 -11   61.39    7.40
  -3   4  11   42.80    5.60
   4  -3 -11   54.19    5.90
   4  -3 -11   44.30    6.20
   4  -1  11   51.79    5.80
  -1   4 -11   37.70    5.20
  -3   4  11   60.09    7.70
  -3   4  11   44.80    5.70
   4  -1  11   49.70    6.30
   4  -1  11   44.50    6.40
  -1   4 -11   53.59    6.60
  -1   4 -11   51.09    5.20
  -4   4 -11    1.00    3.30
   4   0 -11   -4.60    2.10
  -4   4 -11    5.60    2.40
   4  -4  11    0.90    1.60
   0   4  11    2.30    4.40
   4   0 -11   -2.40    3.10
   4   0 -11   -4.30    3.00
  -5   5  11   -1.10    5.10
   5   0  11   -0.10    2.80
   5  -5 -11   -0.20    1.70
   5  -5 -11   -2.50    2.30
   5   0  11    1.20    2.80
  -5   5  11   -1.70    2.30
   5   0  11   -1.40    1.80
   0   5 -11    2.70    3.30
  -5   5  11   -1.20    2.90
  -5   5  11   -1.40    3.00
  -5   2  11   30.70    5.60
   2   3  11   31.80    3.90
  -5   3 -11   42.40    5.80
  -5   3 -11   33.80    5.00
   3   2 -11   30.30    4.80
   3   2 -11   27.80    4.60
  -5   2  11   32.80    5.40
  -5   3 -11   38.50    6.10
  -5   2  11   35.40    5.10
   2   3  11   46.50    4.50
  -3   5 -11   40.00    4.70
   5  -3  11   32.60    4.80
   5  -2 -11   32.20    6.10
   5  -2 -11   40.90    5.30
   5  -3  11   42.60    5.80
   5  -2 -11   29.50    5.70
  -2   5  11   35.20    6.80
   5  -3  11   37.60    5.90
  -2   5  11   36.40    4.70
  -3   5 -11   30.60    6.60
  -2   5  11   42.60    4.50
   4   2  11   24.00    3.20
   4   2  11   19.10    3.00
  -6   4  11   22.80    4.10
   2   4 -11   23.30    2.60
  -6   2 -11   23.30    4.40
  -6   4  11   20.20    4.70
   2   4 -11   18.00    2.50
  -6   2 -11   13.00    4.30
  -6   2 -11   22.70    3.80
   4   2  11   22.30    3.70
  -6   4  11   15.70    4.60
   6  -4 -11   20.30    4.70
   6  -2  11   12.40    4.40
  -4   6  11   16.90    3.60
  -4   6  11   15.70    3.50
   6  -4 -11   24.50    5.70
  -2   6 -11   21.30    3.20
  -2   6 -11   20.10    6.00
  -2   6 -11   20.50    3.00
   6  -2  11   22.40    4.70
   6  -2  11   18.40    3.90
   6  -4 -11   19.40    3.90
  -4   6  11   30.10    6.80
  -6   5 -11   -0.70    4.10
  -6   5 -11   -0.40    3.30
  -6   1  11    6.30    2.60
   5  -6  11    6.10    1.20
   5  -6  11    4.20    1.40
   5   1 -11   -1.30    3.00
  -6   5 -11    1.20    2.60
   6  -5  11    3.40    2.40
  -5   6 -11   11.20    6.40
  -5   6 -11    1.10    3.50
  -1   6  11    5.90    1.20
   6  -1 -11    2.90    4.00
  -5   6 -11   -0.20    2.50
  -1   6  11    3.10    1.20
  -1   6  11   12.30    5.70
   6  -5  11    3.10    3.80
   6  -1 -11    5.20    3.00
   6  -1 -11    0.80    3.70
  -7   1 -11   -1.30    1.50
  -7   1 -11   -1.70    1.40
   6   1  11   -4.10    2.80
  -7   6  11    3.60    4.50
  -7   6  11    0.60    3.80
   1   6 -11   -5.20    4.10
  -7   6  11   13.60    7.40
  -7   6  11    5.40    3.10
  -7   1 -11    1.10    2.50
   6   1  11    2.30    3.50
  -1   7 -11   -1.30    4.80
  -1   7 -11   -0.60    1.30
   7  -6 -11   -0.10    2.40
  -6   7  11    6.50    6.70
  -6   7  11    1.40    3.50
   7  -1  11   -5.80    2.50
  -1   7 -11   -0.10    1.40
  -6   7  11   -0.20    3.60
  -6   7  11    1.60    3.00
   7  -1  11   -5.20    3.40
   7  -6 -11    1.80    4.10
   7  -6 -11    6.10    4.80
   7  -6 -11    3.20    3.30
   7  -1  11   -0.90    3.70
   3   4  11    6.10    2.00
  -7   4 -11   11.90    4.00
  -7   3  11    6.00    3.10
  -7   3  11    5.50    3.90
   4   3 -11    6.00    2.60
  -7   3  11   -0.40    3.90
   3   4  11    3.30    1.30
  -7   4 -11    8.50    3.20
  -7   4 -11    1.40    4.60
   4   3 -11    1.20    2.70
   7  -4  11    2.60    3.90
   7  -4  11    1.20    2.80
   7  -4  11    7.80    4.00
  -4   7 -11   -5.90    5.60
  -3   7  11    1.50    2.10
  -3   7  11    4.10    3.10
  -4   7 -11    0.20    2.30
  -3   7  11    5.10    6.00
   7  -3 -11   -1.80    3.10
   7  -3 -11    4.20    4.10
   7  -3 -11    8.00    3.40
   0   7  11   -2.40    5.50
  -7   7 -11   -2.60    3.60
   7   0 -11    3.80    4.60
   7   0 -11    0.70    3.30
   7  -7  11    1.60    2.00
  -7   7 -11   -2.30    2.90
   7   0 -11    1.90    4.00
  -7   7 -11    1.60    4.90
   0   8 -11    1.50    1.40
   8   0  11   -4.70    4.10
  -8   8  11   -0.10    4.50
  -8   8  11   -1.70    5.10
   0   8 -11    1.90    0.90
  -8   8  11   -1.70    8.00
   8   0  11   -1.30    3.10
   8   0  11   -1.60    4.10
   8  -8 -11    2.90    2.10
  -8   8  11   -1.10    3.50
   0   8 -11   -4.00    5.70
   5   3  11    3.30    2.60
  -8   3 -11    1.50    2.80
  -8   5  11    1.80    4.20
  -8   3 -11    2.00    3.50
   3   5 -11    4.60    1.90
   3   5 -11    3.10    1.70
  -8   5  11    0.60    3.10
   5   3  11    1.00    2.00
  -8   5  11    1.00    4.70
  -8   3 -11    0.50    4.20
  -3   8 -11    7.40    2.30
   8  -5 -11    0.60    3.30
  -5   8  11    2.00    2.90
  -5   8  11   -1.20    6.90
   8  -5 -11   -2.30    4.60
  -3   8 -11   14.80    7.10
  -3   8 -11    3.40    2.40
   8  -3  11    2.90    3.40
   8  -5 -11    1.20    4.10
   8  -3  11    1.30    4.20
   8  -3  11    0.50    3.90
  -5   8  11    2.60    2.80
   6   2 -11   22.20    5.00
  -8   2  11   28.60    4.90
  -8   6 -11   29.20    6.40
   6   2 -11   33.10    5.30
  -8   6 -11    9.90    4.00
  -8   6 -11   16.40    6.30
  -2   8  11   28.50    3.70
  -6   8 -11   26.40    9.00
  -2   8  11   23.70    4.20
   8  -6  11   47.40    7.20
  -6   8 -11   36.10    6.40
   8  -2 -11   28.20    6.60
  -6   8 -11   26.60    4.80
   8  -2 -11   35.60    5.60
  -2   8  11   26.40    8.20
   8  -2 -11   32.40    6.70
   8  -6  11   23.90    4.70
   7   2  11    2.40    3.70
   2   7 -11    7.40    6.10
   7   2  11   -2.20    4.40
  -9   2 -11    0.80    2.70
  -9   7  11    0.00    5.30
  -9   7  11   -1.00    4.60
  -9   7  11   -0.90    1.40
  -7   9  11   -7.90    4.10
   9  -7 -11   -3.90    3.80
  -2   9 -11   -1.40    2.00
   9  -7 -11   -2.20    5.10
   9  -2  11    5.00    3.90
   9  -7 -11   -2.70    3.00
   9  -2  11   -1.20    4.90
  -7   9  11   -0.60    4.10
  -2   9 -11   -0.20    1.90
   9  -2  11   -1.70    4.50
  -7   9  11   -1.20    8.30
   9  -7 -11   -0.40    5.40
  -2   9 -11   -5.70    7.00
  -7   9  11   -1.40    3.20
  -9   5 -11   32.00    7.30
   5   4 -11   22.30    5.10
  -9   4  11   27.80    5.70
   5   4 -11   31.30    5.10
  -9   4  11   25.90    6.40
   4   5  11   36.00    4.60
   4   5  11   33.50    4.30
  -9   5 -11   42.40    6.30
  -4   9  11   36.40    5.20
   9  -5  11   31.70    5.80
  -4   9  11   15.90    9.00
   9  -4 -11   34.80    6.30
   9  -5  11   33.70    6.90
  -5   9 -11   26.00    9.30
   9  -4 -11   38.70    7.50
  -4   9  11   41.30    6.60
  -5   9 -11   30.10    5.20
   8   1 -11    7.00    5.90
   1   8  11    2.90    6.90
  -9   8 -11    1.20    4.00
   8   1 -11   -1.10    4.20
  -9   8 -11    4.30    6.70
  -9   8 -11    6.40    5.10
  -1   9  11   10.80    7.70
  -1   9  11    5.40    1.80
  -1   9  11    9.70    1.80
   9  -1 -11   -5.10    4.30
   9  -1 -11    7.80    4.50
   9  -1 -11    0.10    5.70
  -8   9 -11    5.50    4.60
  -8   9 -11    7.10    4.20
   9  -8  11    8.70    3.20
  -8   9 -11   -2.80    5.80
   9   1  11   -5.70    5.10
 -10   9  11    2.60    6.90
   1   9 -11   -6.40    6.40
 -10   9  11    5.20    5.80
 -10   9  11    3.70    4.90
   9   1  11   -3.20    4.30
  -1  10 -11   -0.80    1.90
  -9  10  11    2.40    6.50
  10  -1  11    2.70    4.70
  -9  10  11   -1.50    4.10
  10  -9 -11    0.70    3.00
  -1  10 -11    0.90    1.90
  10  -1  11    3.80    5.40
  -1  10 -11    6.50    7.30
  -9  10  11    2.80   10.70
   4   6 -11    3.00    2.40
   4   6 -11    5.30    2.70
   6   4  11   -1.10    3.00
 -10   4 -11    5.50    5.20
 -10   6  11    3.90    3.90
   6   4  11    1.50    3.50
 -10   6  11    6.30    6.10
  -6  10  11   -0.70    9.40
  10  -6 -11    3.40    6.10
  -4  10 -11    1.60    2.80
  10  -4  11    8.70    5.30
  -6  10  11    2.50    3.50
  10  -4  11    4.70    5.50
  10  -4  11    6.10    4.50
  -4  10 -11    3.80    8.00
  10  -6 -11    4.40    4.30
  10  -6 -11    6.70    5.50
   3   7  11    0.60    1.20
 -10   7 -11   -4.90    3.60
   3   7  11    1.80    1.70
   7   3 -11    8.90    4.10
 -10   7 -11   -9.40    6.10
 -10   3  11    3.10    4.00
  -7  10 -11    2.50    3.80
  -7  10 -11  -10.30   10.00
  -3  10  11   -9.60    8.00
  10  -3 -11    3.70    6.00
  10  -7  11    6.90    4.00
  -3  10  11    3.00    2.60
  -3  10  11   -6.60    3.30
  10  -3 -11   -5.70    4.80
  10  -3 -11   -1.20    4.40
  10  -7  11    3.30    6.30
  -3  10  11    1.20    3.70
   0  10  11    7.80    8.30
 -10  10 -11    6.50    7.80
  10   0 -11   -2.40    5.40
 -10  10 -11   -3.30    4.10
  10 -10  11    0.70    1.70
  11   0  11   -3.70    5.70
 -11  11  11   -3.30    5.50
   0  11 -11   -0.70    1.80
 -11  11  11  -11.60    7.30
   0  11 -11    0.30    2.20
   0  11 -11   11.50    9.00
   3   8 -11   16.50    7.10
   8   3  11   22.50    5.10
 -11   8  11   11.30    7.90
 -11   8  11   11.60    5.70
   3   8 -11   12.60    2.60
 -11   3 -11   21.20    4.20
   3   8 -11   12.20    2.70
   8   3  11   15.30    6.60
  -3  11 -11   14.60    3.50
  -8  11  11   13.20   11.60
  -3  11 -11    6.80   10.80
  11  -3  11   12.10    6.60
  -8  11  11   16.00    5.20
  11  -3  11    8.50    5.30
  11  -8 -11   10.20    4.90
  11  -3  11    7.60    6.80
 -11   6 -11   -3.40    6.70
   5   6  11    7.70    3.00
 -11   5  11    0.50    5.80
   6   5 -11    2.60    3.60
   5   6  11    5.20    2.70
  -6  11 -11   12.20    4.20
  11  -6  11    0.70    6.20
  -5  11  11   -2.00   10.00
  11  -5 -11    5.50    6.30
  11  -6  11   17.00    6.50
  11  -5 -11    7.00    5.30
  11  -6  11   12.00    5.00
  -5  11  11    8.60    3.90
  11  -5 -11    6.40    6.50
  -6  11 -11   -5.20    9.60
   2   9  11    9.90    9.00
   9   2 -11   29.20    6.60
 -11   9 -11   19.30    9.20
  11  -2 -11   39.60    8.70
  -9  11 -11   17.10    5.90
  11  -9  11   25.30    5.10
  -2  11  11   24.30    3.90
  11  -2 -11   20.80    6.70
  -2  11  11   20.90   10.60
  -2  11  11   18.00    4.50
  11  -2 -11   14.00    9.80
 -12  10  11   -0.40    3.00
 -12  10  11    2.50    8.30
  10   2  11    0.10    5.30
   2  10 -11    5.30    6.90
   2  10 -11    1.10    2.00
   2  10 -11   -1.40    2.00
   2  10 -11   -2.60    1.50
  -2  12 -11  -11.00   10.70
 -10  12  11    5.50    5.50
  12  -2  11    2.20    6.60
 -10  12  11    9.30   13.00
  12  -2  11    5.20    5.80
  -2  12 -11   -1.60    2.60
  12 -10 -11   -3.10    3.70
   7   5  11    1.00    3.90
 -12   7  11    8.40    7.20
   5   7 -11    3.80    3.20
 -12   5 -11   -7.70    5.80
   7   5  11    5.40    5.30
  -7  12  11   15.80   12.30
  12  -7 -11    1.60    5.20
  -5  12 -11   17.10   13.00
  -5  12 -11   -1.40    3.40
  12  -5  11    0.60    5.20
  -7  12  11   -3.00    3.90
  12  -5  11   -0.40    6.30
  12  -5  11   -0.50    2.90
   4   8  11   15.60    3.10
   8   4 -11   13.80    5.40
   4   8  11   10.60    2.70
 -12   8 -11   -1.20    8.60
 -12   4  11   16.40    5.30
  -4  12  11   11.10    4.10
  -8  12 -11  -10.20   11.80
  -4  12  11   20.50   12.40
  12  -8  11   18.20    5.60
  12  -4 -11   16.10    7.90
  12  -4 -11   24.20    7.10
  -8  12 -11   32.10    6.20
  12  -4 -11   14.40    7.50
  11   1 -11   13.70    7.10
 -12  11 -11    4.40   10.00
   1  11  11   -2.70    8.80
 -12  11 -11    7.00    6.30
  -1  12  11   11.20    2.90
  -1  12  11   12.40   10.50
  12 -11  11    7.60    3.20
 -11  12 -11    8.00    9.80
  12  -1 -11   15.30    7.00
 -11  12 -11   14.00    6.50
 -13  12  11   -5.90    6.30
 -13  12  11   -0.80   10.20
   1  12 -11    4.50    2.50
  12   1  11   10.00    7.20
 -12  13  11    2.80    6.60
  -1  13 -11    1.10    2.90
  13  -1  11   -3.60    7.00
 -13   9  11  -10.00    8.00
   4   9 -11    0.90    3.00
   4   9 -11   -6.10    7.50
   9   4  11   -5.80    4.50
 -13   4 -11    3.20    3.50
  13  -9 -11    4.60    5.30
  13  -4  11   -2.00    6.80
  -4  13 -11   -9.90   11.10
  -9  13  11   -0.40    4.90
  -4  13 -11    5.10    3.70
  13  -4  11    3.70    6.10
  -9  13  11   -6.60   12.80
   6   7  11   -2.60    3.30
 -13   7 -11   15.50    8.30
   7   6 -11   -3.10    4.00
 -13   6  11   -2.60    6.60
  -7  13 -11   -2.70    4.20
  13  -6 -11    2.10    8.00
  -6  13  11    3.00    4.30
  13  -7  11    8.30    5.80
  -6  13  11   17.30   14.10
  13  -6 -11    4.00    7.70
  -7  13 -11    3.80   13.60
  13  -6 -11    2.00    6.10
   3  10  11   -5.30    8.30
 -13  10 -11   11.30   10.00
  10   3 -11    0.60    5.50
   3  10  11   -0.70    1.40
   3  10  11    2.40    2.10
 -10  13 -11    1.60    5.80
  13  -3 -11    3.20    6.60
  -3  13  11    2.10    3.40
  13  -3 -11   -4.00    7.50
  13 -10  11   -3.70    4.60
  -3  13  11    0.60   12.10
   0  13  11    8.60   12.20
  13   0 -11  -14.00    7.00
 -13  13 -11    4.30    7.10
   0  13  11   -4.40    2.20
 -13  13 -11   -6.70   11.20
 -14  14  11    0.50    7.60
  14   0  11    4.80    8.60
 -14  14  11    3.50   12.60
   0  14 -11    1.50    2.90
   3  11 -11    2.50    2.70
 -14  11  11   -7.50   10.10
  11   3  11    0.20    6.10
  -3  14 -11    6.00   13.80
 -11  14  11   -1.50    6.40
  14 -11 -11   -3.10    4.60
 -11  14  11   11.90   15.90
  14  -3  11    6.30    8.50
  14  -3  11    3.70    7.00
  -3  14 -11    8.40    3.90
   6   8 -11   -3.60    3.80
 -14   8  11    2.30    8.50
   8   6  11   -2.30    4.50
 -14   6 -11   -4.80    6.40
  -8  14  11  -21.80   13.90
  -6  14 -11    6.60   13.80
  -6  14 -11   -4.60    4.30
  14  -6  11    3.00    6.90
  14  -8 -11    4.50    6.30
  -8  14  11   -3.20    5.20
   5   9  11    2.50    3.20
 -14   5  11    4.70    5.10
 -14   9 -11  -11.90    8.90
   9   5 -11   -2.30    5.10
  14  -5 -11    9.00    8.80
  -9  14 -11   -3.50    5.10
  -9  14 -11   10.70   15.50
  -5  14  11    4.30   14.30
  -5  14  11   -0.20    4.40
  14  -9  11   -6.90    5.40
  14  -5 -11    6.50    7.50
   2  12  11   15.10   10.40
 -14  12 -11  -18.50   10.90
  12   2 -11    8.90    7.70
  -2  14  11    2.40    3.40
  -2  14  11  -11.00   11.70
  14 -12  11    7.20    3.70
  14  -2 -11    4.50    8.60
 -12  14 -11   -8.80    6.20
   2  13 -11    4.00    2.80
 -15  13  11   -2.50   12.00
  13   2  11   -4.30    7.50
  -2  15 -11    0.80    3.80
 -13  15  11   -4.20    7.80
  15  -2  11    4.90    8.90
   5  10 -11   -5.40    3.70
 -15  10  11    6.00   10.30
  10   5  11   -2.10    5.50
 -10  15  11   -4.90    6.10
  15 -10 -11    0.20    6.10
 -10  15  11  -10.80   16.00
  15  -5  11   -6.70    9.00
  -5  15 -11    2.50    4.50
  15  -5  11   -0.90    7.30
  -5  15 -11   21.90   17.20
 -15   8 -11    0.60    8.60
   7   8  11    6.10    4.40
   8   7 -11   -3.90    5.00
 -15   7  11   12.20    8.00
  -8  15 -11  -24.10   17.40
  15  -8  11   -1.90    6.30
  -7  15  11    1.90    5.20
  -8  15 -11    0.20    5.40
  -7  15  11   -1.40   16.10
  15  -7 -11   -2.00    7.30
 -15  11 -11   21.20   12.10
  11   4 -11    8.80    7.00
   4  11  11    1.80    2.80
   4  11  11   18.40   10.70
  -4  15  11   -2.20   14.80
  15  -4 -11   19.20    9.90
  15  -4 -11   -6.60    8.30
  15 -11  11    7.20    6.00
 -11  15 -11   -4.40    6.50
  -4  15  11    1.00    4.40
   1  14  11   31.10   13.80
  14   1 -11   -9.60    8.40
 -15  14 -11  -15.40   13.20
 -14  15 -11    2.50    8.20
  -1  15  11   11.60   13.30
  -1  15  11   -2.10    3.40
  15  -1 -11   -8.70    8.30
   1  15 -11   -0.90    2.80
 -16  15  11   -7.20   14.40
  15   1  11    9.90    9.50
  16  -1  11    8.00   10.50
 -15  16  11    1.60    9.00
  -1  16 -11    2.20    3.80
 -16  12  11    7.10   11.70
   4  12 -11    0.80    3.20
  12   4  11    5.80    7.80
 -12  16  11   -6.10    7.30
  16  -4  11    3.20    9.00
  16  -4  11   10.40   10.30
  -4  16 -11    8.90    5.20
  16 -12 -11   -1.90    5.50
 -16   7 -11   -4.00    7.00
   7   9 -11    4.80    5.20
   9   7  11   -1.00    5.40
 -16   9  11   -8.80    9.30
  -7  16 -11    2.20   16.50
  -9  16  11    7.90   19.00
  -7  16 -11   -3.70    5.50
  16  -9 -11   11.20    7.70
  -9  16  11   -6.20    6.30
  16  -7  11   -4.10    7.70
   6  10  11    0.80   11.00
 -16  10 -11   -8.90   10.30
   6  10  11    9.10    4.20
  10   6 -11  -15.00    5.50
  16  -6 -11   -5.50    8.20
  -6  16  11   37.50   19.20
  16 -10  11    0.20    6.90
 -10  16 -11    0.80    6.80
  -6  16  11   -2.20    5.40
 -16  13 -11    9.20   14.00
  13   3 -11    1.10    8.20
  16  -3 -11   -2.50    9.20
 -13  16 -11    7.10    7.70
  -3  16  11    0.70    4.60
  -3  16  11   10.30   15.90
  16   0 -11   -6.70    9.90
 -16  16 -11    3.00   16.70
   0  16  11   -6.40    3.10
  14   3  11  -20.70    8.50
   3  14 -11   -1.20    2.90
 -17  14  11   11.10   13.80
 -14  17  11    0.80    9.30
  -3  17 -11    4.40    4.90
  17  -3  11   -3.00   11.00
 -17  11  11   -2.50   11.40
   6  11 -11    0.40    4.60
  11   6  11    1.10    7.20
   6  11 -11    2.90    4.70
  17 -11 -11    3.80    7.40
 -11  17  11    5.30   24.40
  17  -6  11   -5.10    9.00
  -6  17 -11    4.70    6.10
 -11  17  11    1.60    8.00
 -17   8  11    2.90    8.00
 -17   9 -11    5.00   10.00
   9   8 -11   -0.90    6.40
   8   9  11    4.80    5.50
  -9  17 -11   -4.50   21.60
  17  -9  11   14.60    8.80
  17  -8 -11   -7.90    8.50
  -8  17  11   -5.20    6.70
  -9  17 -11   18.20    7.70
  -8  17  11   40.10   22.30
 -17  12 -11   -1.80   12.60
   5  12  11    1.60    3.90
  12   5 -11   -0.40    7.60
  -5  17  11    0.10    5.70
 -12  17 -11   -3.20    7.70
  17 -12  11   13.90    6.90
  17  -5 -11   16.90   11.20
  -5  17  11   26.20   19.30
 -17  15 -11  -11.40   15.60
  15   2 -11  -19.90    8.90
 -15  17 -11    7.30    9.50
  17  -2 -11   -3.80   11.10
  -2  17  11   -2.40    4.20
 -18  13  11    1.60   13.40
   5  13 -11    1.40    3.60
  13   5  11   -7.70    8.50
  -5  18 -11    8.30    6.20
  18  -5  11    7.40   11.20
 -13  18  11   13.50   10.30
  18 -13 -11   -3.30    6.00
   8  10 -11    2.70    6.70
   8  10 -11   -2.20    6.10
 -18  10  11    4.30   10.20
  10   8  11    0.90    7.00
  -8  18 -11    3.10    6.80
  18 -10 -11    1.90    8.60
 -10  18  11   -2.80    8.10
  18  -8  11    2.20    9.00
   7  11  11    0.20    5.40
  11   7 -11    0.20    7.30
 -18  11 -11    3.90   11.70
  -7  18  11    1.30    6.90
  18 -11  11   10.70    8.60
 -11  18 -11   -7.20    7.90
  18  -7 -11   -5.00    9.90
  -7  18  11  -15.90   23.00
  14   4 -11  -14.00    8.50
 -18  14 -11   11.60   15.30
 -14  18 -11   -5.20    8.70
  -4  18  11   -1.50    5.60
   7  12 -11    6.60    5.50
  12   7  11   -5.30    7.70
 -19  12  11  -13.20   11.90
  19 -12 -11  -22.70    7.60
 -12  19  11    9.80   10.30
  19  -7  11    3.30   10.90
  -7  19 -11    2.60    7.40
   9  10  11   -3.80    6.50
  10   9 -11   -4.30    7.30
  10   9 -11    2.50    8.40
 -19  10 -11    6.00   10.20
  19 -10  11   -0.20    9.00
  19  -9 -11   -6.20    9.60
  -9  19  11   20.30    9.10
 -10  19 -11   -3.70    8.00
  13   6 -11    2.40    8.80
   6  13  11    3.60    5.00
 -19  13 -11   -6.00   13.40
  19  -6 -11   -4.80   12.10
  -6  19  11  -11.20    6.70
  19 -13  11    1.20    7.00
 -13  19 -11   -6.80    9.30
   0   0  12  395.56   39.80
   0   0 -12  399.06   40.00
  -2   1 -12  421.46   43.80
  -2   1  12  424.36   43.70
   1   1  12  410.86   43.70
   1   1 -12  445.06   43.70
  -2   1 -12  465.55   43.80
   1   1  12  423.26   43.40
  -2   1  12  444.66   43.70
  -2   1 -12  445.96   43.70
   1  -2  12  438.96   43.60
   1   1  12  431.26   43.30
   1  -2 -12  426.86   43.30
  -2   1  12  419.76   43.80
  -2   1  12  440.06   43.90
   2  -1 -12  448.26   43.90
  -1   2  12  436.56   43.50
  -1   2  12  428.66   43.60
  -1   2 -12  435.16   43.50
  -1   2  12  411.96   44.00
  -1   2 -12  436.36   43.70
   2  -1 -12  433.16   43.60
   2  -1  12  447.06   43.60
   2  -1 -12  421.86   43.80
  -3   3  12  129.59   13.60
   3   0  12  132.99   13.70
   0   3 -12  129.09   13.30
   3   0  12  119.09   13.70
   0   3 -12  171.78   14.00
   3  -3 -12  130.39   13.30
  -3   3  12  129.69   13.70
  -3   3  12  115.39   13.90
   3  -3 -12  119.79   13.60
  -3   0 -12  121.49   13.10
  -3   0 -12  126.59   13.40
  -3   3  12  120.09   14.50
   0   3 -12  133.29   13.10
   3   0 -12  383.66   39.30
   0   3  12  388.26   38.50
  -3   3 -12  417.26   39.30
   0   3  12  363.56   38.40
  -3   0  12  388.16   38.70
  -3   3 -12  375.66   38.90
   3  -3  12  386.46   38.70
   2   2 -12  129.79   13.30
  -4   2 -12  124.79   13.50
  -4   2  12  125.09   13.90
   2   2  12  136.09   13.40
   2   2 -12  128.59   13.40
  -4   2  12  136.79   13.90
  -4   2 -12  112.89   13.90
  -4   2 -12  121.99   13.70
   2   2  12  119.09   12.90
  -4   2  12  134.39   13.70
  -2   4 -12  125.29   13.20
   4  -2  12  130.79   13.40
   4  -2 -12  128.89   13.40
  -2   4 -12  124.19   14.20
   4  -2  12  125.19   13.80
  -2   4  12  127.59   14.10
   4  -2 -12  107.29   13.90
  -2   4  12  128.99   13.20
   1   4 -12  203.28   18.30
   4   1  12  180.48   18.90
  -5   4  12  193.88   19.30
  -5   4  12  178.58   19.60
   1   4 -12  164.98   18.20
   4   1  12  168.58   19.10
  -5   1 -12  190.78   19.20
  -5   1 -12  179.78   19.10
   4  -5 -12  188.68   18.30
  -5   4  12  188.78   19.70
   4  -5 -12  174.08   18.20
  -5   4  12  159.48   20.30
  -4   5  12  169.08   20.40
   5  -1  12  186.08   19.00
  -1   5 -12  170.08   19.50
  -4   5  12  194.28   19.00
   5  -4 -12  173.98   19.40
   5  -4 -12  169.98   18.90
  -4   5  12  186.48   19.20
  -4   5  12  185.28   19.10
  -1   5 -12  188.58   18.50
   5  -4 -12  165.18   19.80
   5  -1  12  173.68   19.50
   5  -4 -12  195.98   20.20
  -1   5 -12  180.48   18.50
   5  -1  12  189.18   19.50
  -5   4 -12  271.47   27.90
  -5   4 -12  256.17   27.50
  -5   1  12  267.77   27.10
  -5   4 -12  273.17   27.20
   4  -5  12  251.07   26.50
   4  -5  12  276.37   26.60
   4   1 -12  266.97   27.30
  -1   5  12  255.27   26.50
  -4   5 -12  238.28   27.40
  -1   5  12  263.57   28.40
   5  -4  12  253.27   27.00
   5  -1 -12  281.77   27.90
  -1   5  12  289.17   26.60
   5  -1 -12  273.17   27.20
  -4   5 -12  224.88   27.00
   5  -1 -12  250.27   27.70
  -4   5 -12  282.47   28.40
   5  -4  12  277.67   27.70
   6  -6 -12  356.86   37.40
   6   0  12  370.06   38.10
  -6   6  12  349.87   39.30
   0   6 -12  357.86   38.70
   0   6 -12  322.07   36.90
   6   0  12  379.96   37.60
   6   0  12  346.57   38.10
   0   6 -12  415.46   37.00
  -6   6  12  382.46   38.00
  -6   6  12  395.96   38.30
  -6   6  12  390.96   38.40
   3   3 -12  327.07   32.20
  -6   3 -12  292.47   32.50
  -6   3  12  349.77   33.10
  -6   3  12  307.37   33.00
  -6   3  12  335.07   32.80
   3   3 -12  320.17   32.40
  -6   3 -12  283.17   33.10
   3   3  12  316.47   32.00
  -6   3 -12  315.97   33.00
   3   3  12  322.87   32.20
  -3   6  12  318.17   32.30
   6  -3  12  316.97   33.10
   6  -3 -12  290.97   33.00
  -3   6  12  320.47   32.80
   6  -3  12  315.57   32.60
  -3   6 -12  314.67   32.30
  -3   6 -12  327.77   33.50
  -3   6  12  324.67   33.70
   6  -3 -12  319.97   32.60
   6   0 -12  292.27   30.70
   6  -6  12  287.97   30.20
  -6   6 -12  310.37   31.10
  -6   6 -12  283.77   30.80
  -6   6 -12  303.77   31.50
   0   6  12  321.47   32.50
   6   0 -12  308.77   31.20
   6   0 -12  279.97   31.30
  -7   5  12  239.28   23.50
   2   5 -12  209.58   21.50
  -7   2 -12  201.98   22.30
   5   2  12  212.08   22.40
  -7   5  12  199.98   23.20
  -7   5  12  239.18   22.80
   5   2  12  226.28   22.20
   5   2  12  212.98   22.30
  -7   2 -12  216.78   22.70
   2   5 -12  225.18   21.60
  -7   2 -12  211.38   22.70
   7  -2  12  223.28   23.20
   7  -2  12  205.28   22.50
   7  -5 -12  224.88   23.70
   7  -2  12  191.48   23.00
  -5   7  12  218.78   22.40
  -5   7  12  191.48   22.50
   7  -5 -12  205.78   22.50
  -2   7 -12  227.08   23.80
   7  -5 -12  201.78   23.10
  -2   7 -12  199.08   22.00
  -2   7 -12  215.48   21.90
  -5   7  12  221.58   24.50
  -5   7  12  222.48   22.50
  -7   2  12  123.79   13.90
  -7   5 -12  128.49   13.70
  -7   2  12  120.49   13.60
   5   2 -12  115.19   13.50
  -7   5 -12  114.39   14.50
   5   2 -12  124.69   13.80
  -7   5 -12  132.29   15.40
   7  -5  12  108.89   14.60
  -2   7  12  126.39   13.20
   7  -2 -12  108.49   14.50
   7  -5  12  114.99   13.50
  -5   7 -12  129.89   16.40
   7  -2 -12  128.69   13.90
  -5   7 -12  120.99   13.50
   7  -2 -12  132.29   15.30
  -2   7  12  122.09   12.80
  -5   7 -12  123.79   14.30
  -2   7  12  148.29   16.70
   7   1  12  112.49   14.50
   7   1  12  120.09   14.50
  -8   7  12  119.39   14.50
  -8   7  12  126.79   15.30
  -8   7  12  112.99   15.30
   1   7 -12  127.69   16.20
   7   1  12  138.29   14.70
   8  -1  12  127.09   15.10
  -1   8 -12  125.19   12.80
  -1   8 -12  114.89   12.80
  -1   8 -12  116.89   16.10
   8  -7 -12  116.39   15.80
   8  -1  12  127.99   14.10
  -7   8  12  147.39   17.10
   8  -7 -12  118.69   13.50
   8  -7 -12  136.19   16.10
   8  -1  12  140.09   15.20
  -7   8  12  123.39   15.00
  -7   8  12  119.19   14.40
  -7   8  12  120.59   14.90
   4   4 -12  104.19   12.60
  -8   4  12  129.99   14.20
  -8   4 -12  111.39   13.80
  -8   4 -12   95.89   13.10
   4   4  12  118.39   12.40
   4   4 -12  116.99   12.50
  -8   4  12  120.09   13.70
   4   4  12  111.39   12.10
  -8   4  12  130.49   14.40
  -4   8  12  123.29   14.10
  -4   8  12  113.69   16.20
  -4   8  12  100.69   12.50
   8  -4  12  121.59   14.20
   8  -4 -12  114.89   14.70
   8  -4  12  101.49   14.00
  -4   8 -12  115.69   12.60
  -4   8 -12  133.69   16.30
   8  -4 -12  127.19   14.40
   8  -4 -12  118.09   13.40
   8  -4  12  116.19   13.20
  -4   8 -12  103.59   12.90
  -8   7 -12  135.49   15.80
   7   1 -12  129.49   15.40
   1   7  12  127.09   17.80
   7   1 -12  126.69   14.80
   7   1 -12  122.49   15.90
  -8   7 -12  132.29   16.60
  -8   7 -12  125.19   15.20
   8  -7  12  113.99   14.20
  -7   8 -12  131.99   15.20
  -1   8  12  129.69   17.80
  -7   8 -12  144.39   16.40
   8  -1 -12  137.99   16.40
  -1   8  12  125.59   13.40
   8  -1 -12  129.09   15.20
   8  -1 -12  133.39   16.10
   8  -7  12  156.38   17.00
  -7   8 -12  114.09   15.30
  -1   8  12  142.39   13.40
  -9   9  12   56.19   10.10
  -9   9  12   64.99    9.30
   9   0  12   49.90    9.50
   9   0  12   67.49    9.70
  -9   9  12   59.39   13.70
   0   9 -12   65.29   11.60
   0   9 -12   59.79    6.80
   0   9 -12   59.19    6.50
   9  -9 -12   63.29    7.00
  -9   9  12   53.59   10.30
  -9   6  12  201.28   23.40
   6   3  12  214.38   22.20
  -9   3 -12  222.78   22.80
   3   6 -12  195.68   21.30
   6   3  12  206.58   22.20
   6   3  12  189.08   21.80
   3   6 -12  212.68   21.40
  -9   6  12  202.98   23.60
  -9   6  12  204.38   22.70
  -6   9  12  217.18   25.90
   9  -3  12  206.78   23.50
  -6   9  12  204.28   22.50
  -3   9 -12  208.48   24.50
  -6   9  12  210.68   22.40
   9  -6 -12  220.78   24.90
   9  -6 -12  210.88   22.50
  -3   9 -12  213.28   21.90
   9  -3  12  201.78   23.20
   9  -6 -12  212.38   23.30
   9  -3  12  217.88   22.60
  -3   9 -12  216.28   21.70
  -9   6 -12  169.78   16.50
   6   3 -12  142.69   16.50
  -9   3  12  137.89   16.50
  -9   6 -12  155.08   18.30
   3   6  12  139.19   14.70
   3   6  12  144.49   15.00
  -9   6 -12  153.68   17.30
   6   3 -12  138.09   16.10
   9  -3 -12  156.78   16.60
   9  -3 -12  153.58   18.10
  -3   9  12  129.19   16.00
   9  -3 -12  162.38   18.20
  -6   9 -12  146.19   16.10
   9  -6  12  134.19   17.70
  -3   9  12  129.89   19.30
  -3   9  12  135.99   16.20
  -3   9  12  145.49   15.40
  -9   9 -12  163.48   18.90
   9   0 -12  120.49   18.20
  -9   9 -12  154.68   17.20
   0   9  12  106.69   19.20
  -9   9 -12  139.89   17.50
   9  -9  12  146.79   15.00
   9   0 -12  156.98   18.00
   2   8 -12  120.79   10.80
   8   2  12   89.39   12.80
 -10   8  12   93.29   14.40
   2   8 -12   91.99   10.60
   8   2  12   96.69   13.40
   2   8 -12  112.99   15.30
  -8  10  12  108.69   16.30
  -2  10 -12   86.79   11.40
  -2  10 -12  104.79   11.40
  10  -2  12  100.79   14.20
  -2  10 -12  124.29   16.30
  10  -2  12   98.79   13.90
  -8  10  12   95.59   13.00
  10  -2  12  129.39   13.50
  -8  10  12  111.19   14.00
  10  -8 -12  115.59   12.70
   5   5 -12  108.29   13.60
 -10   5 -12  111.09   14.20
   5   5  12  108.89   12.80
   5   5 -12  115.59   13.30
 -10   5  12  127.09   14.80
   5   5  12  117.69   13.10
 -10   5  12  105.89   14.80
 -10   5 -12  153.58   16.20
  10  -5 -12  110.79   15.40
  -5  10  12  114.09   13.60
  -5  10 -12  112.59   13.40
  -5  10  12  122.19   18.10
  10  -5  12  139.49   14.80
  10  -5 -12  134.09   14.90
  10  -5  12  123.49   15.40
  10  -5 -12  105.09   15.70
  10  -5  12  153.38   16.60
 -10   8 -12  146.79   18.40
   8   2 -12  120.29   17.30
   2   8  12  174.18   20.50
   8   2 -12  142.59   16.60
  -2  10  12  122.79   14.90
  -2  10  12  110.49   19.10
  10  -8  12  136.29   15.40
  10  -2 -12  164.98   18.00
  -2  10  12  133.39   14.40
  10  -2 -12  132.29   16.40
  -8  10 -12  126.49   16.10
  10  -2 -12  163.68   18.30
 -11  10  12   67.99   12.30
   1  10 -12   53.89    5.90
   1  10 -12   47.40   11.20
   1  10 -12   52.59    6.20
  10   1  12   48.60    9.40
 -11  10  12   69.99   10.00
  -1  11 -12   51.09    6.50
  -1  11 -12   61.79    6.60
 -10  11  12   53.49    9.10
 -10  11  12   18.00   14.10
  -1  11 -12   47.80   12.00
  11  -1  12   41.20    9.60
 -10  11  12   43.80   11.10
  11 -10 -12   53.39    7.10
 -11   7  12   28.50    9.80
 -11   4 -12   45.20    8.30
 -11   7  12   27.50    7.70
   4   7 -12   58.49    6.50
   7   4  12   41.80    7.20
   4   7 -12   53.99    6.40
   7   4  12   54.09    8.30
  -4  11 -12   46.60    6.90
  11  -4  12   49.30    8.50
  -7  11  12   42.70    7.60
  -4  11 -12   46.40   12.40
  -7  11  12   69.39   14.30
  11  -7 -12   57.19    9.80
  11  -7 -12   46.20    8.20
  11  -4  12   50.99    9.70
  11  -4  12   54.99    9.80
   4   7  12   34.20    4.80
   4   7  12   42.70    5.20
 -11   7 -12   42.40   10.00
 -11   7 -12   29.30    7.10
   7   4 -12   43.20    6.80
  -4  11  12   28.30   12.10
  -4  11  12   37.50    5.90
  11  -7  12   34.60    7.00
  -7  11 -12   42.50   12.80
  11  -4 -12   39.10    8.00
  -7  11 -12   46.50    7.00
  11  -4 -12   30.10    9.10
  11  -4 -12   43.70    9.00
 -11  10 -12   39.50   11.70
 -11  10 -12   53.19    9.40
   1  10  12   58.79   13.20
  10   1 -12   43.90    9.40
  -1  11  12   49.40    6.30
  -1  11  12   62.09   13.70
  11 -10  12   61.99    7.30
 -10  11 -12   63.29    9.10
  11  -1 -12   38.40   10.00
  -1  11  12   52.29    6.60
 -10  11 -12   54.89   12.00
   0  12 -12  140.69   14.00
 -12  12  12  129.89   19.70
  12   0  12  120.49   17.70
 -12  12  12  107.59   16.90
   0  12 -12  123.49   19.90
   3   9 -12  142.49   20.40
   3   9 -12  166.48   16.10
   9   3  12  176.78   18.60
   3   9 -12  134.39   15.80
 -12   9  12  169.08   19.20
 -12   9  12  162.88   20.40
  -9  12  12  118.09   17.80
  12  -3  12  155.28   20.00
  -9  12  12  175.08   24.30
  12  -9 -12  134.99   17.40
  -3  12 -12  156.08   16.60
  12  -3  12  166.28   19.00
  -3  12 -12  170.68   23.50
   6   6  12  151.28   16.20
 -12   6  12  129.79   18.20
   6   6 -12  143.09   16.40
  12  -6 -12  154.38   19.40
  -6  12  12  141.39   16.90
  -6  12 -12  135.09   16.60
  -6  12 -12  198.78   23.50
  12  -6 -12  135.49   19.40
  12  -6  12  125.69   19.40
  12  -6  12  148.69   19.20
  -6  12  12  151.18   22.80
  12  -6  12  154.78   17.80
  12  -6 -12  134.89   17.60
 -12   9 -12  167.88   21.80
   3   9  12  186.68   16.50
 -12   9 -12  164.58   19.50
   3   9  12  141.29   16.10
   9   3 -12  140.39   18.90
   3   9  12  161.98   23.20
  -9  12 -12  146.39   18.90
  12  -3 -12  181.18   20.10
  -3  12  12  148.09   23.80
  12  -9  12  157.28   18.20
  -3  12  12  161.28   17.30
  12  -3 -12  151.48   20.80
   0  12  12   92.79    8.50
   0  12  12   84.89   16.30
   0  12  12   53.09    8.50
 -12  12 -12   92.59   12.50
 -12  12 -12   72.39   15.00
  12   0 -12   78.59   12.90
   2  11 -12   59.59    7.20
  11   2  12   51.69   10.60
 -13  11  12   58.39   13.60
  13  -2  12   64.69   12.30
  -2  13 -12   70.79    8.10
  -2  13 -12   70.79   16.20
  13 -11 -12   59.49    8.40
 -11  13  12   52.39   10.80
 -11  13  12   57.69   17.80
 -13   5 -12   91.09   12.20
   5   8 -12   98.59   10.80
 -13   8  12   93.29   14.50
   8   5  12   67.19   11.20
  13  -5  12   72.29   13.60
  -5  13 -12   89.19   17.90
  -5  13 -12   84.69   11.10
  -8  13  12   68.29   19.00
  13  -8 -12   88.99   12.30
  -8  13  12   86.79   12.10
  13  -5  12  105.79   13.30
 -13   8 -12   97.29   15.20
 -13   5  12   87.89   12.40
   8   5 -12  108.39   12.60
   5   8  12   95.29   10.70
  -5  13  12   71.79   19.90
  -5  13  12   84.39   11.60
  13  -5 -12   78.29   14.20
  -8  13 -12   96.99   19.30
  13  -8  12   88.99   12.40
  13  -5 -12   85.49   13.20
  -8  13 -12   90.49   12.40
   2  11  12   55.49   13.40
  11   2 -12   35.10    9.40
 -13  11 -12   18.90   11.90
  13  -2 -12   36.00   10.60
 -11  13 -12   37.60    8.70
  -2  13  12   44.20   14.40
  13 -11  12   38.20    6.60
  -2  13  12   43.60    6.00
  13   1  12   22.30    8.90
 -14  13  12    4.20    8.00
   1  13 -12   20.10    4.00
 -14  13  12   13.20   12.40
 -13  14  12   30.60    9.70
  14  -1  12   29.70   10.30
  -1  14 -12   28.50    4.70
  10   4  12   18.10    7.00
   4  10 -12   27.00    4.80
 -14  10  12   19.10   11.10
 -10  14  12   34.80    7.80
  14  -4  12   28.90    9.70
  14  -4  12   32.40    8.70
 -10  14  12   20.00   16.00
  -4  14 -12   43.10   14.80
  -4  14 -12   29.40    5.60
  14 -10 -12   10.80    6.30
   7   7  12   29.20    5.30
 -14   7 -12   10.10    8.90
 -14   7  12    1.90    7.70
   7   7 -12   21.60    5.80
  -7  14  12    9.30   15.30
  -7  14 -12   25.10    6.10
  14  -7  12    1.70    6.50
  14  -7 -12   22.50    7.80
  -7  14 -12   15.00   14.50
  -7  14  12   10.10    5.50
  10   4 -12   20.20    7.70
   4  10  12   26.20    4.60
   4  10  12   24.50   11.70
 -14  10 -12   42.00   12.60
  14  -4 -12   28.00   10.40
  14 -10  12   30.50    7.40
 -10  14 -12   39.30    8.20
  14  -4 -12   35.50    9.70
  -4  14  12   38.80    6.30
  -4  14  12   29.70   16.00
   1  13  12   13.00   13.10
  13   1 -12   30.30    9.70
 -14  13 -12   12.20    8.40
 -14  13 -12   23.80   13.80
 -13  14 -12   27.30    8.70
  -1  14  12   42.30   15.90
  -1  14  12   24.30    4.60
  14  -1 -12   32.60   10.70
 -15  15  12   29.50   10.70
 -15  15  12   31.30   15.90
  15   0  12   34.50   12.30
   0  15 -12   37.30    5.60
  12   3  12   33.10    9.80
   3  12 -12   53.89    6.20
 -15  12  12   70.69   15.10
  15 -12 -12   46.60    7.60
  15  -3  12   53.79   12.20
  -3  15 -12   27.10    6.80
 -12  15  12   56.39   10.70
 -15   6 -12   52.79    9.40
   9   6  12   50.09    8.80
   6   9 -12   52.49    8.20
 -15   9  12   47.90   12.50
  -9  15  12   87.89   21.70
  -6  15 -12   59.49    9.00
  -6  15 -12   61.49   18.60
  -9  15  12   31.70    9.20
  15  -9 -12   51.09   10.10
  15  -6  12   46.80   10.50
   6   9  12   55.19    8.00
 -15   9 -12   43.70   12.90
 -15   6  12   55.29    9.70
   9   6 -12   71.69   10.70
  -6  15  12   51.19   19.90
  -9  15 -12   40.60   19.20
  15  -6 -12   52.39   11.40
  15  -9  12   70.29   10.90
  -6  15  12   53.39    9.30
  -9  15 -12   58.69   10.20
 -15  12 -12   71.29   16.50
  12   3 -12   68.69   12.40
   3  12  12   37.40   14.00
   3  12  12   71.69    7.40
 -12  15 -12   45.70   11.40
  15  -3 -12   69.79   14.40
  -3  15  12   70.69   18.80
  -3  15  12   65.49    9.00
  15 -12  12   53.29    9.10
  15   0 -12   28.40   11.70
   0  15  12   44.50    5.90
 -15  15 -12   24.70   16.60
 -15  15 -12   33.10   11.60
   2  14 -12   25.80    4.40
  14   2  12   27.00   11.00
 -16  14  12   51.29   16.00
  16  -2  12   42.30   12.80
 -14  16  12   29.40   10.20
  -2  16 -12   21.00    5.50
 -16  11  12   48.20   13.70
   5  11 -12   32.40    6.00
  11   5  12   26.60    8.60
  -5  16 -12   32.40    7.20
  16 -11 -12   24.10    8.30
 -11  16  12   24.50   20.10
  16  -5  12   40.10   11.10
 -11  16  12   30.20    9.20
 -16   8 -12   38.20   12.00
 -16   8  12   52.19   11.80
   8   8 -12   69.79   10.00
   8   8  12   44.60    8.70
  -8  16 -12   53.49    9.90
  -8  16  12   49.99   10.00
  -8  16 -12   82.99   21.80
  -8  16  12   89.69   25.50
  16  -8 -12   58.79   11.60
  16  -8  12   50.89   10.70
 -16  11 -12   34.80   13.60
  11   5 -12   29.80    9.30
   5  11  12   45.60   13.50
   5  11  12   44.50    6.00
  16 -11  12   28.40    8.60
  -5  16  12   61.99   20.00
 -11  16 -12   23.90    8.80
  -5  16  12   32.20    7.50
  16  -5 -12   24.10   10.70
 -16  14 -12   35.40   15.90
  14   2 -12   10.10   10.10
  -2  16  12   28.50    5.60
  16  -2 -12   21.40   11.20
  -2  16  12   37.50   18.00
 -14  16 -12   15.40    9.60
 -17  16  12    3.10   16.50
  16   1  12   16.10   11.40
  17  -1  12   20.50   12.60
  -1  17 -12   13.00    4.70
 -17  13  12   30.30   14.30
   4  13 -12   18.80    4.10
  13   4  12    2.90    8.80
  -4  17 -12    6.70    5.70
 -13  17  12    4.40    9.10
  17  -4  12   24.50   13.80
  17 -13 -12   13.40    6.80
  17  -4  12   44.00   12.20
 -17  10  12    7.50   11.00
   7  10 -12   26.00    6.80
  10   7  12   28.20    7.90
 -10  17  12    9.50    8.10
  -7  17 -12    8.60    6.70
  17  -7  12   22.10   10.00
 -10  17  12   36.50   23.10
  17 -10 -12   18.50    8.40
   7  10  12   40.00   14.00
   7  10  12   10.80    5.50
  10   7 -12   14.00    7.50
 -17  10 -12    6.20   11.20
 -10  17 -12    4.00    7.70
  -7  17  12    7.90    6.90
  17 -10  12   22.70    8.90
  17  -7 -12   28.50   10.40
  -7  17  12   19.80   20.80
 -17  13 -12   44.20   15.80
   4  13  12   17.10    4.00
  13   4 -12    4.10    8.70
  17 -13  12   16.40    5.90
  17  -4 -12   32.20   12.70
 -13  17 -12   13.60    9.50
  -4  17  12   10.60    6.00
  -4  17  12   25.90   18.70
  16   1 -12   10.90   11.00
 -17  16 -12  -11.40   16.80
  -1  17  12    9.90    4.60
  17  -1 -12   24.40   12.20
 -18  15  12   18.10   16.10
  15   3  12   28.10   11.10
  -3  18 -12   14.40    6.10
 -15  18  12   22.20   12.30
  18  -3  12   32.70   13.80
  12   6  12   13.50    9.70
 -18  12  12   41.40   14.10
 -12  18  12   26.80   10.70
  18 -12 -12   33.80    9.10
  18  -6  12   29.60   12.30
  -6  18 -12   35.10    8.40
   9   9 -12   27.70    8.70
 -18   9  12   19.40   10.20
 -18   9 -12   28.80   10.40
   9   9  12   24.40    8.10
  -9  18  12   37.50   10.10
  18  -9  12   40.80   11.20
  -9  18  12   34.10   27.80
  18  -9 -12   40.30   11.30
  -9  18 -12   28.30    9.40
   6  12  12   23.90    6.00
  12   6 -12    5.50    8.40
 -18  12 -12   44.20   14.20
  18  -6 -12   11.20   11.90
  -6  18  12   28.80   22.20
  -6  18  12   19.40    7.60
 -12  18 -12    7.90    9.40
  18 -12  12   28.50    8.50
 -18  15 -12   27.50   17.10
  15   3 -12   29.80   11.80
  18  -3 -12   22.70   13.60
  -3  18  12    6.70    5.50
 -15  18 -12    8.50   11.00
   8  11 -12   32.80    8.40
 -19  11  12    9.60   11.90
  11   8  12   41.40   10.40
 -11  19  12   29.30   11.20
  -8  19 -12   18.70    8.80
  19  -8  12   31.20   11.70
  19 -11 -12   38.60   10.90
  11   8 -12   38.00   10.00
   8  11  12   35.20    7.90
 -19  11 -12   20.20   12.80
  -8  19  12   10.20    8.80
 -11  19 -12   34.70   10.60
  19  -8 -12   26.10   11.90
  19 -11  12   -1.40    9.40
  -1   1  13    0.10    1.20
  -1   1  13    0.10    1.30
   1  -1 -13    2.90    2.10
  -1   1  13    1.60    1.70
  -1   1  13   -2.50    1.60
  -1   1  13    0.10    1.70
   1  -1 -13    1.10    1.60
   0  -1  13    0.50    0.80
   0   1 -13    0.20    1.20
  -1   0 -13   -2.90    1.30
   1   0  13    2.40    2.10
   1  -1 -13   -0.40    1.20
   0   2  13   -1.50    1.40
  -2   0  13   -1.40    1.60
  -2   2 -13   -2.90    2.40
   2  -2  13    1.40    1.30
  -2   2 -13    0.80    1.60
   2   0 -13    1.90    2.70
   2   0 -13    0.60    3.00
   1  -3  13   -0.60    2.10
  -3   2  13    2.00    2.60
  -3   1 -13    1.90    2.30
   2  -3 -13   -2.60    1.10
  -3   2  13   -7.40    3.30
  -3   2  13    0.30    2.70
   2   1  13    1.10    1.30
   1   2 -13    0.20    1.70
   1   2 -13   -0.90    2.00
  -3   1 -13   -2.90    2.50
   2   1  13   -0.50    2.20
  -3   2  13   -0.40    0.50
   1   2 -13    2.30    2.20
   3  -2 -13   -2.10    1.80
   3  -2 -13   -4.80    3.00
  -2   3  13   -1.20    1.80
   3  -1  13    2.50    1.70
   3  -1  13   -0.70    2.20
   3  -2 -13   -3.60    2.50
  -2   3  13   -0.90    1.90
   3  -2 -13    2.30    3.30
  -1   3 -13  -10.30    2.50
  -1   3 -13   -0.80    1.30
  -2   3  13    1.80    3.50
   3  -1  13    3.80    2.90
   4   0  13    0.30    1.70
  -4   4  13    4.90    2.50
  -4   4  13   -1.50    3.50
  -4   4  13   -2.30    2.70
   4   0  13   -3.10    2.60
   0   4 -13    1.60    1.50
   4  -4 -13   -2.40    1.50
   4  -4 -13    1.20    2.30
  -4   0 -13   -0.40    1.60
   0   4 -13    2.00    2.90
   0   4 -13   -0.70    1.00
  -4   4  13    1.00    2.50
   4   0  13    2.10    2.50
   1   3  13   21.40    2.60
   3  -4  13   24.20    2.60
  -4   3 -13   22.80    4.30
   3   1 -13   23.00    4.10
  -4   1  13   23.90    4.00
  -4   3 -13   22.30    4.80
   1   3  13   20.70    2.40
  -1   4  13   21.60    2.80
  -1   4  13   21.40    5.30
  -1   4  13   19.00    2.80
  -3   4 -13   32.60    5.70
  -3   4 -13   23.00    3.50
   4  -3  13   18.70    4.30
   4  -3  13   21.00    3.40
   4  -1 -13   21.90    3.70
   4  -1 -13   21.70    5.00
   4  -1 -13   20.70    4.30
  -3   4 -13   28.30    4.10
  -5   3  13   12.00    3.80
  -5   3  13    8.10    3.50
  -5   2 -13    5.70    3.50
   3   2  13    5.20    1.80
  -5   2 -13    2.00    2.40
   2   3 -13   11.00    2.30
   2   3 -13    6.50    2.00
  -5   3  13   14.10    3.10
  -5   2 -13    8.50    3.10
   3   2  13    7.70    2.50
   5  -3 -13    6.80    3.70
  -2   5 -13    7.90    4.60
   5  -2  13    5.00    3.40
  -3   5  13    5.00    2.20
   5  -2  13   13.10    2.80
   5  -3 -13    6.50    4.10
  -3   5  13    7.60    2.40
  -3   5  13    3.20    3.90
  -2   5 -13   15.30    2.30
   5  -3 -13    3.80    2.80
   5  -2  13    9.50    3.50
  -2   5 -13    9.20    2.30
   5   0 -13   -1.40    3.20
  -5   5 -13   -4.20    2.30
   0   5  13   -1.20    4.60
   5  -5  13    3.50    1.90
   5   0 -13    4.10    2.70
  -5   5 -13   -0.30    2.90
   5   0 -13    0.10    3.50
  -5   5 -13   18.20    4.60
   5  -6 -13   -0.20    0.70
   5   1  13   -4.00    2.50
  -6   5  13   -4.90    3.50
   1   5 -13   -0.10    0.60
   1   5 -13   -3.40    3.90
   1   5 -13    0.30    0.80
  -6   5  13   -1.00    2.80
  -6   5  13   -7.80    5.70
  -6   5  13    4.60    3.60
  -6   1 -13   -3.90    2.20
   5   1  13   -1.90    2.70
   5  -6 -13    0.50    0.70
   6  -1  13   -2.20    2.50
   6  -5 -13    2.50    3.90
   6  -5 -13   -3.80    2.00
  -5   6  13   -0.70    3.00
   6  -5 -13   -0.10    3.20
  -1   6 -13   -0.50    1.40
   6  -5 -13    0.30    3.90
  -1   6 -13    0.70    1.40
   6  -1  13    0.00    3.30
  -5   6  13    1.20    2.70
   6  -1  13   -2.00    2.90
  -5   6  13    5.70    4.50
  -5   6  13   -1.90    2.70
  -1   6 -13    1.50    3.70
   4   2 -13   17.30    3.70
   2   4  13   11.10    1.70
  -6   4 -13   13.00    3.40
  -6   2  13   10.20    3.70
   4   2 -13   14.90    3.40
  -6   4 -13   22.50    5.30
  -6   2  13   14.30    4.10
  -6   2  13   12.40    3.50
  -6   4 -13   17.60    4.50
   2   4  13   16.30    2.40
  -4   6 -13   17.40    3.20
   6  -2 -13   15.90    4.70
  -2   6  13   22.70    6.00
  -4   6 -13   15.60    6.50
   6  -2 -13    5.80    4.30
   6  -2 -13   13.70    3.70
  -2   6  13   16.10    2.90
   6  -4  13   14.00    3.30
  -2   6  13   13.90    2.50
   6  -4  13   19.30    4.60
  -7   7  13   -1.20    4.10
  -7   7  13   -0.10    4.00
   7   0  13   -0.50    2.70
   0   7 -13    0.20    1.00
   7   0  13    3.70    3.60
   7  -7 -13    1.40    2.00
   7   0  13   -5.90    3.40
   0   7 -13   -0.40    1.40
   0   7 -13    0.50    4.30
  -7   7  13    4.80    7.60
  -7   7  13   -4.70    2.70
   4   3  13    3.60    1.80
  -7   3 -13    0.30    3.30
  -7   3 -13    4.40    4.20
  -7   4  13    2.00    3.90
  -7   4  13    3.60    3.10
  -7   3 -13    2.80    2.80
   3   4 -13    1.70    2.20
   4   3  13    5.50    2.50
   3   4 -13    2.10    1.90
  -7   4  13    2.10    4.20
  -3   7 -13    2.40    6.10
  -4   7  13    5.30    2.40
   7  -3  13    1.30    3.00
  -3   7 -13    1.90    2.30
  -3   7 -13    3.70    2.10
   7  -3  13    0.40    3.80
   7  -4 -13   -0.10    4.30
   7  -4 -13   -2.60    3.70
  -4   7  13    6.20    6.10
  -4   7  13    0.10    2.40
   7  -4 -13   -4.40    2.90
   7  -3  13    6.60    4.00
   6   1 -13    7.60    3.80
   6  -7  13   13.60    1.90
  -7   1  13   17.50    2.70
   6  -7  13   11.70    1.70
   1   6  13   11.90    6.50
   6   1 -13    3.10    4.70
  -7   6 -13   15.90    4.70
  -7   6 -13   15.20    5.60
  -7   6 -13    7.20    3.60
  -7   1  13   13.50    2.70
   7  -1 -13    5.10    3.60
  -1   7  13   11.50    2.00
   7  -1 -13   27.90    5.40
  -1   7  13    5.90    5.90
   7  -6  13   16.30    3.40
  -1   7  13   13.50    2.00
  -6   7 -13   17.40    3.80
  -6   7 -13   14.10    4.20
   7  -6  13   19.70    5.00
   7  -1 -13   20.80    5.40
  -6   7 -13   12.50    4.80
  -8   6  13   -0.50    1.60
  -8   2 -13   -1.80    3.20
  -8   6  13    4.00    5.20
  -8   6  13    4.70    4.90
   2   6 -13    2.80    1.20
   6   2  13   -0.40    3.00
   6   2  13    2.50    2.50
   2   6 -13    1.80    1.20
  -6   8  13   11.50    4.00
  -2   8 -13    2.80    1.90
  -6   8  13    1.90    7.20
   8  -6 -13    5.70    3.20
   8  -6 -13   -1.50    4.60
  -6   8  13    6.30    3.80
  -6   8  13    3.20    3.40
   8  -6 -13    1.50    4.10
   8  -6 -13    0.50    5.20
   8  -2  13    0.60    3.40
   8  -2  13    1.00    4.20
  -2   8 -13   -1.60    1.80
  -2   8 -13    1.40    6.60
   8  -2  13    2.50    4.30
   3   5  13    6.20    1.50
  -8   5 -13    7.30    5.40
  -8   3  13   15.70    4.60
   5   3 -13    2.30    2.90
  -8   3  13   12.80    4.10
  -8   3  13    1.30    2.80
  -8   5 -13    1.50    4.10
  -8   5 -13    3.70    3.30
   5   3 -13    8.30    3.40
   3   5  13    6.00    2.10
  -3   8  13   10.20    6.60
   8  -3 -13    3.70    4.60
  -5   8 -13    6.80    6.90
   8  -3 -13   16.40    4.10
  -3   8  13    3.80    2.40
   8  -5  13    0.40    3.30
   8  -5  13   12.40    5.10
  -5   8 -13    8.00    3.00
  -3   8  13    1.10    3.20
  -8   8 -13    3.60    4.50
   8  -8  13    0.20    2.00
  -8   8 -13   -2.60    5.60
   0   8  13   -5.00    6.10
   8   0 -13   -2.00    4.40
   8   0 -13    5.40    4.10
  -8   8 -13    0.00    3.60
   8   0 -13    9.50    5.60
   1   8 -13    9.60    5.70
   1   8 -13    6.60    1.60
  -9   8  13    9.00    4.30
  -9   8  13    8.40    6.10
   8   1  13    6.30    4.30
   1   8 -13    5.70    1.20
   8   1  13   -0.60    4.60
  -9   8  13    8.10    5.60
   9  -8 -13    5.80    3.20
   9  -1  13   16.00    5.60
  -1   9 -13   -2.30    6.50
  -1   9 -13    5.60    2.10
  -8   9  13   10.50    5.80
  -1   9 -13    8.00    2.30
  -8   9  13    3.00    9.40
   9  -1  13    5.10    4.10
   9  -1  13    6.70    5.10
  -8   9  13   -4.40    3.90
  -8   9  13   13.40    5.50
   4   5 -13    1.90    2.40
  -9   4 -13   -5.10    4.60
   5   4  13   -3.30    1.90
  -9   4 -13    0.30    3.10
   4   5 -13   -0.90    2.60
  -9   5  13   -3.20    3.20
   5   4  13    2.70    2.60
  -9   5  13   -0.90    5.20
   9  -4  13   -7.10    3.30
  -5   9  13   -3.10    2.70
   9  -4  13   -1.20    4.60
  -5   9  13   10.00    7.90
   9  -5 -13   -3.90    3.60
  -4   9 -13    2.10    2.70
  -4   9 -13   -4.20    6.70
   9  -5 -13    0.20    4.70
   9  -4  13   -0.90    1.50
  -5   9  13   -2.10    2.80
  -4   9 -13    2.00    2.80
   9  -5 -13   -1.00    4.90
  -9   7 -13   -0.10    1.70
   7   2 -13    0.10    3.70
  -9   7 -13   -4.20    4.50
   7   2 -13    1.00    5.20
  -9   7 -13   10.80    6.30
  -9   2  13   -0.10    2.80
  -7   9 -13   -1.70    8.70
  -7   9 -13   -2.00    5.00
  -7   9 -13   -4.50    3.60
  -2   9  13    3.40    2.00
  -2   9  13   -2.40    2.50
   9  -2 -13   -8.60    4.00
   9  -2 -13    8.70    5.60
  -7   9 -13   -1.70    3.50
   9  -7  13   -1.90    4.80
   9  -2 -13    7.60    4.30
  -2   9  13    6.20    7.20
   9  -7  13   -1.50    3.20
  10 -10 -13   -1.00    1.40
   0  10 -13   -3.90    2.10
   0  10 -13    1.80    6.50
  10   0  13   -1.00    5.00
   0  10 -13    0.50    1.70
 -10  10  13   -6.40    4.60
 -10  10  13    7.80    7.20
   3   7 -13    1.40    2.00
 -10   7  13    5.20    6.50
   3   7 -13    1.70    1.90
   7   3  13    2.70    3.60
   7   3  13    1.60    4.80
 -10   7  13    2.20    4.60
 -10   3 -13   -3.00    3.80
  10  -3  13    3.70    5.00
  -7  10  13    7.20    9.60
  10  -3  13   -3.10    4.00
  10  -7 -13    1.80    4.60
  -7  10  13    4.80    3.90
  -3  10 -13   -1.10    7.30
  -3  10 -13    0.90    2.80
  10  -7 -13    0.80    4.00
  10  -3  13   -4.00    5.10
  -3  10 -13    1.80    2.60
 -10   6 -13   -2.20    6.40
   4   6  13   -0.70    1.70
   4   6  13   -0.40    2.20
   6   4 -13   -0.90    3.30
 -10   6 -13    3.70    3.60
 -10   4  13   -8.60    4.50
  10  -4 -13    2.20    4.90
  -6  10 -13   -0.40    3.30
  -4  10  13   -3.20    2.60
  -6  10 -13  -14.30    8.00
  10  -4 -13    2.10    5.60
  10  -4 -13   -4.90    4.20
  10  -6  13   -6.00    3.50
  10  -6  13    4.20    6.00
  -4  10  13   -3.50    8.40
   1   9  13   -1.20    7.60
 -10   9 -13   13.60    7.40
 -10   9 -13    1.90    4.30
 -10   9 -13   -8.20    7.30
   9   1 -13    5.20    7.00
   9   1 -13    2.70    5.00
  10  -9  13    5.80    3.20
  -1  10  13    2.80    1.90
  -9  10 -13   -1.00    4.00
  10  -1 -13    3.90    5.10
  -1  10  13   -1.90    7.50
  -9  10 -13    5.70    7.10
  10  -1 -13    0.40    5.80
  -1  10  13    2.80    2.20
  10  -1 -13    7.20    7.10
 -11   9  13   -1.80    1.90
   9   2  13    7.20    5.00
   2   9 -13    5.10    1.70
   2   9 -13    6.70    2.10
 -11   9  13   -5.90    7.70
   2   9 -13   11.30    7.40
  -9  11  13    5.20    4.90
  -2  11 -13   -2.60    9.50
  11  -9 -13    5.50    3.90
  11  -2  13   13.30    5.50
  -2  11 -13    3.50    2.60
  11  -2  13    5.60    6.00
  -9  11  13   -5.10   11.30
 -11   5 -13    6.40    6.20
 -11   6  13   14.20    6.60
   5   6 -13    5.80    3.40
   6   5  13    4.50    3.50
  -6  11  13    3.40    3.90
  11  -6 -13    5.10    4.80
  -6  11  13    4.50   10.70
  11  -5  13    6.50    5.90
  11  -5  13   -3.60    5.60
  -5  11 -13   11.20   11.00
  11  -5  13   12.90    5.20
  11  -6 -13    3.90    6.00
  11  -6 -13    1.60    6.20
  -5  11 -13    7.40    3.60
 -11   8 -13   -6.20    4.20
   3   8  13    1.30    1.30
 -11   3  13   -3.60    3.30
   3   8  13   -1.10    1.90
 -11   8 -13   -5.00    7.40
   8   3 -13    7.00    4.60
   8   3 -13   -0.10    6.40
  11  -3 -13   -7.60    6.30
  -8  11 -13    0.40    4.10
  -3  11  13   -1.00    9.00
  11  -8  13    1.30    4.00
  -8  11 -13   16.30   11.60
  11  -3 -13   11.20    5.70
  -3  11  13    0.90    2.70
  11  -3 -13    1.40    6.20
  11   0 -13    8.20    6.20
   0  11  13    0.10    1.70
   0  11  13    4.80   10.60
 -11  11 -13  -14.80    8.30
   0  11  13   -0.30    1.70
 -11  11 -13   -1.50    5.40
 -12  11  13    7.40    6.00
   1  11 -13   -0.90    8.00
   1  11 -13    0.30    1.90
   1  11 -13   -0.90    2.40
 -12  11  13   -2.50    9.10
  11   1  13    4.00    5.90
  -1  12 -13    3.90    2.80
  12 -11 -13   -0.20    2.70
  12  -1  13    9.90    6.90
 -11  12  13    7.40    6.20
 -11  12  13   -6.50    8.30
  -1  12 -13   17.30   10.90
   4   8 -13    7.80    6.50
 -12   8  13   -1.70    7.50
   4   8 -13    5.40    3.10
   8   4  13   13.10    4.90
 -12   4 -13   16.50    5.20
  12  -4  13   -4.50    5.90
  12  -8 -13    2.40    4.90
  12  -4  13    7.30    5.70
  -4  12 -13    8.60   12.30
  12  -4  13    9.40    7.00
  -4  12 -13    3.90    3.60
  -8  12  13   24.60   13.30
  -8  12  13   20.10    5.80
 -12   7 -13    0.30    7.60
 -12   5  13    7.00    6.00
   5   7  13   -1.50    2.70
   7   5 -13   -1.60    4.00
  12  -5 -13   -1.00    4.90
  -5  12  13   -0.30    3.70
  -7  12 -13   -4.50   11.30
  12  -5 -13   -5.50    5.40
  12  -5 -13   -2.30    6.90
  12  -7  13    9.00    5.20
  -5  12  13   15.00   12.10
  -7  12 -13    0.00    4.20
 -12  10 -13   -0.90    1.90
 -12  10 -13   -3.70    9.00
  10   2 -13   -5.20    5.50
   2  10  13    0.80    8.50
  12  -2 -13   -3.50    6.00
  -2  12  13   -6.70   10.20
 -10  12 -13    6.50    5.10
  -2  12  13   -1.40    2.70
  12  -2 -13   -8.30    5.50
  12 -10  13    2.30    4.00
   0  13 -13   -1.00    2.70
  13   0  13    2.20    7.80
 -13  13  13   -3.80    7.40
 -13  13  13    6.10   11.00
   3  10 -13    0.20    2.70
  10   3  13   -4.00    5.00
   3  10 -13    2.20    2.70
   3  10 -13    2.70   10.40
 -13  10  13    8.70    9.60
  -3  13 -13    5.70    3.60
  -3  13 -13   14.60   11.40
  13  -3  13   14.70    8.20
  13  -3  13    6.20    6.50
 -10  13  13   -2.60    5.70
 -10  13  13    5.90   14.20
   6   7 -13    0.60    3.90
   7   6  13    8.00    5.20
   7   6  13   -2.10    3.90
 -13   6 -13   -4.50    6.70
 -13   7  13  -15.30    6.50
  -6  13 -13   -0.30    4.10
  -7  13  13   13.70    5.00
  -7  13  13    0.00   13.10
  13  -7 -13   -6.40    5.50
  13  -6  13    2.30    7.20
  -6  13 -13   -5.10   12.00
  13  -6  13   -0.30    6.70
  13  -6  13    6.80    6.30
 -13   9 -13  -13.00    8.90
   9   4 -13    0.20    5.20
   4   9  13   -1.80    2.50
   4   9  13   14.30   10.50
 -13   4  13    0.60    3.70
  -4  13  13  -16.50   11.80
  13  -9  13   -5.00    4.90
  -9  13 -13    3.90    5.40
  -4  13  13    4.20    3.80
  -9  13 -13   -1.30   13.90
  13  -4 -13   -2.70    6.40
  13  -4 -13    1.90    7.70
   1  12  13    1.40    1.60
  12   1 -13   -0.20    6.70
 -13  12 -13   -8.00   10.60
 -13  12 -13    6.40    6.40
   1  12  13   -7.20    9.00
  -1  13  13   -0.90    2.80
  -1  13  13    8.90   11.10
 -12  13 -13   11.90   11.60
 -12  13 -13   -1.40    6.20
  13  -1 -13  -10.10    6.60
 -14  12  13    5.70   11.30
   2  12 -13    7.00    2.90
  12   2  13   11.40    7.50
 -12  14  13   -4.50    6.60
  14  -2  13   14.70    8.30
  -2  14 -13   -0.20    3.50
  14 -12 -13   -2.70    3.30
   5   9 -13   -2.90    3.60
   9   5  13   -7.30    4.70
 -14   5 -13   -0.70    4.90
 -14   9  13   -2.80    8.90
  -9  14  13   10.00   17.60
  -9  14  13    1.30    5.60
  14  -9 -13   -9.40    5.40
  14  -5  13    8.90    7.10
  14  -5  13   -0.50    8.20
  -5  14 -13   -4.50   14.50
  -5  14 -13   -0.60    4.10
 -14   6  13   -8.00    6.30
   8   6 -13    2.90    5.10
 -14   8 -13   -2.30    9.00
   6   8  13   -4.10    3.40
  -8  14 -13    7.80    5.10
  14  -6 -13   -3.10    6.80
  -8  14 -13  -22.50   15.50
  -6  14  13   -4.80   14.10
  14  -8  13   -4.00    5.80
  -6  14  13   -1.40    4.60
 -14  11 -13   -8.60   10.40
   3  11  13    2.00    2.40
  11   3 -13   -5.20    6.40
   3  11  13    6.40    9.70
 -11  14 -13   -4.40    5.90
  14  -3 -13   -9.20    7.20
  -3  14  13   24.20   14.60
  -3  14  13    0.40    3.70
  14  -3 -13    1.00    8.40
  14 -11  13   -1.40    4.60
 -14  14 -13    0.40    7.30
   0  14  13   15.70   13.10
  14   0 -13   -0.10    8.50
 -14  14 -13   -5.80   12.80
   0  14  13    3.10    2.90
   1  14 -13    0.80    2.90
 -15  14  13    2.40   13.40
  14   1  13    2.30    8.90
  15  -1  13    9.00    9.50
  -1  15 -13    2.00    3.60
 -14  15  13   -7.70    8.30
  11   4  13   -0.80    6.30
 -15  11  13    0.40   10.90
   4  11 -13    0.20    3.50
  -4  15 -13    1.30    4.20
  15  -4  13   -2.30    9.10
  15  -4  13    3.20    7.70
 -11  15  13   -7.00   16.80
  15 -11 -13   -6.90    5.40
 -11  15  13   -2.40    6.70
   7   8 -13   -3.20    4.80
 -15   7 -13   -6.20    7.70
 -15   8  13   -0.20    8.20
   8   7  13   -2.70    4.70
  15  -7  13   -0.10    7.20
  -8  15  13   15.80   16.80
  -7  15 -13   -6.10    4.80
  15  -8 -13    2.90    6.80
  -8  15  13    9.00    5.90
  -7  15 -13  -14.80   16.70
 -15  10 -13    5.40   10.70
  10   5 -13   -0.30    6.30
   5  10  13    9.10   10.10
   5  10  13   -2.20    3.20
  15  -5 -13   -4.80    7.90
  15  -5 -13   -7.40    8.90
 -10  15 -13    8.10    6.80
  -5  15  13   -0.80    4.60
  -5  15  13   12.80   16.40
  15 -10  13   -1.50    6.10
  13   2 -13   -1.00    8.10
   2  13  13   17.00   13.00
 -15  13 -13  -12.20   12.20
  15  -2 -13   15.10   10.10
 -13  15 -13   -7.90    7.20
  -2  15  13   -0.40    3.80
  -2  15  13   12.30   15.80
 -16  16  13   22.50   17.00
  16   0  13   -6.90    9.60
   0  16 -13   -1.60    3.40
 -16  13  13  -12.20   12.20
  13   3  13    2.00    8.10
   3  13 -13    4.30    3.20
 -13  16  13   10.10    9.10
  16  -3  13  -14.30    8.10
  -3  16 -13    2.40    4.40
  10   6  13   -5.90    5.90
 -16  10  13   -9.20    9.90
   6  10 -13    1.90    4.80
  16  -6  13    0.00    8.10
  -6  16 -13    0.90    5.40
  16 -10 -13   10.20    7.10
 -10  16  13   -7.80    6.60
 -10  16  13   15.60   19.10
   9   7 -13   -1.80    5.80
 -16   9 -13    7.40    9.90
 -16   7  13    0.10    6.80
   7   9  13    3.50    4.60
  -9  16 -13   17.90   18.20
  -9  16 -13    4.50    6.40
  -7  16  13   34.60   19.10
  16  -9  13    9.40    7.60
  16  -7 -13    3.40    8.30
  -7  16  13   -1.50    5.90
 -16  12 -13    2.30   12.90
  12   4 -13    7.20    7.90
   4  12  13    1.20    3.00
   4  12  13   13.00   11.00
  -4  16  13    5.80    5.00
  16  -4 -13   -3.20    9.70
  -4  16  13   18.40   16.40
  16  -4 -13    1.00    9.70
  16 -12  13    3.30    5.60
 -12  16 -13   -4.60    7.20
  15   1 -13   -3.00    9.60
 -16  15 -13   18.90   16.50
  16  -1 -13   -1.70   10.20
  -1  16  13    0.00    3.90
 -15  16 -13   -2.80    9.10
   2  15 -13   -1.10    2.60
 -17  15  13  -17.20   15.20
  15   2  13   -0.40    9.50
  17  -2  13    0.10   11.40
  -2  17 -13   -5.20    4.30
 -15  17  13    2.10   10.20
   5  12 -13    0.90    3.90
 -17  12  13    6.00   12.40
  12   5  13    3.90    7.80
  -5  17 -13   -2.70    5.40
  17 -12 -13   12.70    7.00
  17  -5  13   16.10   10.40
 -12  17  13   17.90   25.50
 -12  17  13   -2.40    8.10
   8   9 -13    9.00    6.40
 -17   8 -13    2.60    8.50
 -17   9  13   -9.40    9.20
   9   8  13    7.30    6.20
  -9  17  13   31.10   20.70
  -8  17 -13   -5.40    6.00
  17  -8  13    1.20    8.40
  17  -9 -13   -5.30    7.80
  -9  17  13  -13.60    6.50
 -17  11 -13    2.70   11.80
   6  11  13   -2.20    4.10
  11   6 -13    0.00    7.30
  -6  17  13   10.40   19.00
  17 -11  13    6.20    7.40
 -11  17 -13    2.90    7.70
  17  -6 -13    4.40   10.10
  -6  17  13    0.90    6.00
 -17  14 -13    0.90   14.70
  14   3 -13    1.00    8.80
 -14  17 -13    5.50    9.30
  17  -3 -13   14.70   11.60
  -3  17  13   -0.10    4.80
  14   4  13    0.70    8.90
   4  14 -13   -1.00    3.30
 -18  14  13    1.50   14.20
  -4  18 -13    6.60    5.70
 -14  18  13   15.80   10.70
   7  11 -13    5.30    6.00
  11   7  13   13.80    8.10
 -18  11  13    0.10   11.10
 -11  18  13    2.10    8.60
  -7  18 -13    3.40    6.80
  18  -7  13    1.30    9.80
  18 -11 -13   -6.80    8.10
  10   8 -13    3.20    7.20
 -18  10 -13    0.70   10.60
   8  10  13    3.10    5.90
  -8  18  13   -1.10    7.10
  18 -10  13    7.00    8.90
  18  -8 -13   11.50   10.40
  -8  18  13    0.90   22.80
 -10  18 -13    5.60    7.90
  13   5 -13   -4.30    8.50
 -18  13 -13    4.50   13.70
   5  13  13    7.80    4.30
  -5  18  13    1.90    6.10
 -13  18 -13   -0.20    9.10
  18 -13  13   -2.50    6.20
  18  -5 -13   11.70   12.50
  13   6  13   -4.60    8.20
 -19  13  13   -9.00   13.00
   6  13 -13   -1.30    4.10
  19  -6  13    8.60   11.90
  19 -13 -13    7.00    7.30
 -13  19  13  -12.30    9.60
  -6  19 -13   -2.90    6.70
   9  10 -13   -4.60    7.00
  10   9  13    6.20    7.90
 -19  10  13    4.60   10.00
   9  10 -13    3.90    6.90
  19 -10 -13   -9.30    8.80
 -10  19  13    2.50    8.50
  19  -9  13   -2.10    9.60
  -9  19 -13   -4.60    7.80
 -19  12 -13   -0.40   12.90
  12   7 -13   -2.00    8.10
   7  12  13    1.80    5.90
  19 -12  13   -0.30    8.20
  -7  19  13   -7.30    7.40
  19  -7 -13   15.60   12.10
 -12  19 -13   -8.80    8.70
  -1   1 -14    4.00    1.30
   0   1  14    1.90    2.20
  -1   1 -14   -3.70    2.00
   0  -1 -14    0.90    1.20
   1   0 -14   -1.10    1.60
   1  -1  14    2.20    1.20
   1   0 -14    0.30    1.90
   1   0 -14    3.50    1.80
  -1   0  14    5.40    1.60
   0  -1 -14    1.20    0.80
  -1   0  14    2.60    1.40
  -2   2  14    0.00    2.30
  -2   0 -14   -2.50    1.50
   2   0  14    0.50    2.40
   0   2 -14   -0.60    1.50
  -2   2  14   -2.50    2.90
   0   2 -14   -0.40    1.50
   2  -2 -14   -1.70    1.90
  -2   2  14   -0.70    2.00
   2   0  14    1.40    1.80
   2  -2 -14    2.40    1.40
  -2   0 -14   -0.40    1.60
  -2   2  14   -1.30    1.80
   2  -3  14   -0.40    0.80
   2   1 -14   -4.40    2.60
  -3   1  14    4.40    2.70
  -3   2 -14   -0.20    0.90
  -3   2 -14   -0.10    2.40
  -3   1  14    2.70    2.40
   1   2  14    2.40    1.10
   1   2  14   -0.30    2.20
   3  -2  14   -2.00    2.40
   3  -1 -14    8.10    3.70
   3  -1 -14    1.30    3.50
   3  -1 -14    1.50    2.90
   3  -1 -14    1.50    2.10
  -1   3  14    2.20    1.50
   3  -2  14    2.30    1.80
  -2   3 -14    1.70    1.70
  -1   3  14    2.80    3.60
   3   1  14   -0.50    2.40
  -4   3  14   -2.00    2.70
  -4   3  14   -2.30    4.00
  -4   1 -14    0.50    2.60
   3  -4 -14    0.30    0.60
   1   3 -14   -0.90    1.40
  -4   3  14   -4.80    2.70
  -4   3  14    0.90    1.80
   1   3 -14    1.60    1.90
  -4   1 -14    0.50    2.30
   3  -4 -14    0.70    0.70
  -1   4 -14   -2.60    1.50
  -3   4  14    1.10    2.10
  -3   4  14   -1.80    2.20
  -1   4 -14   -0.90    2.80
   4  -3 -14    1.00    3.60
  -3   4  14    2.30    2.40
   4  -3 -14  -12.70    3.30
   4  -1  14   -0.80    1.90
  -1   4 -14    0.70    1.50
   4  -1  14    1.70    2.80
   4  -3 -14   -6.00    1.90
   4  -3 -14   -1.80    2.70
  -3   4  14   -1.90    3.90
   4  -1  14    1.20    2.70
   4  -4  14   19.60    3.00
   0   4  14   15.10    2.00
  -4   0  14   19.30    2.40
   0   4  14   17.60    2.20
   4   0 -14   20.00    3.50
  -4   4 -14   14.20    4.30
   4   0 -14   17.10    4.30
   0   4  14   13.70    5.40
   4   0 -14   24.10    4.60
  -4   0  14   24.00    2.60
  -4   4 -14   21.20    3.50
  -5   5  14    6.20    2.90
   0   5 -14    8.10    1.70
   5   0  14    9.70    3.50
   5   0  14    9.80    3.50
   0   5 -14   11.80    2.10
   5  -5 -14   11.80    2.40
   5   0  14   14.30    2.80
   5  -5 -14   11.40    3.10
  -5   5  14   11.70    4.00
  -5   5  14   15.30    3.80
   0   5 -14   12.70    4.40
  -5   5  14   11.40    6.10
   2   3  14    9.90    2.50
   2   3  14   10.20    1.60
  -5   3 -14    6.80    2.80
  -5   2  14   12.90    3.70
   3   2 -14    9.40    3.00
   3   2 -14   12.70    2.90
  -5   3 -14    7.90    3.50
  -5   2  14   11.90    3.00
  -5   2  14   10.40    3.60
   5  -3  14   11.60    4.00
  -3   5 -14   10.10    2.60
  -3   5 -14    6.80    4.50
   5  -2 -14   10.70    4.10
  -2   5  14   11.90    2.70
  -2   5  14   11.90    2.30
   5  -2 -14    6.00    2.90
   5  -3  14   11.50    2.80
  -2   5  14   12.70    4.30
   5  -2 -14    6.80    4.50
  -6   2 -14   -0.20    2.70
  -6   4  14   -3.40    3.60
   2   4 -14   -0.60    1.50
   4   2  14   -2.00    2.30
   4   2  14   -1.30    1.70
  -6   2 -14   -2.00    3.20
  -6   2 -14   -1.60    2.10
  -6   4  14   -0.80    2.70
  -6   4  14   -1.90    3.30
   2   4 -14    0.90    1.50
   6  -4 -14   -2.80    3.90
  -4   6  14   -4.20    2.10
   6  -4 -14   -2.50    2.50
  -2   6 -14    3.80    1.70
  -4   6  14    0.90    5.40
   6  -2  14   -3.70    2.30
  -2   6 -14   -3.40    4.60
  -2   6 -14   -2.00    1.70
   6  -2  14    0.40    3.30
  -4   6  14    3.60    2.50
   6  -2  14    2.80    3.60
   6  -4 -14    5.70    3.70
  -6   1  14   -2.00    2.30
  -6   5 -14   -3.10    2.40
   5  -6  14   -1.60    1.40
  -6   5 -14    0.30    3.40
   5  -6  14   -1.40    0.90
  -6   5 -14   -0.20    4.20
   5   1 -14    6.90    3.30
  -1   6  14   13.30    5.50
   6  -1 -14   -3.70    3.90
  -5   6 -14   -0.80    3.60
   6  -5  14   -0.20    2.20
  -1   6  14   -1.30    1.10
   6  -5  14    1.50    3.70
   6  -1 -14   -0.50    3.60
  -1   6  14    0.10    1.20
  -5   6 -14    2.70    2.50
   6  -1 -14   -2.00    3.00
   6   1  14   17.00    4.10
   6   1  14   17.10    4.20
  -7   1 -14   13.30    2.20
  -7   6  14   14.20    4.70
   1   6 -14   11.00    1.70
  -7   6  14    8.70    4.90
   1   6 -14   16.20    5.60
  -7   1 -14   11.30    3.20
   1   6 -14   16.60    2.00
  -7   6  14   32.30    8.40
  -7   6  14    8.80    3.70
  -7   1 -14   11.30    2.30
  -6   7  14   13.20    4.30
  -1   7 -14   15.40    2.50
  -1   7 -14    1.60    4.80
   7  -1  14    4.90    4.30
  -6   7  14   17.80    4.40
   7  -6 -14   23.90    4.40
   7  -1  14   17.80    3.90
  -1   7 -14   11.00    2.30
  -6   7  14   18.90    7.50
   7  -6 -14    9.60    4.80
   7  -6 -14    8.50    5.00
   7  -6 -14    8.70    3.10
   7  -1  14   13.30    4.60
  -6   7  14   16.20    3.90
   4   3 -14    2.80    2.60
  -7   4 -14    5.90    4.80
   3   4  14    4.00    2.20
  -7   3  14    5.60    4.10
  -7   4 -14    0.20    3.70
  -7   3  14    2.30    3.90
   4   3 -14   -1.50    2.70
   3   4  14    4.00    1.40
  -7   3  14    8.00    3.20
  -7   4 -14    7.60    3.00
   7  -3 -14    0.40    4.20
  -3   7  14    6.30    3.20
   7  -3 -14   -0.10    3.10
  -4   7 -14    5.70    2.50
  -3   7  14    2.30    2.20
   7  -3 -14    3.50    3.10
   7  -4  14   -0.30    2.70
  -4   7 -14    0.60    6.80
   7  -4  14    8.80    4.10
  -3   7  14    2.30    4.60
   7  -4  14    9.70    4.50
   7   0 -14   29.70    5.60
   7   0 -14    5.90    4.20
  -7   7 -14   27.70    6.30
  -7   7 -14   16.90    4.90
   7   0 -14   23.50    5.90
  -7   7 -14   22.70    4.50
   7  -7  14   23.60    3.50
   0   7  14   29.40    7.90
  -8   8  14    4.30    3.80
  -8   8  14   16.50    5.30
   8   0  14    7.60    3.60
   8   0  14   12.40    4.80
   0   8 -14   -2.70    5.40
  -8   8  14   29.50    9.50
   0   8 -14    7.80    1.70
   0   8 -14    9.50    2.20
   8  -8 -14    9.50    2.50
  -8   8  14   19.90    6.20
  -8   3 -14   41.50    6.70
  -8   5  14   33.90    5.80
   5   3  14   34.20    5.10
   3   5 -14   37.70    4.50
   5   3  14   37.40    4.70
  -8   5  14   28.30    6.40
  -8   3 -14   24.70    5.20
   5   3  14   24.90    4.50
  -8   5  14   23.10    6.70
   3   5 -14   25.50    4.30
  -8   3 -14   39.40    6.20
   8  -5 -14   26.50    7.20
   8  -3  14   32.20    6.70
  -3   8 -14   40.20    4.80
   8  -3  14   34.50    5.80
  -5   8  14   32.80    5.30
   8  -5 -14   34.90    5.80
  -3   8 -14   36.30    5.00
  -3   8 -14   40.60    8.40
  -5   8  14   34.30    5.40
   8  -3  14   32.60    6.60
  -5   8  14   30.90    8.00
   8  -5 -14   36.40    6.90
  -8   6 -14    2.60    2.90
  -8   6 -14   -2.80    4.00
   6   2 -14   -1.80    3.20
  -8   6 -14   -8.20    5.10
  -6   8 -14   -3.40    2.90
  -2   8  14    2.90    2.30
   8  -6  14    3.10    4.40
  -2   8  14    1.80    1.80
  -2   8  14   -3.50    5.90
   8  -2 -14   -2.20    3.30
  -6   8 -14    0.70    4.20
  -6   8 -14    8.80    9.00
   8  -6  14    1.50    2.90
  -9   7  14   -1.20    4.70
   2   7 -14   -0.20    5.30
   2   7 -14   -0.60    1.20
   2   7 -14    0.60    1.50
  -9   7  14    9.20    5.90
  -9   7  14    0.60    1.50
  -9   2 -14   -1.80    2.70
   7   2  14    0.90    3.40
   7   2  14   -0.60    4.20
   9  -7 -14   -3.20    5.10
  -7   9  14    0.00    8.20
   9  -7 -14    7.90    3.40
  -2   9 -14    0.00    2.10
   9  -2  14    0.60    4.40
   9  -7 -14   -3.10    3.90
  -2   9 -14   -6.70    6.10
  -7   9  14    2.70    3.50
   9  -7 -14    2.90    5.60
  -7   9  14   -2.80    4.20
   9  -2  14    0.10    4.90
  -2   9 -14   -0.70    2.00
   9  -2  14   -0.10    3.50
  -7   9  14    0.10    4.40
  -9   5 -14    2.50    3.50
   4   5  14    2.50    2.40
  -9   4  14    8.50    5.10
   5   4 -14    1.60    2.90
  -9   4  14    3.90    3.70
   5   4 -14    0.90    3.20
   4   5  14    7.00    2.00
  -5   9 -14    3.20    7.40
   9  -4 -14   -4.80    1.80
   9  -4 -14    9.40    5.40
  -4   9  14    4.10    4.30
  -4   9  14  -10.70    7.00
   9  -5  14   11.60    5.10
  -4   9  14   10.60    3.00
  -5   9 -14    7.20    3.10
   9  -4 -14    3.20    4.00
   9  -5  14    3.90    3.70
   9  -5  14   11.10    5.60
   1   8  14   -3.20    7.70
   8   1 -14   16.70    5.30
  -9   8 -14    5.80    4.00
  -9   8 -14   12.00    5.50
   8   1 -14    8.50    6.20
  -9   8 -14    9.80    7.00
  -8   9 -14    8.40    5.00
   9  -1 -14   12.10    5.90
  -8   9 -14   10.50    4.70
   9  -1 -14    9.00    6.50
  -1   9  14   11.70    8.10
  -8   9 -14   16.40    6.60
   9  -1 -14    1.70    4.40
   9  -8  14   11.10    3.40
  -1   9  14   12.00    2.20
  -1   9  14    6.00    2.10
   9   1  14   20.30    6.30
   1   9 -14    7.40    6.00
 -10   9  14   17.10    6.60
 -10   9  14   11.70    7.10
   9   1  14    3.00    4.80
   1   9 -14    8.20    2.20
 -10   9  14    5.00    4.70
   1   9 -14    4.70    1.50
  10  -9 -14    3.90    3.30
  -1  10 -14    4.60    2.30
  -9  10  14   18.10    7.20
  -9  10  14    1.60    4.50
  10  -1  14    0.50    5.30
  -9  10  14   11.70   11.10
  -1  10 -14    6.90    2.40
  10  -1  14    2.60    4.80
  -1  10 -14   13.90    8.40
   6   4  14    1.00    3.00
   4   6 -14    3.30    2.50
   4   6 -14    2.30    2.70
   6   4  14   -3.50    3.20
 -10   6  14   -5.70    3.30
 -10   4 -14   -5.10    4.90
 -10   6  14   -9.00    5.50
  10  -6 -14    3.90    4.10
  -4  10 -14    0.00    2.80
  10  -6 -14    7.70    6.00
  -4  10 -14    8.90    8.30
  -6  10  14    2.50    3.40
  10  -4  14    0.70    4.10
  -6  10  14    9.30    9.20
  10  -4  14   -2.40    4.50
  10  -4  14   -6.80    4.70
  10  -6 -14    1.10    5.40
   3   7  14    9.50    2.00
 -10   7 -14   30.60    8.10
   3   7  14   15.10    2.70
   7   3 -14    4.70    4.30
 -10   7 -14   20.60    5.10
 -10   3  14   16.90    4.90
  10  -3 -14   18.10    5.50
  -3  10  14    9.80    4.40
  -7  10 -14   13.80    4.50
  10  -7  14    8.40    4.40
  10  -3 -14   15.80    6.70
  10  -3 -14   15.80    6.30
  -7  10 -14   25.40   10.60
  -3  10  14   15.40    3.30
  -3  10  14   12.90    4.40
  10  -7  14   17.20    7.50
  -3  10  14   -2.40    8.10
 -10  10 -14    2.00    4.70
   0  10  14   12.10    8.80
  10   0 -14    4.40    5.90
   0  10  14    0.30    1.40
 -10  10 -14   -6.50    7.30
  10 -10  14    0.60    1.80
   0  10  14   -0.90    1.30
   0  11 -14   -3.70    2.30
  11   0  14   -5.70    5.60
   0  11 -14    4.80    8.50
   0  11 -14    0.50    2.10
 -11  11  14    4.80    5.90
 -11  11  14   -6.00    7.70
 -11   8  14    2.40    7.10
   3   8 -14    4.00    2.20
   8   3  14    4.10    5.70
   3   8 -14   -0.90    2.20
   8   3  14    0.20    4.10
   3   8 -14    2.80    6.40
 -11   3 -14    2.20    3.40
 -11   8  14    6.50    5.10
  -3  11 -14   -9.30    9.60
  -8  11  14    1.90    4.40
  11  -8 -14    0.50    4.20
  -8  11  14  -11.50   10.70
  11  -3  14    0.60    4.80
  11  -3  14   -1.10    5.50
  11  -3  14    2.70    6.30
  -3  11 -14    0.30    2.80
   5   6  14   -5.40    2.60
   6   5 -14    1.10    3.40
   5   6  14    1.70    2.60
 -11   5  14    2.70    5.80
  -6  11 -14    7.10   11.20
  -5  11  14  -16.40    9.00
  11  -6  14   -2.70    4.30
  -5  11  14   -2.20    3.20
  11  -5 -14   -1.70    5.80
  11  -5 -14    4.50    6.40
  11  -6  14    5.10    6.00
  11  -5 -14   -5.50    4.70
  -6  11 -14   -1.60    3.50
 -11   9 -14   -1.70    1.60
   2   9  14    1.00    7.80
 -11   9 -14   -0.10    8.00
   9   2 -14    2.20    5.20
  -2  11  14   -2.20    9.00
  11  -2 -14    3.20    5.70
  -9  11 -14    5.50    4.90
  11  -2 -14   11.00    6.50
  -2  11  14    2.10    2.50
  11  -9  14   -2.50    3.70
   2  10 -14    7.40    7.70
  10   2  14   -1.80    5.20
 -12  10  14   -1.20    2.70
 -12  10  14   11.90    9.00
   2  10 -14    4.20    2.10
   2  10 -14    1.60    2.30
  -2  12 -14   -8.80   10.20
  -2  12 -14    4.40    3.00
 -10  12  14    9.50    5.90
 -10  12  14    2.40   12.50
  12  -2  14   -2.40    6.30
  12 -10 -14   -3.20    3.70
  12  -2  14   -3.80    5.50
 -12   5 -14    4.70    6.30
   7   5  14   -4.70    5.00
   5   7 -14    4.00    3.40
   7   5  14    3.60    3.80
 -12   7  14   -4.20    6.90
  -5  12 -14   -0.30   11.80
  -5  12 -14   -6.40    3.30
  -7  12  14  -10.50   11.10
  -7  12  14   -0.80    4.10
  12  -5  14    7.80    7.00
  12  -5  14   -5.10    2.70
  12  -7 -14    8.40    5.80
  12  -5  14   -4.00    5.10
   4   8  14    1.90    2.10
 -12   4  14   -0.10    4.60
 -12   8 -14   12.80    9.10
   4   8  14   -0.10    2.50
   8   4 -14    1.80    4.80
  -8  12 -14   -4.60    4.30
  -8  12 -14   20.00   12.70
  12  -4 -14   -0.70    6.60
  -4  12  14   -7.20    3.20
  12  -8  14    2.20    4.80
  12  -4 -14    2.90    6.00
  -4  12  14   -1.70   11.40
  12  -4 -14   -1.70    7.30
  11   1 -14    7.80    7.00
 -12  11 -14    6.70    6.20
 -12  11 -14   -8.20    9.20
   1  11  14    1.30    9.40
 -11  12 -14   -1.60    5.00
 -11  12 -14   11.10    9.60
  -1  12  14    5.80   10.40
  12  -1 -14    2.40    6.80
  12 -11  14    5.60    3.00
  -1  12  14    2.90    2.60
 -13  12  14   -2.70    9.90
   1  12 -14   -3.30    2.60
  12   1  14   -5.80    6.10
 -13  12  14    4.90    6.70
  13  -1  14  -11.40    7.10
  -1  13 -14   -2.10    2.80
 -12  13  14    2.00    6.70
 -13   9  14    3.80    8.70
 -13   4 -14    1.30    3.50
   4   9 -14   13.10    7.90
   4   9 -14    4.30    3.30
   9   4  14    2.00    4.90
  -4  13 -14  -18.00   10.30
  13  -4  14   -0.90    6.20
  -9  13  14    2.00    5.40
  -9  13  14   -1.10   12.80
  -4  13 -14   12.90    4.20
  13  -4  14   -3.20    6.70
  13  -9 -14    6.90    5.40
   7   6 -14    4.60    4.70
 -13   6  14    0.30    6.80
   6   7  14    8.40    3.70
 -13   7 -14    6.20    8.00
  -6  13  14    4.70    4.30
  13  -6 -14    2.10    7.70
  13  -7  14    9.80    6.20
  13  -6 -14    5.00    6.30
  -7  13 -14   10.30   14.30
  -6  13  14   14.50   13.80
  -7  13 -14    7.40    4.90
  13  -6 -14   15.50    8.60
  10   3 -14   -0.20    5.50
   3  10  14    1.20   10.40
 -13  10 -14    3.60   10.10
   3  10  14    2.70    1.70
   3  10  14    4.90    2.50
  -3  13  14    3.50    3.50
  13 -10  14    7.40    4.90
  13  -3 -14   26.60    8.00
  -3  13  14    9.10   12.10
  13  -3 -14    1.70    7.50
 -10  13 -14   -3.20    4.90
   0  13  14    4.60    2.90
 -13  13 -14   23.20   12.20
   0  13  14    8.90   11.40
  13   0 -14    0.40    8.10
 -13  13 -14    7.40    7.50
  14   0  14    0.60    8.50
   0  14 -14    0.40    3.00
 -14  14  14    6.90    8.30
 -14  14  14   -9.50   12.10
  11   3  14    1.40    6.10
 -14  11  14   -9.50    9.80
   3  11 -14   -1.20    2.70
 -11  14  14   -6.00    6.20
 -11  14  14   -8.80   15.10
  14  -3  14    5.80    7.70
  14 -11 -14   -3.70    4.60
  -3  14 -14   -2.90    3.70
  14  -3  14   -0.10    8.20
   6   8 -14   -0.80    4.20
 -14   8  14   26.80    9.10
 -14   6 -14   11.20    7.00
   8   6  14    0.40    4.50
  -6  14 -14    3.10    4.60
  14  -8 -14   -1.10    6.10
  -6  14 -14  -13.20   14.40
  -8  14  14    6.90   15.30
  14  -6  14   -5.60    6.40
  -8  14  14   -1.80    5.00
 -14   5  14    4.10    5.10
   9   5 -14    5.50    5.60
   5   9  14    2.40    3.20
 -14   9 -14  -16.90    8.80
  14  -5 -14   -5.50    6.90
  -5  14  14    1.60    4.40
  -9  14 -14   12.40   17.40
  14  -9  14    9.20    6.10
  -5  14  14  -12.30   15.60
  14  -5 -14   -0.20    7.60
  -9  14 -14   -4.90    5.40
   2  12  14   -0.30    2.10
  12   2 -14    2.30    7.70
   2  12  14   23.40   11.10
 -14  12 -14  -17.70   11.30
  14  -2 -14    3.90    7.80
  -2  14  14   -6.30   12.40
  14 -12  14   -2.30    3.40
 -12  14 -14   -3.80    6.20
  -2  14  14   -6.70    3.30
   2  13 -14    1.30    2.90
  13   2  14   -6.60    7.50
 -15  13  14   23.30   13.10
  -2  15 -14    0.00    3.80
 -13  15  14    0.40    7.50
  15  -2  14   -3.50    9.00
   5  10 -14   -0.70    4.00
   5  10 -14    1.30    4.00
 -15  10  14    6.80   10.40
  10   5  14    5.90    5.80
  -5  15 -14   -0.70    4.60
  15  -5  14   -5.80    7.10
 -10  15  14   -1.60    6.60
  15  -5  14    1.40    9.60
  15 -10 -14    3.10    6.20
 -10  15  14  -21.70   15.90
   7   8  14    6.10    4.40
 -15   7  14   -3.60    7.40
   8   7 -14   -4.30    5.10
 -15   8 -14    1.10    8.50
  15  -8  14    8.00    6.60
  15  -7 -14    0.20    7.20
  -7  15  14   19.40   16.70
  -7  15  14   -2.10    5.10
  -8  15 -14   -2.00    5.30
  -8  15 -14  -13.50   15.30
 -15  11 -14    1.50   11.60
  11   4 -14    3.90    6.80
   4  11  14   -0.20    2.70
   4  11  14    2.40   11.00
  -4  15  14  -30.00   15.50
  15  -4 -14   -1.40    8.50
  15  -4 -14   -5.80    8.20
  15 -11  14    2.60    5.70
 -11  15 -14    2.10    6.70
  -4  15  14    0.10    4.40
   1  14  14    1.40    2.80
   1  14  14   13.80   13.80
 -15  14 -14    8.40   14.00
  14   1 -14    9.40    9.60
  -1  15  14    2.40    3.60
 -14  15 -14    3.90    7.60
  -1  15  14    1.60   15.20
  15  -1 -14    1.90    9.30
 -16  15  14   22.90   15.60
  15   1  14   16.00   10.50
   1  15 -14   -1.40    2.90
  16  -1  14   14.60   10.40
 -15  16  14   -1.90    9.60
  -1  16 -14   -1.90    3.70
 -16  12  14    4.80   11.50
  12   4  14   -1.20    7.40
   4  12 -14   -3.40    3.30
  16  -4  14    9.70    9.10
 -12  16  14    7.10   20.10
  16 -12 -14   -1.10    5.50
  -4  16 -14   -1.50    4.80
  16  -4  14    9.10    9.60
 -12  16  14   -5.60    7.90
   9   7  14    2.80    5.60
 -16   7 -14   -2.60    7.10
   7   9 -14    5.20    5.20
 -16   9  14   -9.00    9.10
  -9  16  14   -0.10    6.50
  16  -9 -14   -1.30    7.40
  16  -7  14    9.60    8.50
  -7  16 -14    0.90    5.50
  -7  16 -14   14.20   18.80
  -9  16  14    0.10   18.80
   6  10  14    0.00    3.90
  10   6 -14    0.20    6.50
 -16  10 -14   10.30   11.00
   6  10  14   15.50   10.60
  -6  16  14   -4.50    5.40
  16 -10  14   11.50    7.50
 -10  16 -14   -3.50    6.40
  -6  16  14    8.50   18.00
  16  -6 -14    7.50    8.60
   3  13  14    0.80    2.40
  13   3 -14    4.50    8.40
 -16  13 -14   -3.20   13.60
   3  13  14   21.50   13.00
  -3  16  14    5.50   18.10
  16  -3 -14   -6.60    9.10
 -13  16 -14   -1.90    7.70
  -3  16  14    5.30    4.80
   0  16  14   -0.40    3.60
  16   0 -14   -4.20   10.10
 -16  16 -14    9.80   17.20
 -17  14  14   -6.40   13.70
   3  14 -14    0.20    3.20
  14   3  14    0.20    9.00
  17  -3  14   -5.80   10.50
 -14  17  14  -11.00    8.90
  -3  17 -14   -8.50    4.50
  11   6  14   -3.60    6.70
 -17  11  14    5.80   11.50
   6  11 -14    1.10    4.90
  -6  17 -14   -5.20    5.70
 -11  17  14    2.20   20.80
  17 -11 -14    2.40    7.30
 -11  17  14   17.30    8.60
  17  -6  14    1.10    9.30
 -17   9 -14  -12.50    9.50
 -17   8  14    0.20    7.80
   9   8 -14    4.90    6.60
   8   9  14   -1.10    5.30
  -9  17 -14   -4.60    6.50
  17  -9  14    3.50    8.00
  -9  17 -14  -23.90   17.90
  17  -8 -14    0.00    8.70
  -8  17  14    4.00    6.90
  -8  17  14    0.60   20.10
   5  12  14    2.40    3.80
 -17  12 -14    4.20   13.00
  12   5 -14    5.30    7.90
  -5  17  14   -1.40    5.70
  -5  17  14   15.30   21.40
  17  -5 -14    9.00   11.00
 -12  17 -14   -1.30    7.80
  17 -12  14    3.00    6.50
 -17  15 -14    2.60   16.50
  15   2 -14    8.20   10.30
  17  -2 -14   -3.40   11.20
  -2  17  14   -1.80    4.30
 -15  17 -14    2.80    9.80
  13   5  14   -0.30    9.00
   5  13 -14    1.70    3.70
 -18  13  14   11.60   13.90
  -5  18 -14    0.60    5.80
  18  -5  14  -13.30   10.40
 -13  18  14   -4.50    9.00
  18 -13 -14    6.50    6.30
  10   8  14    4.60    7.10
   8  10 -14   -7.10    6.00
 -18  10  14   -6.90   10.00
   8  10 -14   -0.50    6.40
  18  -8  14   -1.70    8.90
  18 -10 -14   -1.20    8.60
 -10  18  14   -5.60    7.80
  -8  18 -14   -7.30    6.50
  11   7 -14    7.40    7.70
   7  11  14    0.70    5.50
 -18  11 -14   -2.30   11.60
 -11  18 -14   11.50    9.00
  18  -7 -14   21.60   11.20
  -7  18  14  -14.10   22.90
  18 -11  14   -0.80    8.20
  -7  18  14   -0.20    6.90
 -18  14 -14   -5.30   15.00
  14   4 -14    7.80    9.60
  -4  18  14   -2.90    5.60
 -14  18 -14   -1.50    9.30
  12   7  14  -13.30    8.20
 -19  12  14   -3.10   12.20
   7  12 -14    1.70    5.40
  -7  19 -14    4.50    7.40
  19  -7  14   -6.20   10.40
 -12  19  14    4.50    9.90
  19 -12 -14  -10.60    8.10
   9  10  14  -12.20    6.50
  10   9 -14    4.80    8.40
 -19  10 -14   -8.70    9.80
  10   9 -14    7.00    7.90
  19 -10  14    4.70    9.80
 -10  19 -14   -2.70    8.40
  -9  19  14    1.00    8.20
  19  -9 -14   14.10   10.80
  13   6 -14    4.00    9.20
   6  13  14   -4.80    4.80
 -19  13 -14   -6.70   13.70
  -6  19  14    1.20    7.10
  19  -6 -14   12.90   13.20
 -13  19 -14    3.00    9.90
  19 -13  14   -1.30    7.20
   0   0 -15    1.10    1.70
   0   0  15    0.60    1.00
  -2   1 -15  158.58   16.40
   1   1  15  175.08   16.90
   1  -2  15  161.18   16.50
   1   1 -15  166.68   16.70
  -2   1 -15  160.48   16.90
  -2   1  15  160.48   16.60
  -2   1  15  158.88   16.70
   1  -2 -15  157.18   16.20
   1   1  15  160.98   16.30
   1  -2  15  156.28   16.10
  -2   1  15  170.78   16.70
  -1   2  15  166.98   16.50
   2  -1 -15  156.88   16.90
   2  -1  15  163.78   16.40
  -1   2  15  153.38   16.40
  -1   2 -15  156.98   16.40
   2  -1 -15  153.58   16.50
  -1   2  15  149.69   16.90
  -3   3  15   -1.70    2.50
   3  -3 -15   -1.70    2.10
  -3   3  15    8.10    4.20
   0   3 -15    2.10    2.30
   0   3 -15   -0.90    1.50
   0   3 -15    2.10    1.80
   3   0  15   -2.00    2.00
  -3   3  15   -2.80    2.10
  -3   3  15    2.20    2.20
   3   0  15    4.50    2.70
  -3   0 -15    0.50    1.40
  -3   0 -15    0.70    1.70
   3  -3 -15    1.10    1.70
  -3   3 -15    1.20    2.00
   3   0 -15    0.80    3.30
   0   3  15    2.80    1.40
   3  -3  15    0.50    1.60
  -3   0  15    1.40    1.80
  -3   3 -15    3.00    3.00
   3   0 -15    2.20    2.20
   0   3  15    0.60    1.00
  -4   2 -15  220.18   23.40
  -4   2  15  217.48   23.80
  -4   2 -15  208.88   23.70
   2   2 -15  238.88   23.50
  -4   2  15  236.68   24.00
   2   2  15  221.88   23.10
  -4   2  15  257.27   23.70
  -4   2 -15  220.38   24.00
   2   2  15  215.88   23.50
   2   2 -15  221.28   23.50
  -2   4 -15  230.48   24.00
   4  -2  15  239.78   23.90
  -2   4  15  225.58   24.30
  -2   4  15  219.18   23.30
  -2   4 -15  220.68   23.30
  -2   4  15  233.98   23.20
   4  -2 -15  245.28   23.60
   4  -2 -15  232.48   24.00
   1   4 -15   76.09    7.70
  -5   4  15   57.79    8.60
  -5   4  15   86.69    9.60
   4   1  15   63.59    8.50
  -5   1 -15   70.59    8.70
   1   4 -15   78.09    8.00
   4  -5 -15   66.39    7.50
   4   1  15   77.79    8.50
   4  -5 -15   74.29    7.50
  -5   1 -15   77.59    8.70
  -5   4  15   86.09    9.70
  -5   4  15   97.49   10.90
  -4   5  15   76.69   10.70
   5  -1  15   64.69    9.00
  -4   5  15   76.89    8.70
   5  -4 -15   66.09    9.60
   5  -4 -15   77.79    9.80
  -1   5 -15   69.69    7.90
   5  -4 -15   75.99    9.20
  -1   5 -15   72.29    9.30
  -4   5  15   74.69    8.90
   5  -1  15   61.29    8.90
  -4   5  15   72.89    8.50
   5  -1  15   73.79    8.50
   5  -4 -15   80.59    8.50
  -1   5 -15   73.59    8.00
   1   4  15   55.49    5.70
   4  -5  15   57.59    6.50
   4   1 -15   51.69    7.20
  -5   4 -15   49.80    7.30
   4  -5  15   52.89    5.90
   1   4  15   60.79    5.80
  -5   4 -15   45.50    6.70
  -5   4 -15   74.39    8.50
  -5   1  15   67.79    7.00
  -1   5  15   63.99    9.30
   5  -4  15   52.79    7.70
   5  -1 -15   49.90    7.70
  -4   5 -15   61.09    7.00
  -1   5  15   58.09    6.10
  -1   5  15   52.49    6.00
   5  -4  15   45.90    6.60
   5  -1 -15   50.29    7.70
  -4   5 -15   54.79    7.50
   5  -1 -15   49.99    7.00
   0   6 -15   -3.10    3.90
  -6   6  15   -0.90    4.80
   6  -6 -15   -2.90    1.70
  -6   6  15   -3.00    3.30
   0   6 -15    2.20    1.20
   0   6 -15    0.20    1.60
  -6   6  15   -2.10    3.60
   6   0  15    1.50    3.30
   6   0  15    1.70    2.40
   6   0  15    3.70    3.30
  -6   6  15    0.60    3.00
   6  -6 -15    2.00    2.60
  -6   3  15    6.90    3.00
   3   3  15   -0.60    1.30
   3   3 -15   -2.00    2.40
  -6   3  15   -0.70    3.70
  -6   3 -15    0.40    4.20
  -6   3 -15    0.40    2.50
  -6   3 -15   -3.10    3.10
   3   3 -15    0.80    2.10
   3   3  15   -2.70    2.00
  -6   3  15    6.00    3.80
  -3   6  15    0.90    2.80
   6  -3  15    1.10    1.80
  -3   6  15    2.10    2.10
   6  -3 -15    3.50    3.90
  -3   6  15    1.80    1.80
  -3   6  15   -6.30    4.70
   6  -3 -15    3.70    2.90
   6  -3  15   -5.50    3.30
  -3   6 -15   -0.90    1.90
   6  -3 -15    0.40    3.30
   6  -3  15   -5.60    2.40
  -3   6 -15   -1.00    5.20
  -6   6 -15    0.50    2.60
  -6   6 -15   -1.90    4.10
   6   0 -15    2.60    4.20
   6   0 -15    0.30    3.50
   6  -6  15   -1.10    1.90
  -6   6 -15   -3.10    3.30
   0   6  15    2.40    4.50
   6   0 -15   -2.90    2.90
  -7   5  15   62.89    8.30
   5   2  15   55.69    7.70
  -7   5  15   57.79    8.90
   5   2  15   57.19    7.30
  -7   2 -15   56.99    8.10
  -7   2 -15   63.19    7.80
   2   5 -15   64.79    6.80
  -7   5  15   73.59    9.30
  -7   2 -15   61.19    8.20
   5   2  15   64.69    7.70
   2   5 -15   78.19    7.00
   7  -2  15   61.59    8.70
   7  -2  15   63.89    7.90
   7  -5 -15   71.09    9.20
  -5   7  15   57.29    8.00
  -2   7 -15   60.89    7.10
  -2   7 -15   59.79    7.20
  -5   7  15   57.09    7.70
   7  -5 -15   50.89    9.10
  -5   7  15   48.70    7.60
   7  -5 -15   52.09    9.50
   7  -5 -15   70.29    8.10
  -5   7  15   63.59   11.00
   7  -2  15   62.29    8.90
  -2   7 -15   47.90    9.10
  -7   2  15   87.69    9.70
  -7   5 -15   79.79    9.50
   2   5  15   84.59    8.10
  -7   5 -15  106.49   10.90
  -7   5 -15   63.29   10.30
  -7   2  15   77.99    9.50
   2   5  15   69.89    7.70
   5   2 -15   69.99    9.20
   5   2 -15   69.39    9.50
   7  -5  15   70.39   10.30
   7  -2 -15   67.89   10.40
  -2   7  15   71.79    8.70
  -2   7  15  100.79   12.40
  -5   7 -15   78.59    9.80
  -5   7 -15   90.39   12.30
  -5   7 -15   76.89    9.10
   7  -5  15   72.59    9.10
   7  -2 -15   85.59   10.70
  -2   7  15   67.89    8.30
   7  -2 -15   72.69    9.50
   7   1  15   33.10    6.50
   7   1  15   23.10    5.90
  -8   7  15   27.70    7.30
   1   7 -15   33.30    4.50
  -8   7  15   70.89   11.70
  -8   7  15   40.70    6.70
   1   7 -15   33.90    4.20
  -8   7  15   47.00    7.70
   1   7 -15   40.20    4.50
   1   7 -15   41.30    8.20
   8  -1  15   51.09    7.50
  -1   8 -15   45.50    8.80
   8  -7 -15   24.70    6.00
  -7   8  15   43.80    7.20
   8  -7 -15   42.60    5.70
   8  -7 -15   38.40    7.70
  -7   8  15   34.40    6.80
   8  -1  15   40.80    6.30
   8  -1  15   43.10    7.10
  -1   8 -15   37.90    4.70
  -7   8  15   39.70   10.10
   8  -7 -15   35.40    7.70
  -1   8 -15   42.80    4.80
  -7   8  15   52.19    6.80
  -8   4  15   28.50    5.50
  -8   4  15   31.90    6.70
   4   4 -15   39.90    5.10
  -8   4  15   24.30    6.30
  -8   4 -15   29.60    6.90
   4   4  15   30.70    4.30
   4   4  15   34.50    4.80
  -8   4 -15   35.00    6.50
  -8   4 -15   30.40    5.40
   4   4 -15   49.60    5.60
  -4   8  15   31.30    6.40
  -4   8 -15   32.50    8.30
   8  -4 -15   27.30    6.50
  -4   8 -15   44.80    5.20
  -4   8  15   38.50    5.10
   8  -4  15   39.50    6.80
   8  -4  15   25.40    6.10
   8  -4  15   37.50    5.90
  -4   8  15   28.60    8.80
   8  -4 -15   25.30    5.80
   8  -4 -15   37.70    7.20
  -4   8 -15   23.50    5.00
  -4   8  15   30.20    6.30
  -4   8  15   35.50    4.90
   7   1 -15   32.80    6.10
  -8   7 -15   33.90    6.70
  -8   7 -15   21.80    7.50
   1   7  15   35.00    9.00
   7   1 -15   37.10    6.40
   7   1 -15   33.20    7.50
  -8   7 -15   30.60    5.90
   8  -7  15   39.50    7.60
  -7   8 -15   33.90    5.90
  -1   8  15   32.50    4.20
   8  -1 -15   43.90    7.90
   8  -7  15   37.90    5.50
  -1   8  15   37.70    4.20
   8  -1 -15   28.90    6.00
   8  -1 -15   29.30    7.00
  -1   8  15   43.70    9.50
  -9   9  15   -7.40    9.40
   9  -9 -15   -0.40    2.00
   0   9 -15   -0.70    1.60
   0   9 -15   -4.50    1.90
  -9   9  15  -10.30    5.50
   0   9 -15    5.00    6.50
   9   0  15    1.20    5.00
   9   0  15    3.30    4.90
  -9   9  15   -5.00    5.30
  -9   9  15    1.60    4.10
   6   3  15    3.40    2.60
   3   6 -15    1.50    2.00
  -9   6  15   -1.50    5.10
  -9   3 -15    0.50    4.30
  -9   6  15   -2.80    3.40
   3   6 -15    2.10    2.00
   6   3  15    2.70    3.50
   6   3  15    0.60    3.20
  -9   6  15    5.20    4.80
  -3   9 -15   -1.30    2.40
   9  -3  15   -0.20    3.70
   9  -6 -15   10.00    4.00
  -6   9  15   -0.40    3.20
   9  -6 -15   -0.80    5.40
  -6   9  15   -2.80    3.40
  -3   9 -15    0.20    2.40
   9  -6 -15   -8.70    4.10
   9  -3  15    8.40    5.20
  -6   9  15    1.30    8.00
   9  -3  15    1.00    5.00
   3   6  15    4.50    1.40
  -9   6 -15    3.20    6.00
  -9   6 -15   -1.20    4.90
  -9   6 -15    2.00    3.70
   3   6  15    3.60    2.10
   6   3 -15    3.70    3.50
  -9   3  15    8.40    4.40
  -6   9 -15   33.60   10.00
  -3   9  15    1.20    7.10
  -3   9  15    0.90    2.40
   9  -6  15   -8.00    4.90
   9  -3 -15    6.20    5.40
  -6   9 -15    4.80    3.40
   9  -3 -15    3.50    5.50
  -3   9  15    1.70    3.60
   9  -3 -15    3.10    4.20
   9   0 -15   -2.70    6.50
  -9   9 -15   -2.10    4.80
  -9   9 -15    7.00    4.60
   9  -9  15    1.20    2.20
   9   0 -15    6.40    5.10
   0   9  15   -1.60    1.10
  -9   9 -15   -3.20    6.40
   0   9  15   11.10    8.30
   0   9  15    0.60    1.00
 -10   8  15   -0.60    1.60
   8   2  15   -3.40    4.70
   2   8 -15    7.00    6.20
   2   8 -15    2.60    2.00
   8   2  15   -0.50    4.10
   2   8 -15    2.00    1.60
 -10   8  15   -0.10    6.70
  10  -2  15    7.10    5.80
  -2  10 -15    1.20    2.50
  -8  10  15    1.40    5.30
  -8  10  15    3.10    4.20
  10  -2  15    0.30    4.90
  10  -8 -15   -4.20    3.40
  -2  10 -15   -0.40    2.30
  -8  10  15   -3.60    9.30
  10  -2  15    4.40    4.40
  -2  10 -15    7.40    9.10
 -10   5  15   -1.20    3.70
 -10   5 -15   -1.00    3.60
   5   5  15    9.40    3.10
 -10   5 -15    7.20    6.20
   5   5 -15    8.90    3.70
   5   5 -15    0.20    3.00
   5   5  15   -1.00    2.20
 -10   5  15    4.90    5.60
  10  -5  15    8.70    5.80
  10  -5 -15   17.70    6.50
  10  -5  15    1.80    5.50
  10  -5 -15    3.70    4.40
  -5  10  15   -2.00    8.80
  -5  10 -15   -3.30    8.00
  10  -5 -15    3.20    6.20
  10  -5  15   -3.40    4.00
  -5  10  15    9.60    3.50
  -5  10 -15    4.20    3.10
   8   2 -15   -2.20    4.30
   2   8  15   -5.00    6.90
 -10   8 -15    2.50    1.60
   8   2 -15   -7.40    6.40
 -10   8 -15    9.20    7.50
  10  -8  15    3.70    3.60
  -2  10  15    0.80    2.30
  -8  10 -15    2.50    6.40
  10  -2 -15    2.00    4.90
  -2  10  15    0.90    3.10
  10  -2 -15    3.50    5.30
  -8  10 -15    3.20    4.20
  -2  10  15    3.90    8.40
  10  -2 -15   -2.40    6.20
 -11  10  15    9.50    8.70
   1  10 -15   21.90    3.60
 -11  10  15   18.70    6.40
   1  10 -15   25.40    8.90
   1  10 -15   22.00    3.10
  10   1  15   12.10    6.50
  11  -1  15   13.70    7.20
  -1  11 -15   21.70    3.80
  -1  11 -15   18.00    9.70
 -10  11  15   43.50   14.20
  11 -10 -15   19.30    4.20
 -10  11  15    8.00    5.80
 -10  11  15   17.50    8.60
 -11   7  15   76.09   12.50
   7   4  15   80.19   10.50
   4   7 -15   60.89    8.90
   4   7 -15   74.69    9.10
 -11   4 -15   68.19   10.50
 -11   7  15   71.79   10.90
   7   4  15   93.29   10.40
  11  -4  15   87.39   12.30
  11  -4  15   67.29   10.60
  -7  11  15   72.69   16.00
  11  -7 -15   81.69   10.90
  -4  11 -15   87.89    9.70
  11  -4  15   87.69   12.60
  -7  11  15   62.49   10.00
  -4  11 -15   87.29   15.60
  11  -7 -15   86.49   12.40
   7   4 -15   78.79   11.30
   4   7  15   74.79    9.40
 -11   7 -15   74.49   11.60
   4   7  15   81.59    9.70
 -11   7 -15  113.09   14.50
  -7  11 -15   87.29   16.50
  -7  11 -15   87.19   11.20
  -4  11  15   96.99   10.70
  11  -4 -15   91.89   12.20
  11  -4 -15   79.49   13.00
  11  -7  15   97.79   11.70
  -4  11  15  140.79   18.20
  11  -4 -15   92.49   13.90
 -11  10 -15    9.90    9.10
 -11  10 -15   11.30    5.60
   1  10  15    2.40    9.00
  10   1 -15   10.60    6.40
  -1  11  15   18.70    3.20
  11 -10  15   17.20    3.90
 -10  11 -15    7.90    5.70
  -1  11  15   16.70    3.50
  11  -1 -15    1.80    6.40
 -10  11 -15   24.00    9.10
  -1  11  15    8.30   11.10
  12   0  15    2.80    7.00
 -12  12  15  -12.20    5.80
   0  12 -15   -1.80    2.70
 -12  12  15   -0.40    9.50
   9   3  15    4.10    5.00
   3   9 -15    2.80    2.40
   3   9 -15    6.60    7.30
 -12   9  15   -5.70    5.10
   3   9 -15   -0.40    2.60
 -12   9  15   14.60    9.00
  12  -3  15   -8.70    6.30
  12  -3  15   -1.10    5.60
  -9  12  15    4.60    5.20
  -3  12 -15   -6.30   10.60
  -3  12 -15    3.30    3.30
  -9  12  15  -10.80    8.80
  12  -9 -15   -1.90    4.30
   6   6  15    1.60    3.40
 -12   6  15   17.60    7.10
   6   6 -15    3.90    4.10
  12  -6  15    5.00    5.30
  -6  12  15   -5.80   11.80
  12  -6  15   10.80    7.10
  -6  12 -15    1.70    3.90
  -6  12  15    8.50    4.20
  12  -6 -15    1.30    7.00
  -6  12 -15   -1.00   11.10
  12  -6 -15    8.70    7.10
  12  -6 -15    1.10    5.20
   9   3 -15   -4.00    5.20
 -12   9 -15    3.50    8.90
 -12   9 -15   -0.70    4.90
   3   9  15    0.80    1.50
   3   9  15   11.10    8.90
   3   9  15    2.60    2.30
  -3  12  15    4.80   10.80
  -9  12 -15    2.50    4.70
  12  -9  15    3.60    4.50
  12  -3 -15    7.20    7.20
  -3  12  15   -1.20    3.10
  12  -3 -15    4.10    6.20
 -12  12 -15   -3.70    5.40
   0  12  15   -1.30    2.30
   0  12  15   -8.00    9.20
  12   0 -15    3.70    6.90
 -12  12 -15    0.60   10.00
  11   2  15   21.60    8.80
 -13  11  15   36.50   12.10
   2  11 -15   46.80    6.10
  -2  13 -15   52.39    6.80
 -11  13  15   60.09   10.30
  -2  13 -15   75.89   19.70
  13  -2  15   45.40   10.80
 -11  13  15   15.20   16.30
  13 -11 -15   54.19    7.30
   8   5  15   22.60    5.80
 -13   5 -15   19.30    6.90
 -13   8  15   33.10    9.70
   5   8 -15   22.70    4.90
  13  -5  15    5.40    5.00
  -8  13  15   21.40    6.30
  -5  13 -15   25.00    5.50
  13  -5  15   14.30    7.00
  -5  13 -15   26.80   13.10
  -8  13  15   37.60   15.10
  13  -5  15   22.70    9.00
  13  -8 -15   25.50    6.70
 -13   8 -15    8.20    9.10
   5   8  15   22.90    4.20
   8   5 -15   29.90    6.60
  -5  13  15   44.90   15.00
  -5  13  15   17.80    5.30
  13  -5 -15   22.70    9.10
  -8  13 -15   18.30   13.90
  13  -5 -15   28.50    7.90
  13  -5 -15    6.10    3.70
  13  -8  15   11.90    6.20
  -8  13 -15   19.90    6.20
   2  11  15   25.50   12.10
 -13  11 -15   49.20   13.10
   2  11  15   40.90    4.90
  11   2 -15   44.60    9.90
  -2  13  15   41.60   14.50
  13  -2 -15   24.00   10.20
 -11  13 -15   59.09   10.10
  13 -11  15   55.69    7.40
  -2  13  15   56.89    6.70
   1  13 -15    6.20    3.30
 -14  13  15   18.90    9.00
 -14  13  15   26.80   12.40
  13   1  15    0.70    8.00
 -13  14  15    4.60    7.50
  -1  14 -15   10.20    3.80
  14  -1  15    6.10    8.70
  10   4  15    6.10    6.00
   4  10 -15   20.20    4.10
   4  10 -15    7.80    3.80
 -14  10  15   -2.30    9.60
  14  -4  15   11.40    8.30
  -4  14 -15    2.60   11.90
 -10  14  15   11.90   15.90
  14 -10 -15    6.90    5.90
 -10  14  15   13.90    6.50
  14  -4  15   10.60    7.30
  -4  14 -15    7.40    4.50
   7   7 -15   -1.00    4.50
 -14   7  15   10.00    7.70
   7   7  15    1.80    4.10
 -14   7 -15   -6.60    8.20
  14  -7 -15   -3.20    6.50
  -7  14 -15  -13.80   12.80
  -7  14 -15    5.00    5.20
  -7  14  15  -10.60   13.90
  14  -7  15   27.70    7.40
  -7  14  15   -3.40    4.60
  10   4 -15    4.20    6.30
   4  10  15   15.20   10.20
   4  10  15   12.50    3.40
 -14  10 -15    0.00   10.40
  14  -4 -15   15.50    8.30
  -4  14  15   10.70    4.80
  14 -10  15    6.30    5.90
  14  -4 -15    8.20    9.00
  -4  14  15   -4.20   13.60
 -10  14 -15   12.20    6.50
   1  13  15   14.30    3.10
 -14  13 -15   16.30   13.20
  13   1 -15   -3.00    8.10
 -14  13 -15    3.30    7.20
   1  13  15   13.90   12.80
 -13  14 -15    2.20    7.50
  14  -1 -15   11.00    9.10
  -1  14  15    8.30    3.80
  -1  14  15    1.40   13.60
  15   0  15    2.50   10.10
   0  15 -15   -2.30    3.30
 -15  15  15   -2.80    9.00
 -15  15  15    6.30   14.50
   3  12 -15    1.70    3.10
  12   3  15    0.00    7.10
 -15  12  15  -14.50   10.90
  15 -12 -15    0.00    4.50
 -12  15  15   -2.70    8.00
  -3  15 -15    3.10    4.20
 -12  15  15   -4.60   18.00
  15  -3  15    9.90    9.00
 -15   9  15    2.40    9.60
 -15   6 -15    3.60    6.30
   6   9 -15   -4.50    4.40
   9   6  15   -5.40    4.90
  -9  15  15   11.50   19.60
  -9  15  15   -5.40    5.80
  15  -9 -15   -1.10    6.30
  -6  15 -15    1.90    5.20
  -6  15 -15  -19.40   15.70
  15  -6  15   -3.60    7.10
 -15   9 -15    4.00   10.10
   9   6 -15    3.60    5.90
   6   9  15   -0.10    3.70
 -15   6  15    0.30    6.00
  15  -6 -15    2.60    7.90
  -6  15  15    3.60    5.00
  -9  15 -15    3.40    6.00
  15  -9  15   -2.40    6.40
  -9  15 -15  -15.50   18.10
  -6  15  15   -1.30   15.90
   3  12  15    3.50    2.70
  12   3 -15    1.70    7.60
   3  12  15    3.60   10.50
 -15  12 -15   40.90   14.20
  15  -3 -15    0.00    8.60
  15  -3 -15    0.00   12.10
  -3  15  15   -7.60   16.70
  15 -12  15    9.20    5.10
 -12  15 -15   -8.80    6.40
  -3  15  15    1.30    4.30
 -15  15 -15    4.30   10.40
 -15  15 -15   -5.60   14.70
   0  15  15   23.80   13.80
   0  15  15   -3.30    3.30
  15   0 -15   -3.70    9.40
  14   2  15    4.60    9.20
 -16  14  15   13.90   14.30
   2  14 -15    5.70    3.30
 -14  16  15    6.20    8.90
  -2  16 -15    8.40    4.50
  16  -2  15    4.00   10.30
  11   5  15   -4.80    6.40
   5  11 -15    8.10    4.30
 -16  11  15   -0.80   10.90
  16  -5  15   -2.50    8.60
  16 -11 -15   -2.40    6.50
 -11  16  15   12.10    7.90
  -5  16 -15    2.90    5.20
 -11  16  15   20.10   19.90
   8   8 -15    1.30    5.90
 -16   8  15   10.30    9.20
   8   8  15    4.30    5.20
 -16   8 -15   14.00    9.60
  -8  16 -15    5.70    6.20
  16  -8 -15   13.10    8.60
  -8  16  15    7.70   18.70
  16  -8  15    5.40    7.50
  -8  16 -15   49.60   20.80
  -8  16  15    7.30    6.80
   5  11  15    7.80    3.80
   5  11  15    5.00   11.80
 -16  11 -15   -7.90   11.40
  11   5 -15    7.60    7.60
  -5  16  15    3.40    5.30
  16 -11  15   -2.50    6.50
  -5  16  15  -10.10   16.80
 -11  16 -15    7.40    7.10
  16  -5 -15   -3.60    9.10
  14   2 -15    1.30    9.60
 -16  14 -15  -10.60   14.10
 -14  16 -15   -2.40    8.60
  -2  16  15    1.60    4.20
  16  -2 -15    1.00    9.70
  -2  16  15   19.30   15.50
 -17  16  15    0.00   16.10
  16   1  15   12.60   11.20
   1  16 -15   14.30    3.80
  17  -1  15    5.10   11.30
  -1  17 -15   20.20    5.10
   4  13 -15   16.60    4.20
 -17  13  15   17.00   13.60
  13   4  15    5.40    8.70
  17 -13 -15    8.50    7.40
  17  -4  15   15.90   10.90
 -13  17  15   11.00    9.30
  17  -4  15   -8.60   10.70
  -4  17 -15   10.40    5.70
   7  10 -15   32.10    7.00
  10   7  15   19.00    7.80
   7  10 -15   24.50    7.00
 -17  10  15   22.60   11.40
  17 -10 -15   35.70    9.20
  -7  17 -15    8.70    7.20
  17  -7  15   24.30   10.10
 -10  17  15   61.69   25.50
 -10  17  15   14.50    8.60
   7  10  15   20.00   13.30
  10   7 -15   19.30    8.30
   7  10  15   22.00    6.10
 -17  10 -15   15.70   11.80
  -7  17  15   29.90   20.90
  -7  17  15   27.50    7.90
 -10  17 -15   17.00    8.50
  17 -10  15   31.40    9.30
  17  -7 -15   18.30   10.50
  13   4 -15   13.60    8.90
 -17  13 -15   12.30   14.10
   4  13  15   11.30    3.60
  -4  17  15   30.70   18.70
  17  -4 -15    3.40   11.50
 -13  17 -15    9.60    8.80
  -4  17  15    1.40    5.40
  17 -13  15    7.10    5.60
 -17  16 -15  -45.00   15.90
  16   1 -15    7.60   11.40
  -1  17  15    8.10    4.60
  17  -1 -15    5.70   12.20
 -18  15  15    3.00   15.20
  15   3  15  -14.70    8.50
 -15  18  15   -0.70   10.60
  -3  18 -15    0.20    5.10
  18  -3  15   -2.00   12.50
  12   6  15  -11.00    7.80
   6  12 -15   -5.20    4.20
 -18  12  15   -5.30   11.90
  18 -12 -15    2.80    7.50
  -6  18 -15    0.10    6.30
  18  -6  15    6.50   10.60
 -12  18  15   -1.40    9.30
 -18   9 -15   11.10    9.50
   9   9 -15    6.40    7.10
 -18   9  15    3.00    8.80
   9   9  15   -1.00    6.40
   9   9 -15   -1.40    7.00
  18  -9 -15    7.90    9.40
  18  -9  15  -13.30    8.40
  -9  18 -15    4.20    7.50
  -9  18  15   -5.90    7.50
 -18  12 -15  -14.10   11.90
  12   6 -15    1.40    7.80
   6  12  15    3.50    4.90
 -12  18 -15    1.10    8.50
  18  -6 -15    9.60   11.60
  -6  18  15   -8.90    6.20
  18 -12  15    7.90    7.50
  15   3 -15   -0.60   10.10
 -18  15 -15  -15.00   15.50
  18  -3 -15   -7.20   12.70
  -3  18  15    0.80    5.20
 -15  18 -15  -10.50    9.30
  18  -3 -15  -25.00   11.90
   8  11 -15   16.70    7.10
 -19  11  15    5.20   11.30
  11   8  15   11.40    8.70
 -11  19  15    0.50    9.60
  19  -8  15   17.30   10.80
  -8  19 -15   -0.80    7.50
  19 -11 -15    1.20    9.10
 -19  11 -15   26.10   12.50
  11   8 -15    9.50    8.50
  11   8 -15    9.00    9.40
   8  11  15    5.80    6.70
  19  -8 -15   12.20   11.20
  19 -11  15    9.80    9.60
  -8  19  15   21.10    8.80
 -11  19 -15    3.00    8.90
  -1   0 -16    1.40    1.80
  -1   1  16   -0.20    2.20
   0  -1  16    1.90    1.20
   1  -1 -16   -0.50    1.40
   0   1 -16    2.30    1.50
   1  -1 -16    4.10    2.10
  -1   1  16    3.50    1.50
  -1   1  16    1.70    1.90
   1   0  16    1.70    1.30
   1   0  16   -1.80    2.50
   1  -1 -16    4.80    2.60
   0   2  16   14.80    1.80
   2   0 -16   14.30    3.80
  -2   2 -16   12.80    2.50
  -2   2 -16   19.20    3.50
   2   0 -16   20.30    3.10
   2  -2  16   13.00    2.30
   0   2  16   12.80    1.80
   0   2  16   10.40    2.70
   2   0 -16   18.30    3.70
  -2   0  16   15.50    2.60
   1  -3  16   26.30    3.50
   2  -3 -16   25.90    2.90
  -3   1 -16   26.70    4.20
  -3   1 -16   17.30    3.60
   2   1  16   27.40    4.10
  -3   2  16   23.60    4.70
  -3   2  16   21.00    4.10
   1   2 -16   17.60    3.50
  -3   2  16   23.40    3.80
   2   1  16   21.60    3.10
   3  -2 -16   25.90    4.20
  -2   3  16   18.10    4.80
   3  -1  16   27.20    4.00
  -1   3 -16   23.70    3.10
  -2   3  16   23.80    3.50
   3  -1  16   20.80    3.40
   3  -2 -16   19.10    3.40
   3  -2 -16   20.60    4.50
   3  -1  16   22.90    4.00
  -4   4  16    1.20    2.70
  -4   4  16    5.40    2.80
  -4   0 -16    2.80    1.90
  -4   4  16    0.50    2.90
   4   0  16    9.30    3.10
   0   4 -16    4.70    1.50
   4   0  16    1.90    2.50
   0   4 -16    8.90    3.20
   4   0  16    6.80    2.10
   0   4 -16    7.30    2.00
  -4   4  16    5.70    4.80
   4  -4 -16    5.30    2.00
   4  -4 -16    4.30    2.60
  -4   1  16    1.20    2.50
  -4   3 -16    2.00    2.70
   3   1 -16    8.00    3.20
  -4   3 -16   -0.40    3.40
  -4   3 -16    0.50    0.60
   1   3  16    1.20    1.00
   3  -4  16    3.30    1.10
   1   3  16    7.30    2.00
  -3   4 -16    1.00    2.80
   4  -1 -16   -0.80    3.20
   4  -3  16   -1.90    1.90
  -1   4  16    0.80    4.00
  -1   4  16   -1.30    1.50
   4  -3  16    8.40    3.40
   4  -1 -16    2.40    2.40
  -3   4 -16    4.10    2.30
   4  -1 -16    9.10    3.80
  -1   4  16    1.40    1.40
  -5   2 -16    1.00    2.90
   3   2  16    2.30    1.60
  -5   3  16    3.10    3.40
   2   3 -16    5.00    2.20
   3   2  16    3.20    2.40
  -5   3  16    3.70    3.40
  -5   2 -16   -0.10    3.40
  -5   2 -16    1.10    2.40
   2   3 -16    2.40    2.30
  -5   3  16    7.90    2.90
  -3   5  16    3.30    2.20
  -2   5 -16   -1.00    4.00
  -2   5 -16    4.20    1.80
   5  -3 -16    0.90    3.80
   5  -2  16   -5.10    3.00
   5  -3 -16    2.40    3.40
  -2   5 -16    1.30    2.00
  -3   5  16    9.30    4.90
   5  -3 -16    6.50    4.10
   5  -2  16   -0.20    2.20
   5  -2  16    5.40    3.40
  -3   5  16    6.60    2.30
   5  -3 -16    4.50    2.60
  -5   5 -16   66.29    8.40
  -5   5 -16   72.49    9.00
   5   0 -16   65.49    8.60
   5   0 -16   57.39    8.80
   0   5  16   64.29    6.80
  -5   5 -16   53.39    7.80
   0   5  16   66.79    6.70
   0   5  16   72.59   10.50
   5   0 -16   74.19    8.20
   5  -5  16   61.29    7.40
  -6   1 -16   19.30    3.30
  -6   1 -16   12.00    3.30
   1   5 -16   10.80    2.40
   5  -6 -16   15.90    1.80
  -6   5  16    7.40    4.10
   5  -6 -16   15.60    1.80
   5   1  16   15.50    3.70
   1   5 -16   19.10    4.90
  -6   5  16   11.40    3.80
  -6   5  16   20.00    6.80
   1   5 -16   12.10    2.10
  -6   5  16   18.50    4.50
   1   5 -16   17.90    2.60
   5   1  16   11.80    3.60
   6  -5 -16   17.20    3.50
  -5   6  16    9.20    3.80
  -1   6 -16    7.50    4.60
  -5   6  16   20.30    3.90
   6  -5 -16   20.60    5.10
  -1   6 -16   12.60    2.40
   6  -1  16   12.70    4.20
   6  -5 -16   14.50    4.90
  -5   6  16    8.30    3.40
  -5   6  16   21.10    5.80
   6  -1  16   12.60    3.40
   6  -5 -16   10.30    4.00
   6  -1  16   22.30    4.60
  -1   6 -16   10.60    2.40
   4   2 -16    6.30    3.10
  -6   2  16    6.00    3.60
  -6   2  16    4.50    2.70
  -6   4 -16    0.80    2.70
   2   4  16    3.70    1.10
  -6   4 -16    2.90    3.30
   2   4  16    4.80    2.20
  -6   4 -16    0.20    4.20
   4   2 -16   -1.10    2.80
   6  -4  16    1.60    3.70
  -2   6  16    6.90    2.20
   6  -2 -16    8.00    4.50
  -4   6 -16    0.90    3.00
   6  -4  16    5.50    2.50
  -4   6 -16    2.30    6.20
   6  -2 -16    3.70    3.00
  -2   6  16    0.10    1.80
  -2   6  16   -5.70    4.70
   6  -2 -16   -1.00    3.90
  -4   6 -16    2.90    2.50
   7   0  16    2.00    3.80
   7   0  16    5.00    3.90
   0   7 -16    1.20    1.80
   7  -7 -16    1.50    2.10
   0   7 -16    1.10    1.30
  -7   7  16   -0.90    3.00
   7   0  16    2.60    2.70
  -7   7  16   -2.90    4.00
  -7   7  16    1.70    4.30
   0   7 -16    6.00    5.00
  -7   7  16    2.60    6.80
  -7   4  16    1.60    2.80
  -7   3 -16   -2.10    2.30
  -7   4  16    6.50    4.20
  -7   3 -16   -4.40    3.70
   3   4 -16   -0.60    2.20
   4   3  16    1.70    2.40
  -7   4  16    5.50    4.40
  -7   3 -16    3.20    3.30
   3   4 -16    0.30    2.10
   4   3  16   -0.30    1.60
   7  -3  16   -2.30    3.10
  -3   7 -16    1.50    2.20
   7  -3  16   -0.40    3.80
   7  -4 -16    2.40    4.30
  -3   7 -16    2.70    5.20
  -4   7  16    2.10    2.40
  -4   7  16    7.60    5.90
   7  -4 -16   -7.30    3.60
   7  -4 -16    1.70    3.20
  -3   7 -16   -1.70    1.90
  -4   7  16    0.30    2.40
   7  -3  16   -0.90    2.60
   6  -7  16   17.70    2.30
   1   6  16   19.00    7.10
  -7   1  16   20.40    3.00
  -7   6 -16    8.70    3.80
   6   1 -16   11.90    5.30
   6  -7  16   15.20    2.10
  -7   1  16   20.40    3.00
  -7   6 -16    8.50    5.30
  -7   6 -16   10.40    4.40
   6   1 -16   15.30    4.60
   6   1 -16   15.20    4.10
   7  -1 -16   11.50    4.10
   7  -6  16    4.80    4.50
   7  -1 -16    8.60    4.90
  -1   7  16   14.50    2.40
   7  -6  16   14.70    3.40
  -1   7  16   10.30    6.60
   7  -1 -16   13.30    5.40
  -6   7 -16   15.40    5.20
  -1   7  16   12.60    2.30
  -6   7 -16   15.40    4.00
  -8   2 -16   41.20    5.90
   2   6 -16   39.00    7.80
   2   6 -16   41.30    4.50
   6   2  16   25.10    5.10
  -8   6  16   37.30    7.10
   6   2  16   39.70    6.10
  -8   6  16   39.00    7.50
   2   6 -16   38.20    4.60
   6   2  16   42.70    6.00
  -2   8 -16   32.00    8.40
   8  -6 -16   32.30    7.60
   8  -2  16   49.40    6.40
   8  -6 -16   38.20    7.70
  -6   8  16   36.90    6.50
  -6   8  16   36.00    6.10
   8  -2  16   28.70    6.70
  -6   8  16   43.80    9.80
  -6   8  16   41.90    6.10
  -2   8 -16   34.10    4.90
   8  -6 -16   38.30    6.00
   8  -6 -16   24.70    6.50
   8  -2  16   44.50    7.20
  -2   8 -16   33.40    4.80
   5   3 -16    5.20    3.60
  -8   5 -16    7.90    3.60
   5   3 -16    7.80    3.40
  -8   3  16   15.40    4.50
   3   5  16    9.50    2.60
  -8   3  16    9.30    3.80
  -8   5 -16   16.80    5.00
   3   5  16   11.20    2.00
  -8   3  16   12.90    4.50
  -8   5 -16    4.50    5.70
   8  -3 -16   21.50    5.90
  -5   8 -16   11.10    7.40
  -5   8 -16   15.00    3.60
  -3   8  16   10.50    2.80
   8  -5  16   12.80    3.70
  -3   8  16    3.80    3.50
   8  -3 -16    9.00    3.90
   8  -5  16    3.60    4.80
  -3   8  16   20.20    7.30
  -5   8 -16    9.40    4.00
   8   0 -16   -0.40    3.90
  -8   8 -16   -8.20    5.30
   8  -8  16   -1.80    2.10
   0   8  16   -0.30    6.50
   0   8  16    1.40    1.10
   8   0 -16    2.20    5.50
   8   0 -16    0.70    4.60
   0   8  16    2.40    0.80
  -8   8 -16   -3.60    3.40
  -8   8 -16    0.10    4.40
  -9   8  16   -3.20    4.70
  -9   8  16    4.60    5.90
   1   8 -16    1.50    1.30
   1   8 -16    4.00    5.60
   8   1  16    2.60    4.60
  -9   8  16   -0.60    4.10
   1   8 -16    0.50    1.90
   8   1  16    2.90    4.10
   9  -1  16    4.50    4.70
   9  -1  16    2.20    5.00
  -8   9  16   -2.80    3.60
   9  -1  16    4.20    4.10
  -8   9  16   -4.20    8.20
  -1   9 -16   -1.80    6.40
  -1   9 -16    2.60    2.10
  -8   9  16   -1.80    4.80
  -8   9  16    2.40    5.20
   9  -8 -16    2.90    2.90
  -1   9 -16    2.20    2.00
  -9   4 -16   46.00    7.70
   5   4  16   38.20    5.60
   4   5 -16   39.30    5.60
  -9   5  16   36.40    7.90
   4   5 -16   40.10    5.50
   5   4  16   38.40    5.20
  -9   4 -16   44.00    6.40
  -9   5  16   40.00    6.60
  -4   9 -16   30.50    5.30
   9  -5 -16   35.70    8.10
  -4   9 -16   31.90    5.60
   9  -5 -16   46.60    6.90
  -5   9  16   58.39   10.00
   9  -4  16   29.90    6.30
  -4   9 -16   37.70    9.30
   9  -4  16   42.40    7.70
  -5   9  16   35.50    5.70
   9  -5 -16   40.90    7.60
  -5   9  16   29.70    5.60
  -9   7 -16    1.50    4.80
  -9   7 -16    6.50    6.20
  -9   7 -16   -0.70    1.80
   7   2 -16    0.90    5.40
  -9   2  16    5.50    3.00
   7   2 -16    1.20    3.90
  -7   9 -16   -3.20    3.10
   9  -7  16    6.70    3.40
  -2   9  16    2.70    7.30
   9  -2 -16   10.60    4.50
   9  -7  16    9.70    5.90
  -2   9  16    4.20    2.80
  -7   9 -16    4.90    5.40
   9  -2 -16   -0.90    5.40
   9  -2 -16    4.50    5.00
  -7   9 -16    0.80    4.10
  -2   9  16    0.10    2.10
 -10  10  16    4.20   11.40
  10   0  16   19.90    6.30
  10 -10 -16    9.70    1.90
   0  10 -16    5.80    6.60
   0  10 -16   11.70    2.90
 -10  10  16    6.40    7.60
   0  10 -16    6.70    2.30
 -10  10  16    0.00    5.30
 -10   7  16   10.10    6.80
   7   3  16    9.30    4.90
   3   7 -16    3.10    2.30
   7   3  16    4.20    3.90
   3   7 -16    4.90    2.50
 -10   7  16    4.60    4.50
 -10   3 -16    6.30    4.40
  10  -7 -16   28.90    6.30
  10  -3  16    1.00    5.30
  -3  10 -16    6.60    2.90
  10  -3  16    6.60    6.00
  -7  10  16    6.50    9.70
  -7  10  16    6.00    4.20
  -3  10 -16   14.40    9.20
  10  -7 -16    8.90    4.30
  10  -3  16   12.60    4.80
 -10   6 -16    1.80    3.80
   4   6  16    1.70    2.40
 -10   4  16   -4.10    4.80
   6   4 -16    2.00    3.60
   4   6  16   -2.20    1.80
 -10   6 -16    4.50    6.70
  10  -4 -16    5.00    4.40
  10  -6  16    0.90    4.10
  -4  10  16  -11.90    7.80
  10  -6  16   -0.50    5.80
  10  -4 -16   -1.80    4.60
  -6  10 -16   -2.10    8.70
  -4  10  16    1.50    3.00
  -6  10 -16    1.30    3.50
  10  -4 -16   -1.20    5.50
   9   1 -16   13.80    6.20
   9   1 -16   10.60    7.80
 -10   9 -16   18.00    6.00
 -10   9 -16   18.20    8.30
   1   9  16   10.50    8.60
  10  -1 -16   23.90    8.40
  -9  10 -16   25.50    8.40
  10  -9  16   26.80    4.50
  -1  10  16   23.30    3.70
  10  -1 -16   19.70    6.10
  -1  10  16   23.00    3.40
  -1  10  16   16.00    9.50
  10  -1 -16   15.10    6.90
  -9  10 -16   22.30    5.70
   2   9 -16    4.20    2.40
 -11   9  16  -13.90    7.00
   9   2  16    3.90    4.80
   2   9 -16    2.70    2.00
 -11   9  16   -1.00    1.90
   2   9 -16   -1.20    6.80
  -2  11 -16   -6.80    7.80
  -9  11  16    7.30    5.10
  -2  11 -16    2.90    2.80
  11  -2  16    5.30    6.20
  -9  11  16   -3.50   11.40
  11  -9 -16   -0.50    3.60
  11  -2  16   -5.60    4.60
   6   5  16    3.00    3.40
 -11   5 -16    1.70    6.10
 -11   6  16    3.10    6.30
   5   6 -16   -5.40    3.00
   6   5  16   -0.10    3.20
  -6  11  16    5.50   10.50
  11  -6 -16    5.90    6.10
  11  -5  16   -6.50    4.40
  -6  11  16    7.20    3.90
  11  -6 -16    9.40    6.50
  -5  11 -16    2.80    3.40
  11  -5  16   -8.00    5.30
  11  -5  16   -0.50    5.40
  -5  11 -16   -6.80    9.00
  11  -6 -16    0.10    4.60
   3   8  16    2.90    2.20
   8   3 -16   -1.20    6.60
   8   3 -16   15.40    5.20
 -11   8 -16    5.60    4.70
 -11   8 -16   -2.80    7.80
 -11   3  16    2.80    3.50
   3   8  16   -0.70    1.40
  11  -3 -16    3.60    6.70
  -3  11  16    4.20    2.90
  11  -3 -16    4.10    6.60
  11  -3 -16    0.40    5.20
  11  -8  16   -1.70    4.10
  -3  11  16  -16.10    8.90
  -8  11 -16    2.90    4.40
   0  11  16    3.50    2.10
 -11  11 -16   10.90    5.60
  11   0 -16    1.10    6.40
   0  11  16    2.70    2.10
 -11  11 -16   -8.40    8.90
   0  11  16    3.90    9.50
 -12  11  16   16.00    9.80
  11   1  16    4.30    6.00
 -12  11  16   22.30    7.30
   1  11 -16    7.00    3.10
 -11  12  16   18.10    9.50
  12  -1  16   -3.60    6.40
 -11  12  16   12.00    6.70
  -1  12 -16   13.50    3.50
  12 -11 -16   13.50    3.30
  -1  12 -16   10.70   10.40
 -11  12  16    3.90   13.90
   4   8 -16    2.70    6.90
 -12   4 -16    6.10    4.90
   4   8 -16   -1.80    3.00
 -12   8  16    6.20    8.00
   8   4  16    3.10    4.40
  12  -4  16    5.20    5.40
  12  -4  16   -1.10    6.70
  -4  12 -16    2.10    3.50
  -8  12  16   -0.10   12.50
  -8  12  16   -9.50    4.10
  -4  12 -16   -3.90   11.10
  12  -8 -16   -1.30    4.60
  12  -4  16   11.80    7.10
   5   7  16    4.30    3.10
 -12   7 -16    1.20    7.90
 -12   5  16   10.30    6.10
   7   5 -16   -1.20    4.10
  -5  12  16   -1.60    3.50
  -7  12 -16    0.50    4.10
  12  -5 -16   17.40    6.70
  12  -7  16    7.70    5.10
  12  -5 -16   12.00    7.40
  12  -5 -16   18.80    6.70
  -5  12  16   -5.10   10.60
  -7  12 -16  -15.20   10.40
 -12  10 -16    6.90    9.60
  10   2 -16   -4.80    5.80
 -12  10 -16   -2.60    1.70
   2  10  16    9.00    2.30
   2  10  16    5.70   10.30
   2  10  16    4.20    1.40
  -2  12  16   10.00   11.00
  12  -2 -16    5.60    6.70
  12 -10  16    4.10    4.10
  -2  12  16   12.00    3.30
 -10  12 -16   17.10    6.10
  12  -2 -16   24.50    7.50
   0  13 -16   -4.70    2.90
 -13  13  16    2.90    7.10
 -13  13  16    0.20   10.80
  13   0  16    4.50    7.30
 -13  10  16    8.20    9.50
  10   3  16   11.30    5.90
   3  10 -16    3.10    2.90
 -10  13  16   21.20   14.50
  13  -3  16    8.60    6.70
 -10  13  16    3.20    5.90
  13 -10 -16    2.40    4.80
  -3  13 -16  -24.90    9.80
  -3  13 -16   -0.70    3.50
  13  -3  16    2.50    7.30
 -13   6 -16   17.50    7.50
 -13   7  16   -0.70    7.20
   6   7 -16   -1.70    4.00
   7   6  16    2.90    4.00
  13  -6  16   12.50    7.90
  -7  13  16    1.10    4.50
  -7  13  16  -19.70   12.50
  13  -6  16   -1.80    5.60
  13  -7 -16    9.60    6.20
  -6  13 -16  -22.50   13.00
  13  -6  16    9.20    7.30
  -6  13 -16    2.00    4.30
   9   4 -16   14.00    6.30
 -13   9 -16    4.90    9.60
   4   9  16    6.80    9.30
 -13   4  16   11.20    4.20
   4   9  16   12.50    3.30
  -9  13 -16   11.50    5.80
  -4  13  16   15.80   13.50
  13  -4 -16   12.30    8.20
  -4  13  16   -0.20    3.90
  13  -9  16   13.70    5.60
  13  -4 -16    8.80    7.30
  12   1 -16   -3.10    6.70
   1  12  16  -11.70   10.70
 -13  12 -16   -2.10   10.70
 -13  12 -16    2.40    6.20
   1  12  16   -2.70    2.40
  13  -1 -16   10.70    8.10
  -1  13  16    6.30   12.90
 -12  13 -16    4.60    6.70
  -1  13  16    0.60    3.00
 -12  13 -16   14.70   11.30
   2  12 -16    5.70    3.10
 -14  12  16  -11.70   10.20
  12   2  16   -7.00    6.60
 -12  14  16    0.90    7.20
  14  -2  16   -0.60    7.70
  -2  14 -16    3.00    3.70
  14 -12 -16    0.10    3.30
   5   9 -16   -0.20    3.90
 -14   5 -16   -2.50    5.00
 -14   9  16  -12.30    8.80
   9   5  16   -1.10    5.10
  -5  14 -16   11.10   14.90
  14  -9 -16   -0.90    5.80
  -5  14 -16    3.00    4.40
  14  -5  16    0.90    8.20
  -9  14  16   -7.20   14.30
  -9  14  16    0.90    5.90
  14  -5  16    6.50    7.00
   8   6 -16    6.80    5.20
 -14   8 -16    9.50    9.00
 -14   6  16   -5.80    6.40
   6   8  16   -1.60    3.60
  -8  14 -16    2.00    5.10
  14  -8  16   -0.70    5.80
  -8  14 -16   -9.80   13.70
  -6  14  16    4.20    4.80
  14  -6 -16   -4.70    6.80
  -6  14  16   16.40   16.90
   3  11  16   -1.50    2.60
   3  11  16    7.50   10.10
  11   3 -16  -12.00    6.00
 -14  11 -16  -13.20   10.70
 -11  14 -16    1.40    5.80
  14 -11  16   -3.80    4.70
  14  -3 -16    8.60    9.00
  -3  14  16   -3.40   13.10
  -3  14  16    2.60    4.10
  14  -3 -16    3.80    8.30
 -14  14 -16   12.20   13.60
  14   0 -16   -7.90    8.50
 -14  14 -16    5.10    8.10
   0  14  16   23.20   14.30
   0  14  16   -1.10    3.30
 -15  14  16   -6.50   12.70
  14   1  16   -3.10    8.40
   1  14 -16    3.20    3.20
  15  -1  16  -13.70    8.10
  -1  15 -16   -0.90    3.70
 -14  15  16  -16.50    7.50
 -15  11  16  -17.10   10.30
   4  11 -16   -5.40    3.30
  11   4  16   -7.00    5.90
  15  -4  16   15.80    8.30
  15 -11 -16   -7.50    5.30
 -11  15  16   -8.80    6.50
  15  -4  16    7.30    9.60
  -4  15 -16    0.50    4.40
 -11  15  16    2.20   17.10
 -15   7 -16   -6.00    7.40
 -15   8  16    2.30    8.70
   8   7  16   -4.00    4.50
   7   8 -16   -0.70    5.00
  -8  15  16    4.40    5.80
  15  -8 -16   -8.90    6.60
  -8  15  16  -33.30   15.70
  -7  15 -16   -0.50    5.30
  15  -7  16    3.60    7.30
  -7  15 -16  -17.20   16.50
   5  10  16    4.00    3.50
   5  10  16   20.20   11.90
  10   5 -16    7.50    6.60
 -15  10 -16   -1.20   10.80
  15 -10  16   -8.50    5.60
  15  -5 -16    2.20    9.30
  -5  15  16    3.00    4.90
  15  -5 -16   -2.10    7.90
 -10  15 -16   -1.60    6.20
  -5  15  16  -24.10   14.70
  13   2 -16   -6.10    8.20
 -15  13 -16   -6.90   12.70
   2  13  16    0.60   12.50
   2  13  16   10.50    3.10
  -2  15  16    3.30    4.20
 -13  15 -16    9.30    8.30
  -2  15  16    4.10   14.00
  15  -2 -16   -4.90    9.10
  16   0  16    4.80   10.00
 -16  16  16   -3.90   15.70
   0  16 -16    2.80    3.60
   3  13 -16    1.40    3.30
 -16  13  16    0.00   12.60
  13   3  16   -1.00    8.10
  -3  16 -16   -1.60    4.50
 -13  16  16    3.70    8.80
  16  -3  16  -14.40    9.10
   6  10 -16    1.10    4.80
  10   6  16   -2.70    5.90
   6  10 -16   -3.80    4.70
 -16  10  16   18.00   11.00
  -6  16 -16   -9.20    5.00
  16  -6  16   10.00    8.50
 -10  16  16    9.20   19.10
  16 -10 -16   10.80    7.20
 -10  16  16   11.00    7.60
 -16   7  16    3.20    7.10
 -16   9 -16   -5.50   10.00
   9   7 -16    5.70    6.50
   7   9  16   -2.10    4.20
  -9  16 -16    3.20    6.40
  -7  16  16    9.70    6.50
  -9  16 -16  -25.80   18.70
  16  -9  16    1.00    7.10
  16  -7 -16   23.00    9.20
  -7  16  16   -7.50   17.90
   4  12  16   -0.80    3.10
  12   4 -16   -1.40    7.80
   4  12  16    8.10   12.60
 -16  12 -16   19.70   13.40
  16  -4 -16   -8.00    9.60
  16  -4 -16    6.90    9.50
  16 -12  16    8.30    5.90
  -4  16  16    0.50    4.90
  -4  16  16   29.10   19.60
 -12  16 -16    1.80    7.60
   1  15  16    3.30    3.30
  15   1 -16  -11.50    8.80
 -16  15 -16    4.40   16.30
  -1  16  16   -2.00    4.00
 -15  16 -16   19.40    9.60
  16  -1 -16   12.10   11.20
 -17  15  16    5.40   15.20
  15   2  16   -0.90   10.30
   2  15 -16    1.90    3.00
 -15  17  16    3.80   10.00
  -2  17 -16    3.90    4.60
  17  -2  16   -8.80   11.40
  12   5  16   -5.60    7.50
 -17  12  16   23.90   13.00
   5  12 -16    3.80    4.00
  -5  17 -16    1.40    5.70
  17  -5  16   11.10   10.00
 -12  17  16   23.30   26.10
  17 -12 -16   -1.80    6.40
 -12  17  16    4.50    8.90
   8   9 -16   -3.40    6.10
 -17   8 -16    2.80    8.30
   8   9 -16    4.00    6.10
 -17   9  16    2.10    9.40
   9   8  16   -0.10    5.80
  -9  17  16    1.00    7.10
  17  -9 -16   -9.60    7.90
  -9  17  16  -19.30   20.10
  -8  17 -16    7.70    6.80
  17  -8  16  -12.80    7.70
 -17  11 -16   -3.00   11.50
  11   6 -16   -6.90    7.10
   6  11  16   10.30   11.20
   6  11  16   -2.90    4.10
 -11  17 -16    4.50    7.80
  -6  17  16   11.40   21.90
  -6  17  16    0.00    6.00
  17 -11  16    2.90    7.00
  17  -6 -16  -16.60    9.40
  14   3 -16    2.20    9.10
 -17  14 -16    3.70   14.60
 -14  17 -16   -5.80    8.50
  17  -3 -16  -15.50   11.00
  -3  17  16    0.30    4.90
  -3  17  16   11.50   23.30
  14   4  16  -12.20    9.40
 -18  14  16    6.00   14.60
   4  14 -16    3.90    3.60
  -4  18 -16    3.40    5.80
 -14  18  16    7.20   10.70
  11   7  16    3.70    7.70
   7  11 -16    0.60    5.30
 -18  11  16   -6.90   10.80
 -11  18  16   -7.90    8.40
  18 -11 -16   -4.50    8.00
  -7  18 -16   -3.90    6.60
  18  -7  16  -13.80    8.90
   8  10  16    0.10    5.80
  10   8 -16  -13.40    6.80
  10   8 -16   -9.30    7.50
 -18  10 -16    6.50   10.80
  18 -10  16    4.40    8.50
 -10  18 -16   -4.10    7.60
  18  -8 -16   -1.50   10.00
  -8  18  16    3.10    7.50
 -18  13 -16    8.60   14.20
   5  13  16   -3.90    3.90
  13   5 -16   -5.30    8.60
  -5  18  16    3.90    6.30
  18  -5 -16    2.20   12.00
  18 -13  16   -0.50    6.30
 -13  18 -16    2.60    9.20
 -19  13  16   -1.40   12.90
  13   6  16  -11.40    8.90
   6  13 -16   -1.10    4.40
  -6  19 -16   -9.50    6.70
  19 -13 -16    5.50    7.30
  19  -6  16   12.90   11.60
 -13  19  16   -6.00    9.90
   9  10 -16    8.50    7.80
  10   9  16   -3.00    7.40
 -19  10  16   -6.80    9.60
  19  -9  16   -7.80    9.50
  19 -10 -16   17.00    9.90
  -9  19 -16    7.40    8.50
 -10  19  16   -0.20    8.60
  12   7 -16    0.10    9.20
   7  12  16   -2.60    5.80
 -19  12 -16   17.00   13.70
  12   7 -16   16.90    9.30
  19  -7 -16   18.10   12.40
  19 -12  16    7.00    8.30
  -7  19  16    0.20    7.50
 -12  19 -16   13.00    9.60
  -1   0  17   -0.60    1.50
   1   0 -17   -1.00    2.00
   1   0 -17   -0.20    1.70
  -1   1 -17    0.20    2.40
   0   1  17   -1.70    2.60
   0  -1 -17    0.40    1.10
  -1   0  17   -1.70    1.50
  -1   1 -17    0.50    1.20
   1   0 -17    3.00    2.00
   0  -1 -17    2.60    1.70
   1  -1  17    2.10    1.30
  -2   2  17   -5.70    2.90
   2   0  17    6.50    2.90
  -2   2  17    1.50    1.90
   0   2 -17    1.50    1.40
   2   0  17    1.50    2.00
   2  -2 -17   -1.20    1.50
   0   2 -17    1.70    1.70
  -2   2  17   -0.50    2.10
  -2   0 -17    0.50    1.80
  -2   0 -17    5.20    1.90
   1   2  17   19.60    3.40
  -3   2 -17   26.10    4.20
  -3   2 -17    4.90    2.30
   2  -3  17   19.80    2.30
   2   1 -17   15.80    3.60
   2   1 -17   15.10    3.80
  -3   1  17   21.80    3.50
  -3   1  17   17.00    3.30
  -2   3 -17   26.80    3.20
   3  -1 -17   22.80    4.20
   3  -1 -17   14.90    4.20
   3  -2  17   19.40    3.10
   3  -1 -17   18.90    3.40
   3  -2  17   23.80    3.90
  -1   3  17   25.00    4.80
  -1   3  17   18.00    2.40
  -1   3  17   11.40    2.70
   3  -1 -17   14.60    4.40
   1   3 -17    5.50    2.50
   3  -4 -17    7.20    2.00
   3   1  17    4.00    2.80
  -4   1 -17    9.80    2.80
   3  -4 -17    9.90    1.40
   3   1  17    5.30    2.30
  -4   3  17    5.70    4.60
   1   3 -17    7.60    2.20
  -4   3  17    4.80    2.00
  -4   3  17   10.00    3.20
   3  -4 -17    9.00    1.30
  -4   3  17   10.60    3.60
  -4   1 -17    8.30    3.10
  -1   4 -17    9.80    2.20
  -3   4  17    8.90    2.40
   4  -3 -17    6.20    3.20
   4  -3 -17    9.50    3.90
  -3   4  17    5.60    2.90
  -3   4  17   10.70    2.60
  -1   4 -17   12.80    2.20
   4  -1  17    7.40    2.40
  -3   4  17   10.60    4.60
   4  -1  17    5.60    3.10
  -1   4 -17    0.20    3.10
   4  -3 -17   10.20    2.60
   4  -1  17    4.90    3.10
  -4   4 -17    0.20    3.30
   0   4  17    0.80    1.30
   0   4  17   -3.80    4.30
  -4   4 -17   -1.70    2.20
   0   4  17   -1.30    0.90
   4  -4  17   -1.90    1.60
   4   0 -17    0.50    2.40
  -4   0  17    0.20    2.00
   4   0 -17    1.30    3.60
   5   0  17    0.10    3.00
   5   0  17    2.90    2.20
   0   5 -17   -0.50    1.30
   5  -5 -17    2.80    2.70
  -5   5  17   -4.30    3.10
   5   0  17   -1.80    2.70
   0   5 -17    2.60    1.80
   0   5 -17    6.30    3.70
  -5   0 -17   -3.00    1.60
  -5   5  17   -0.70    2.70
  -5   5  17    0.00    3.00
   5  -5 -17   -0.10    1.80
  -5   5  17    7.00    4.50
  -5   2  17   66.19    8.20
   2   3  17   74.49    7.30
   3   2 -17   39.00    7.10
   3   2 -17   64.39    7.60
   2   3  17   54.39    6.40
  -5   2  17   70.09    7.70
  -5   3 -17   51.69    8.20
  -5   2  17   58.39    7.80
  -5   3 -17   71.59    8.10
  -2   5  17   55.69    9.10
   5  -2 -17   58.49    8.20
  -2   5  17   76.79    7.20
   5  -2 -17   71.59    8.80
   5  -3  17   68.09    8.30
  -3   5 -17   52.19    8.50
   5  -3  17   56.69    7.20
  -3   5 -17   57.69    7.00
   5  -2 -17   64.09    7.60
  -2   5  17   50.29    6.70
  -6   4  17   20.90    5.50
   2   4 -17   28.40    4.20
  -6   4  17   37.30    5.30
  -6   2 -17   27.10    5.20
  -6   2 -17   36.00    5.00
  -6   4  17   31.20    6.10
  -6   2 -17   31.10    5.50
   4   2  17   32.50    4.30
   4   2  17   28.40    4.80
   2   4 -17   31.00    4.40
  -2   6 -17   32.30    6.20
   6  -2  17   42.10    6.20
  -4   6  17   31.90    4.80
  -2   6 -17   36.50    4.50
   6  -2  17   31.90    5.70
   6  -4 -17   37.00    6.00
   6  -2  17   27.90    4.80
   6  -4 -17   44.00    7.00
  -4   6  17   28.10    4.80
   6  -4 -17   27.40    6.40
  -4   6  17   32.70    7.30
  -2   6 -17   38.00    4.40
   6  -4 -17   33.60    5.10
   5  -6  17   31.70    3.60
   5  -6  17   32.30    3.90
   1   5  17   31.10    3.50
  -6   1  17   29.10    4.60
   5   1 -17   34.10    5.60
  -6   5 -17   30.70    6.40
   1   5  17   27.60    3.30
  -6   5 -17   34.60    5.90
  -6   5 -17   40.20    5.30
  -1   6  17   28.30    3.80
   6  -1 -17   48.90    6.70
  -1   6  17   33.20    3.80
  -1   6  17   34.50    7.50
   6  -5  17   32.40    6.10
  -5   6 -17   17.00    4.50
   6  -1 -17   29.30    5.10
   6  -5  17   31.70    4.60
   6  -1 -17   33.70    6.20
  -5   6 -17   36.90    6.10
  -7   6  17   -7.00    3.70
  -7   1 -17    2.10    1.70
  -7   1 -17    2.20    1.60
   1   6 -17    9.00    4.70
  -7   6  17   -3.50    2.80
   6   1  17    4.80    3.40
  -7   6  17    0.40    6.90
   1   6 -17    1.80    1.30
   6   1  17    9.80    3.50
   1   6 -17    0.30    1.80
  -7   6  17    4.50    4.40
  -1   7 -17    0.50    1.60
   7  -1  17    6.00    4.10
   7  -6 -17   13.20    3.90
  -6   7  17   -0.40    2.80
   7  -6 -17    1.10    4.50
   7  -6 -17   10.70    4.80
   7  -1  17    4.20    3.70
   7  -1  17    3.20    3.00
   7  -6 -17    1.00    2.60
  -6   7  17    3.70    3.70
  -1   7 -17    5.90    2.00
  -6   7  17    2.20    3.70
  -1   7 -17    3.70    4.70
  -6   7  17    1.50    6.70
   3   4  17   -0.50    1.30
  -7   3  17   -4.70    3.50
  -7   3  17    9.00    4.00
  -7   3  17   -0.10    2.80
  -7   4 -17   -3.10    3.50
   4   3 -17   -2.10    2.60
  -7   4 -17    2.40    3.00
  -7   4 -17    0.30    4.70
   4   3 -17    3.20    2.90
   3   4  17    2.30    2.30
   7  -3 -17    6.60    3.30
  -3   7  17    1.90    2.90
   7  -4  17    6.20    4.10
   7  -3 -17   -0.50    2.20
  -3   7  17    1.00    2.10
   7  -3 -17    9.90    4.60
  -4   7 -17    1.20    2.30
  -3   7  17   -0.30    5.50
   7  -4  17    4.60    2.90
  -4   7 -17   -2.40    5.40
   0   7  17    0.80    0.80
   7   0 -17    2.50    4.20
  -7   7 -17   -2.70    3.70
  -7   7 -17   -1.10    2.90
   7   0 -17    2.60    4.90
  -7   7 -17    1.00    4.80
   0   7  17   -2.70    1.00
   0   7  17   -4.30    5.80
   7  -7  17    0.20    2.00
   7   0 -17    4.00    3.70
   8  -8 -17   -4.40    1.80
   0   8 -17   -7.10    5.10
  -8   8  17    1.90    5.10
   8   0  17    0.70    3.20
  -8   8  17   -0.90    3.60
   8   0  17   -2.20    4.10
   0   8 -17   -1.10    1.50
  -8   8  17    3.80    4.60
  -8   8  17    4.70    8.10
   0   8 -17    2.20    2.00
   5   3  17    4.10    3.00
  -8   3 -17    6.40    3.30
  -8   3 -17    6.40    4.60
   5   3  17    0.00    2.00
   3   5 -17    5.90    2.30
   3   5 -17    6.70    2.50
  -8   5  17    6.50    3.70
  -8   5  17    4.40    5.10
  -8   5  17   -2.60    4.10
  -8   3 -17    1.30    3.70
   5   3  17   11.20    2.90
   8  -5 -17    5.60    3.50
  -5   8  17   16.50    7.60
   8  -3  17    2.80    4.00
  -3   8 -17    2.00    2.50
  -5   8  17    1.90    3.00
  -3   8 -17   -2.10    2.10
   8  -5 -17   -2.10    4.10
   8  -5 -17   11.00    5.50
   8  -3  17    4.20    4.70
  -3   8 -17    1.10    5.80
   8  -3  17    4.80    3.50
  -5   8  17    2.50    3.00
   6   2 -17   42.60    7.50
   2   6  17   48.40    5.60
  -8   6 -17   68.99   10.00
  -8   6 -17   37.10    7.20
  -8   6 -17   71.09    9.00
   2   6  17   55.19    6.10
  -6   8 -17   63.29    7.70
   8  -2 -17   46.80    7.60
  -2   8  17   54.99    6.80
   8  -2 -17   60.39    9.30
  -2   8  17   89.19   11.80
   8  -2 -17   62.89    9.20
  -2   8  17   55.79    6.40
  -6   8 -17   59.19    8.70
  -6   8 -17   62.29   11.50
   8  -6  17   41.40    8.40
   8  -6  17   60.59    7.40
   7   2  17    3.50    3.60
   7   2  17    7.20    4.20
  -9   7  17    6.30    6.00
  -9   2 -17    3.50    2.80
  -9   7  17    1.20    4.80
   2   7 -17   10.40    5.80
  -9   7  17   -0.10    1.20
   2   7 -17    6.30    1.90
   2   7 -17    4.80    2.20
  -2   9 -17   11.50    7.60
   9  -7 -17    3.30    4.40
   9  -7 -17    5.00    3.40
   9  -2  17    4.70    3.80
   9  -7 -17   -1.10    5.50
  -7   9  17    1.50    4.30
  -7   9  17    4.60    4.60
  -7   9  17   16.70    8.90
  -7   9  17    3.30    3.50
   9  -2  17    5.50    5.10
   9  -7 -17    5.40    6.10
   9  -2  17    4.50    5.10
  -2   9 -17    3.30    2.30
  -2   9 -17    4.60    2.50
   5   4 -17   32.30    6.50
   4   5  17   45.10    6.00
  -9   5 -17   59.69    7.50
   5   4 -17   54.29    6.80
   4   5  17   45.10    5.60
  -9   4  17   51.79    8.00
  -9   4  17   46.20    7.40
  -5   9 -17   32.20    6.20
  -4   9  17   39.30    7.50
  -4   9  17   55.59    8.00
  -4   9  17   49.90    6.40
   9  -5  17   52.49    7.40
  -4   9  17   53.39   11.30
  -5   9 -17   71.99   11.70
   9  -4 -17   45.70    7.40
   9  -5  17   24.60    7.60
   9  -4 -17   52.19    8.70
  -9   8 -17   31.70    6.40
  -9   8 -17   31.20    8.40
   1   8  17   44.30   10.10
  -9   8 -17   32.20    7.40
   8   1 -17   32.30    8.50
   8   1 -17   34.00    7.00
  -1   9  17   34.70    4.50
   9  -1 -17   35.00    8.30
  -8   9 -17   42.50    8.60
   9  -1 -17   44.60    7.10
   9  -8  17   41.60    5.60
  -1   9  17   26.40    4.20
  -8   9 -17   33.00    6.90
   9  -1 -17   28.80    7.20
  -1   9  17   46.70   10.50
  -8   9 -17   35.30    6.50
   1   9 -17    2.50    1.80
   1   9 -17    1.30    2.30
 -10   9  17   -5.60    6.80
   9   1  17   13.90    5.90
 -10   9  17    1.70    4.50
   1   9 -17    2.50    6.30
   9   1  17    7.80    5.00
 -10   9  17    4.50    6.40
  10  -1  17    1.30    5.80
  -9  10  17   -0.70    4.60
  -1  10 -17   -0.40    7.80
  -1  10 -17    5.40    2.50
  -1  10 -17    1.60    2.30
  10  -1  17   -8.10    4.80
  -9  10  17  -12.20   10.00
  10  -1  17    1.20    4.40
  -9  10  17   -1.10    6.00
  10  -9 -17    6.60    3.20
   4   6 -17    2.50    2.80
   6   4  17    3.60    3.40
   4   6 -17    2.10    2.80
   6   4  17    6.50    3.80
 -10   6  17   -5.40    5.70
 -10   4 -17    5.20    5.40
 -10   6  17    6.30    4.60
  10  -4  17    8.80    4.30
  10  -4  17    2.60    4.70
  -4  10 -17   -5.10    7.40
  10  -6 -17    5.40    5.50
  -4  10 -17    6.00    3.10
  10  -4  17   -5.00    5.00
  -6  10  17    7.90    3.80
  10  -6 -17    5.70    6.40
  -6  10  17   -0.40    9.10
  10  -6 -17    6.60    4.70
   3   7  17    8.80    2.60
   3   7  17    9.00    1.80
   7   3 -17    6.50    4.40
 -10   7 -17   11.80    4.50
 -10   3  17    5.30    4.30
 -10   7 -17    9.70    7.00
  -7  10 -17    3.90    4.00
  -3  10  17    2.50    4.10
  -3  10  17    7.30    3.00
  10  -3 -17   -1.40    5.80
  -7  10 -17   18.10   11.70
  -3  10  17   -2.20    8.60
  10  -7  17    7.00    9.60
  10  -7  17    3.40    4.00
   0  10  17   -1.40    1.50
 -10  10 -17    2.40    7.90
 -10  10 -17    2.00    4.60
  10 -10  17    1.90    2.00
   0  10  17   -5.00    7.90
  10   0 -17   -7.10    5.30
   0  10  17   -3.20    1.60
   0  11 -17    7.60    8.60
 -11  11  17    4.40    8.40
 -11  11  17    8.50    6.00
  11   0  17    2.20    5.90
   0  11 -17   -2.90    2.50
   3   8 -17    2.20    2.60
 -11   8  17   -0.30    7.50
   8   3  17    0.00    4.30
 -11   8  17    0.50    5.00
   3   8 -17    0.00    2.30
 -11   3 -17    3.50    3.60
   8   3  17    5.80    5.50
   3   8 -17    4.10    6.50
  -3  11 -17    5.70    3.20
  11  -3  17    0.00    6.20
  -8  11  17    8.60   11.50
  11  -3  17   -7.90    4.40
  11  -3  17   10.40    6.20
  -8  11  17    7.00    4.70
  -3  11 -17  -16.90    9.70
  11  -8 -17   -1.30    4.10
   6   5 -17    6.10    4.10
   5   6  17    7.70    3.40
 -11   5  17   12.90    6.10
  11  -5 -17    4.20    5.50
  -6  11 -17   -0.50   10.00
  -6  11 -17   12.30    4.30
  -5  11  17   14.10    4.00
  -5  11  17   28.40   11.80
  11  -6  17    7.70    5.10
  11  -5 -17   14.50    7.40
  11  -6  17    2.10    6.10
  11  -5 -17   16.10    7.10
   2   9  17    2.80    1.20
 -11   9 -17   -0.20    8.30
   9   2 -17   -1.20    5.10
   2   9  17   12.10    8.70
   2   9  17    2.60    2.00
 -11   9 -17   -0.10    1.60
  -2  11  17    4.80    2.80
  11  -9  17    2.00    4.00
  -2  11  17  -10.00    9.00
  11  -2 -17    4.00    5.90
  11  -2 -17   12.40    7.20
  -9  11 -17    0.90    4.40
   2  10 -17    3.70    7.40
  10   2  17   -5.50    5.20
   2  10 -17    3.20    2.50
 -12  10  17   -0.80    2.90
   2  10 -17    0.60    2.60
 -12  10  17   -4.60    8.40
  12  -2  17    1.60    6.70
 -10  12  17    0.60    5.40
  -2  12 -17   -4.10    2.80
  -2  12 -17    8.40   10.60
 -10  12  17  -10.30   12.70
  12  -2  17    0.30    5.70
  12 -10 -17   -1.60    3.80
   7   5  17  -11.10    4.60
   7   5  17    2.60    4.00
   5   7 -17   -0.30    3.50
 -12   5 -17    4.40    6.10
 -12   7  17   13.80    7.50
  -5  12 -17    5.50    3.80
  12  -5  17    6.10    5.60
  -7  12  17    1.20   11.40
  12  -5  17   -6.90    2.20
  -7  12  17    7.70    4.40
  12  -7 -17    9.70    5.70
  12  -5  17   -4.40    6.60
  -5  12 -17   11.30   11.10
   4   8  17    1.40    2.40
   4   8  17    2.80    2.70
 -12   4  17   -5.20    4.40
   8   4 -17    2.20    4.90
 -12   8 -17   -9.20    8.30
  -8  12 -17    5.60    5.00
  12  -8  17    7.70    4.90
  12  -4 -17   -5.30    7.20
  -4  12  17    3.00    3.50
  12  -4 -17   -8.90    6.40
  12  -4 -17   -8.60    5.60
  -4  12  17   -8.10   10.70
  -8  12 -17    0.80   11.60
 -12  11 -17   18.20    6.90
  11   1 -17    1.50    6.30
   1  11  17    7.00    9.80
 -12  11 -17   13.00   10.40
   1  11  17    3.50    1.70
   1  11  17    3.10    2.30
  12 -11  17    9.60    3.20
  -1  12  17    5.50    2.90
  -1  12  17   15.20   11.00
 -11  12 -17    3.30    9.90
  12  -1 -17   12.50    7.60
 -11  12 -17    8.70    5.80
 -13  12  17    5.40   10.10
  12   1  17    6.80    7.10
   1  12 -17    5.40    3.20
 -13  12  17   18.00    8.00
  -1  13 -17   12.60    3.70
 -12  13  17    0.00    6.20
  13  -1  17    9.90    7.70
   4   9 -17   -0.20    3.30
 -13   9  17    6.50    8.70
   9   4  17   -3.50    4.70
 -13   4 -17    5.10    3.50
   4   9 -17    4.30    3.50
  -4  13 -17    4.80    4.00
  -9  13  17    6.00   13.90
  13  -4  17    6.10    6.60
  13  -4  17  -13.00    6.80
  13  -9 -17   -0.20    5.10
  -9  13  17   -2.10    5.10
  -4  13 -17    7.80   11.20
   7   6 -17    3.20    4.60
 -13   7 -17    2.80    8.00
 -13   6  17   -1.10    6.70
   6   7  17    3.50    3.50
  -6  13  17   -1.60    4.20
  13  -7  17    8.10    5.60
  -6  13  17    7.20   15.30
  13  -6 -17   -4.60    6.00
  13  -6 -17    3.00    8.40
  -7  13 -17   -1.20   14.60
  -7  13 -17    1.70    4.70
   3  10  17   -2.40    8.80
  10   3 -17   -2.40    5.70
 -13  10 -17  -10.90    9.70
   3  10  17   -0.70    2.60
  13 -10  17    3.60    4.70
  13  -3 -17   -6.70    6.50
 -10  13 -17   -0.70    5.60
  -3  13  17    9.30   12.30
  13  -3 -17   -1.80    7.00
  -3  13  17   -2.80    3.30
   0  13  17   -0.10    2.90
  13   0 -17   -5.40    7.50
 -13  13 -17    2.70    6.60
 -13  13 -17   -4.80   11.40
   0  13  17    4.90   11.10
   0  14 -17    2.30    3.30
 -14  14  17   -4.90   12.10
 -14  14  17   -9.60    7.60
  14   0  17    4.80    8.90
   3  11 -17    2.10    3.10
 -14  11  17   -9.10   10.10
  11   3  17    7.10    6.70
  14  -3  17   -4.20    6.80
 -11  14  17  -11.40   15.50
 -11  14  17    5.00    6.30
  14  -3  17    2.30    8.00
  -3  14 -17    4.90    4.00
  14 -11 -17   -7.40    4.60
   8   6  17    0.30    4.60
 -14   8  17    3.60    8.20
   6   8 -17    2.10    4.40
 -14   6 -17   -2.30    6.70
  14  -6  17    1.60    6.60
  14  -8 -17   13.70    6.70
  -6  14 -17   -3.90   14.90
  -6  14 -17    4.90    4.80
  -8  14  17    1.60   15.10
  -8  14  17   -6.70    5.00
 -14   5  17    5.20    5.10
   5   9  17    0.60    3.20
 -14   9 -17    2.20   10.00
   9   5 -17    4.60    5.70
  -5  14  17  -10.90   13.70
  14  -5 -17    3.60    8.20
  -9  14 -17   -0.80    5.50
  14  -5 -17   -6.20    6.80
  -5  14  17   -2.00    4.30
  14  -9  17    2.60    6.10
   2  12  17   -6.00    9.70
  12   2 -17   -2.00    7.50
   2  12  17    5.30    2.70
 -14  12 -17   -6.10   11.90
  -2  14  17   -1.00    3.50
 -12  14 -17    5.90    7.00
  -2  14  17   -4.50   14.20
  14 -12  17   -0.90    3.50
  14  -2 -17    9.50    9.10
 -15  13  17  -10.90   12.00
  13   2  17   -2.80    7.90
   2  13 -17   -4.50    3.10
 -13  15  17   -4.00    7.80
  15  -2  17  -10.80    8.90
  -2  15 -17   -1.70    3.90
 -15  10  17   -5.30    9.90
  10   5  17   15.50    6.40
   5  10 -17    3.20    4.20
  15  -5  17   -4.10    8.40
 -10  15  17   22.10   18.00
 -10  15  17   -1.40    6.70
  15  -5  17   10.00    7.70
  15 -10 -17   -7.70    5.90
  -5  15 -17    7.90    4.90
   7   8  17    3.80    4.50
 -15   7  17    1.80    7.50
   8   7 -17   -0.70    5.30
  -8  15 -17  -34.60   14.10
  -7  15  17   12.80    6.10
  15  -7 -17    5.80    7.70
  15  -8  17    8.70    6.70
  -8  15 -17   -1.80    5.60
  -7  15  17   -0.70   16.20
   4  11  17    3.00    9.80
   4  11  17    1.50    3.10
  11   4 -17    2.10    6.90
 -15  11 -17   -4.80   11.40
  15 -11  17    3.20    5.70
  15  -4 -17   11.30    9.80
 -11  15 -17    2.60    6.50
  -4  15  17    0.70    4.70
  15  -4 -17    3.70    9.10
  -4  15  17   -4.20   15.70
 -15  14 -17    3.40   13.70
  14   1 -17   -4.60    8.70
   1  14  17   -5.00    3.10
   1  14  17    0.60   12.90
 -14  15 -17    3.20    8.30
  -1  15  17   -0.20    3.70
  15  -1 -17    2.70    9.50
  -1  15  17   10.20   13.80
   1  15 -17    0.70    3.20
  15   1  17  -14.20    9.00
 -16  15  17    4.90   14.60
 -15  16  17    4.30   10.40
  16  -1  17   19.70   10.80
  -1  16 -17    4.90    4.00
   4  12 -17   -4.50    3.30
 -16  12  17  -19.10   10.90
  12   4  17   -3.20    7.10
  16  -4  17   -8.30    8.40
 -12  16  17  -12.00   17.90
  16 -12 -17   -2.00    5.70
  -4  16 -17    2.00    4.90
 -12  16  17   10.10    8.30
  16  -4  17   17.70   10.70
 -16   9  17   -4.80    9.50
   9   7  17   -1.00    5.50
 -16   7 -17   -9.60    6.80
   7   9 -17   -3.00    5.30
   7   9 -17    2.30    5.30
  -9  16  17    2.90    6.70
  16  -9 -17    3.60    7.70
  -7  16 -17   -3.10    5.70
  16  -7  17   -5.70    7.60
  -9  16  17   -7.70   18.50
  10   6 -17    7.30    7.10
 -16  10 -17    4.50   11.00
   6  10  17    4.00   10.50
   6  10  17    2.00    4.10
  16 -10  17    3.60    7.10
  -6  16  17    8.10    5.90
  -6  16  17    4.40   18.10
  16  -6 -17    4.80    8.90
 -10  16 -17    3.00    6.80
  13   3 -17    2.30    8.40
   3  13  17   -7.40   12.70
   3  13  17    2.40    2.90
 -16  13 -17  -11.90   13.10
 -13  16 -17   -3.10    7.80
  -3  16  17   10.00   16.10
  16  -3 -17   19.70   10.80
  -3  16  17   -0.10    4.70
   0  16  17    3.30    4.10
 -16  16 -17  -13.20   16.30
  16   0 -17   -0.60   10.40
   3  14 -17    2.50    3.50
  14   3  17   -1.70    8.30
 -17  14  17   -5.00   13.50
  -3  17 -17    4.80    5.00
  17  -3  17   -7.20   10.60
 -14  17  17    0.30    9.40
  11   6  17    5.20    7.40
 -17  11  17  -14.80   10.70
   6  11 -17    5.10    4.80
  17 -11 -17   -8.70    6.80
 -11  17  17    0.80    8.20
  -6  17 -17   -2.40    5.70
 -11  17  17  -14.00   22.90
  17  -6  17   -8.00    8.90
   9   8 -17   -5.90    6.30
 -17   9 -17   12.30   10.20
   8   9  17    2.40    5.30
  -9  17 -17    2.00    6.60
  -8  17  17    1.60    6.90
  -8  17  17   -9.90   19.40
  17  -9  17    7.10    8.40
  17  -8 -17    5.40    8.80
   5  12  17   10.70   13.40
  12   5 -17   15.70    8.80
 -17  12 -17    7.00   13.20
   5  12  17    2.10    3.70
 -12  17 -17    3.40    8.10
  17  -5 -17   13.50   11.20
  -5  17  17   19.40   19.70
  17 -12  17    1.80    6.50
  -5  17  17   -3.10    5.70
 -17  15 -17   10.00   16.20
  15   2 -17   -5.50    9.60
 -15  17 -17   -1.10    8.90
  17  -2 -17  -22.40   10.60
  -2  17  17   -2.90    4.50
 -18  13  17  -16.20   12.50
  13   5  17   -2.30    9.00
   5  13 -17   -2.20    3.90
 -13  18  17   -0.80    9.60
  18  -5  17    0.90   10.90
  18 -13 -17    6.10    6.20
  -5  18 -17   -4.50    5.90
  10   8  17   -0.30    6.70
 -18  10  17   11.20   10.60
   8  10 -17   -2.10    6.30
  -8  18 -17   -5.00    6.70
  18 -10 -17    4.70    8.70
  18  -8  17   -2.70    8.90
 -10  18  17   -3.60    7.90
 -18  11 -17   -6.40   11.70
  11   7 -17    7.30    8.00
   7  11  17    1.00    5.40
 -11  18 -17   -2.00    8.30
  -7  18  17   -2.90    6.90
  18  -7 -17    4.80   10.50
  18 -11  17   -6.30    7.90
 -18  14 -17   -1.90   15.30
  14   4 -17    5.90    9.70
 -14  18 -17   -5.10    9.20
  -4  18  17    2.40    5.80
  18  -4 -17    4.70   20.70
   7  12 -17    1.50    5.10
 -19  12  17   -7.30   12.00
  12   7  17   -2.80    8.80
  -7  19 -17    2.40    7.20
 -12  19  17  -11.40    9.60
  19  -7  17    3.40   10.40
  19 -12 -17   13.10    9.00
  10   9 -17    2.20    7.50
   9  10  17    6.00    7.00
  10   9 -17    7.70    8.20
 -19  10 -17   -3.60   10.10
  -9  19  17   12.70    9.10
  19  -9 -17    0.50   10.30
  19 -10  17   -4.10    9.50
 -10  19 -17   -5.20    8.40
  13   6 -17    8.80   10.40
 -19  13 -17    2.10   14.00
  13   6 -17   -8.90    8.70
   6  13  17    1.20    5.10
 -13  19 -17    9.50    9.90
  19  -6 -17    9.20   13.20
  -6  19  17   -8.60    6.60
  19 -13  17   -4.80    7.20
  -2   1  18    7.50    2.90
   1  -2  18   15.30    2.80
  -2   1  18   10.40    2.50
   1  -2 -18   10.90    1.50
  -2   1 -18   18.10    3.30
   1  -2  18   11.10    1.70
   1   1  18    4.80    3.40
   1   1 -18    7.80    2.70
   1  -2  18    9.70    1.70
   1  -2 -18   11.40    2.20
  -2   1  18   12.90    2.80
  -2   1 -18    7.20    2.10
  -1   2  18    6.00    2.30
  -1  -1 -18    9.40    1.60
   2  -1  18   14.00    2.30
  -1   2 -18   12.40    2.30
  -1   2  18   13.00    2.70
  -1  -1  18    6.30    1.50
   2  -1 -18    8.30    2.50
  -1  -1 -18    9.90    1.70
  -1   2  18   13.80    3.50
   2  -1 -18   12.40    3.40
   3   0  18 1137.89  112.59
   3  -3 -18 1119.79  112.39
   0   3 -18 1116.29  112.19
   0   3 -18 1126.79  112.19
   3   0  18 1136.79  112.19
  -3   3  18 1115.89  112.29
  -3   0 -18 1104.39  112.19
   3   0  18 1147.29  112.39
  -3   3  18 1128.09  112.59
  -3   0 -18 1086.09  112.09
  -3   3  18 1136.89  112.49
  -3   3  18 1068.79  112.79
   0   3 -18 1116.69  112.29
   3  -3 -18 1137.99  112.19
  -3   3 -18 1747.63  177.08
   0   3  18 1671.53  176.58
  -3   3 -18 1751.72  176.88
  -3   0  18 1772.42  176.68
   3   0 -18 1739.83  176.88
   3   0 -18 1744.23  177.28
   0   3  18 1892.31  176.68
   3   0 -18 1794.32  177.28
   3  -3  18 1789.72  176.68
  -4   2  18    6.60    2.80
  -4   2  18   -5.30    3.10
   2   2  18    1.40    2.70
  -4   2 -18    2.70    3.50
  -4   2  18   -1.50    3.90
   2   2 -18    1.60    2.80
  -4   2 -18   -5.00    2.60
  -4   2  18   -7.10    2.70
   2   2  18    0.40    1.40
  -4   2 -18   -1.30    2.20
   2   2 -18    0.40    2.70
  -2   4 -18   -1.70    3.50
   4  -2 -18   -3.20    1.50
   4  -2 -18   -0.70    1.70
   4  -2 -18   -3.70    3.30
  -2   4  18    0.70    1.70
   4  -2  18    0.30    2.10
  -2   4  18    1.00    2.10
  -2   4 -18    0.50    1.80
   4  -2  18    0.10    0.80
   4  -2 -18   -6.10    2.40
  -2   4  18   -3.60    3.60
   4  -5 -18   12.30    1.80
  -5   4  18    8.60    5.50
   1   4 -18   14.30    2.40
   4   1  18   16.20    3.30
  -5   4  18    3.20    3.90
  -5   4  18   15.20    4.10
   4   1  18   13.70    3.50
   1   4 -18   19.10    3.00
  -5   1 -18   15.20    3.50
   1   4 -18   20.30    4.30
   4  -5 -18   16.80    1.90
  -5   4  18    8.70    3.30
   5  -4 -18   15.80    4.60
   5  -4 -18   18.10    3.30
  -4   5  18   10.80    3.10
  -4   5  18   19.20    3.90
  -4   5  18   13.50    5.80
  -1   5 -18   16.10    2.60
   5  -1  18   13.80    3.10
  -1   5 -18    8.80    3.90
  -4   5  18    8.80    3.10
   5  -4 -18    8.10    3.70
   5  -1  18   14.80    3.90
   5  -1  18   11.20    4.00
  -1   5 -18   10.20    2.50
   1   4  18    2.40    1.00
   4  -5  18    4.30    1.30
  -5   4 -18    2.40    2.10
  -5   4 -18   -0.20    3.00
  -5   1  18   -1.30    2.60
   1   4  18    3.60    1.70
  -5   4 -18   -0.20    3.80
   4   1 -18    5.50    3.30
   5  -1 -18   -2.20    2.60
   5  -4  18   -5.70    3.20
  -1   5  18    0.40    1.40
  -4   5 -18    1.30    3.50
   5  -1 -18    7.70    4.00
   5  -1 -18    7.20    4.00
  -1   5  18    4.20    4.80
  -4   5 -18    5.30    2.40
  -1   5  18    1.60    1.50
   5  -4  18   -0.60    2.10
  -6   6  18 1200.88  125.79
   0   6 -18 1233.88  125.89
   6  -6 -18 1271.67  125.49
  -6   6  18 1224.28  126.59
   6   0  18 1249.28  125.19
   6   0  18 1276.27  125.69
   6   0  18 1230.08  125.59
  -6   6  18 1315.67  125.69
   0   6 -18 1256.47  124.79
  -6   6  18 1180.08  125.59
   6  -6 -18 1230.48  124.99
   0   6 -18 1293.87  124.99
  -6   3 -18 2457.65  256.87
   3   3  18 2553.44  256.37
  -6   3  18 2646.74  256.97
  -6   3  18 2573.04  256.77
   3   3 -18 2574.14  256.37
  -6   3 -18 2631.04  256.77
  -6   3 -18 2555.04  256.57
   3   3  18 2599.44  256.07
   3   3 -18 2693.23  256.47
  -6   3  18 2574.84  256.67
   6  -3 -18 2531.65  256.57
  -3   6  18 2528.15  256.17
  -3   6  18 2540.35  256.27
   6  -3 -18 2525.15  256.97
  -3   6 -18 2470.85  256.27
   6  -3  18 2603.24  256.87
  -3   6 -18 2547.34  257.07
  -3   6  18 2527.15  257.47
   6  -3 -18 2542.05  257.17
  -6   6 -18 1033.30  109.59
   6   0 -18 1078.09  109.59
  -6   6 -18 1081.49  109.19
   0   6  18 1047.50  108.29
   6   0 -18 1079.39  109.69
   0   6  18 1156.68  108.39
   0   6  18 1162.98  110.79
  -6   6 -18 1108.39  109.49
   6  -6  18 1080.79  111.79
   6   0 -18 1043.10  109.09
   6  -6  18 1055.79  108.69
   5   2  18    6.30    3.20
   5   2  18    4.30    2.40
  -7   5  18    6.90    4.60
  -7   2 -18   11.00    4.10
  -7   5  18    8.80    4.70
   5   2  18    8.00    3.20
   2   5 -18   10.70    2.60
   2   5 -18   12.60    2.30
  -7   2 -18   10.70    3.20
  -7   5  18    7.80    3.40
  -7   2 -18    4.90    3.30
  -5   7  18   17.90    3.60
   7  -5 -18   16.50    4.80
   7  -5 -18   10.50    3.60
  -5   7  18    9.60    3.70
  -5   7  18    5.60    6.50
  -2   7 -18    9.20    5.50
   7  -2  18    8.60    4.30
   7  -5 -18   24.80    5.70
  -2   7 -18    9.30    2.40
   7  -5 -18   13.40    5.50
   7  -2  18    8.50    4.20
  -2   7 -18    4.70    2.30
  -5   7  18    6.90    3.10
   7  -2  18    7.80    3.20
  -7   5 -18    6.40    3.10
   5   2 -18   -1.20    3.00
   2   5  18    4.90    2.30
  -7   5 -18   11.50    5.40
  -7   2  18    4.20    3.00
   2   5  18    4.30    1.20
  -7   2  18    7.20    3.40
  -7   5 -18    6.00    4.10
  -5   7 -18    5.50    3.80
  -2   7  18    3.70    2.00
  -5   7 -18   -7.40    7.00
  -2   7  18    3.40    5.90
   7  -5  18   -0.70    3.80
   7  -5  18    3.80    2.90
  -5   7 -18    6.20    3.00
   7  -2 -18    0.40    3.40
  -2   7  18   10.10    2.60
   7  -2 -18   -3.70    3.90
   1   7 -18   13.80    2.60
  -8   7  18   11.70    4.20
   1   7 -18   10.80    2.10
  -8   7  18   17.50    6.00
  -8   7  18   11.30    5.10
   7   1  18   10.90    4.30
   1   7 -18   10.00    5.80
   7   1  18    6.10    4.20
  -8   7  18   28.70    9.00
  -7   8  18   20.80    8.60
   8  -1  18   14.80    5.10
   8  -7 -18   15.80    4.50
   8  -1  18    6.60    4.30
   8  -7 -18   13.50    5.70
   8  -1  18    1.80    3.60
  -1   8 -18    9.40    2.40
  -1   8 -18    5.80    2.50
  -7   8  18   24.10    5.60
  -7   8  18   10.10    4.30
   8  -7 -18    4.60    3.20
  -7   8  18   15.10    5.00
  -8   4  18   71.49    9.60
   4   4 -18   71.09    8.20
   4   4  18   65.79    7.70
  -8   4 -18   47.30    8.00
  -8   4 -18   69.09    9.80
  -8   4  18   47.00    8.90
  -8   4 -18   56.89    8.70
   4   4 -18   69.09    7.90
  -8   4  18   65.29    8.70
   4   4  18   59.99    7.20
  -4   8 -18   63.09    8.20
   8  -4 -18   55.49    8.50
  -4   8  18   65.09    7.70
  -4   8  18   61.19    9.00
  -4   8 -18   77.39   11.00
   8  -4 -18   74.99   10.00
   8  -4  18   58.89    8.40
  -4   8  18   72.59   12.00
  -4   8 -18   51.69    7.60
  -4   8  18   75.79    8.10
   8  -4  18   61.69    9.20
   8  -4 -18   50.79    9.70
  -4   8  18   78.29    9.60
   8  -4  18   60.39    9.20
  -8   7 -18    6.50    5.90
   1   7  18    7.40    1.20
   1   7  18   26.40    8.70
  -8   7 -18    7.90    4.80
   7   1 -18    5.10    5.30
   7   1 -18   21.80    5.30
  -8   7 -18    8.10    4.10
   7   1 -18   10.10    4.30
   1   7  18    9.40    1.50
   8  -1 -18    6.90    4.10
   8  -7  18    3.10    5.10
  -1   8  18    8.80    2.00
  -7   8 -18    5.40    3.40
  -7   8 -18   27.90    6.50
  -1   8  18    1.60    6.40
   8  -1 -18    3.60    5.00
  -7   8 -18   12.20    4.70
  -1   8  18    8.00    2.10
   8  -7  18    8.70    3.20
   8  -1 -18    6.70    5.70
   9  -9 -18 1076.29  112.69
   9   0  18 1147.69  114.19
   0   9 -18 1143.89  112.89
  -9   9  18 1163.68  114.49
  -9   9  18 1151.78  115.99
   9   0  18 1136.89  114.29
  -9   9  18 1145.59  114.49
   0   9 -18 1131.89  112.79
   0   9 -18 1106.99  114.89
  -9   9  18 1065.09  113.99
   3   6 -18 1243.38  125.49
  -9   6  18 1322.07  127.39
   6   3  18 1261.27  125.99
   3   6 -18 1199.78  125.39
  -9   6  18 1311.57  126.79
  -9   6  18 1259.67  126.39
   6   3  18 1305.27  125.89
  -9   3 -18 1241.98  126.19
   9  -3  18 1163.28  126.69
   9  -6 -18 1261.47  127.29
   9  -3  18 1263.17  126.19
   9  -6 -18 1201.28  126.09
  -6   9  18 1264.17  126.19
   9  -3  18 1186.48  126.69
  -3   9 -18 1197.68  125.59
   9  -6 -18 1329.47  127.39
   9  -6 -18 1236.38  126.69
  -6   9  18 1201.88  127.79
  -6   9  18 1318.07  126.09
  -3   9 -18 1235.78  127.29
  -3   9 -18 1285.17  125.79
   6   3 -18 1122.89  108.79
   3   6  18 1142.99  107.99
  -9   6 -18 1033.40  109.59
  -9   6 -18 1090.99  108.89
  -9   3  18 1059.09  108.69
   3   6  18 1040.50  107.69
  -6   9 -18 1040.30  110.39
   9  -6  18 1098.99  109.69
   9  -3 -18 1111.99  109.79
  -3   9  18 1008.60  108.59
   9  -3 -18 1029.20  109.49
  -6   9 -18 1057.79  108.59
   9  -6  18 1070.49  108.59
  -3   9  18 1098.49  110.69
  -3   9  18 1170.58  108.19
   9  -3 -18 1034.90  108.79
   9   0 -18 1534.25  150.48
   0   9  18 1464.35  151.48
   0   9  18 1582.64  148.19
   9  -9  18 1444.46  148.39
   0   9  18 1417.76  148.09
  -9   9 -18 1505.45  149.99
  -9   9 -18 1493.65  149.49
[truncated: 1,609,982 more chars]
