# Supplementary material for: The Rb7Bi3−3xSb3xCl16 Family: A Fully Inorganic Solid Solution with Room‐Temperature Luminescent Members
Source: Angew Chem Int Ed Engl. 2020 Jul 2;59(34):14490–7. doi: 10.1002/anie.202003822 (PMC7496723; doi:10.1002/anie.202003822)
Supplement: Supplementary file 1 — Supplementary [file ANIE-59-14490-s001.zip › Rb7Sb2BiCl16.cif]

data_dp059-2_onedomain
_audit_creation_date               2020-01-20
_audit_creation_method
;
Olex2 1.2
(compiled 2018.05.29 svn.r3508 for OlexSys, GUI svn.r5506)
;
_shelx_SHELXL_version_number       '2018/3'
_audit_contact_author_address      ?
_audit_contact_author_email        ?
_audit_contact_author_name         ''
_audit_contact_author_phone        ?
_publ_contact_author_id_orcid      ?
_publ_section_references
;
Dolomanov, O.V., Bourhis, L.J., Gildea, R.J, Howard, J.A.K. & Puschmann, H.
 (2009), J. Appl. Cryst. 42, 339-341.

Sheldrick, G.M. (2015). Acta Cryst. A71, 3-8.

Sheldrick, G.M. (2015). Acta Cryst. C71, 3-8.
;
_chemical_name_common              ?
_chemical_name_systematic          ?
_chemical_formula_moiety           '0.17(Bi5.6 Cl96 Rb42 Sb12.4)'
_chemical_formula_sum              'Bi0.93 Cl16 Rb7 Sb2.07'
_chemical_formula_weight           1612.15
_chemical_absolute_configuration   ?
_chemical_melting_point            ?
_chemical_oxdiff_formula           Rb7Sb2BiCl16
loop_
  _atom_type_symbol
  _atom_type_description
  _atom_type_scat_dispersion_real
  _atom_type_scat_dispersion_imag
  _atom_type_scat_source
 'Bi' 'Bi' -4.1077 10.2566
 'International Tables Vol C Tables 4.2.6.8 and 6.1.1.4'
 'Cl' 'Cl' 0.1484 0.1585 'International Tables Vol C Tables 4.2.6.8 and 6.1.1.4'
 'Rb' 'Rb' -0.9393 2.9676
 'International Tables Vol C Tables 4.2.6.8 and 6.1.1.4'
 'Sb' 'Sb' -0.5866 1.5461
 'International Tables Vol C Tables 4.2.6.8 and 6.1.1.4'

_shelx_space_group_comment
;
The symmetry employed for this shelxl refinement is uniquely defined
by the following loop, which should always be used as a source of
symmetry information in preference to the above space-group names.
They are only intended as comments.
;
_space_group_crystal_system        'hexagonal'
_space_group_IT_number             189
_space_group_name_H-M_alt          'P -6 2 m'
_space_group_name_Hall             'P -6 -2'
loop_
  _space_group_symop_operation_xyz
 'x, y, z'
 '-y, x-y, z'
 '-x+y, -x, z'
 'x, y, -z'
 '-y, x-y, -z'
 '-x+y, -x, -z'
 'y, x, -z'
 'x-y, -y, -z'
 '-x, -x+y, -z'
 'y, x, z'
 'x-y, -y, z'
 '-x, -x+y, z'

_cell_length_a                     13.0332(2)
_cell_length_b                     13.0332(2)
_cell_length_c                     34.1956(5)
_cell_angle_alpha                  90
_cell_angle_beta                   90
_cell_angle_gamma                  120
_cell_volume                       5030.40(17)
_cell_formula_units_Z              6
_cell_measurement_reflns_used      21203
_cell_measurement_temperature      296(3)
_cell_measurement_theta_max        34.9700
_cell_measurement_theta_min        1.8860
_shelx_estimated_absorpt_T_max     ?
_shelx_estimated_absorpt_T_min     ?
_exptl_absorpt_coefficient_mu      17.904
_exptl_absorpt_correction_T_max    0.667
_exptl_absorpt_correction_T_min    0.450
_exptl_absorpt_correction_type     analytical
_exptl_absorpt_process_details
;
CrysAlisPro 1.171.40.45a (Rigaku Oxford Diffraction, 2019)
Analytical numeric absorption correction using a multifaceted crystal
			model based on expressions derived by R.C. Clark & J.S. Reid.
(Clark, R. C. & Reid, J. S. (1995). Acta Cryst. A51, 887-897)
Empirical absorption correction using spherical harmonics,
 implemented in SCALE3 ABSPACK scaling algorithm.
;
_exptl_absorpt_special_details     ?
_exptl_crystal_colour              colourless
_exptl_crystal_density_diffrn      3.193
_exptl_crystal_density_meas        ?
_exptl_crystal_density_method      ?
_exptl_crystal_description         'hexagonal plate'
_exptl_crystal_F_000               4283
loop_
  _exptl_crystal_face_index_h
  _exptl_crystal_face_index_k
  _exptl_crystal_face_index_l
  _exptl_crystal_face_perp_dist
 0 1 -2 0.1718
 0 -1 2 0.2038
 2 -1 2 0.1146
 0 0 -1 0.1170
 0 0 1 0.1631
 2 -3 0 0.1810
 2 -3 4 0.1726
 -1 1 5 0.1710
 -2 3 1 0.1603
 1 4 5 0.0881
 1 0 4 0.1258
 1 0 2 0.0947
 3 2 5 0.0700
 5 1 1 0.0750
 -3 0 -1 0.1028
 4 1 -5 0.1129
 -3 1 0 0.1260
 1 0 -5 0.1301
 0 -1 5 0.1873
 -5 4 2 0.1489
 2 -3 5 0.1768
 -1 -3 -5 0.1485
 -1 -1 -5 0.1116
 -2 -1 -4 0.1058
 -2 -1 -5 0.0958
 -2 0 5 0.1497
 -2 5 4 0.1235

_exptl_crystal_size_max            0.375
_exptl_crystal_size_mid            0.3
_exptl_crystal_size_min            0.188
loop_
  _exptl_oxdiff_crystal_face_indexfrac_h
  _exptl_oxdiff_crystal_face_indexfrac_k
  _exptl_oxdiff_crystal_face_indexfrac_l
  _exptl_oxdiff_crystal_face_x
  _exptl_oxdiff_crystal_face_y
  _exptl_oxdiff_crystal_face_z
 -0.0021 1.0018 -2.0049 -0.0196 -0.0331 0.0648
 0.0021 -1.0018 2.0049 0.0196 0.0331 -0.0648
 2.0007 -0.9977 1.9995 -0.0331 -0.0803 -0.0777
 -0.0003 0.0000 -1.0014 0.0137 -0.0079 0.0134
 0.0003 -0.0000 1.0014 -0.0137 0.0079 -0.0134
 2.0033 -3.0011 0.0009 0.0885 -0.0615 -0.1267
 2.0044 -3.0013 4.0065 0.0336 -0.0300 -0.1805
 -0.9995 0.9995 5.0076 -0.0894 0.0789 -0.0228
 -2.0030 3.0011 1.0005 -0.1023 0.0694 0.1133
 0.9943 4.0088 4.9960 -0.2833 -0.0865 0.0782
 1.0003 0.0019 4.0029 -0.0813 -0.0251 -0.0602
 0.9998 0.0020 2.0001 -0.0538 -0.0409 -0.0333
 2.9960 2.0094 4.9948 -0.2418 -0.1653 -0.0106
 4.9950 1.0120 0.9859 -0.1925 -0.2930 -0.0076
 -2.9981 -0.0061 -0.9934 0.0928 0.1623 0.0327
 3.9941 1.0102 -5.0198 -0.0838 -0.2836 0.0794
 -2.9994 0.9956 0.0060 0.0320 0.1528 0.0572
 0.9979 0.0023 -5.0097 0.0423 -0.0962 0.0608
 0.0029 -1.0020 5.0091 -0.0216 0.0568 -0.1052
 -5.0021 3.9966 2.0079 -0.0840 0.2302 0.1570
 2.0046 -3.0014 5.0079 0.0199 -0.0221 -0.1939
 -0.9958 -3.0071 -4.9981 0.2362 0.0692 -0.0402
 -0.9990 -1.0036 -5.0022 0.1421 0.0346 0.0357
 -1.9980 -1.0057 -3.9982 0.1547 0.0992 0.0287
 -1.9983 -1.0056 -4.9996 0.1684 0.0913 0.0421
 -1.9972 -0.0044 5.0124 -0.0160 0.1529 -0.0543
 -2.0054 5.0045 4.0005 -0.2376 0.0585 0.1488

_exptl_transmission_factor_max     ?
_exptl_transmission_factor_min     ?
_diffrn_reflns_av_R_equivalents    0.0844
_diffrn_reflns_av_unetI/netI       0.0244
_diffrn_reflns_Laue_measured_fraction_full  0.998
_diffrn_reflns_Laue_measured_fraction_max  0.989
_diffrn_reflns_limit_h_max         21
_diffrn_reflns_limit_h_min         -21
_diffrn_reflns_limit_k_max         20
_diffrn_reflns_limit_k_min         -21
_diffrn_reflns_limit_l_max         54
_diffrn_reflns_limit_l_min         -54
_diffrn_reflns_number              149507
_diffrn_reflns_point_group_measured_fraction_full  0.999
_diffrn_reflns_point_group_measured_fraction_max  0.983
_diffrn_reflns_theta_full          25.242
_diffrn_reflns_theta_max           35.484
_diffrn_reflns_theta_min           1.804
_diffrn_ambient_environment        air
_diffrn_ambient_temperature        296(3)
_diffrn_detector                   'CCD plate'
_diffrn_detector_area_resol_mean   16.0839
_diffrn_detector_type              Sapphire3
_diffrn_measured_fraction_theta_full  0.998
_diffrn_measured_fraction_theta_max  0.989
_diffrn_measurement_details
;
List of Runs (angles in degrees, time in seconds):

  # Type    Start    End  Width  t~exp~   \w     \q     \k     \f   Frames
--------------------------------------------------------------------------
  1  \w   -100.00 -71.20   0.30   36.50    --  -31.57 -77.00 120.00   96
  2  \w    -89.00  -2.90   0.30   36.50    --  -31.57 -77.00 -60.00  287
  3  \w    -38.20 -12.70   0.30   36.50    --  -31.57 -53.00  46.95   85
  4  \w    -97.00 -58.00   0.30   36.50    --  -31.57 -53.00  46.95  130
  5  \w    -81.00   5.10   0.30   36.50    --  -31.57 -19.00-180.00  287
  6  \w    -92.10  -9.00   0.30   36.50    --  -31.57 -38.00 120.00  277
  7  \w    -45.00  -3.00   0.30   36.50    --  -31.57 -77.00 120.00  140
  8  \w    -14.00  30.10   0.30   36.50    --  -31.57  57.00-180.00  147
  9  \w   -101.00  -2.90   0.30   36.50    --  -31.57 -77.00  30.00  327
 10  \w    -46.00  -4.00   0.30   36.50    --  -31.57 -77.00-150.00  140
 11  \w    -36.00  60.00   0.30   36.50    --   32.04 -77.00  30.00  320
 12  \w    -21.00  65.10   0.30   36.50    --   32.04 -99.00 -90.00  287
 13  \w    -25.00  72.20   0.30   36.50    --   32.04 -99.00 -30.00  324
 14  \w    -21.00  72.00   0.30   36.50    --   32.04 -99.00 150.00  310
;
_diffrn_measurement_device         'four-circle diffractometer'
_diffrn_measurement_device_type    'Xcalibur, Sapphire3'
_diffrn_measurement_method         '\w scans'
_diffrn_orient_matrix_type        
 'CrysAlisPro convention (1999,Acta A55,543-557)'
_diffrn_orient_matrix_UB_11        -0.0263028000
_diffrn_orient_matrix_UB_12        -0.0470615000
_diffrn_orient_matrix_UB_13        -0.0137039000
_diffrn_orient_matrix_UB_21        -0.0567022000
_diffrn_orient_matrix_UB_22        -0.0173454000
_diffrn_orient_matrix_UB_23        0.0078969000
_diffrn_orient_matrix_UB_31        -0.0065459000
_diffrn_orient_matrix_UB_32        0.0378417000
_diffrn_orient_matrix_UB_33        -0.0134185000
_diffrn_radiation_monochromator    graphite
_diffrn_radiation_probe            x-ray
_diffrn_radiation_type             MoK\a
_diffrn_radiation_wavelength       0.71073
_diffrn_source                     'fine-focus sealed X-ray tube'
_diffrn_source_type                'Enhance (Mo) X-ray Source'
_reflns_Friedel_coverage           0.804
_reflns_Friedel_fraction_full      1.000
_reflns_Friedel_fraction_max       0.976
_reflns_number_gt                  6261
_reflns_number_total               8103
_reflns_odcompleteness_completeness  99.90
_reflns_odcompleteness_iscentric   1
_reflns_odcompleteness_theta       30.44
_reflns_special_details
;
 Reflections were merged by SHELXL according to the crystal
 class for the calculation of statistics and refinement.
 
 _reflns_Friedel_fraction is defined as the number of unique
 Friedel pairs measured divided by the number that would be
 possible theoretically, ignoring centric projections and
 systematic absences. Completness statistics refer to single and
 composite reflections containing twin component 1 only.
;
_reflns_threshold_expression       'I > 2\s(I)'
_computing_cell_refinement         'CrysAlisPro 1.171.40.45a (Rigaku OD, 2019)'
_computing_data_collection         'CrysAlisPro 1.171.40.45a (Rigaku OD, 2019)'
_computing_data_reduction          'CrysAlisPro 1.171.40.45a (Rigaku OD, 2019)'
_computing_molecular_graphics      'Olex2 (Dolomanov et al., 2009)'
_computing_publication_material    'Olex2 (Dolomanov et al., 2009)'
_computing_structure_refinement    'ShelXL (Sheldrick, 2015)'
_computing_structure_solution      'ShelXT (Sheldrick, 2015)'
_refine_diff_density_max           4.582
_refine_diff_density_min           -1.702
_refine_diff_density_rms           0.316
_refine_ls_abs_structure_details
;
 Refined as an inversion twin.
;
_refine_ls_abs_structure_Flack     0.50(3)
_refine_ls_extinction_coef         .
_refine_ls_extinction_method       none
_refine_ls_goodness_of_fit_ref     1.054
_refine_ls_hydrogen_treatment      undef
_refine_ls_matrix_type             full
_refine_ls_number_parameters       186
_refine_ls_number_reflns           8103
_refine_ls_number_restraints       0
_refine_ls_R_factor_all            0.0712
_refine_ls_R_factor_gt             0.0539
_refine_ls_restrained_S_all        1.054
_refine_ls_shift/su_max            0.000
_refine_ls_shift/su_mean           0.000
_refine_ls_structure_factor_coef   Fsqd
_refine_ls_weighting_details      
 'w=1/[\s^2^(Fo^2^)+(0.0813P)^2^+39.1137P] where P=(Fo^2^+2Fc^2^)/3'
_refine_ls_weighting_scheme        calc
_refine_ls_wR_factor_gt            0.1651
_refine_ls_wR_factor_ref           0.1798
_refine_special_details
;
 Refined as a 2-component inversion twin.
;
_olex2_refinement_description
;
1. Twinned data refinement
 Scales: 0.50(3)
 0.50(3)
2. Shared sites
{Bi03, Sb3}
{Bi01, Sb1}
{Bi02, Sb2}
{Bi04, Sb4}
3. Uiso/Uaniso restraints and constraints
Uanis(Bi03) = Uanis(Sb3)
Uanis(Bi01) = Uanis(Sb1)
Uanis(Bi02) = Uanis(Sb2)
Uanis(Bi04) = Uanis(Sb4)
4. Others
 Sof(Sb3)=0.5*(1-FVAR(2))
 Sof(Bi03)=0.5*FVAR(2)
 Sof(Sb1)=0.33333*(1-FVAR(3))
 Sof(Bi01)=0.33333*FVAR(3)
 Sof(Sb2)=0.16667*(1-FVAR(4))
 Sof(Bi02)=0.16667*FVAR(4)
 Sof(Sb4)=0.5*(1-FVAR(5))
 Sof(Bi04)=0.5*FVAR(5)
 Fixed Sof: Rb7(0.25) Rb8(0.08333) Rb10(0.16667) Rb12(0.5) Cl3(0.5) Cl10(0.25)
 Cl11(0.25) Cl12(0.5) Cl13(0.5) Cl14(0.5) Cl15(0.5)
;
_atom_sites_solution_hydrogens     .
_atom_sites_solution_primary       dual
_atom_sites_solution_secondary     ?
loop_
  _atom_site_label
  _atom_site_type_symbol
  _atom_site_fract_x
  _atom_site_fract_y
  _atom_site_fract_z
  _atom_site_U_iso_or_equiv
  _atom_site_adp_type
  _atom_site_occupancy
  _atom_site_site_symmetry_order
  _atom_site_calc_flag
  _atom_site_refinement_flags_posn
  _atom_site_refinement_flags_adp
  _atom_site_refinement_flags_occupancy
  _atom_site_disorder_assembly
  _atom_site_disorder_group
 Rb1 Rb 0.6622(2) 1.000000 0.21488(8) 0.0576(7) Uani 1 2 d S T P A .
 Rb2 Rb 0.66830(17) 0.66830(17) 0.28426(8) 0.0574(7) Uani 1 2 d S T P A .
 Rb3 Rb 0.71140(15) 0.71140(15) 0.13449(4) 0.0345(4) Uani 1 2 d S T P A .
 Rb4 Rb 0.666667 0.333333 0.12905(5) 0.0415(6) Uani 1 3 d S T P A .
 Rb5 Rb 0.666667 0.333333 0.000000 0.0376(7) Uani 1 6 d S T P A .
 Rb6 Rb 0.72018(19) 0.72018(19) 0.000000 0.0331(5) Uani 1 4 d S T P A .
 Rb7 Rb 0.3332(2) 0.3875(3) 0.500000 0.0373(8) Uani 0.5 2 d S T P A .
 Rb8 Rb 0.333333 0.666667 0.500000 0.0358(11) Uani 0.5 6 d S T P A .
 Rb9 Rb 1.000000 1.000000 0.500000 0.0380(9) Uani 1 12 d S T P . .
 Rb10 Rb 0.333333 0.666667 0.37071(11) 0.0345(8) Uani 0.5 3 d S T P A .
 Rb11 Rb 1.000000 1.000000 0.37090(9) 0.0406(7) Uani 1 6 d S T P . .
 Rb12 Rb 0.6222(2) 0.9553(2) 0.36575(7) 0.0346(5) Uani 0.5 1 d . . . A .
 Cl1 Cl 0.4838(5) 0.8408(4) 0.29139(13) 0.0714(14) Uani 1 1 d . . . . .
 Cl2 Cl 0.5148(5) 0.6927(5) 0.20173(9) 0.0591(11) Uani 1 1 d . . . . .
 Cl3 Cl 0.8071(6) 0.9602(6) 0.2999(2) 0.0480(16) Uani 0.5 1 d . . . A .
 Cl4 Cl 0.8427(6) 0.8427(6) 0.21281(17) 0.130(5) Uani 1 2 d S T P A .
 Cl5 Cl 0.1893(5) 0.1893(5) 0.1143(2) 0.0659(19) Uani 1 2 d S T P . .
 Cl6 Cl 0.4554(5) 0.4554(5) 0.12282(16) 0.0633(17) Uani 1 2 d S T P A .
 Cl7 Cl 0.4437(3) 0.2073(3) 0.06627(7) 0.0363(7) Uani 1 1 d . . . . .
 Cl8 Cl 0.4748(7) 0.4748(7) 0.000000 0.069(3) Uani 1 4 d S T P A .
 Cl9 Cl 0.1912(6) 0.1912(6) 0.000000 0.057(2) Uani 1 4 d S T P . .
 Cl10 Cl 0.5232(10) 0.6657(7) 0.500000 0.063(4) Uani 0.5 2 d S T P . .
 Cl11 Cl 0.6680(15) 0.8109(12) 0.500000 0.086(6) Uani 0.5 2 d S T P A .
 Cl12 Cl 0.4303(5) 0.5407(6) 0.43383(15) 0.0356(11) Uani 0.5 1 d . . . . .
 Cl13 Cl 0.7764(5) 0.9023(5) 0.43413(15) 0.0358(11) Uani 0.5 1 d . . . A .
 Cl14 Cl 0.5216(9) 0.6669(7) 0.3864(3) 0.066(3) Uani 0.5 1 d . . . A .
 Cl15 Cl 0.6666(8) 0.7899(8) 0.3797(3) 0.064(2) Uani 0.5 1 d . . . A .
 Bi01 Bi 0.333333 0.666667 0.24801(3) 0.0245(2) Uani 0.408(10) 3 d S T P A 1
 Bi02 Bi 1.000000 1.000000 0.25507(3) 0.0239(4) Uani 0.327(13) 6 d S T P A 1
 Bi03 Bi 0.33123(7) 0.33123(7) 0.06574(2) 0.0240(3) Uani 0.171(9) 2 d S T P A 1
 Bi04 Bi 0.66565(6) 0.66565(6) 0.43426(3) 0.0279(3) Uani 0.381(10) 2 d S T P A 1
 Sb1 Sb 0.333333 0.666667 0.24801(3) 0.0245(2) Uani 0.592(10) 3 d S T P A 2
 Sb2 Sb 1.000000 1.000000 0.25507(3) 0.0239(4) Uani 0.673(13) 6 d S T P A 2
 Sb3 Sb 0.33123(7) 0.33123(7) 0.06574(2) 0.0240(3) Uani 0.829(9) 2 d S T P A 2
 Sb4 Sb 0.66565(6) 0.66565(6) 0.43426(3) 0.0279(3) Uani 0.619(10) 2 d S T P A 2

loop_
  _atom_site_aniso_label
  _atom_site_aniso_U_11
  _atom_site_aniso_U_22
  _atom_site_aniso_U_33
  _atom_site_aniso_U_23
  _atom_site_aniso_U_13
  _atom_site_aniso_U_12
 Rb1 0.0663(13) 0.0400(11) 0.0576(13) 0.000 0.0022(10) 0.0200(6)
 Rb2 0.0561(11) 0.0561(11) 0.0462(11) -0.0001(7) -0.0001(7) 0.0179(10)
 Rb3 0.0436(8) 0.0436(8) 0.0213(6) -0.0024(5) -0.0024(5) 0.0256(9)
 Rb4 0.0527(9) 0.0527(9) 0.0190(7) 0.000 0.000 0.0264(5)
 Rb5 0.0458(12) 0.0458(12) 0.0212(10) 0.000 0.000 0.0229(6)
 Rb6 0.0353(9) 0.0353(9) 0.0309(9) 0.000 0.000 0.0192(10)
 Rb7 0.0268(16) 0.0285(15) 0.056(2) 0.000 0.000 0.0131(12)
 Rb8 0.0376(17) 0.0376(17) 0.032(2) 0.000 0.000 0.0188(9)
 Rb9 0.0406(14) 0.0406(14) 0.0326(16) 0.000 0.000 0.0203(7)
 Rb10 0.0387(13) 0.0387(13) 0.0262(14) 0.000 0.000 0.0193(6)
 Rb11 0.0434(11) 0.0434(11) 0.0349(12) 0.000 0.000 0.0217(5)
 Rb12 0.0336(11) 0.0379(11) 0.0359(10) -0.0012(9) 0.0007(9) 0.0205(11)
 Cl1 0.069(3) 0.0426(19) 0.063(2) -0.0149(18) 0.015(2) -0.0026(19)
 Cl2 0.062(2) 0.105(3) 0.0366(14) -0.0210(18) -0.0098(16) 0.062(3)
 Cl3 0.031(3) 0.066(4) 0.047(3) -0.006(3) 0.007(2) 0.025(3)
 Cl4 0.113(4) 0.113(4) 0.034(3) -0.015(2) -0.015(2) -0.042(5)
 Cl5 0.059(3) 0.059(3) 0.097(5) 0.041(3) 0.041(3) 0.043(3)
 Cl6 0.068(3) 0.068(3) 0.040(2) -0.015(2) -0.015(2) 0.023(3)
 Cl7 0.0384(15) 0.0419(16) 0.0292(10) 0.0005(11) 0.0001(10) 0.0206(13)
 Cl8 0.049(4) 0.049(4) 0.085(6) 0.000 0.000 0.006(4)
 Cl9 0.042(3) 0.042(3) 0.091(6) 0.000 0.000 0.024(4)
 Cl10 0.039(5) 0.026(5) 0.122(12) 0.000 0.000 0.015(4)
 Cl11 0.112(14) 0.041(6) 0.125(13) 0.000 0.000 0.053(8)
 Cl12 0.027(2) 0.037(3) 0.042(2) 0.000(2) 0.000(2) 0.016(2)
 Cl13 0.033(3) 0.028(3) 0.038(2) 0.001(2) -0.002(2) 0.009(2)
 Cl14 0.062(5) 0.055(5) 0.082(6) -0.002(4) -0.039(5) 0.031(4)
 Cl15 0.069(6) 0.053(4) 0.076(6) 0.022(4) 0.002(4) 0.035(4)
 Bi01 0.0221(3) 0.0221(3) 0.0294(4) 0.000 0.000 0.01103(14)
 Bi02 0.0250(5) 0.0250(5) 0.0218(5) 0.000 0.000 0.0125(2)
 Bi03 0.0272(5) 0.0272(5) 0.0185(4) 0.0012(2) 0.0012(2) 0.0144(4)
 Bi04 0.0275(4) 0.0275(4) 0.0278(4) -0.0010(2) -0.0010(2) 0.0130(3)
 Sb1 0.0221(3) 0.0221(3) 0.0294(4) 0.000 0.000 0.01103(14)
 Sb2 0.0250(5) 0.0250(5) 0.0218(5) 0.000 0.000 0.0125(2)
 Sb3 0.0272(5) 0.0272(5) 0.0185(4) 0.0012(2) 0.0012(2) 0.0144(4)
 Sb4 0.0275(4) 0.0275(4) 0.0278(4) -0.0010(2) -0.0010(2) 0.0130(3)

_geom_special_details
;
 All esds (except the esd in the dihedral angle between two l.s. planes)
 are estimated using the full covariance matrix.  The cell esds are taken
 into account individually in the estimation of esds in distances, angles
 and torsion angles; correlations between esds in cell parameters are only
 used when they are defined by crystal symmetry.  An approximate (isotropic)
 treatment of cell esds is used for estimating esds involving l.s. planes.
;
loop_
  _geom_bond_atom_site_label_1
  _geom_bond_atom_site_label_2
  _geom_bond_distance
  _geom_bond_site_symmetry_2
  _geom_bond_publ_flag
 Rb1 Cl1 3.425(5) 11_675 ?
 Rb1 Cl1 3.426(5) . ?
 Rb1 Cl2 3.498(5) 11_675 ?
 Rb1 Cl2 3.498(5) . ?
 Rb1 Cl3 3.642(8) . ?
 Rb1 Cl3 3.642(8) 11_675 ?
 Rb1 Cl4 3.816(2) 3_675 ?
 Rb1 Cl4 3.816(2) . ?
 Rb1 Cl5 3.946(9) 2_665 ?
 Rb1 Cl6 3.501(7) 2_665 ?
 Rb1 Bi01 4.4619(15) 10_565 ?
 Rb1 Bi01 4.4619(15) . ?
 Rb2 Cl1 3.523(6) 12_655 ?
 Rb2 Cl1 3.523(6) 3_565 ?
 Rb2 Cl2 3.564(4) 10 ?
 Rb2 Cl2 3.564(4) . ?
 Rb2 Cl3 3.339(7) 10 ?
 Rb2 Cl3 3.339(7) . ?
 Rb2 Cl4 3.337(8) . ?
 Rb2 Cl15 3.632(11) 10 ?
 Rb2 Cl15 3.632(11) . ?
 Rb2 Bi01 4.5280(13) 10 ?
 Rb2 Bi01 4.5280(13) . ?
 Rb2 Bi02 4.437(2) . ?
 Rb3 Rb4 4.6670(11) . ?
 Rb3 Rb4 4.6670(11) 10 ?
 Rb3 Rb6 4.6004(14) . ?
 Rb3 Cl2 3.359(4) 10 ?
 Rb3 Cl2 3.359(4) . ?
 Rb3 Cl4 3.179(6) . ?
 Rb3 Cl5 3.381(2) 3_665 ?
 Rb3 Cl5 3.381(2) 2_665 ?
 Rb3 Cl6 3.360(7) . ?
 Rb3 Cl7 3.371(3) 3_665 ?
 Rb3 Cl7 3.371(3) 12_665 ?
 Rb4 Rb5 4.4130(18) . ?
 Rb4 Cl2 3.330(4) 11_665 ?
 Rb4 Cl2 3.329(4) 12_655 ?
 Rb4 Cl2 3.329(4) 10 ?
 Rb4 Cl6 3.8130(10) . ?
 Rb4 Cl6 3.8130(10) 3_665 ?
 Rb4 Cl6 3.8130(10) 2_655 ?
 Rb4 Cl7 3.313(3) . ?
 Rb4 Cl7 3.313(3) 2_655 ?
 Rb4 Cl7 3.313(3) 3_665 ?
 Rb4 Bi01 4.068(2) 10 ?
 Rb5 Rb6 4.7318(15) 3_665 ?
 Rb5 Cl7 3.392(3) 6_665 ?
 Rb5 Cl7 3.392(3) 2_655 ?
 Rb5 Cl7 3.392(3) . ?
 Rb5 Cl7 3.392(3) 4 ?
 Rb5 Cl7 3.392(3) 3_665 ?
 Rb5 Cl7 3.392(3) 5_655 ?
 Rb5 Cl8 3.7767(8) 3_665 ?
 Rb5 Cl8 3.7767(8) . ?
 Rb5 Cl8 3.7767(8) 2_655 ?
 Rb6 Cl7 3.351(3) 12_665 ?
 Rb6 Cl7 3.351(3) 6_665 ?
 Rb6 Cl7 3.351(3) 3_665 ?
 Rb6 Cl7 3.351(3) 9_665 ?
 Rb6 Cl8 3.198(9) . ?
 Rb6 Cl9 3.228(3) 3_665 ?
 Rb6 Cl9 3.228(3) 2_665 ?
 Rb7 Rb7 1.226(7) 7_556 ?
 Rb7 Rb8 3.637(4) . ?
 Rb7 Cl10 3.228(9) 3_565 ?
 Rb7 Cl10 3.210(10) . ?
 Rb7 Cl11 2.208(13) 3_565 ?
 Rb7 Cl11 3.180(12) 9_656 ?
 Rb7 Cl12 2.860(6) . ?
 Rb7 Cl12 2.860(6) 4_556 ?
 Rb7 Cl12 3.352(6) 7_556 ?
 Rb7 Cl12 3.352(6) 10 ?
 Rb7 Cl13 3.342(7) 3_565 ?
 Rb7 Cl13 3.342(7) 6_566 ?
 Rb8 Cl10 2.480(12) 2_665 ?
 Rb8 Cl10 2.480(12) 3_565 ?
 Rb8 Cl10 2.480(12) . ?
 Rb8 Cl12 3.389(6) 3_565 ?
 Rb8 Cl12 3.389(6) . ?
 Rb8 Cl12 3.389(6) 2_665 ?
 Rb8 Cl12 3.389(6) 6_566 ?
 Rb8 Cl12 3.389(6) 5_666 ?
 Rb8 Cl12 3.389(6) 4_556 ?
 Rb9 Cl13 3.388(6) 9_766 ?
 Rb9 Cl13 3.388(6) 7_556 ?
 Rb9 Cl13 3.388(6) 5_766 ?
 Rb9 Cl13 3.388(6) 6_676 ?
 Rb9 Cl13 3.388(6) 3_675 ?
 Rb9 Cl13 3.388(6) 10 ?
 Rb9 Cl13 3.388(6) 12_765 ?
 Rb9 Cl13 3.388(6) 11_675 ?
 Rb9 Cl13 3.388(6) 4_556 ?
 Rb9 Cl13 3.388(6) 2_765 ?
 Rb9 Cl13 3.388(6) 8_676 ?
 Rb9 Cl13 3.388(6) . ?
 Rb10 Rb12 3.767(3) 3_565 ?
 Rb10 Rb12 3.767(3) . ?
 Rb10 Rb12 3.767(3) 2_665 ?
 Rb10 Cl1 3.450(5) 2_665 ?
 Rb10 Cl1 3.450(5) . ?
 Rb10 Cl1 3.450(5) 3_565 ?
 Rb10 Cl12 3.320(6) 3_565 ?
 Rb10 Cl12 3.320(6) . ?
 Rb10 Cl12 3.320(6) 2_665 ?
 Rb10 Cl14 2.510(9) . ?
 Rb10 Cl14 2.510(9) 2_665 ?
 Rb10 Cl14 2.510(9) 3_565 ?
 Rb11 Cl3 3.344(7) 12_765 ?
 Rb11 Cl3 3.344(7) 3_675 ?
 Rb11 Cl3 3.344(7) 2_765 ?
 Rb11 Cl3 3.344(7) . ?
 Rb11 Cl3 3.344(7) 11_675 ?
 Rb11 Cl3 3.344(7) 10 ?
 Rb11 Cl13 3.328(6) 12_765 ?
 Rb11 Cl13 3.328(6) . ?
 Rb11 Cl13 3.328(6) 10 ?
 Rb11 Cl13 3.328(6) 3_675 ?
 Rb11 Cl13 3.328(6) 11_675 ?
 Rb11 Cl13 3.328(6) 2_765 ?
 Rb12 Rb12 1.009(5) 11_675 ?
 Rb12 Cl1 3.589(5) 11_675 ?
 Rb12 Cl1 3.042(5) . ?
 Rb12 Cl3 3.275(6) . ?
 Rb12 Cl3 3.410(7) 11_675 ?
 Rb12 Cl12 2.974(6) 2_665 ?
 Rb12 Cl12 3.370(6) 12_665 ?
 Rb12 Cl13 3.373(6) . ?
 Rb12 Cl14 3.379(8) . ?
 Rb12 Cl14 3.388(8) 2_665 ?
 Rb12 Cl15 3.353(9) 11_675 ?
 Rb12 Cl15 2.541(9) . ?
 Cl1 Bi01 2.597(5) . ?
 Cl1 Sb1 2.597(5) . ?
 Cl2 Bi01 2.723(4) . ?
 Cl2 Sb1 2.723(4) . ?
 Cl3 Cl3 0.899(15) 11_675 ?
 Cl3 Bi02 2.764(6) . ?
 Cl3 Sb2 2.764(6) . ?
 Cl4 Bi02 2.508(6) . ?
 Cl4 Sb2 2.508(6) . ?
 Cl5 Bi03 2.486(5) . ?
 Cl5 Sb3 2.486(5) . ?
 Cl6 Bi03 2.535(5) . ?
 Cl6 Sb3 2.535(5) . ?
 Cl7 Bi03 2.670(3) . ?
 Cl7 Sb3 2.670(3) . ?
 Cl8 Bi03 2.925(6) 4 ?
 Cl8 Bi03 2.925(6) . ?
 Cl9 Bi03 2.896(5) . ?
 Cl9 Bi03 2.896(5) 4 ?
 Cl9 Sb3 2.896(5) . ?
 Cl10 Cl11 1.890(19) . ?
 Cl10 Bi04 2.916(8) . ?
 Cl10 Bi04 2.916(8) 4_556 ?
 Cl11 Bi04 2.930(8) 4_556 ?
 Cl11 Bi04 2.930(8) . ?
 Cl12 Cl14 2.191(11) . ?
 Cl12 Bi04 2.659(6) . ?
 Cl12 Sb4 2.659(6) . ?
 Cl13 Cl13 2.206(12) 11_675 ?
 Cl13 Cl15 2.359(12) . ?
 Cl13 Bi04 2.673(6) . ?
 Cl13 Sb4 2.673(6) . ?
 Cl14 Cl15 1.779(13) . ?
 Cl14 Bi04 2.498(8) . ?
 Cl14 Sb4 2.498(8) . ?
 Cl15 Bi04 2.467(8) . ?
 Cl15 Sb4 2.467(8) . ?

loop_
  _geom_angle_atom_site_label_1
  _geom_angle_atom_site_label_2
  _geom_angle_atom_site_label_3
  _geom_angle
  _geom_angle_site_symmetry_1
  _geom_angle_site_symmetry_3
  _geom_angle_publ_flag
 Cl1 Rb1 Cl1 63.30(16) 11_675 . ?
 Cl1 Rb1 Cl2 128.84(13) . 11_675 ?
 Cl1 Rb1 Cl2 65.59(9) . . ?
 Cl1 Rb1 Cl2 65.59(9) 11_675 11_675 ?
 Cl1 Rb1 Cl2 128.84(13) 11_675 . ?
 Cl1 Rb1 Cl3 63.07(15) . . ?
 Cl1 Rb1 Cl3 71.13(16) . 11_675 ?
 Cl1 Rb1 Cl3 63.07(15) 11_675 11_675 ?
 Cl1 Rb1 Cl3 71.13(16) 11_675 . ?
 Cl1 Rb1 Cl4 126.22(17) . 3_675 ?
 Cl1 Rb1 Cl4 95.90(16) . . ?
 Cl1 Rb1 Cl4 126.22(17) 11_675 . ?
 Cl1 Rb1 Cl4 95.90(16) 11_675 3_675 ?
 Cl1 Rb1 Cl5 148.21(8) . 2_665 ?
 Cl1 Rb1 Cl5 148.21(8) 11_675 2_665 ?
 Cl1 Rb1 Cl6 121.48(15) . 2_665 ?
 Cl1 Rb1 Cl6 121.48(15) 11_675 2_665 ?
 Cl1 Rb1 Bi01 35.46(8) . . ?
 Cl1 Rb1 Bi01 35.46(8) 11_675 10_565 ?
 Cl1 Rb1 Bi01 94.04(10) . 10_565 ?
 Cl1 Rb1 Bi01 94.04(10) 11_675 . ?
 Cl2 Rb1 Cl2 164.99(14) 11_675 . ?
 Cl2 Rb1 Cl3 102.19(14) 11_675 . ?
 Cl2 Rb1 Cl3 88.08(14) . . ?
 Cl2 Rb1 Cl3 88.08(14) 11_675 11_675 ?
 Cl2 Rb1 Cl3 102.19(13) . 11_675 ?
 Cl2 Rb1 Cl4 115.98(14) . 3_675 ?
 Cl2 Rb1 Cl4 61.04(15) 11_675 3_675 ?
 Cl2 Rb1 Cl4 61.04(15) . . ?
 Cl2 Rb1 Cl4 115.98(14) 11_675 . ?
 Cl2 Rb1 Cl5 82.91(8) 11_675 2_665 ?
 Cl2 Rb1 Cl5 82.91(8) . 2_665 ?
 Cl2 Rb1 Cl6 83.95(8) . 2_665 ?
 Cl2 Rb1 Cl6 83.95(8) 11_675 2_665 ?
 Cl2 Rb1 Bi01 151.60(11) . 10_565 ?
 Cl2 Rb1 Bi01 151.61(11) 11_675 . ?
 Cl2 Rb1 Bi01 37.60(7) . . ?
 Cl2 Rb1 Bi01 37.60(7) 11_675 10_565 ?
 Cl3 Rb1 Cl3 14.2(2) . 11_675 ?
 Cl3 Rb1 Cl4 63.29(14) 11_675 . ?
 Cl3 Rb1 Cl4 63.28(14) . 3_675 ?
 Cl3 Rb1 Cl4 55.65(14) . . ?
 Cl3 Rb1 Cl4 55.65(15) 11_675 3_675 ?
 Cl3 Rb1 Cl5 114.00(15) . 2_665 ?
 Cl3 Rb1 Cl5 114.00(15) 11_675 2_665 ?
 Cl3 Rb1 Bi01 100.41(12) . 10_565 ?
 Cl3 Rb1 Bi01 88.43(11) . . ?
 Cl3 Rb1 Bi01 100.41(12) 11_675 . ?
 Cl3 Rb1 Bi01 88.43(11) 11_675 10_565 ?
 Cl4 Rb1 Cl4 55.4(2) 3_675 . ?
 Cl4 Rb1 Cl5 63.25(13) 3_675 2_665 ?
 Cl4 Rb1 Cl5 63.25(13) . 2_665 ?
 Cl4 Rb1 Bi01 91.83(12) . . ?
 Cl4 Rb1 Bi01 144.71(12) 3_675 . ?
 Cl4 Rb1 Bi01 144.71(12) . 10_565 ?
 Cl4 Rb1 Bi01 91.83(12) 3_675 10_565 ?
 Cl5 Rb1 Bi01 116.98(4) 2_665 . ?
 Cl5 Rb1 Bi01 116.98(4) 2_665 10_565 ?
 Cl6 Rb1 Cl3 167.37(16) 2_665 11_675 ?
 Cl6 Rb1 Cl3 167.37(15) 2_665 . ?
 Cl6 Rb1 Cl4 111.76(14) 2_665 . ?
 Cl6 Rb1 Cl4 111.76(14) 2_665 3_675 ?
 Cl6 Rb1 Cl5 55.32(13) 2_665 2_665 ?
 Cl6 Rb1 Bi01 91.20(7) 2_665 . ?
 Cl6 Rb1 Bi01 91.20(7) 2_665 10_565 ?
 Bi01 Rb1 Bi01 114.96(6) 10_565 . ?
 Cl1 Rb2 Cl1 61.35(17) 3_565 12_655 ?
 Cl1 Rb2 Cl2 98.05(13) 12_655 . ?
 Cl1 Rb2 Cl2 64.23(12) 12_655 10 ?
 Cl1 Rb2 Cl2 64.23(12) 3_565 . ?
 Cl1 Rb2 Cl2 98.05(13) 3_565 10 ?
 Cl1 Rb2 Cl15 85.79(16) 3_565 . ?
 Cl1 Rb2 Cl15 85.79(16) 12_655 10 ?
 Cl1 Rb2 Cl15 108.52(16) 12_655 . ?
 Cl1 Rb2 Cl15 108.52(16) 3_565 10 ?
 Cl1 Rb2 Bi01 34.89(8) 3_565 . ?
 Cl1 Rb2 Bi01 91.58(9) 3_565 10 ?
 Cl1 Rb2 Bi01 34.89(8) 12_655 10 ?
 Cl1 Rb2 Bi01 91.58(9) 12_655 . ?
 Cl1 Rb2 Bi02 148.31(9) 3_565 . ?
 Cl1 Rb2 Bi02 148.31(9) 12_655 . ?
 Cl2 Rb2 Cl2 68.58(14) . 10 ?
 Cl2 Rb2 Cl15 167.93(15) . 10 ?
 Cl2 Rb2 Cl15 167.93(15) 10 . ?
 Cl2 Rb2 Cl15 123.10(15) 10 10 ?
 Cl2 Rb2 Cl15 123.10(15) . . ?
 Cl2 Rb2 Bi01 97.88(9) 10 . ?
 Cl2 Rb2 Bi01 36.95(7) . . ?
 Cl2 Rb2 Bi01 97.88(9) . 10 ?
 Cl2 Rb2 Bi01 36.95(7) 10 10 ?
 Cl2 Rb2 Bi02 92.97(10) 10 . ?
 Cl2 Rb2 Bi02 92.97(10) . . ?
 Cl3 Rb2 Cl1 116.44(12) 10 12_655 ?
 Cl3 Rb2 Cl1 166.78(16) . 12_655 ?
 Cl3 Rb2 Cl1 116.44(12) . 3_565 ?
 Cl3 Rb2 Cl1 166.77(16) 10 3_565 ?
 Cl3 Rb2 Cl2 128.09(16) . 10 ?
 Cl3 Rb2 Cl2 91.92(16) . . ?
 Cl3 Rb2 Cl2 128.09(16) 10 . ?
 Cl3 Rb2 Cl2 91.92(16) 10 10 ?
 Cl3 Rb2 Cl3 62.4(2) . 10 ?
 Cl3 Rb2 Cl15 82.74(19) 10 . ?
 Cl3 Rb2 Cl15 58.46(18) 10 10 ?
 Cl3 Rb2 Cl15 82.74(19) . 10 ?
 Cl3 Rb2 Cl15 58.46(18) . . ?
 Cl3 Rb2 Bi01 91.20(12) 10 10 ?
 Cl3 Rb2 Bi01 151.78(12) . 10 ?
 Cl3 Rb2 Bi01 91.20(12) . . ?
 Cl3 Rb2 Bi01 151.78(12) 10 . ?
 Cl3 Rb2 Bi02 38.48(11) . . ?
 Cl3 Rb2 Bi02 38.48(11) 10 . ?
 Cl4 Rb2 Cl1 129.40(14) . 3_565 ?
 Cl4 Rb2 Cl1 129.40(14) . 12_655 ?
 Cl4 Rb2 Cl2 65.23(13) . . ?
 Cl4 Rb2 Cl2 65.23(13) . 10 ?
 Cl4 Rb2 Cl3 62.92(14) . . ?
 Cl4 Rb2 Cl3 62.92(14) . 10 ?
 Cl4 Rb2 Cl15 120.73(18) . 10 ?
 Cl4 Rb2 Cl15 120.73(18) . . ?
 Cl4 Rb2 Bi01 97.45(7) . . ?
 Cl4 Rb2 Bi01 97.45(7) . 10 ?
 Cl4 Rb2 Bi02 34.06(11) . . ?
 Cl15 Rb2 Cl15 45.1(3) . 10 ?
 Cl15 Rb2 Bi01 91.81(14) 10 10 ?
 Cl15 Rb2 Bi01 131.95(14) . 10 ?
 Cl15 Rb2 Bi01 91.81(14) . . ?
 Cl15 Rb2 Bi01 131.95(14) 10 . ?
 Cl15 Rb2 Bi02 89.57(14) 10 . ?
 Cl15 Rb2 Bi02 89.57(14) . . ?
 Bi01 Rb2 Bi01 112.38(5) . 10 ?
 Bi02 Rb2 Bi01 114.23(3) . 10 ?
 Bi02 Rb2 Bi01 114.23(3) . . ?
 Rb4 Rb3 Rb1 65.64(3) 10 . ?
 Rb4 Rb3 Rb1 145.97(5) . . ?
 Rb4 Rb3 Rb4 107.45(4) . 10 ?
 Rb6 Rb3 Rb1 123.17(4) . . ?
 Rb6 Rb3 Rb4 88.56(4) . 10 ?
 Rb6 Rb3 Rb4 88.56(4) . . ?
 Cl2 Rb3 Rb1 44.89(9) . . ?
 Cl2 Rb3 Rb1 102.22(8) 10 . ?
 Cl2 Rb3 Rb4 105.23(10) . . ?
 Cl2 Rb3 Rb4 45.49(7) 10 . ?
 Cl2 Rb3 Rb4 105.23(10) 10 10 ?
 Cl2 Rb3 Rb4 45.49(7) . 10 ?
 Cl2 Rb3 Rb6 134.00(8) 10 . ?
 Cl2 Rb3 Rb6 134.00(8) . . ?
 Cl2 Rb3 Cl2 73.41(17) . 10 ?
 Cl2 Rb3 Cl5 94.24(17) 10 3_665 ?
 Cl2 Rb3 Cl5 146.05(14) . 3_665 ?
 Cl2 Rb3 Cl5 94.25(17) . 2_665 ?
 Cl2 Rb3 Cl5 146.05(14) 10 2_665 ?
 Cl2 Rb3 Cl6 70.53(12) 10 . ?
 Cl2 Rb3 Cl6 70.53(12) . . ?
 Cl2 Rb3 Cl7 88.61(9) 10 3_665 ?
 Cl2 Rb3 Cl7 88.61(9) . 12_665 ?
 Cl2 Rb3 Cl7 143.64(12) 10 12_665 ?
 Cl2 Rb3 Cl7 143.64(12) . 3_665 ?
 Cl4 Rb3 Rb1 50.40(4) . . ?
 Cl4 Rb3 Rb4 110.58(8) . . ?
 Cl4 Rb3 Rb4 110.58(8) . 10 ?
 Cl4 Rb3 Rb6 145.99(16) . . ?
 Cl4 Rb3 Cl2 69.40(14) . . ?
 Cl4 Rb3 Cl2 69.40(14) . 10 ?
 Cl4 Rb3 Cl5 76.66(16) . 3_665 ?
 Cl4 Rb3 Cl5 76.66(16) . 2_665 ?
 Cl4 Rb3 Cl6 129.41(18) . . ?
 Cl4 Rb3 Cl7 133.65(7) . 12_665 ?
 Cl4 Rb3 Cl7 133.65(7) . 3_665 ?
 Cl5 Rb3 Rb1 111.37(10) 3_665 . ?
 Cl5 Rb3 Rb1 52.50(14) 2_665 . ?
 Cl5 Rb3 Rb4 85.62(11) 2_665 10 ?
 Cl5 Rb3 Rb4 160.52(14) 3_665 10 ?
 Cl5 Rb3 Rb4 85.62(11) 3_665 . ?
 Cl5 Rb3 Rb4 160.52(15) 2_665 . ?
 Cl5 Rb3 Rb6 77.14(13) 2_665 . ?
 Cl5 Rb3 Rb6 77.14(13) 3_665 . ?
 Cl5 Rb3 Cl5 78.4(2) 3_665 2_665 ?
 Cl6 Rb3 Rb1 112.25(6) . . ?
 Cl6 Rb3 Rb4 53.778(19) . . ?
 Cl6 Rb3 Rb4 53.779(19) . 10 ?
 Cl6 Rb3 Rb6 84.60(11) . . ?
 Cl6 Rb3 Cl5 135.89(10) . 3_665 ?
 Cl6 Rb3 Cl5 135.89(10) . 2_665 ?
 Cl6 Rb3 Cl7 73.75(9) . 3_665 ?
 Cl6 Rb3 Cl7 73.75(9) . 12_665 ?
 Cl7 Rb3 Rb1 84.98(7) 12_665 . ?
 Cl7 Rb3 Rb1 168.82(7) 3_665 . ?
 Cl7 Rb3 Rb4 114.48(7) 3_665 10 ?
 Cl7 Rb3 Rb4 45.21(6) 12_665 10 ?
 Cl7 Rb3 Rb4 114.48(7) 12_665 . ?
 Cl7 Rb3 Rb4 45.21(6) 3_665 . ?
 Cl7 Rb3 Rb6 46.62(6) 3_665 . ?
 Cl7 Rb3 Rb6 46.62(6) 12_665 . ?
 Cl7 Rb3 Cl5 64.47(10) 3_665 3_665 ?
 Cl7 Rb3 Cl5 64.47(10) 12_665 2_665 ?
 Cl7 Rb3 Cl5 116.50(15) 12_665 3_665 ?
 Cl7 Rb3 Cl5 116.50(15) 3_665 2_665 ?
 Cl7 Rb3 Cl7 87.89(11) 12_665 3_665 ?
 Rb5 Rb4 Rb3 92.28(3) . 3_665 ?
 Cl2 Rb4 Rb3 46.02(7) 11_665 3_665 ?
 Cl2 Rb4 Rb3 106.76(9) 10 3_665 ?
 Cl2 Rb4 Rb3 108.47(10) 12_655 3_665 ?
 Cl2 Rb4 Rb5 138.29(8) 10 . ?
 Cl2 Rb4 Rb5 138.29(8) 11_665 . ?
 Cl2 Rb4 Rb5 138.29(8) 12_655 . ?
 Cl2 Rb4 Cl2 70.38(12) 11_665 12_655 ?
 Cl2 Rb4 Cl2 70.38(12) 12_655 10 ?
 Cl2 Rb4 Cl2 70.38(12) 11_665 10 ?
 Cl2 Rb4 Cl6 81.60(14) 11_665 2_655 ?
 Cl2 Rb4 Cl6 133.43(12) 12_655 3_665 ?
 Cl2 Rb4 Cl6 65.40(11) 12_655 2_655 ?
 Cl2 Rb4 Cl6 65.40(11) 10 . ?
 Cl2 Rb4 Cl6 133.43(12) 10 2_655 ?
 Cl2 Rb4 Cl6 65.40(11) 11_665 3_665 ?
 Cl2 Rb4 Cl6 133.43(12) 11_665 . ?
 Cl2 Rb4 Cl6 81.60(14) 12_655 . ?
 Cl2 Rb4 Cl6 81.60(14) 10 3_665 ?
 Cl2 Rb4 Bi01 41.71(8) 12_655 10 ?
 Cl2 Rb4 Bi01 41.71(8) 10 10 ?
 Cl2 Rb4 Bi01 41.71(8) 11_665 10 ?
 Cl6 Rb4 Rb3 164.99(10) . 3_665 ?
 Cl6 Rb4 Rb3 45.32(10) 3_665 3_665 ?
 Cl6 Rb4 Rb3 75.17(10) 2_655 3_665 ?
 Cl6 Rb4 Rb5 86.80(9) . . ?
 Cl6 Rb4 Rb5 86.80(9) 2_655 . ?
 Cl6 Rb4 Rb5 86.80(9) 3_665 . ?
 Cl6 Rb4 Cl6 119.690(17) 2_655 . ?
 Cl6 Rb4 Cl6 119.691(17) 2_655 3_665 ?
 Cl6 Rb4 Cl6 119.691(17) 3_665 . ?
 Cl6 Rb4 Bi01 93.20(9) . 10 ?
 Cl6 Rb4 Bi01 93.20(9) 2_655 10 ?
 Cl6 Rb4 Bi01 93.20(9) 3_665 10 ?
 Cl7 Rb4 Rb3 99.50(7) 3_665 3_665 ?
 Cl7 Rb4 Rb3 127.17(7) . 3_665 ?
 Cl7 Rb4 Rb3 46.23(6) 2_655 3_665 ?
 Cl7 Rb4 Rb5 49.61(6) 2_655 . ?
 Cl7 Rb4 Rb5 49.61(6) 3_665 . ?
 Cl7 Rb4 Rb5 49.61(6) . . ?
 Cl7 Rb4 Cl2 149.39(11) 2_655 10 ?
 Cl7 Rb4 Cl2 126.06(10) 2_655 12_655 ?
 Cl7 Rb4 Cl2 149.39(11) . 11_665 ?
 Cl7 Rb4 Cl2 126.06(10) . 10 ?
 Cl7 Rb4 Cl2 90.11(10) 2_655 11_665 ?
 Cl7 Rb4 Cl2 126.06(10) 3_665 11_665 ?
 Cl7 Rb4 Cl2 149.39(11) 3_665 12_655 ?
 Cl7 Rb4 Cl2 90.11(9) 3_665 10 ?
 Cl7 Rb4 Cl2 90.11(10) . 12_655 ?
 Cl7 Rb4 Cl6 136.21(11) 2_655 . ?
 Cl7 Rb4 Cl6 136.21(11) . 3_665 ?
 Cl7 Rb4 Cl6 62.19(10) 2_655 2_655 ?
 Cl7 Rb4 Cl6 62.19(10) . . ?
 Cl7 Rb4 Cl6 136.21(11) 3_665 2_655 ?
 Cl7 Rb4 Cl6 68.65(12) 3_665 . ?
 Cl7 Rb4 Cl6 68.65(12) 2_655 3_665 ?
 Cl7 Rb4 Cl6 68.65(12) . 2_655 ?
 Cl7 Rb4 Cl6 62.19(10) 3_665 3_665 ?
 Cl7 Rb4 Cl7 82.54(8) . 3_665 ?
 Cl7 Rb4 Cl7 82.54(8) 2_655 3_665 ?
 Cl7 Rb4 Cl7 82.54(8) 2_655 . ?
 Cl7 Rb4 Bi01 130.39(6) 3_665 10 ?
 Cl7 Rb4 Bi01 130.39(6) . 10 ?
 Cl7 Rb4 Bi01 130.39(6) 2_655 10 ?
 Bi01 Rb4 Rb3 87.72(3) 10 3_665 ?
 Bi01 Rb4 Rb5 180.0 10 . ?
 Rb4 Rb5 Rb4 180.0 . 4 ?
 Rb4 Rb5 Rb6 90.0 4 3_665 ?
 Rb4 Rb5 Rb6 90.0 . 3_665 ?
 Cl7 Rb5 Rb4 48.07(5) 3_665 . ?
 Cl7 Rb5 Rb4 131.93(5) . 4 ?
 Cl7 Rb5 Rb4 131.93(5) 3_665 4 ?
 Cl7 Rb5 Rb4 131.93(5) 6_665 . ?
 Cl7 Rb5 Rb4 131.93(5) 5_655 . ?
 Cl7 Rb5 Rb4 48.07(5) . . ?
 Cl7 Rb5 Rb4 48.07(5) 6_665 4 ?
 Cl7 Rb5 Rb4 131.93(5) 2_655 4 ?
 Cl7 Rb5 Rb4 48.07(5) 2_655 . ?
 Cl7 Rb5 Rb4 48.07(5) 5_655 4 ?
 Cl7 Rb5 Rb4 131.93(5) 4 . ?
 Cl7 Rb5 Rb4 48.07(5) 4 4 ?
 Cl7 Rb5 Rb6 123.77(6) 4 3_665 ?
 Cl7 Rb5 Rb6 123.77(6) . 3_665 ?
 Cl7 Rb5 Rb6 98.64(6) 3_665 3_665 ?
 Cl7 Rb5 Rb6 98.64(6) 6_665 3_665 ?
 Cl7 Rb5 Rb6 45.07(5) 2_655 3_665 ?
 Cl7 Rb5 Rb6 45.07(5) 5_655 3_665 ?
 Cl7 Rb5 Cl7 136.32(3) 2_655 6_665 ?
 Cl7 Rb5 Cl7 136.32(3) 2_655 4 ?
 Cl7 Rb5 Cl7 83.85(10) 4 . ?
 Cl7 Rb5 Cl7 80.23(7) 5_655 4 ?
 Cl7 Rb5 Cl7 136.32(3) 5_655 . ?
 Cl7 Rb5 Cl7 80.23(7) 2_655 3_665 ?
 Cl7 Rb5 Cl7 80.23(7) 3_665 . ?
 Cl7 Rb5 Cl7 83.85(10) 2_655 5_655 ?
 Cl7 Rb5 Cl7 80.23(7) 2_655 . ?
 Cl7 Rb5 Cl7 80.23(7) 5_655 6_665 ?
 Cl7 Rb5 Cl7 136.32(3) 6_665 . ?
 Cl7 Rb5 Cl7 80.23(7) 4 6_665 ?
 Cl7 Rb5 Cl7 136.32(3) 4 3_665 ?
 Cl7 Rb5 Cl7 83.85(10) 3_665 6_665 ?
 Cl7 Rb5 Cl7 136.32(3) 5_655 3_665 ?
 Cl7 Rb5 Cl8 68.63(11) . 2_655 ?
 Cl7 Rb5 Cl8 138.07(5) 3_665 2_655 ?
 Cl7 Rb5 Cl8 68.63(11) 3_665 . ?
 Cl7 Rb5 Cl8 68.63(11) 2_655 3_665 ?
 Cl7 Rb5 Cl8 138.07(5) 5_655 . ?
 Cl7 Rb5 Cl8 68.63(11) 5_655 3_665 ?
 Cl7 Rb5 Cl8 67.69(11) . . ?
 Cl7 Rb5 Cl8 138.07(5) 4 3_665 ?
 Cl7 Rb5 Cl8 67.69(11) 2_655 2_655 ?
 Cl7 Rb5 Cl8 67.69(11) 3_665 3_665 ?
 Cl7 Rb5 Cl8 67.69(11) 4 . ?
 Cl7 Rb5 Cl8 67.69(11) 6_665 3_665 ?
 Cl7 Rb5 Cl8 68.63(11) 6_665 . ?
 Cl7 Rb5 Cl8 138.07(5) . 3_665 ?
 Cl7 Rb5 Cl8 68.63(11) 4 2_655 ?
 Cl7 Rb5 Cl8 67.69(11) 5_655 2_655 ?
 Cl7 Rb5 Cl8 138.07(5) 6_665 2_655 ?
 Cl7 Rb5 Cl8 138.07(5) 2_655 . ?
 Cl8 Rb5 Rb4 90.0 2_655 . ?
 Cl8 Rb5 Rb4 90.0 2_655 4 ?
 Cl8 Rb5 Rb4 90.0 . . ?
 Cl8 Rb5 Rb4 90.0 . 4 ?
 Cl8 Rb5 Rb4 90.0 3_665 . ?
 Cl8 Rb5 Rb4 90.0 3_665 4 ?
 Cl8 Rb5 Rb6 77.67(13) 2_655 3_665 ?
 Cl8 Rb5 Rb6 42.33(13) 3_665 3_665 ?
 Cl8 Rb5 Rb6 162.33(13) . 3_665 ?
 Cl8 Rb5 Cl8 120.0 3_665 . ?
 Cl8 Rb5 Cl8 120.0 2_655 . ?
 Cl8 Rb5 Cl8 120.0 2_655 3_665 ?
 Rb3 Rb6 Rb3 177.15(8) . 4 ?
 Rb3 Rb6 Rb5 89.14(2) . . ?
 Rb3 Rb6 Rb5 89.14(2) . 7 ?
 Rb3 Rb6 Rb5 89.14(2) 4 7 ?
 Rb3 Rb6 Rb5 89.14(2) 4 . ?
 Rb5 Rb6 Rb5 105.33(5) . 7 ?
 Cl7 Rb6 Rb3 132.09(6) 6_665 . ?
 Cl7 Rb6 Rb3 47.00(5) 6_665 4 ?
 Cl7 Rb6 Rb3 132.09(6) 9_665 . ?
 Cl7 Rb6 Rb3 47.00(5) 12_665 . ?
 Cl7 Rb6 Rb3 132.09(6) 12_665 4 ?
 Cl7 Rb6 Rb3 47.00(5) 3_665 . ?
 Cl7 Rb6 Rb3 47.00(5) 9_665 4 ?
 Cl7 Rb6 Rb3 132.09(6) 3_665 4 ?
 Cl7 Rb6 Rb5 45.78(5) 6_665 . ?
 Cl7 Rb6 Rb5 114.40(7) 6_665 7 ?
 Cl7 Rb6 Rb5 45.78(5) 9_665 7 ?
 Cl7 Rb6 Rb5 45.78(5) 12_665 7 ?
 Cl7 Rb6 Rb5 114.40(7) 3_665 7 ?
 Cl7 Rb6 Rb5 45.78(5) 3_665 . ?
 Cl7 Rb6 Rb5 114.40(7) 9_665 . ?
 Cl7 Rb6 Rb5 114.40(7) 12_665 . ?
 Cl7 Rb6 Cl7 152.88(14) 6_665 12_665 ?
 Cl7 Rb6 Cl7 85.12(10) 9_665 12_665 ?
 Cl7 Rb6 Cl7 88.58(11) 12_665 3_665 ?
 Cl7 Rb6 Cl7 88.58(11) 9_665 6_665 ?
 Cl7 Rb6 Cl7 152.88(14) 9_665 3_665 ?
 Cl7 Rb6 Cl7 85.12(10) 6_665 3_665 ?
 Cl8 Rb6 Rb3 88.58(4) . 4 ?
 Cl8 Rb6 Rb3 88.57(4) . . ?
 Cl8 Rb6 Rb5 52.67(2) . 7 ?
 Cl8 Rb6 Rb5 52.67(2) . . ?
 Cl8 Rb6 Cl7 76.44(7) . 6_665 ?
 Cl8 Rb6 Cl7 76.44(7) . 12_665 ?
 Cl8 Rb6 Cl7 76.44(7) . 3_665 ?
 Cl8 Rb6 Cl7 76.44(7) . 9_665 ?
 Cl8 Rb6 Cl9 138.06(14) . 2_665 ?
 Cl8 Rb6 Cl9 138.06(14) . 3_665 ?
 Cl9 Rb6 Rb3 91.06(3) 3_665 . ?
 Cl9 Rb6 Rb3 91.06(3) 2_665 4 ?
 Cl9 Rb6 Rb3 91.06(3) 2_665 . ?
 Cl9 Rb6 Rb3 91.06(3) 3_665 4 ?
 Cl9 Rb6 Rb5 85.39(14) 3_665 . ?
 Cl9 Rb6 Rb5 169.28(15) 3_665 7 ?
 Cl9 Rb6 Rb5 169.28(15) 2_665 . ?
 Cl9 Rb6 Rb5 85.39(14) 2_665 7 ?
 Cl9 Rb6 Cl7 129.88(9) 3_665 12_665 ?
 Cl9 Rb6 Cl7 73.00(12) 2_665 12_665 ?
 Cl9 Rb6 Cl7 73.00(12) 3_665 3_665 ?
 Cl9 Rb6 Cl7 129.88(9) 2_665 3_665 ?
 Cl9 Rb6 Cl7 73.00(12) 3_665 6_665 ?
 Cl9 Rb6 Cl7 129.88(9) 2_665 6_665 ?
 Cl9 Rb6 Cl7 73.00(12) 2_665 9_665 ?
 Cl9 Rb6 Cl7 129.88(9) 3_665 9_665 ?
 Cl9 Rb6 Cl9 83.9(3) 3_665 2_665 ?
 Rb7 Rb7 Rb8 149.97(4) 7_556 . ?
 Rb7 Rb7 Cl10 108.1(2) 7_556 . ?
 Rb7 Rb7 Cl10 168.2(2) 7_556 3_565 ?
 Rb7 Rb7 Cl11 30.2(3) 7_556 9_656 ?
 Rb7 Rb7 Cl11 133.5(4) 7_556 3_565 ?
 Rb7 Rb7 Cl12 102.79(14) 7_556 . ?
 Rb7 Rb7 Cl12 102.79(14) 7_556 4_556 ?
 Rb7 Rb7 Cl12 56.31(11) 7_556 10 ?
 Rb7 Rb7 Cl12 56.31(11) 7_556 7_556 ?
 Rb7 Rb7 Cl13 98.43(12) 7_556 3_565 ?
 Rb7 Rb7 Cl13 98.43(12) 7_556 6_566 ?
 Cl10 Rb7 Rb8 41.9(2) . . ?
 Cl10 Rb7 Rb8 41.8(2) 3_565 . ?
 Cl10 Rb7 Cl10 83.7(4) . 3_565 ?
 Cl10 Rb7 Cl12 129.97(15) 3_565 10 ?
 Cl10 Rb7 Cl12 73.12(18) . 10 ?
 Cl10 Rb7 Cl12 73.12(18) . 7_556 ?
 Cl10 Rb7 Cl12 129.97(15) 3_565 7_556 ?
 Cl10 Rb7 Cl13 129.99(15) . 6_566 ?
 Cl10 Rb7 Cl13 73.06(19) 3_565 3_565 ?
 Cl10 Rb7 Cl13 73.06(19) 3_565 6_566 ?
 Cl10 Rb7 Cl13 129.99(15) . 3_565 ?
 Cl11 Rb7 Rb8 179.8(3) 9_656 . ?
 Cl11 Rb7 Rb8 76.5(4) 3_565 . ?
 Cl11 Rb7 Cl10 138.3(4) 9_656 . ?
 Cl11 Rb7 Cl10 118.4(5) 3_565 . ?
 Cl11 Rb7 Cl10 34.7(5) 3_565 3_565 ?
 Cl11 Rb7 Cl10 138.0(4) 9_656 3_565 ?
 Cl11 Rb7 Cl11 103.3(8) 3_565 9_656 ?
 Cl11 Rb7 Cl12 76.5(3) 9_656 7_556 ?
 Cl11 Rb7 Cl12 105.1(3) 3_565 4_556 ?
 Cl11 Rb7 Cl12 76.5(3) 9_656 10 ?
 Cl11 Rb7 Cl12 105.1(3) 3_565 . ?
 Cl11 Rb7 Cl12 137.29(11) 3_565 7_556 ?
 Cl11 Rb7 Cl12 137.29(11) 3_565 10 ?
 Cl11 Rb7 Cl13 76.2(3) 9_656 6_566 ?
 Cl11 Rb7 Cl13 51.3(2) 3_565 3_565 ?
 Cl11 Rb7 Cl13 76.2(3) 9_656 3_565 ?
 Cl11 Rb7 Cl13 51.3(2) 3_565 6_566 ?
 Cl12 Rb7 Rb8 103.70(12) 7_556 . ?
 Cl12 Rb7 Rb8 103.70(12) 10 . ?
 Cl12 Rb7 Rb8 61.51(14) 4_556 . ?
 Cl12 Rb7 Rb8 61.51(14) . . ?
 Cl12 Rb7 Cl10 84.25(19) . 3_565 ?
 Cl12 Rb7 Cl10 52.36(13) . . ?
 Cl12 Rb7 Cl10 52.36(13) 4_556 . ?
 Cl12 Rb7 Cl10 84.25(19) 4_556 3_565 ?
 Cl12 Rb7 Cl11 118.6(2) 4_556 9_656 ?
 Cl12 Rb7 Cl11 118.6(2) . 9_656 ?
 Cl12 Rb7 Cl12 46.5(2) . 10 ?
 Cl12 Rb7 Cl12 46.5(2) 4_556 7_556 ?
 Cl12 Rb7 Cl12 84.9(2) 7_556 10 ?
 Cl12 Rb7 Cl12 112.3(2) . 7_556 ?
 Cl12 Rb7 Cl12 104.6(3) 4_556 . ?
 Cl12 Rb7 Cl12 112.3(2) 4_556 10 ?
 Cl12 Rb7 Cl13 156.01(18) . 6_566 ?
 Cl12 Rb7 Cl13 156.01(18) 4_556 3_565 ?
 Cl12 Rb7 Cl13 81.20(16) . 3_565 ?
 Cl12 Rb7 Cl13 81.20(16) 4_556 6_566 ?
 Cl13 Rb7 Rb8 103.62(12) 3_565 . ?
 Cl13 Rb7 Rb8 103.62(12) 6_566 . ?
 Cl13 Rb7 Cl12 152.7(2) 6_566 10 ?
 Cl13 Rb7 Cl12 152.7(2) 3_565 7_556 ?
 Cl13 Rb7 Cl12 88.77(16) 6_566 7_556 ?
 Cl13 Rb7 Cl12 88.77(16) 3_565 10 ?
 Cl13 Rb7 Cl13 84.8(2) 3_565 6_566 ?
 Rb7 Rb8 Rb7 120.001(1) 3_565 2_665 ?
 Rb7 Rb8 Rb7 119.999(2) 3_565 . ?
 Rb7 Rb8 Rb7 119.999(1) 2_665 . ?
 Cl10 Rb8 Rb7 59.8(2) 2_665 2_665 ?
 Cl10 Rb8 Rb7 179.8(2) . 3_565 ?
 Cl10 Rb8 Rb7 59.79(19) 3_565 3_565 ?
 Cl10 Rb8 Rb7 59.8(2) . . ?
 Cl10 Rb8 Rb7 179.8(2) 2_665 . ?
 Cl10 Rb8 Rb7 60.2(2) . 2_665 ?
 Cl10 Rb8 Rb7 60.21(19) 3_565 . ?
 Cl10 Rb8 Rb7 179.79(19) 3_565 2_665 ?
 Cl10 Rb8 Rb7 60.2(2) 2_665 3_565 ?
 Cl10 Rb8 Cl10 120.000(6) 2_665 . ?
 Cl10 Rb8 Cl10 120.000(4) 3_565 . ?
 Cl10 Rb8 Cl10 120.000(3) 2_665 3_565 ?
 Cl10 Rb8 Cl12 86.98(18) 3_565 . ?
 Cl10 Rb8 Cl12 132.03(13) 3_565 5_666 ?
 Cl10 Rb8 Cl12 86.98(18) 2_665 6_566 ?
 Cl10 Rb8 Cl12 51.92(14) . . ?
 Cl10 Rb8 Cl12 51.92(14) 3_565 3_565 ?
 Cl10 Rb8 Cl12 132.03(13) 2_665 4_556 ?
 Cl10 Rb8 Cl12 132.03(13) . 6_566 ?
 Cl10 Rb8 Cl12 86.98(18) 3_565 4_556 ?
 Cl10 Rb8 Cl12 132.03(13) 2_665 . ?
 Cl10 Rb8 Cl12 51.92(14) . 4_556 ?
 Cl10 Rb8 Cl12 132.03(13) . 3_565 ?
 Cl10 Rb8 Cl12 132.03(13) 3_565 2_665 ?
 Cl10 Rb8 Cl12 51.92(14) 3_565 6_566 ?
 Cl10 Rb8 Cl12 86.98(18) . 2_665 ?
 Cl10 Rb8 Cl12 51.92(14) 2_665 5_666 ?
 Cl10 Rb8 Cl12 86.98(18) 2_665 3_565 ?
 Cl10 Rb8 Cl12 86.98(18) . 5_666 ?
 Cl10 Rb8 Cl12 51.92(14) 2_665 2_665 ?
 Cl12 Rb8 Rb7 127.97(10) 5_666 . ?
 Cl12 Rb8 Rb7 93.18(11) 5_666 3_565 ?
 Cl12 Rb8 Rb7 93.18(11) 3_565 . ?
 Cl12 Rb8 Rb7 93.18(11) 6_566 . ?
 Cl12 Rb8 Rb7 93.18(11) 4_556 2_665 ?
 Cl12 Rb8 Rb7 47.88(10) . . ?
 Cl12 Rb8 Rb7 47.88(10) 6_566 3_565 ?
 Cl12 Rb8 Rb7 47.88(10) 2_665 2_665 ?
 Cl12 Rb8 Rb7 93.18(11) 2_665 3_565 ?
 Cl12 Rb8 Rb7 93.18(11) . 2_665 ?
 Cl12 Rb8 Rb7 127.96(10) 4_556 3_565 ?
 Cl12 Rb8 Rb7 127.96(10) . 3_565 ?
 Cl12 Rb8 Rb7 127.97(10) 2_665 . ?
 Cl12 Rb8 Rb7 127.97(10) 3_565 2_665 ?
 Cl12 Rb8 Rb7 47.88(10) 4_556 . ?
 Cl12 Rb8 Rb7 47.88(11) 5_666 2_665 ?
 Cl12 Rb8 Rb7 47.88(10) 3_565 3_565 ?
 Cl12 Rb8 Rb7 127.97(10) 6_566 2_665 ?
 Cl12 Rb8 Cl12 80.29(14) 2_665 . ?
 Cl12 Rb8 Cl12 83.77(19) . 4_556 ?
 Cl12 Rb8 Cl12 136.29(7) 5_666 . ?
 Cl12 Rb8 Cl12 80.29(14) 3_565 2_665 ?
 Cl12 Rb8 Cl12 80.29(14) 3_565 . ?
 Cl12 Rb8 Cl12 83.77(19) 5_666 2_665 ?
 Cl12 Rb8 Cl12 136.29(7) 2_665 4_556 ?
 Cl12 Rb8 Cl12 83.77(19) 3_565 6_566 ?
 Cl12 Rb8 Cl12 80.29(14) 6_566 5_666 ?
 Cl12 Rb8 Cl12 136.29(7) 3_565 4_556 ?
 Cl12 Rb8 Cl12 136.29(7) 6_566 . ?
 Cl12 Rb8 Cl12 80.29(14) 6_566 4_556 ?
 Cl12 Rb8 Cl12 136.29(7) 3_565 5_666 ?
 Cl12 Rb8 Cl12 80.29(14) 5_666 4_556 ?
 Cl12 Rb8 Cl12 136.29(7) 6_566 2_665 ?
 Cl13 Rb9 Cl13 136.14(7) . 6_676 ?
 Cl13 Rb9 Cl13 173.8(2) . 9_766 ?
 Cl13 Rb9 Cl13 95.5(2) 11_675 4_556 ?
 Cl13 Rb9 Cl13 38.0(2) 9_766 6_676 ?
 Cl13 Rb9 Cl13 95.5(2) 2_765 7_556 ?
 Cl13 Rb9 Cl13 49.6(2) . 10 ?
 Cl13 Rb9 Cl13 83.4(2) 6_676 3_675 ?
 Cl13 Rb9 Cl13 136.15(7) 9_766 10 ?
 Cl13 Rb9 Cl13 80.60(15) 9_766 7_556 ?
 Cl13 Rb9 Cl13 173.8(2) 6_676 10 ?
 Cl13 Rb9 Cl13 83.36(19) . 4_556 ?
 Cl13 Rb9 Cl13 38.0(2) . 11_675 ?
 Cl13 Rb9 Cl13 173.8(2) 12_765 4_556 ?
 Cl13 Rb9 Cl13 136.15(7) 9_766 11_675 ?
 Cl13 Rb9 Cl13 103.66(19) 8_676 3_675 ?
 Cl13 Rb9 Cl13 103.66(19) 6_676 11_675 ?
 Cl13 Rb9 Cl13 103.66(19) 5_766 12_765 ?
 Cl13 Rb9 Cl13 80.60(15) 10 11_675 ?
 Cl13 Rb9 Cl13 83.36(19) 10 7_556 ?
 Cl13 Rb9 Cl13 80.60(15) . 2_765 ?
 Cl13 Rb9 Cl13 38.0(2) 5_766 7_556 ?
 Cl13 Rb9 Cl13 136.15(7) 4_556 3_675 ?
 Cl13 Rb9 Cl13 80.60(15) 6_676 4_556 ?
 Cl13 Rb9 Cl13 136.15(7) 6_676 2_765 ?
 Cl13 Rb9 Cl13 38.0(2) 8_676 4_556 ?
 Cl13 Rb9 Cl13 38.0(2) 10 2_765 ?
 Cl13 Rb9 Cl13 80.60(15) . 3_675 ?
 Cl13 Rb9 Cl13 96.30(19) 11_675 2_765 ?
 Cl13 Rb9 Cl13 49.6(2) 11_675 3_675 ?
 Cl13 Rb9 Cl13 95.5(2) . 8_676 ?
 Cl13 Rb9 Cl13 38.0(2) 12_765 3_675 ?
 Cl13 Rb9 Cl13 80.60(15) 9_766 8_676 ?
 Cl13 Rb9 Cl13 136.15(7) 8_676 12_765 ?
 Cl13 Rb9 Cl13 49.6(2) 6_676 8_676 ?
 Cl13 Rb9 Cl13 103.7(2) . 7_556 ?
 Cl13 Rb9 Cl13 136.15(7) 10 8_676 ?
 Cl13 Rb9 Cl13 96.30(19) 6_676 7_556 ?
 Cl13 Rb9 Cl13 83.36(19) 11_675 8_676 ?
 Cl13 Rb9 Cl13 136.15(7) 11_675 7_556 ?
 Cl13 Rb9 Cl13 173.8(2) 2_765 8_676 ?
 Cl13 Rb9 Cl13 80.60(15) 8_676 7_556 ?
 Cl13 Rb9 Cl13 136.15(7) . 5_766 ?
 Cl13 Rb9 Cl13 136.15(7) 12_765 7_556 ?
 Cl13 Rb9 Cl13 49.6(2) 9_766 5_766 ?
 Cl13 Rb9 Cl13 96.30(19) 9_766 4_556 ?
 Cl13 Rb9 Cl13 80.60(15) 6_676 5_766 ?
 Cl13 Rb9 Cl13 103.7(2) 10 4_556 ?
 Cl13 Rb9 Cl13 95.5(2) 10 5_766 ?
 Cl13 Rb9 Cl13 136.15(7) 2_765 4_556 ?
 Cl13 Rb9 Cl13 173.8(2) 11_675 5_766 ?
 Cl13 Rb9 Cl13 80.60(15) 5_766 4_556 ?
 Cl13 Rb9 Cl13 83.36(19) 2_765 5_766 ?
 Cl13 Rb9 Cl13 49.6(2) 7_556 4_556 ?
 Cl13 Rb9 Cl13 96.30(19) 8_676 5_766 ?
 Cl13 Rb9 Cl13 95.5(2) 9_766 3_675 ?
 Cl13 Rb9 Cl13 96.30(19) . 12_765 ?
 Cl13 Rb9 Cl13 96.30(19) 10 3_675 ?
 Cl13 Rb9 Cl13 83.4(2) 9_766 12_765 ?
 Cl13 Rb9 Cl13 80.60(15) 2_765 3_675 ?
 Cl13 Rb9 Cl13 95.5(2) 6_676 12_765 ?
 Cl13 Rb9 Cl13 136.15(7) 5_766 3_675 ?
 Cl13 Rb9 Cl13 80.60(15) 10 12_765 ?
 Cl13 Rb9 Cl13 173.8(2) 7_556 3_675 ?
 Cl13 Rb9 Cl13 80.60(15) 11_675 12_765 ?
 Cl13 Rb9 Cl13 49.6(2) 2_765 12_765 ?
 Cl13 Rb9 Cl13 103.66(19) 9_766 2_765 ?
 Rb12 Rb10 Rb12 119.799(12) . 3_565 ?
 Rb12 Rb10 Rb12 119.799(12) 2_665 . ?
 Rb12 Rb10 Rb12 119.799(12) 2_665 3_565 ?
 Cl1 Rb10 Rb12 49.62(9) 2_665 2_665 ?
 Cl1 Rb10 Rb12 101.75(13) 2_665 3_565 ?
 Cl1 Rb10 Rb12 109.76(12) 3_565 2_665 ?
 Cl1 Rb10 Rb12 109.76(12) . 3_565 ?
 Cl1 Rb10 Rb12 49.62(9) . . ?
 Cl1 Rb10 Rb12 49.62(9) 3_565 3_565 ?
 Cl1 Rb10 Rb12 109.75(12) 2_665 . ?
 Cl1 Rb10 Rb12 101.75(13) 3_565 . ?
 Cl1 Rb10 Rb12 101.75(13) . 2_665 ?
 Cl1 Rb10 Cl1 64.71(14) . 3_565 ?
 Cl1 Rb10 Cl1 64.71(14) 2_665 3_565 ?
 Cl1 Rb10 Cl1 64.71(14) . 2_665 ?
 Cl12 Rb10 Rb12 94.92(12) . . ?
 Cl12 Rb10 Rb12 131.04(13) 2_665 3_565 ?
 Cl12 Rb10 Rb12 49.11(11) 3_565 2_665 ?
 Cl12 Rb10 Rb12 94.92(12) 3_565 3_565 ?
 Cl12 Rb10 Rb12 94.92(12) 2_665 2_665 ?
 Cl12 Rb10 Rb12 49.11(11) . 3_565 ?
 Cl12 Rb10 Rb12 131.04(13) . 2_665 ?
 Cl12 Rb10 Rb12 49.11(11) 2_665 . ?
 Cl12 Rb10 Rb12 131.04(13) 3_565 . ?
 Cl12 Rb10 Cl1 149.64(16) 2_665 3_565 ?
 Cl12 Rb10 Cl1 127.20(15) . . ?
 Cl12 Rb10 Cl1 149.64(16) . 2_665 ?
 Cl12 Rb10 Cl1 93.77(12) . 3_565 ?
 Cl12 Rb10 Cl1 127.20(15) 2_665 2_665 ?
 Cl12 Rb10 Cl1 149.64(15) 3_565 . ?
 Cl12 Rb10 Cl1 127.20(15) 3_565 3_565 ?
 Cl12 Rb10 Cl1 93.77(12) 2_665 . ?
 Cl12 Rb10 Cl1 93.77(12) 3_565 2_665 ?
 Cl12 Rb10 Cl12 82.31(16) 2_665 . ?
 Cl12 Rb10 Cl12 82.31(16) 3_565 . ?
 Cl12 Rb10 Cl12 82.31(16) 3_565 2_665 ?
 Cl14 Rb10 Rb12 61.32(18) 2_665 2_665 ?
 Cl14 Rb10 Rb12 61.32(18) . . ?
 Cl14 Rb10 Rb12 61.52(18) 2_665 . ?
 Cl14 Rb10 Rb12 61.52(17) 3_565 2_665 ?
 Cl14 Rb10 Rb12 170.3(3) 2_665 3_565 ?
 Cl14 Rb10 Rb12 170.3(3) . 2_665 ?
 Cl14 Rb10 Rb12 61.32(18) 3_565 3_565 ?
 Cl14 Rb10 Rb12 170.3(3) 3_565 . ?
 Cl14 Rb10 Rb12 61.52(17) . 3_565 ?
 Cl14 Rb10 Cl1 140.1(3) 2_665 3_565 ?
 Cl14 Rb10 Cl1 78.7(2) 2_665 . ?
 Cl14 Rb10 Cl1 86.2(3) . . ?
 Cl14 Rb10 Cl1 86.2(3) 3_565 3_565 ?
 Cl14 Rb10 Cl1 78.7(2) 3_565 2_665 ?
 Cl14 Rb10 Cl1 78.7(2) . 3_565 ?
 Cl14 Rb10 Cl1 86.2(3) 2_665 2_665 ?
 Cl14 Rb10 Cl1 140.1(3) . 2_665 ?
 Cl14 Rb10 Cl1 140.1(3) 3_565 . ?
 Cl14 Rb10 Cl12 122.1(3) 3_565 2_665 ?
 Cl14 Rb10 Cl12 122.0(3) . 3_565 ?
 Cl14 Rb10 Cl12 41.3(2) 2_665 2_665 ?
 Cl14 Rb10 Cl12 78.7(2) . 2_665 ?
 Cl14 Rb10 Cl12 78.7(2) 3_565 . ?
 Cl14 Rb10 Cl12 122.1(3) 2_665 . ?
 Cl14 Rb10 Cl12 78.7(2) 2_665 3_565 ?
 Cl14 Rb10 Cl12 41.3(3) . . ?
 Cl14 Rb10 Cl12 41.3(2) 3_565 3_565 ?
 Cl14 Rb10 Cl14 115.57(18) 2_665 3_565 ?
 Cl14 Rb10 Cl14 115.58(19) 2_665 . ?
 Cl14 Rb10 Cl14 115.58(18) 3_565 . ?
 Cl3 Rb11 Cl3 73.11(17) 11_675 12_765 ?
 Cl3 Rb11 Cl3 73.11(17) 2_765 3_675 ?
 Cl3 Rb11 Cl3 15.4(3) 11_675 . ?
 Cl3 Rb11 Cl3 15.4(3) 3_675 12_765 ?
 Cl3 Rb11 Cl3 73.11(17) 10 11_675 ?
 Cl3 Rb11 Cl3 62.3(2) 11_675 3_675 ?
 Cl3 Rb11 Cl3 73.11(17) 2_765 . ?
 Cl3 Rb11 Cl3 73.11(17) 10 12_765 ?
 Cl3 Rb11 Cl3 81.3(2) 12_765 . ?
 Cl3 Rb11 Cl3 62.3(2) 2_765 12_765 ?
 Cl3 Rb11 Cl3 15.4(3) 10 2_765 ?
 Cl3 Rb11 Cl3 62.3(2) 10 . ?
 Cl3 Rb11 Cl3 81.3(2) 11_675 2_765 ?
 Cl3 Rb11 Cl3 81.3(2) 10 3_675 ?
 Cl3 Rb11 Cl3 73.11(17) 3_675 . ?
 Cl13 Rb11 Cl3 162.42(18) 11_675 2_765 ?
 Cl13 Rb11 Cl3 146.99(17) 11_675 10 ?
 Cl13 Rb11 Cl3 93.13(15) . 11_675 ?
 Cl13 Rb11 Cl3 88.03(14) 2_765 2_765 ?
 Cl13 Rb11 Cl3 162.42(17) . 12_765 ?
 Cl13 Rb11 Cl3 93.13(15) 10 2_765 ?
 Cl13 Rb11 Cl3 114.01(16) 10 . ?
 Cl13 Rb11 Cl3 127.64(17) . 2_765 ?
 Cl13 Rb11 Cl3 114.01(16) 2_765 12_765 ?
 Cl13 Rb11 Cl3 93.13(15) 2_765 10 ?
 Cl13 Rb11 Cl3 162.42(18) 2_765 11_675 ?
 Cl13 Rb11 Cl3 88.03(14) 10 10 ?
 Cl13 Rb11 Cl3 93.13(15) 11_675 . ?
 Cl13 Rb11 Cl3 93.13(15) 12_765 3_675 ?
 Cl13 Rb11 Cl3 127.64(16) 12_765 10 ?
 Cl13 Rb11 Cl3 88.03(15) 3_675 3_675 ?
 Cl13 Rb11 Cl3 127.64(16) 11_675 12_765 ?
 Cl13 Rb11 Cl3 114.01(16) 11_675 3_675 ?
 Cl13 Rb11 Cl3 146.99(17) 10 12_765 ?
 Cl13 Rb11 Cl3 127.64(16) 2_765 3_675 ?
 Cl13 Rb11 Cl3 88.03(14) 11_675 11_675 ?
 Cl13 Rb11 Cl3 162.42(17) 10 3_675 ?
 Cl13 Rb11 Cl3 127.64(17) 10 11_675 ?
 Cl13 Rb11 Cl3 146.99(17) . 3_675 ?
 Cl13 Rb11 Cl3 127.64(16) 3_675 . ?
 Cl13 Rb11 Cl3 114.01(16) . 10 ?
 Cl13 Rb11 Cl3 146.99(17) 2_765 . ?
 Cl13 Rb11 Cl3 146.99(17) 12_765 11_675 ?
 Cl13 Rb11 Cl3 88.03(15) . . ?
 Cl13 Rb11 Cl3 114.01(16) 3_675 11_675 ?
 Cl13 Rb11 Cl3 162.42(17) 3_675 10 ?
 Cl13 Rb11 Cl3 88.03(15) 12_765 12_765 ?
 Cl13 Rb11 Cl3 93.13(15) 3_675 12_765 ?
 Cl13 Rb11 Cl3 114.01(16) 12_765 2_765 ?
 Cl13 Rb11 Cl3 146.99(18) 3_675 2_765 ?
 Cl13 Rb11 Cl3 162.42(17) 12_765 . ?
 Cl13 Rb11 Cl13 82.35(16) 12_765 10 ?
 Cl13 Rb11 Cl13 50.5(2) 10 . ?
 Cl13 Rb11 Cl13 82.35(16) 3_675 2_765 ?
 Cl13 Rb11 Cl13 98.6(2) 3_675 10 ?
 Cl13 Rb11 Cl13 82.35(16) 12_765 11_675 ?
 Cl13 Rb11 Cl13 82.35(16) 11_675 10 ?
 Cl13 Rb11 Cl13 82.35(16) 2_765 . ?
 Cl13 Rb11 Cl13 38.7(2) 2_765 10 ?
 Cl13 Rb11 Cl13 38.7(2) 12_765 3_675 ?
 Cl13 Rb11 Cl13 98.6(2) 12_765 . ?
 Cl13 Rb11 Cl13 50.5(2) 3_675 11_675 ?
 Cl13 Rb11 Cl13 82.35(16) 3_675 . ?
 Cl13 Rb11 Cl13 98.6(2) 11_675 2_765 ?
 Cl13 Rb11 Cl13 38.7(2) 11_675 . ?
 Cl13 Rb11 Cl13 50.5(2) 12_765 2_765 ?
 Rb12 Rb12 Cl1 115.16(11) 11_675 . ?
 Rb12 Rb12 Cl1 50.12(10) 11_675 11_675 ?
 Rb12 Rb12 Cl3 73.76(13) 11_675 11_675 ?
 Rb12 Rb12 Cl3 89.04(14) 11_675 . ?
 Rb12 Rb12 Cl12 104.45(12) 11_675 2_665 ?
 Rb12 Rb12 Cl12 58.70(11) 11_675 12_665 ?
 Rb12 Rb12 Cl13 100.22(11) 11_675 . ?
 Rb12 Rb12 Cl14 164.45(14) 11_675 . ?
 Rb12 Rb12 Cl14 109.60(16) 11_675 2_665 ?
 Rb12 Rb12 Cl15 137.3(2) 11_675 . ?
 Rb12 Rb12 Cl15 30.93(16) 11_675 11_675 ?
 Cl1 Rb12 Cl1 65.05(19) . 11_675 ?
 Cl1 Rb12 Cl3 71.63(17) . . ?
 Cl1 Rb12 Cl3 79.01(18) . 11_675 ?
 Cl1 Rb12 Cl12 128.57(16) . 12_665 ?
 Cl1 Rb12 Cl13 138.31(16) . . ?
 Cl1 Rb12 Cl14 79.83(19) . . ?
 Cl1 Rb12 Cl14 73.27(19) . 2_665 ?
 Cl1 Rb12 Cl15 130.9(2) . 11_675 ?
 Cl3 Rb12 Cl1 73.50(18) . 11_675 ?
 Cl3 Rb12 Cl1 63.79(15) 11_675 11_675 ?
 Cl3 Rb12 Cl3 15.3(2) . 11_675 ?
 Cl3 Rb12 Cl12 146.23(19) . 12_665 ?
 Cl3 Rb12 Cl13 88.43(18) . . ?
 Cl3 Rb12 Cl14 144.7(2) . 2_665 ?
 Cl3 Rb12 Cl14 92.2(2) . . ?
 Cl3 Rb12 Cl15 74.0(2) . 11_675 ?
 Cl12 Rb12 Cl1 110.50(17) 2_665 . ?
 Cl12 Rb12 Cl1 123.15(15) 2_665 11_675 ?
 Cl12 Rb12 Cl1 90.47(14) 12_665 11_675 ?
 Cl12 Rb12 Cl3 169.71(19) 2_665 11_675 ?
 Cl12 Rb12 Cl3 131.40(18) 12_665 11_675 ?
 Cl12 Rb12 Cl3 162.97(19) 2_665 . ?
 Cl12 Rb12 Cl12 45.7(2) 2_665 12_665 ?
 Cl12 Rb12 Cl13 79.10(17) 2_665 . ?
 Cl12 Rb12 Cl13 87.96(17) 12_665 . ?
 Cl12 Rb12 Cl14 72.1(2) 2_665 . ?
 Cl12 Rb12 Cl14 64.43(17) 12_665 2_665 ?
 Cl12 Rb12 Cl14 116.2(2) 12_665 . ?
 Cl12 Rb12 Cl14 39.6(2) 2_665 2_665 ?
 Cl12 Rb12 Cl15 112.6(2) 2_665 11_675 ?
 Cl13 Rb12 Cl1 144.17(17) . 11_675 ?
 Cl13 Rb12 Cl3 91.17(17) . 11_675 ?
 Cl13 Rb12 Cl14 64.33(17) . . ?
 Cl13 Rb12 Cl14 116.0(2) . 2_665 ?
 Cl14 Rb12 Cl1 144.62(18) . 11_675 ?
 Cl14 Rb12 Cl1 95.3(2) 2_665 11_675 ?
 Cl14 Rb12 Cl3 106.9(2) . 11_675 ?
 Cl14 Rb12 Cl3 150.7(2) 2_665 11_675 ?
 Cl14 Rb12 Cl14 77.8(4) . 2_665 ?
 Cl15 Rb12 Cl1 72.3(2) 11_675 11_675 ?
 Cl15 Rb12 Cl1 94.1(3) . . ?
 Cl15 Rb12 Cl1 142.8(3) . 11_675 ?
 Cl15 Rb12 Cl3 82.8(2) . 11_675 ?
 Cl15 Rb12 Cl3 70.6(3) . . ?
 Cl15 Rb12 Cl3 60.6(2) 11_675 11_675 ?
 Cl15 Rb12 Cl12 125.5(3) . 12_665 ?
 Cl15 Rb12 Cl12 92.4(3) . 2_665 ?
 Cl15 Rb12 Cl12 72.8(2) 11_675 12_665 ?
 Cl15 Rb12 Cl13 73.1(2) 11_675 . ?
 Cl15 Rb12 Cl13 44.3(3) . . ?
 Cl15 Rb12 Cl14 31.1(3) . . ?
 Cl15 Rb12 Cl14 135.5(2) 11_675 . ?
 Cl15 Rb12 Cl14 135.4(2) 11_675 2_665 ?
 Cl15 Rb12 Cl14 108.3(3) . 2_665 ?
 Cl15 Rb12 Cl15 106.4(4) . 11_675 ?
 Rb1 Cl1 Rb2 90.09(15) . 2_665 ?
 Rb1 Cl1 Rb10 171.7(2) . . ?
 Rb1 Cl1 Rb12 95.39(13) . 11_675 ?
 Rb2 Cl1 Rb12 88.54(12) 2_665 11_675 ?
 Rb10 Cl1 Rb2 98.03(13) . 2_665 ?
 Rb10 Cl1 Rb12 83.04(11) . 11_675 ?
 Rb12 Cl1 Rb1 106.54(16) . . ?
 Rb12 Cl1 Rb2 97.99(13) . 2_665 ?
 Rb12 Cl1 Rb10 70.63(11) . . ?
 Rb12 Cl1 Rb12 14.73(8) . 11_675 ?
 Bi01 Cl1 Rb1 94.61(13) . . ?
 Bi01 Cl1 Rb2 94.22(18) . 2_665 ?
 Bi01 Cl1 Rb10 86.67(14) . . ?
 Bi01 Cl1 Rb12 155.5(2) . . ?
 Bi01 Cl1 Rb12 169.63(19) . 11_675 ?
 Sb1 Cl1 Rb1 94.61(13) . . ?
 Sb1 Cl1 Rb10 86.67(14) . . ?
 Sb1 Cl1 Rb12 155.5(2) . . ?
 Rb1 Cl2 Rb2 89.37(12) . . ?
 Rb3 Cl2 Rb1 92.45(14) . . ?
 Rb3 Cl2 Rb2 96.13(12) . . ?
 Rb4 Cl2 Rb1 99.68(13) 10 . ?
 Rb4 Cl2 Rb2 169.67(19) 10 . ?
 Rb4 Cl2 Rb3 88.49(8) 10 . ?
 Bi01 Cl2 Rb1 90.78(12) . . ?
 Bi01 Cl2 Rb2 91.15(10) . . ?
 Bi01 Cl2 Rb3 172.07(15) . . ?
 Bi01 Cl2 Rb4 83.82(12) . 10 ?
 Sb1 Cl2 Rb1 90.78(12) . . ?
 Sb1 Cl2 Rb2 91.15(10) . . ?
 Sb1 Cl2 Rb3 172.07(15) . . ?
 Sb1 Cl2 Rb4 83.82(12) . 10 ?
 Rb2 Cl3 Rb1 90.59(16) . . ?
 Rb2 Cl3 Rb11 103.3(2) . . ?
 Rb2 Cl3 Rb12 113.66(19) . 11_675 ?
 Rb11 Cl3 Rb1 163.9(2) . . ?
 Rb11 Cl3 Rb12 87.32(16) . 11_675 ?
 Rb12 Cl3 Rb1 97.06(19) . . ?
 Rb12 Cl3 Rb1 94.68(19) 11_675 . ?
 Rb12 Cl3 Rb2 96.55(17) . . ?
 Rb12 Cl3 Rb11 89.59(17) . . ?
 Rb12 Cl3 Rb12 17.20(9) . 11_675 ?
 Cl3 Cl3 Rb1 82.92(11) 11_675 . ?
 Cl3 Cl3 Rb2 170.64(12) 11_675 . ?
 Cl3 Cl3 Rb11 82.28(13) 11_675 . ?
 Cl3 Cl3 Rb12 73.76(13) 11_675 11_675 ?
 Cl3 Cl3 Rb12 90.96(14) 11_675 . ?
 Cl3 Cl3 Bi02 80.65(15) 11_675 . ?
 Cl3 Cl3 Sb2 80.65(15) 11_675 . ?
 Bi02 Cl3 Rb1 91.04(19) . . ?
 Bi02 Cl3 Rb2 92.78(19) . . ?
 Bi02 Cl3 Rb11 80.24(17) . . ?
 Bi02 Cl3 Rb12 152.8(3) . 11_675 ?
 Bi02 Cl3 Rb12 167.6(3) . . ?
 Sb2 Cl3 Rb1 91.04(19) . . ?
 Sb2 Cl3 Rb2 92.78(19) . . ?
 Sb2 Cl3 Rb11 80.24(17) . . ?
 Sb2 Cl3 Rb12 167.6(3) . . ?
 Rb1 Cl4 Rb1 175.0(2) . 2_765 ?
 Rb2 Cl4 Rb1 87.67(12) . . ?
 Rb2 Cl4 Rb1 87.67(12) . 2_765 ?
 Rb3 Cl4 Rb1 89.67(10) . 2_765 ?
 Rb3 Cl4 Rb1 89.67(10) . . ?
 Rb3 Cl4 Rb2 104.5(2) . . ?
 Bi02 Cl4 Rb1 91.25(10) . . ?
 Bi02 Cl4 Rb1 91.25(10) . 2_765 ?
 Bi02 Cl4 Rb2 97.76(19) . . ?
 Bi02 Cl4 Rb3 157.8(3) . . ?
 Sb2 Cl4 Rb1 91.25(10) . . ?
 Sb2 Cl4 Rb1 91.25(10) . 2_765 ?
 Sb2 Cl4 Rb2 97.76(19) . . ?
 Sb2 Cl4 Rb3 157.8(3) . . ?
 Rb3 Cl5 Rb1 84.68(14) 2_655 3_565 ?
 Rb3 Cl5 Rb1 84.68(14) 3_565 3_565 ?
 Rb3 Cl5 Rb3 148.92(19) 3_565 2_655 ?
 Bi03 Cl5 Rb1 102.6(2) . 3_565 ?
 Bi03 Cl5 Rb3 105.40(9) . 2_655 ?
 Bi03 Cl5 Rb3 105.40(9) . 3_565 ?
 Sb3 Cl5 Rb3 105.40(9) . 2_655 ?
 Sb3 Cl5 Rb3 105.40(9) . 3_565 ?
 Rb1 Cl6 Rb4 90.95(9) 3_565 10 ?
 Rb1 Cl6 Rb4 90.95(9) 3_565 . ?
 Rb3 Cl6 Rb1 109.14(15) . 3_565 ?
 Rb3 Cl6 Rb4 80.91(10) . 10 ?
 Rb3 Cl6 Rb4 80.91(10) . . ?
 Rb4 Cl6 Rb4 161.31(19) . 10 ?
 Bi03 Cl6 Rb1 114.4(2) . 3_565 ?
 Bi03 Cl6 Rb3 136.5(2) . . ?
 Bi03 Cl6 Rb4 98.07(8) . . ?
 Bi03 Cl6 Rb4 98.07(8) . 10 ?
 Sb3 Cl6 Rb3 136.5(2) . . ?
 Sb3 Cl6 Rb4 98.07(8) . . ?
 Sb3 Cl6 Rb4 98.07(8) . 10 ?
 Rb3 Cl7 Rb5 151.14(12) 2_655 . ?
 Rb4 Cl7 Rb3 88.56(7) . 2_655 ?
 Rb4 Cl7 Rb5 82.32(8) . . ?
 Rb4 Cl7 Rb6 152.33(12) . 2_655 ?
 Rb6 Cl7 Rb3 86.37(9) 2_655 2_655 ?
 Rb6 Cl7 Rb5 89.14(7) 2_655 . ?
 Bi03 Cl7 Rb3 101.46(10) . 2_655 ?
 Bi03 Cl7 Rb4 108.37(11) . . ?
 Bi03 Cl7 Rb5 107.40(10) . . ?
 Bi03 Cl7 Rb6 99.30(10) . 2_655 ?
 Sb3 Cl7 Rb3 101.46(10) . 2_655 ?
 Sb3 Cl7 Rb4 108.37(11) . . ?
 Sb3 Cl7 Rb5 107.40(10) . . ?
 Sb3 Cl7 Rb6 99.30(10) . 2_655 ?
 Rb5 Cl8 Rb5 170.0(3) . 7 ?
 Rb6 Cl8 Rb5 85.01(13) . 7 ?
 Rb6 Cl8 Rb5 85.01(13) . . ?
 Bi03 Cl8 Rb5 93.19(7) 4 . ?
 Bi03 Cl8 Rb5 93.19(7) 4 7 ?
 Bi03 Cl8 Rb5 93.19(7) . 7 ?
 Bi03 Cl8 Rb5 93.19(7) . . ?
 Bi03 Cl8 Rb6 129.77(13) . . ?
 Bi03 Cl8 Rb6 129.77(13) 4 . ?
 Bi03 Cl8 Bi03 100.5(3) . 4 ?
 Rb6 Cl9 Rb6 156.1(3) 2_655 3_565 ?
 Bi03 Cl9 Rb6 97.49(7) . 2_655 ?
 Bi03 Cl9 Rb6 97.49(7) 4 3_565 ?
 Bi03 Cl9 Rb6 97.49(7) 4 2_655 ?
 Bi03 Cl9 Rb6 97.49(7) . 3_565 ?
 Bi03 Cl9 Bi03 101.8(3) . 4 ?
 Sb3 Cl9 Rb6 97.49(7) . 3_565 ?
 Sb3 Cl9 Rb6 97.49(7) . 2_655 ?
 Rb7 Cl10 Rb7 174.3(4) 2_665 7_556 ?
 Rb7 Cl10 Rb7 17.99(12) . 7_556 ?
 Rb7 Cl10 Rb7 156.3(4) . 2_665 ?
 Rb8 Cl10 Rb7 96.3(3) . 7_556 ?
 Rb8 Cl10 Rb7 78.3(3) . . ?
 Rb8 Cl10 Rb7 78.0(3) . 2_665 ?
 Rb8 Cl10 Bi04 129.57(18) . . ?
 Rb8 Cl10 Bi04 129.57(18) . 4_556 ?
 Cl11 Cl10 Rb7 144.1(7) . 7_556 ?
 Cl11 Cl10 Rb7 162.0(7) . . ?
 Cl11 Cl10 Rb7 41.7(5) . 2_665 ?
 Cl11 Cl10 Rb8 119.6(6) . . ?
 Cl11 Cl10 Bi04 71.5(4) . . ?
 Cl11 Cl10 Bi04 71.5(4) . 4_556 ?
 Bi04 Cl10 Rb7 97.5(2) . . ?
 Bi04 Cl10 Rb7 97.5(2) 4_556 2_665 ?
 Bi04 Cl10 Rb7 97.5(2) . 2_665 ?
 Bi04 Cl10 Rb7 86.12(19) . 7_556 ?
 Bi04 Cl10 Rb7 86.12(19) 4_556 7_556 ?
 Bi04 Cl10 Rb7 97.5(2) 4_556 . ?
 Bi04 Cl10 Bi04 100.9(4) . 4_556 ?
 Rb7 Cl11 Rb7 16.24(17) 2_665 9_666 ?
 Rb7 Cl11 Rb8 69.0(4) 2_665 . ?
 Rb7 Cl11 Rb8 85.2(4) 9_666 . ?
 Rb7 Cl11 Rb9 85.7(3) 9_666 . ?
 Rb7 Cl11 Rb9 101.9(5) 2_665 . ?
 Rb7 Cl11 Bi04 127.8(3) 2_665 . ?
 Rb7 Cl11 Bi04 127.8(3) 2_665 4_556 ?
 Rb9 Cl11 Rb8 170.9(4) . . ?
 Cl10 Cl11 Rb7 103.7(8) . 2_665 ?
 Cl10 Cl11 Rb7 119.9(8) . 9_666 ?
 Cl10 Cl11 Rb8 34.7(5) . . ?
 Cl10 Cl11 Rb9 154.5(7) . . ?
 Cl10 Cl11 Bi04 70.8(4) . 4_556 ?
 Cl10 Cl11 Bi04 70.8(4) . . ?
 Bi04 Cl11 Rb7 129.88(18) . 9_666 ?
 Bi04 Cl11 Rb7 129.87(18) 4_556 9_666 ?
 Bi04 Cl11 Rb8 92.4(4) . . ?
 Bi04 Cl11 Rb8 92.4(4) 4_556 . ?
 Bi04 Cl11 Rb9 93.5(4) 4_556 . ?
 Bi04 Cl11 Rb9 93.5(4) . . ?
 Bi04 Cl11 Bi04 100.2(4) . 4_556 ?
 Rb7 Cl12 Rb7 20.90(13) . 7_556 ?
 Rb7 Cl12 Rb8 89.33(14) 7_556 . ?
 Rb7 Cl12 Rb8 70.61(13) . . ?
 Rb7 Cl12 Rb10 135.6(2) . . ?
 Rb7 Cl12 Rb12 86.19(16) 7_556 12_655 ?
 Rb7 Cl12 Rb12 103.8(2) . 3_565 ?
 Rb7 Cl12 Rb12 98.33(19) . 12_655 ?
 Rb10 Cl12 Rb7 152.5(2) . 7_556 ?
 Rb10 Cl12 Rb8 82.43(14) . . ?
 Rb10 Cl12 Rb12 88.47(14) . 12_655 ?
 Rb12 Cl12 Rb7 96.48(18) 3_565 7_556 ?
 Rb12 Cl12 Rb8 151.0(2) 12_655 . ?
 Rb12 Cl12 Rb8 137.7(2) 3_565 . ?
 Rb12 Cl12 Rb10 73.30(13) 3_565 . ?
 Rb12 Cl12 Rb12 16.85(10) 3_565 12_655 ?
 Cl14 Cl12 Rb7 174.2(3) . . ?
 Cl14 Cl12 Rb7 156.2(4) . 7_556 ?
 Cl14 Cl12 Rb8 109.0(3) . . ?
 Cl14 Cl12 Rb10 49.1(3) . . ?
 Cl14 Cl12 Rb12 84.7(3) . 12_655 ?
 Cl14 Cl12 Rb12 80.4(3) . 3_565 ?
 Cl14 Cl12 Bi04 61.1(3) . . ?
 Cl14 Cl12 Sb4 61.1(3) . . ?
 Bi04 Cl12 Rb7 99.55(18) . 7_556 ?
 Bi04 Cl12 Rb7 113.3(2) . . ?
 Bi04 Cl12 Rb8 107.15(19) . . ?
 Bi04 Cl12 Rb10 107.96(19) . . ?
 Bi04 Cl12 Rb12 113.00(19) . 3_565 ?
 Bi04 Cl12 Rb12 101.80(18) . 12_655 ?
 Sb4 Cl12 Rb7 113.3(2) . . ?
 Sb4 Cl12 Rb7 99.55(18) . 7_556 ?
 Sb4 Cl12 Rb8 107.15(19) . . ?
 Sb4 Cl12 Rb10 107.96(19) . . ?
 Sb4 Cl12 Rb12 113.00(19) . 3_565 ?
 Rb7 Cl13 Rb7 19.01(11) 2_665 9_666 ?
 Rb7 Cl13 Rb9 89.47(14) 2_665 . ?
 Rb7 Cl13 Rb12 86.31(17) 2_665 . ?
 Rb7 Cl13 Rb12 84.32(16) 2_665 11_675 ?
 Rb9 Cl13 Rb7 83.36(12) . 9_666 ?
 Rb9 Cl13 Rb12 135.16(19) . 11_675 ?
 Rb11 Cl13 Rb7 152.2(2) . 2_665 ?
 Rb11 Cl13 Rb7 133.21(19) . 9_666 ?
 Rb11 Cl13 Rb9 82.20(14) . . ?
 Rb11 Cl13 Rb12 88.21(13) . . ?
 Rb11 Cl13 Rb12 83.15(12) . 11_675 ?
 Rb12 Cl13 Rb7 76.57(15) 11_675 9_666 ?
 Rb12 Cl13 Rb7 83.33(16) . 9_666 ?
 Rb12 Cl13 Rb9 150.8(2) . . ?
 Rb12 Cl13 Rb12 15.61(8) . 11_675 ?
 Cl13 Cl13 Rb7 81.58(11) 11_675 2_665 ?
 Cl13 Cl13 Rb7 62.57(10) 11_675 9_666 ?
 Cl13 Cl13 Rb9 71.00(10) 11_675 . ?
 Cl13 Cl13 Rb11 70.65(11) 11_675 . ?
 Cl13 Cl13 Rb12 79.78(11) 11_675 . ?
 Cl13 Cl13 Rb12 64.16(10) 11_675 11_675 ?
 Cl13 Cl13 Cl15 122.5(2) 11_675 . ?
 Cl13 Cl13 Bi04 177.89(14) 11_675 . ?
 Cl13 Cl13 Sb4 177.89(14) 11_675 . ?
 Cl15 Cl13 Rb7 122.2(3) . 9_666 ?
 Cl15 Cl13 Rb7 113.3(3) . 2_665 ?
 Cl15 Cl13 Rb9 154.1(4) . . ?
 Cl15 Cl13 Rb11 82.4(3) . . ?
 Cl15 Cl13 Rb12 62.9(2) . 11_675 ?
 Cl15 Cl13 Rb12 48.8(2) . . ?
 Cl15 Cl13 Bi04 58.3(2) . . ?
 Cl15 Cl13 Sb4 58.3(2) . . ?
 Bi04 Cl13 Rb7 118.90(19) . 9_666 ?
 Bi04 Cl13 Rb7 99.90(18) . 2_665 ?
 Bi04 Cl13 Rb9 107.43(19) . . ?
 Bi04 Cl13 Rb11 107.9(2) . . ?
 Bi04 Cl13 Rb12 117.39(18) . 11_675 ?
 Bi04 Cl13 Rb12 101.78(17) . . ?
 Sb4 Cl13 Rb7 99.90(18) . 2_665 ?
 Sb4 Cl13 Rb7 118.90(19) . 9_666 ?
 Sb4 Cl13 Rb9 107.43(19) . . ?
 Sb4 Cl13 Rb11 107.9(2) . . ?
 Sb4 Cl13 Rb12 101.78(17) . . ?
 Rb10 Cl14 Rb12 77.8(2) . 3_565 ?
 Rb10 Cl14 Rb12 92.1(2) . 12_655 ?
 Rb10 Cl14 Rb12 78.01(19) . . ?
 Rb12 Cl14 Rb12 14.31(8) 3_565 12_655 ?
 Rb12 Cl14 Rb12 156.8(3) . 12_655 ?
 Rb12 Cl14 Rb12 148.9(3) . 3_565 ?
 Cl12 Cl14 Rb10 89.6(4) . . ?
 Cl12 Cl14 Rb12 59.9(2) . 3_565 ?
 Cl12 Cl14 Rb12 138.9(5) . . ?
 Cl12 Cl14 Rb12 60.8(2) . 12_655 ?
 Cl12 Cl14 Bi04 68.7(3) . . ?
 Cl12 Cl14 Sb4 68.7(3) . . ?
 Cl15 Cl14 Rb10 124.8(5) . . ?
 Cl15 Cl14 Rb12 145.9(6) . 3_565 ?
 Cl15 Cl14 Rb12 133.9(6) . 12_655 ?
 Cl15 Cl14 Rb12 47.5(3) . . ?
 Cl15 Cl14 Cl12 134.9(6) . . ?
 Cl15 Cl14 Bi04 68.1(4) . . ?
 Cl15 Cl14 Sb4 68.1(4) . . ?
 Bi04 Cl14 Rb10 151.4(5) . . ?
 Bi04 Cl14 Rb12 105.0(2) . 3_565 ?
 Bi04 Cl14 Rb12 105.6(3) . . ?
 Bi04 Cl14 Rb12 93.2(2) . 12_655 ?
 Sb4 Cl14 Rb10 151.4(5) . . ?
 Sb4 Cl14 Rb12 105.0(2) . 3_565 ?
 Sb4 Cl14 Rb12 105.6(3) . . ?
 Rb2 Cl15 Rb10 89.9(2) . . ?
 Rb2 Cl15 Rb11 89.4(2) . . ?
 Rb10 Cl15 Rb11 160.6(2) . . ?
 Rb12 Cl15 Rb2 104.8(3) . . ?
 Rb12 Cl15 Rb2 107.9(2) 11_675 . ?
 Rb12 Cl15 Rb10 80.96(19) 11_675 . ?
 Rb12 Cl15 Rb10 69.4(2) . . ?
 Rb12 Cl15 Rb11 92.1(2) . . ?
 Rb12 Cl15 Rb11 80.86(18) 11_675 . ?
 Rb12 Cl15 Rb12 11.77(9) . 11_675 ?
 Cl13 Cl15 Rb2 147.7(4) . . ?
 Cl13 Cl15 Rb10 122.3(4) . . ?
 Cl13 Cl15 Rb11 59.8(2) . . ?
 Cl13 Cl15 Rb12 78.3(3) . 11_675 ?
 Cl13 Cl15 Rb12 86.9(4) . . ?
 Cl13 Cl15 Bi04 67.2(3) . . ?
 Cl13 Cl15 Sb4 67.2(3) . . ?
 Cl14 Cl15 Rb2 87.6(5) . . ?
 Cl14 Cl15 Rb10 32.7(3) . . ?
 Cl14 Cl15 Rb11 166.4(5) . . ?
 Cl14 Cl15 Rb12 101.5(5) . . ?
 Cl14 Cl15 Rb12 112.7(5) . 11_675 ?
 Cl14 Cl15 Cl13 119.9(6) . . ?
 Cl14 Cl15 Bi04 69.9(4) . . ?
 Cl14 Cl15 Sb4 69.9(4) . . ?
 Bi04 Cl15 Rb2 113.1(3) . . ?
 Bi04 Cl15 Rb10 98.8(3) . . ?
 Bi04 Cl15 Rb11 99.2(3) . . ?
 Bi04 Cl15 Rb12 139.0(4) . 11_675 ?
 Bi04 Cl15 Rb12 140.4(5) . . ?
 Sb4 Cl15 Rb2 113.1(3) . . ?
 Sb4 Cl15 Rb10 98.8(3) . . ?
 Sb4 Cl15 Rb11 99.2(3) . . ?
 Sb4 Cl15 Rb12 140.4(5) . . ?
 Rb1 Bi01 Rb1 113.78(3) 2_665 3_565 ?
 Rb1 Bi01 Rb1 113.78(3) 2_665 . ?
 Rb1 Bi01 Rb1 113.78(3) . 3_565 ?
 Rb1 Bi01 Rb2 66.32(4) . 2_665 ?
 Rb1 Bi01 Rb2 67.07(5) 2_665 2_665 ?
 Rb1 Bi01 Rb2 178.76(6) 3_565 2_665 ?
 Rb4 Bi01 Rb1 75.29(4) 10 . ?
 Rb4 Bi01 Rb1 75.29(4) 10 2_665 ?
 Rb4 Bi01 Rb1 75.29(4) 10 3_565 ?
 Rb4 Bi01 Rb2 105.88(3) 10 2_665 ?
 Rb4 Bi01 Rb10 180.0 10 . ?
 Rb10 Bi01 Rb1 104.71(4) . 2_665 ?
 Rb10 Bi01 Rb1 104.71(4) . . ?
 Rb10 Bi01 Rb1 104.71(4) . 3_565 ?
 Rb10 Bi01 Rb2 74.12(3) . 2_665 ?
 Cl1 Bi01 Rb1 117.48(14) 2_665 3_565 ?
 Cl1 Bi01 Rb1 117.48(14) 3_565 . ?
 Cl1 Bi01 Rb1 117.48(14) . 2_665 ?
 Cl1 Bi01 Rb1 128.13(14) 2_665 . ?
 Cl1 Bi01 Rb1 49.93(11) 2_665 2_665 ?
 Cl1 Bi01 Rb1 128.13(14) 3_565 2_665 ?
 Cl1 Bi01 Rb1 49.93(11) 3_565 3_565 ?
 Cl1 Bi01 Rb1 49.93(11) . . ?
 Cl1 Bi01 Rb1 128.13(14) . 3_565 ?
 Cl1 Bi01 Rb2 128.86(11) 3_565 2_665 ?
 Cl1 Bi01 Rb2 50.89(14) . 2_665 ?
 Cl1 Bi01 Rb2 62.26(14) 2_665 2_665 ?
 Cl1 Bi01 Rb4 124.83(10) 3_565 10 ?
 Cl1 Bi01 Rb4 124.83(10) . 10 ?
 Cl1 Bi01 Rb4 124.83(10) 2_665 10 ?
 Cl1 Bi01 Rb10 55.17(10) . . ?
 Cl1 Bi01 Rb10 55.17(10) 3_565 . ?
 Cl1 Bi01 Rb10 55.17(10) 2_665 . ?
 Cl1 Bi01 Cl1 90.61(15) 2_665 3_565 ?
 Cl1 Bi01 Cl1 90.61(15) . 3_565 ?
 Cl1 Bi01 Cl1 90.61(15) 2_665 . ?
 Cl1 Bi01 Cl2 90.15(17) . 2_665 ?
 Cl1 Bi01 Cl2 90.15(17) 3_565 . ?
 Cl1 Bi01 Cl2 179.21(16) . 3_565 ?
 Cl1 Bi01 Cl2 90.15(17) 2_665 3_565 ?
 Cl1 Bi01 Cl2 179.20(16) 3_565 2_665 ?
 Cl1 Bi01 Cl2 89.63(15) 3_565 3_565 ?
 Cl1 Bi01 Cl2 179.20(16) 2_665 . ?
 Cl1 Bi01 Cl2 89.63(15) . . ?
 Cl1 Bi01 Cl2 89.63(15) 2_665 2_665 ?
 Cl2 Bi01 Rb1 51.62(11) 2_665 2_665 ?
 Cl2 Bi01 Rb1 62.90(11) . 3_565 ?
 Cl2 Bi01 Rb1 62.90(11) 2_665 . ?
 Cl2 Bi01 Rb1 129.32(9) . 2_665 ?
 Cl2 Bi01 Rb1 129.32(9) 3_565 . ?
 Cl2 Bi01 Rb1 62.90(11) 3_565 2_665 ?
 Cl2 Bi01 Rb1 51.62(11) . . ?
 Cl2 Bi01 Rb1 51.62(11) 3_565 3_565 ?
 Cl2 Bi01 Rb1 129.32(9) 2_665 3_565 ?
 Cl2 Bi01 Rb2 129.37(11) 3_565 2_665 ?
 Cl2 Bi01 Rb2 117.39(12) . 2_665 ?
 Cl2 Bi01 Rb2 51.90(9) 2_665 2_665 ?
 Cl2 Bi01 Rb4 54.46(8) 2_665 10 ?
 Cl2 Bi01 Rb4 54.46(8) . 10 ?
 Cl2 Bi01 Rb4 54.46(8) 3_565 10 ?
 Cl2 Bi01 Rb10 125.54(8) 3_565 . ?
 Cl2 Bi01 Rb10 125.54(8) 2_665 . ?
 Cl2 Bi01 Rb10 125.54(8) . . ?
 Cl2 Bi01 Cl2 89.61(11) 3_565 . ?
 Cl2 Bi01 Cl2 89.61(12) 2_665 . ?
 Cl2 Bi01 Cl2 89.61(12) 2_665 3_565 ?
 Rb2 Bi02 Rb2 115.09(3) . 3_675 ?
 Rb11 Bi02 Rb2 77.00(4) . . ?
 Rb11 Bi02 Rb2 77.00(4) . 3_675 ?
 Cl3 Bi02 Rb2 132.09(16) 10 3_675 ?
 Cl3 Bi02 Rb2 48.74(15) 3_675 3_675 ?
 Cl3 Bi02 Rb2 48.74(15) 10 . ?
 Cl3 Bi02 Rb2 48.74(15) . . ?
 Cl3 Bi02 Rb2 48.74(15) 11_675 3_675 ?
 Cl3 Bi02 Rb2 132.09(16) 3_675 . ?
 Cl3 Bi02 Rb2 67.35(16) . 3_675 ?
 Cl3 Bi02 Rb2 132.09(16) 2_765 3_675 ?
 Cl3 Bi02 Rb2 67.35(16) 12_765 3_675 ?
 Cl3 Bi02 Rb2 67.35(16) 11_675 . ?
 Cl3 Bi02 Rb2 67.35(16) 2_765 . ?
 Cl3 Bi02 Rb2 132.09(16) 12_765 . ?
 Cl3 Bi02 Rb11 56.31(15) 3_675 . ?
 Cl3 Bi02 Rb11 56.31(15) . . ?
 Cl3 Bi02 Rb11 56.31(15) 10 . ?
 Cl3 Bi02 Rb11 56.31(15) 12_765 . ?
 Cl3 Bi02 Rb11 56.31(15) 2_765 . ?
 Cl3 Bi02 Rb11 56.31(15) 11_675 . ?
 Cl3 Bi02 Cl3 104.0(3) 3_675 10 ?
 Cl3 Bi02 Cl3 18.7(3) . 11_675 ?
 Cl3 Bi02 Cl3 77.4(3) 3_675 11_675 ?
 Cl3 Bi02 Cl3 92.2(2) 12_765 10 ?
 Cl3 Bi02 Cl3 104.0(3) 11_675 2_765 ?
 Cl3 Bi02 Cl3 92.2(2) 11_675 10 ?
 Cl3 Bi02 Cl3 92.2(2) . 3_675 ?
 Cl3 Bi02 Cl3 18.7(3) 2_765 10 ?
 Cl3 Bi02 Cl3 77.4(3) 12_765 2_765 ?
 Cl3 Bi02 Cl3 92.2(2) 12_765 11_675 ?
 Cl3 Bi02 Cl3 104.0(3) . 12_765 ?
 Cl3 Bi02 Cl3 18.7(3) 3_675 12_765 ?
 Cl3 Bi02 Cl3 92.2(2) . 2_765 ?
 Cl3 Bi02 Cl3 92.2(2) 3_675 2_765 ?
 Cl3 Bi02 Cl3 77.4(3) . 10 ?
 Cl4 Bi02 Rb2 121.86(3) 3_675 . ?
 Cl4 Bi02 Rb2 121.86(3) 2_765 3_675 ?
 Cl4 Bi02 Rb2 48.18(17) 3_675 3_675 ?
 Cl4 Bi02 Rb2 121.86(3) 2_765 . ?
 Cl4 Bi02 Rb2 48.19(17) . . ?
 Cl4 Bi02 Rb2 121.86(3) . 3_675 ?
 Cl4 Bi02 Rb11 125.18(17) 2_765 . ?
 Cl4 Bi02 Rb11 125.19(17) . . ?
 Cl4 Bi02 Rb11 125.18(17) 3_675 . ?
 Cl4 Bi02 Cl3 170.59(15) . 12_765 ?
 Cl4 Bi02 Cl3 82.60(19) . . ?
 Cl4 Bi02 Cl3 170.59(15) . 3_675 ?
 Cl4 Bi02 Cl3 170.59(15) 3_675 10 ?
 Cl4 Bi02 Cl3 170.59(15) 2_765 11_675 ?
 Cl4 Bi02 Cl3 95.81(19) 2_765 10 ?
 Cl4 Bi02 Cl3 95.81(19) 3_675 12_765 ?
 Cl4 Bi02 Cl3 82.60(19) 3_675 3_675 ?
 Cl4 Bi02 Cl3 82.60(19) 3_675 11_675 ?
 Cl4 Bi02 Cl3 95.81(19) . 11_675 ?
 Cl4 Bi02 Cl3 82.60(19) 2_765 12_765 ?
 Cl4 Bi02 Cl3 95.81(19) . 2_765 ?
 Cl4 Bi02 Cl3 170.59(15) 2_765 . ?
 Cl4 Bi02 Cl3 170.59(15) 3_675 2_765 ?
 Cl4 Bi02 Cl3 95.81(19) 3_675 . ?
 Cl4 Bi02 Cl3 95.81(19) 2_765 3_675 ?
 Cl4 Bi02 Cl3 82.60(19) . 10 ?
 Cl4 Bi02 Cl3 82.60(19) 2_765 2_765 ?
 Cl4 Bi02 Cl4 90.1(2) 2_765 . ?
 Cl4 Bi02 Cl4 90.1(2) 3_675 . ?
 Cl4 Bi02 Cl4 90.1(2) 3_675 2_765 ?
 Cl5 Bi03 Cl6 87.7(2) . . ?
 Cl5 Bi03 Cl7 88.55(7) . . ?
 Cl5 Bi03 Cl7 88.55(7) . 10 ?
 Cl5 Bi03 Cl8 171.7(2) . . ?
 Cl5 Bi03 Cl9 92.8(2) . . ?
 Cl6 Bi03 Cl7 90.72(7) . 10 ?
 Cl6 Bi03 Cl7 90.72(7) . . ?
 Cl6 Bi03 Cl8 100.6(2) . . ?
 Cl6 Bi03 Cl9 179.4(2) . . ?
 Cl7 Bi03 Cl7 176.71(15) 10 . ?
 Cl7 Bi03 Cl8 91.32(6) . . ?
 Cl7 Bi03 Cl8 91.32(7) 10 . ?
 Cl7 Bi03 Cl9 89.29(7) 10 . ?
 Cl7 Bi03 Cl9 89.29(7) . . ?
 Cl9 Bi03 Cl8 78.84(18) . . ?
 Cl10 Bi04 Cl10 67.0(3) 7_556 . ?
 Cl10 Bi04 Cl11 79.5(2) . 7_556 ?
 Cl10 Bi04 Cl11 79.5(2) 7_556 . ?
 Cl10 Bi04 Cl11 37.7(4) . . ?
 Cl10 Bi04 Cl11 37.7(4) 7_556 7_556 ?
 Cl11 Bi04 Cl11 66.8(5) . 7_556 ?
 Cl12 Bi04 Cl10 57.6(2) 10 7_556 ?
 Cl12 Bi04 Cl10 89.0(2) 10 . ?
 Cl12 Bi04 Cl10 57.6(2) . . ?
 Cl12 Bi04 Cl10 89.0(2) . 7_556 ?
 Cl12 Bi04 Cl11 123.5(3) 10 . ?
 Cl12 Bi04 Cl11 123.5(3) . 7_556 ?
 Cl12 Bi04 Cl11 92.1(4) 10 7_556 ?
 Cl12 Bi04 Cl11 92.1(4) . . ?
 Cl12 Bi04 Cl12 55.9(3) 10 . ?
 Cl12 Bi04 Cl13 175.8(2) 10 . ?
 Cl12 Bi04 Cl13 119.94(16) 10 10 ?
 Cl12 Bi04 Cl13 175.8(2) . 10 ?
 Cl12 Bi04 Cl13 119.94(16) . . ?
 Cl13 Bi04 Cl10 88.7(2) . . ?
 Cl13 Bi04 Cl10 124.3(2) . 7_556 ?
 Cl13 Bi04 Cl10 124.3(2) 10 . ?
 Cl13 Bi04 Cl10 88.7(2) 10 7_556 ?
 Cl13 Bi04 Cl11 90.9(4) . 7_556 ?
 Cl13 Bi04 Cl11 55.3(3) . . ?
 Cl13 Bi04 Cl11 55.3(3) 10 7_556 ?
 Cl13 Bi04 Cl11 90.9(4) 10 . ?
 Cl13 Bi04 Cl13 64.2(3) . 10 ?
 Cl14 Bi04 Cl10 91.4(3) . . ?
 Cl14 Bi04 Cl10 138.5(3) . 7_556 ?
 Cl14 Bi04 Cl10 138.5(3) 10 . ?
 Cl14 Bi04 Cl10 91.4(3) 10 7_556 ?
 Cl14 Bi04 Cl11 105.3(4) . . ?
 Cl14 Bi04 Cl11 170.8(3) . 7_556 ?
 Cl14 Bi04 Cl11 105.3(4) 10 7_556 ?
 Cl14 Bi04 Cl11 170.8(3) 10 . ?
 Cl14 Bi04 Cl12 50.2(3) . . ?
 Cl14 Bi04 Cl12 88.6(2) . 10 ?
 Cl14 Bi04 Cl12 88.6(2) 10 . ?
 Cl14 Bi04 Cl12 50.2(3) 10 10 ?
 Cl14 Bi04 Cl13 88.0(2) . . ?
 Cl14 Bi04 Cl13 88.0(2) 10 10 ?
 Cl14 Bi04 Cl13 131.6(3) 10 . ?
 Cl14 Bi04 Cl13 131.6(3) . 10 ?
 Cl14 Bi04 Cl14 82.1(5) . 10 ?
 Cl15 Bi04 Cl10 178.7(3) . 7_556 ?
 Cl15 Bi04 Cl10 178.7(3) 10 . ?
 Cl15 Bi04 Cl10 112.2(3) 10 7_556 ?
 Cl15 Bi04 Cl10 112.2(3) . . ?
 Cl15 Bi04 Cl11 141.5(4) 10 . ?
 Cl15 Bi04 Cl11 141.5(4) . 7_556 ?
 Cl15 Bi04 Cl11 99.3(3) 10 7_556 ?
 Cl15 Bi04 Cl11 99.3(3) . . ?
 Cl15 Bi04 Cl12 91.3(2) . . ?
 Cl15 Bi04 Cl12 123.5(3) 10 . ?
 Cl15 Bi04 Cl12 91.3(2) 10 10 ?
 Cl15 Bi04 Cl12 123.5(3) . 10 ?
 Cl15 Bi04 Cl13 54.5(3) 10 10 ?
 Cl15 Bi04 Cl13 91.1(2) 10 . ?
 Cl15 Bi04 Cl13 91.1(2) . 10 ?
 Cl15 Bi04 Cl13 54.5(3) . . ?
 Cl15 Bi04 Cl14 89.9(3) 10 . ?
 Cl15 Bi04 Cl14 89.9(3) . 10 ?
 Cl15 Bi04 Cl14 42.0(3) . . ?
 Cl15 Bi04 Cl14 42.0(3) 10 10 ?
 Cl15 Bi04 Cl15 68.7(5) 10 . ?
 Rb4 Sb1 Rb10 180.0 10 . ?
 Cl1 Sb1 Rb4 124.83(10) . 10 ?
 Cl1 Sb1 Rb4 124.83(10) 2_665 10 ?
 Cl1 Sb1 Rb4 124.83(10) 3_565 10 ?
 Cl1 Sb1 Rb10 55.17(10) 3_565 . ?
 Cl1 Sb1 Rb10 55.17(10) 2_665 . ?
 Cl1 Sb1 Rb10 55.17(10) . . ?
 Cl1 Sb1 Cl1 90.61(15) . 3_565 ?
 Cl1 Sb1 Cl1 90.61(15) 2_665 3_565 ?
 Cl1 Sb1 Cl1 90.61(15) 2_665 . ?
 Cl1 Sb1 Cl2 89.63(15) 2_665 2_665 ?
 Cl1 Sb1 Cl2 90.15(17) 2_665 3_565 ?
 Cl1 Sb1 Cl2 90.15(17) 3_565 . ?
 Cl1 Sb1 Cl2 179.20(16) 3_565 2_665 ?
 Cl1 Sb1 Cl2 179.21(16) . 3_565 ?
 Cl1 Sb1 Cl2 90.15(17) . 2_665 ?
 Cl1 Sb1 Cl2 89.63(15) 3_565 3_565 ?
 Cl1 Sb1 Cl2 179.20(16) 2_665 . ?
 Cl1 Sb1 Cl2 89.63(15) . . ?
 Cl2 Sb1 Rb4 54.46(8) . 10 ?
 Cl2 Sb1 Rb4 54.46(8) 3_565 10 ?
 Cl2 Sb1 Rb4 54.46(8) 2_665 10 ?
 Cl2 Sb1 Rb10 125.54(8) 2_665 . ?
 Cl2 Sb1 Rb10 125.54(8) 3_565 . ?
 Cl2 Sb1 Rb10 125.54(8) . . ?
 Cl2 Sb1 Cl2 89.61(12) 2_665 . ?
 Cl2 Sb1 Cl2 89.61(12) 2_665 3_565 ?
 Cl2 Sb1 Cl2 89.61(11) 3_565 . ?
 Cl3 Sb2 Rb11 56.31(15) 10 . ?
 Cl3 Sb2 Rb11 56.31(15) . . ?
 Cl3 Sb2 Rb11 56.31(15) 12_765 . ?
 Cl3 Sb2 Rb11 56.31(15) 3_675 . ?
 Cl3 Sb2 Rb11 56.31(15) 11_675 . ?
 Cl3 Sb2 Rb11 56.31(15) 2_765 . ?
 Cl3 Sb2 Cl3 92.2(2) 3_675 2_765 ?
 Cl3 Sb2 Cl3 18.7(3) . 11_675 ?
 Cl3 Sb2 Cl3 92.2(2) 11_675 10 ?
 Cl3 Sb2 Cl3 77.4(3) 12_765 2_765 ?
 Cl3 Sb2 Cl3 104.0(3) . 12_765 ?
 Cl3 Sb2 Cl3 104.0(3) 11_675 2_765 ?
 Cl3 Sb2 Cl3 18.7(3) 2_765 10 ?
 Cl3 Sb2 Cl3 77.4(3) . 10 ?
 Cl3 Sb2 Cl3 77.4(3) 3_675 11_675 ?
 Cl3 Sb2 Cl3 104.0(3) 3_675 10 ?
 Cl3 Sb2 Cl3 92.2(2) . 3_675 ?
 Cl3 Sb2 Cl3 92.2(2) 12_765 10 ?
 Cl3 Sb2 Cl3 92.2(2) 12_765 11_675 ?
 Cl3 Sb2 Cl3 92.2(2) . 2_765 ?
 Cl3 Sb2 Cl3 18.7(3) 3_675 12_765 ?
 Cl4 Sb2 Rb11 125.19(17) . . ?
 Cl4 Sb2 Rb11 125.18(17) 2_765 . ?
 Cl4 Sb2 Rb11 125.18(17) 3_675 . ?
 Cl4 Sb2 Cl3 82.60(19) . . ?
 Cl4 Sb2 Cl3 170.59(15) 3_675 2_765 ?
 Cl4 Sb2 Cl3 170.59(15) . 12_765 ?
 Cl4 Sb2 Cl3 82.60(19) 2_765 2_765 ?
 Cl4 Sb2 Cl3 95.81(19) 3_675 12_765 ?
 Cl4 Sb2 Cl3 170.59(15) 2_765 11_675 ?
 Cl4 Sb2 Cl3 95.81(19) . 2_765 ?
 Cl4 Sb2 Cl3 95.81(19) 3_675 . ?
 Cl4 Sb2 Cl3 95.81(19) 2_765 3_675 ?
 Cl4 Sb2 Cl3 170.59(15) 2_765 . ?
 Cl4 Sb2 Cl3 170.59(15) . 3_675 ?
 Cl4 Sb2 Cl3 82.60(19) 3_675 3_675 ?
 Cl4 Sb2 Cl3 170.59(15) 3_675 10 ?
 Cl4 Sb2 Cl3 82.60(19) 3_675 11_675 ?
 Cl4 Sb2 Cl3 95.81(19) 2_765 10 ?
 Cl4 Sb2 Cl3 95.81(19) . 11_675 ?
 Cl4 Sb2 Cl3 82.60(19) . 10 ?
 Cl4 Sb2 Cl3 82.60(19) 2_765 12_765 ?
 Cl4 Sb2 Cl4 90.1(2) 2_765 . ?
 Cl4 Sb2 Cl4 90.1(2) 3_675 . ?
 Cl4 Sb2 Cl4 90.1(2) 3_675 2_765 ?
 Cl5 Sb3 Cl6 87.7(2) . . ?
 Cl5 Sb3 Cl7 88.55(7) . 10 ?
 Cl5 Sb3 Cl7 88.55(7) . . ?
 Cl5 Sb3 Cl9 92.8(2) . . ?
 Cl6 Sb3 Cl7 90.72(7) . . ?
 Cl6 Sb3 Cl7 90.72(7) . 10 ?
 Cl6 Sb3 Cl9 179.4(2) . . ?
 Cl7 Sb3 Cl7 176.71(15) 10 . ?
 Cl7 Sb3 Cl9 89.29(7) 10 . ?
 Cl7 Sb3 Cl9 89.29(7) . . ?
 Cl12 Sb4 Cl12 55.9(3) 10 . ?
 Cl12 Sb4 Cl13 119.94(16) . . ?
 Cl12 Sb4 Cl13 175.8(2) . 10 ?
 Cl12 Sb4 Cl13 119.94(16) 10 10 ?
 Cl12 Sb4 Cl13 175.8(2) 10 . ?
 Cl13 Sb4 Cl13 64.2(3) . 10 ?
 Cl14 Sb4 Cl12 50.2(3) . . ?
 Cl14 Sb4 Cl12 50.2(3) 10 10 ?
 Cl14 Sb4 Cl12 88.6(2) 10 . ?
 Cl14 Sb4 Cl12 88.6(2) . 10 ?
 Cl14 Sb4 Cl13 131.6(3) . 10 ?
 Cl14 Sb4 Cl13 88.0(2) . . ?
 Cl14 Sb4 Cl13 88.0(2) 10 10 ?
 Cl14 Sb4 Cl13 131.6(3) 10 . ?
 Cl14 Sb4 Cl14 82.1(5) . 10 ?
 Cl15 Sb4 Cl12 91.3(2) 10 10 ?
 Cl15 Sb4 Cl12 91.3(2) . . ?
 Cl15 Sb4 Cl12 123.5(3) . 10 ?
 Cl15 Sb4 Cl12 123.5(3) 10 . ?
 Cl15 Sb4 Cl13 54.5(3) 10 10 ?
 Cl15 Sb4 Cl13 91.1(2) 10 . ?
 Cl15 Sb4 Cl13 54.5(3) . . ?
 Cl15 Sb4 Cl13 91.1(2) . 10 ?
 Cl15 Sb4 Cl14 89.9(3) 10 . ?
 Cl15 Sb4 Cl14 42.0(3) 10 10 ?
 Cl15 Sb4 Cl14 42.0(3) . . ?
 Cl15 Sb4 Cl14 89.9(3) . 10 ?
 Cl15 Sb4 Cl15 68.7(5) 10 . ?

_shelx_res_file
;
TITL dp059-2_onedomain_a.res in P-62m
    dp059-2_onedomain.res
    created by SHELXL-2018/3 at 17:28:41 on 20-Jan-2020
REM Old TITL DP059-2_oneDomain in P6/mmm
REM SHELXT solution in P-62m: R1 0.143, Rweak 0.003, Alpha 0.026
REM <I/s> 0.000 for 0 systematic absences, Orientation as input
REM Flack x = 0.498 ( 0.008 ) from 1433 Parsons' quotients
REM Formula found by SHELXT: Cl22 Rb4 Sb3 Bi3
CELL 0.71073 13.0332 13.0332 34.1956 90 90 120
ZERR 6 0.0002 0.0002 0.0005 0 0 0
LATT -1
SYMM -Y,+X-Y,+Z
SYMM +Y-X,-X,+Z
SYMM +X,+Y,-Z
SYMM -Y,+X-Y,-Z
SYMM +Y-X,-X,-Z
SYMM +Y,+X,-Z
SYMM -Y+X,-Y,-Z
SYMM -X,-X+Y,-Z
SYMM +Y,+X,+Z
SYMM -Y+X,-Y,+Z
SYMM -X,-X+Y,+Z
SFAC Bi Cl Rb Sb
UNIT 5.6 96 42 12.4
EADP Bi03 Sb3
EADP Bi01 Sb1
EADP Bi02 Sb2
EADP Bi04 Sb4
EXYZ Bi03 Sb3
EXYZ Bi01 Sb1
EXYZ Bi02 Sb2
EXYZ Bi04 Sb4

L.S. 91
PLAN  20
list 4
fmap 2 53
acta
TWIN -1 0 0 0 -1 0 0 0 -1 2
REM <olex2.extras>
REM <HklSrc "%.\\DP059-2_oneDomain.hkl">
REM </olex2.extras>

WGHT    0.081300   39.113697
BASF   0.50212
FVAR       0.06275   0.17146   0.40800   0.32743   0.38120
RB1   3    0.662218    1.000000    0.214882    10.50000    0.06631    0.04005 =
         0.05764    0.00000    0.00223    0.02002
RB2   3    0.668301    0.668301    0.284256    10.50000    0.05614    0.05614 =
         0.04623   -0.00009   -0.00009    0.01792
RB3   3    0.711398    0.711398    0.134490    10.50000    0.04358    0.04358 =
         0.02129   -0.00240   -0.00240    0.02561
RB4   3    0.666667    0.333333    0.129051    10.33333    0.05273    0.05273 =
         0.01897    0.00000    0.00000    0.02636
RB5   3    0.666667    0.333333    0.000000    10.16667    0.04577    0.04577 =
         0.02125    0.00000    0.00000    0.02289
RB6   3    0.720177    0.720177    0.000000    10.25000    0.03532    0.03532 =
         0.03088    0.00000    0.00000    0.01924
RB7   3    0.333175    0.387498    0.500000    10.25000    0.02684    0.02849 =
         0.05560    0.00000    0.00000    0.01315
RB8   3    0.333333    0.666667    0.500000    10.08333    0.03765    0.03765 =
         0.03203    0.00000    0.00000    0.01882
RB9   3    1.000000    1.000000    0.500000    10.08333    0.04064    0.04064 =
         0.03264    0.00000    0.00000    0.02032
RB10  3    0.333333    0.666667    0.370710    10.16667    0.03870    0.03870 =
         0.02619    0.00000    0.00000    0.01935
RB11  3    1.000000    1.000000    0.370899    10.16667    0.04343    0.04343 =
         0.03486    0.00000    0.00000    0.02172
RB12  3    0.622205    0.955321    0.365747    10.50000    0.03362    0.03789 =
         0.03588   -0.00123    0.00074    0.02050
CL1   2    0.483798    0.840751    0.291395    11.00000    0.06864    0.04259 =
         0.06255   -0.01494    0.01492   -0.00257
CL2   2    0.514848    0.692727    0.201733    11.00000    0.06229    0.10524 =
         0.03664   -0.02102   -0.00975    0.06195
CL3   2    0.807052    0.960194    0.299909    10.50000    0.03125    0.06573 =
         0.04743   -0.00626    0.00690    0.02455
CL4   2    0.842745    0.842745    0.212812    10.50000    0.11301    0.11301 =
         0.03387   -0.01530   -0.01530   -0.04219
CL5   2    0.189334    0.189334    0.114312    10.50000    0.05926    0.05926 =
         0.09705    0.04064    0.04064    0.04312
CL6   2    0.455387    0.455387    0.122819    10.50000    0.06787    0.06787 =
         0.03990   -0.01508   -0.01508    0.02316
CL7   2    0.443740    0.207285    0.066270    11.00000    0.03837    0.04186 =
         0.02921    0.00054    0.00011    0.02057
CL8   2    0.474779    0.474779    0.000000    10.25000    0.04852    0.04852 =
         0.08537    0.00000    0.00000    0.00562
CL9   2    0.191167    0.191167    0.000000    10.25000    0.04165    0.04165 =
         0.09124    0.00000    0.00000    0.02419
CL10  2    0.523152    0.665737    0.500000    10.25000    0.03850    0.02572 =
         0.12210    0.00000    0.00000    0.01467
CL11  2    0.667986    0.810938    0.500000    10.25000    0.11195    0.04090 =
         0.12526    0.00000    0.00000    0.05315
CL12  2    0.430254    0.540676    0.433830    10.50000    0.02718    0.03708 =
         0.04195   -0.00034    0.00011    0.01564
CL13  2    0.776433    0.902291    0.434125    10.50000    0.03274    0.02835 =
         0.03843    0.00064   -0.00163    0.00929
CL14  2    0.521598    0.666931    0.386373    10.50000    0.06207    0.05459 =
         0.08227   -0.00216   -0.03920    0.03053
CL15  2    0.666573    0.789898    0.379665    10.50000    0.06864    0.05250 =
         0.07581    0.02206    0.00216    0.03509
PART 1
BI01  1    0.333333    0.666667    0.248014    30.33333    0.02207    0.02207 =
         0.02944    0.00000    0.00000    0.01103
BI02  1    1.000000    1.000000    0.255069    40.16667    0.02497    0.02497 =
         0.02181    0.00000    0.00000    0.01249
BI03  1    0.331231    0.331231    0.065744    20.50000    0.02721    0.02721 =
         0.01847    0.00124    0.00124    0.01437
BI04  1    0.665649    0.665649    0.434260    50.50000    0.02747    0.02747 =
         0.02782   -0.00102   -0.00102    0.01301
PART 0
PART 2
SB1   4    0.333333    0.666667    0.248014   -30.33333    0.02207    0.02207 =
         0.02944    0.00000    0.00000    0.01103
SB2   4    1.000000    1.000000    0.255069   -40.16667    0.02497    0.02497 =
         0.02181    0.00000    0.00000    0.01249
SB3   4    0.331231    0.331231    0.065744   -20.50000    0.02721    0.02721 =
         0.01847    0.00124    0.00124    0.01437
SB4   4    0.665649    0.665649    0.434260   -50.50000    0.02747    0.02747 =
         0.02782   -0.00102   -0.00102    0.01301
HKLF 4


REM  dp059-2_onedomain_a.res in P-62m
REM wR2 = 0.1798, GooF = S = 1.054, Restrained GooF = 1.054 for all data
REM R1 = 0.0539 for 6261 Fo > 4sig(Fo) and 0.0712 for all 8103 data
REM 186 parameters refined using 0 restraints

END

WGHT      0.0818     38.1251

REM Highest difference peak  4.582,  deepest hole -1.702,  1-sigma level  0.316
Q1    1   0.0000  0.0000  0.0000  10.08333  0.05    3.37
Q2    1   0.0000  0.0000  0.1295  10.16667  0.05    3.20
Q3    1   0.2756  0.2757  0.5000  10.25000  0.05    2.99
Q4    1   0.7141  1.0000  0.3626  10.50000  0.05    2.98
Q5    1   0.6630  0.6068  0.0000  10.50000  0.05    2.38
Q6    1   0.6202  0.6618  0.1377  11.00000  0.05    2.25
Q7    1   0.5044  0.5044  0.5000  10.25000  0.05    1.70
Q8    1   0.5576  0.7859  0.4384  11.00000  0.05    1.68
Q9    1   0.8025  0.8025  0.3842  10.50000  0.05    1.61
Q10   1   0.5444  0.5444  0.3818  10.50000  0.05    1.43
Q11   1   0.7902  0.7902  0.5000  10.25000  0.05    1.41
Q12   1   0.3376  0.1760  0.0000  10.50000  0.05    1.28
Q13   1   0.4710  0.3381  0.1159  11.00000  0.05    1.24
Q14   1   0.8099  0.8562  0.2148  11.00000  0.05    1.21
Q15   1   0.3322  0.4719  0.0000  10.50000  0.05    1.13
Q16   1   0.8423  1.0000  0.2818  10.50000  0.05    1.12
Q17   1   0.5208  0.8007  0.2894  11.00000  0.05    1.06
Q18   1   0.5931  0.5931  0.0000  10.25000  0.05    1.05
Q19   1   0.2276  0.1092  0.0682  11.00000  0.05    0.99
Q20   1   0.2069  0.3260  0.1217  11.00000  0.05    0.94
;
_shelx_res_checksum                81387
_shelx_hkl_file
;
   0   0  -4  288.03    5.92
   0   0  -4  279.63    4.22
   0   0  -4  287.11    3.41
   0   0  -4  281.42    5.93
   0   0   4  273.20    5.32
   0   0  -5    0.32    0.11
   0   0   5    0.26    0.11
   0   0  -5    0.94    0.38
   0   0   5    0.20    0.07
   0   0  -5    0.34    0.15
   0   0  -5    0.69    0.24
   0   0  -6 1392.71   11.53
   0   0  -6 1414.79   11.62
   0   0  -6 1370.94   16.24
   0   0   6 1432.43    8.44
   0   0   6 1375.07   14.33
   0   0   6 1298.27   14.17
   0   0  -6 1355.94    8.75
   0   0  -6 1433.42    9.37
   0   0  -7   14.89    1.05
   0   0   7   19.37    0.96
   0   0  -7   19.82    1.19
   0   0  -7   27.05    2.46
   0   0  -7   16.18    1.05
   0   0   7   25.90    2.13
   0   0  -7   24.20    1.63
   0   0  -7   17.30    1.43
   0   0  -8  581.91    6.71
   0   0  -8  579.10   12.40
   0   0   8  604.68   10.69
   0   0  -8  560.24    8.50
   0   0  -8  577.66    8.18
   0   0  -8  570.09    6.79
   0   0  -8  594.88    6.98
   0   0  -9    0.68    0.31
   0   0   9    0.56    0.32
   0   0  -9    0.76    0.24
   0   0  -9    0.28    0.31
   0   0  -9    0.43    0.24
   0   0   9    0.53    0.28
   0   0  10   87.14    3.30
   0   0 -10   90.20    3.79
   0   0 -10   94.27    3.10
   0   0 -10   87.90    2.97
   0   0 -10   86.56    5.42
   0   0  10   91.06    4.55
   0   0 -11    2.68    1.12
   0   0  11    2.07    0.70
   0   0 -11    2.22    0.51
   0   0  11    2.30    0.83
   0   0 -11    2.19    0.83
   0   0 -11    1.27    0.49
   0   0 -12  880.16   13.19
   0   0  12  940.39   15.91
   0   0 -12  922.41   10.78
   0   0 -12  879.60   19.27
   0   0  12  926.94   12.07
   0   0 -12  908.89   10.75
   0   0  13   13.08    2.14
   0   0 -13   11.34    1.44
   0   0  13   24.03    2.53
   0   0 -13   13.21    1.82
   0   0 -13   11.80    2.75
   0   0 -13   12.49    2.28
   0   0  14 9008.58   52.67
   0   0  14 9287.88   41.56
   0   0 -14 8889.89   37.10
   0   0 -14 8182.50   63.77
   0   0 -14 8747.75   36.07
   0   0 -15   68.30    4.56
   0   0  15   59.50    4.83
   0   0  15   86.36    4.30
   0   0 -15   61.95    3.34
   0   0 -15   70.03    3.61
   0   0 -15   74.64    6.74
   0   0 -16 7850.07   36.71
   0   0  16 8053.32   52.53
   0   0 -16 7583.91   44.47
   0   0 -16 7602.93   66.57
   0   0  16 8119.55   41.98
   0   0 -16 7914.36   38.51
   0   0 -17   69.22    3.80
   0   0 -17   77.14    6.97
   0   0  17   62.27    3.79
   0   0  17   56.40    4.69
   0   0 -17   52.22    3.45
   0   0 -17   76.09    4.52
   0   0 -18  158.32    6.86
   0   0  18  145.68    5.97
   0   0 -18  164.37   10.41
   0   0  18  167.91    7.94
   0   0 -18  155.99    5.64
   0   0 -18  157.20    5.89
   0   0 -19    2.45    0.95
   0   0 -19    2.00    0.66
   0   0  19    2.62    0.89
   0   0 -19    1.77    1.01
   0   0 -19    2.98    0.81
   0   0  19    2.26    1.01
   0   0 -20    2.62    0.82
   0   0 -20    3.14    0.85
   0   0 -20    3.76    1.77
   0   0  20    6.64    1.30
   0   0  20    3.75    1.12
   0   0 -20    5.61    1.14
   0   0  21    5.99    1.63
   0   0  21    6.48    1.61
   0   0 -21    6.79    1.98
   0   0 -21    6.10    2.55
   0   0 -21    7.08    1.47
   0   0 -21    4.85    1.33
   0   0 -22  879.39   16.48
   0   0 -22  904.39   27.34
   0   0 -22  854.43   14.76
   0   0  22  889.57   19.71
   0   0 -22  864.75   18.06
   0   0  22  857.01   16.59
   0   0  23   16.31    2.61
   0   0 -23   17.00    2.34
   0   0  23   15.78    2.88
   0   0 -23   19.43    4.30
   0   0 -23   17.31    2.52
   0   0 -23   16.24    2.90
   0   0  24  437.00   12.48
   0   0  24  463.98   14.66
   0   0 -24  437.46   11.20
   0   0 -24  466.06   12.92
   0   0 -24  451.17   13.81
   0   0 -24  460.38   20.40
   0   0  25   15.24    2.93
   0   0 -25   15.59    2.99
   0   0 -25   14.57    2.35
   0   0  25   15.72    2.93
   0   0 -25   19.14    4.41
   0   0 -25   13.65    2.44
   0   0 -26  899.80   16.90
   0   0 -26  977.32   30.54
   0   0 -26  906.14   20.64
   0   0  26  944.82   21.54
   0   0  26  909.30   18.84
   0   0 -27   29.28    3.42
   0   0 -27   34.99    4.61
   0   0 -27   31.73    5.85
   0   0  27   27.91    4.07
   0   0  27   32.38    4.31
   0   0 -28 1192.83   24.71
   0   0 -28 1223.29   35.24
   0   0  28 1197.58   25.11
   0   0  28 1143.86   22.17
   0   0  29   36.66    4.69
   0   0  29   36.44    4.51
   0   0 -29   39.87    5.36
   0   0 -29   36.92    4.00
   0   0 -29   43.02    6.91
   0   0  30 1213.30   23.97
   0   0 -30 1300.55   27.08
   0   0  30 1314.29   26.98
   0   0 -30 1353.08   37.90
   0   0 -30 1229.14   21.68
   0   0  31   44.20    5.09
   0   0 -31   43.25    5.49
   0   0 -31   47.01    7.50
   0   0  31   39.49    4.88
   0   0 -32 1343.57   38.58
   0   0  32 1267.79   27.09
   0   0 -32 1252.46   27.90
   0   0  33   29.22    4.34
   0   0 -33   28.12    4.61
   0   0 -33   29.67    6.04
   0   0  33   27.01    4.14
   0   0 -34   44.46    5.40
   0   0  34   50.44    5.29
   0   0 -34   43.17    6.98
   0   0  34   47.95    5.41
   0   0 -35    1.46    1.29
   0   0  35    4.59    1.78
   0   0 -35    4.05    2.23
   0   0  35    1.60    1.20
   0   0  36   22.16    3.74
   0   0  36   18.11    3.12
   0   0 -36   19.64    3.88
   0   0 -36   23.64    5.27
   0   0 -37    0.58    0.30
   0   0 -37    1.77    1.22
   0   0  37    0.66    0.73
   0   0  37    2.86    1.06
   0   0 -38   43.83    5.76
   0   0 -38   46.36    7.41
   0   0  38   44.92    5.38
   0   0  38   40.10    5.15
   0   0  39    2.68    1.37
   0   0 -39    1.64    1.47
   0   0 -39    1.14    1.25
   0   0  39    1.96    1.54
   0   0  40   25.60    4.39
   0   0 -40   24.15    5.25
   0   0  40   27.02    4.29
   0   0 -40   30.21    5.13
   0   0  41    0.36    0.95
   0   0 -41    0.17    0.98
   0   0  42    4.78    2.01
   0   0 -42    9.22    2.97
   0   0 -43    4.15    2.23
   0   0  43    3.71    2.00
   0   0 -44  289.92   16.74
   0   0  44  271.64   15.29
   0   0 -45   10.76    3.36
   0   0  45   15.02    4.26
   0   0 -46  288.13   17.33
   0   0  46  274.45   16.02
   0   0 -47    8.85    3.06
   0   0  47    8.02    2.97
   0   0  48   35.10    6.05
   0   0 -48   43.42    7.08
   0   0  49    0.24    1.16
   0   0 -49    3.83    2.00
   0   0 -50   13.20    3.91
   0   0  50   15.34    3.94
   0   0  51    1.08    2.34
   0   0 -51   -0.57    1.44
   0   0  52    4.54    1.48
   0   0 -52   10.83    3.96
   0   0 -53    3.02    2.27
   0   0  53    0.43    2.13
   0   0 -54   28.75    6.24
   0   0  54   21.30    5.11
   1   0   0    1.40    0.38
  -1   1   0    1.84    0.52
  -1   1   0    1.97    0.29
   0   1   0    1.49    0.26
   0   1   0    1.41    0.43
  -1   1   0    2.06    0.35
  -1   1   1    5.35    0.51
  -1   1  -1    2.75    0.67
  -1   1   1    2.97    0.58
  -1   1  -1    3.26    0.65
   1   0  -1    2.44    0.41
  -1   0   1    8.61    1.35
   0  -1  -1    2.89    0.41
  -1   1  -1    4.55    0.42
   0   1  -1    3.00    0.36
  -1   0  -1    4.83    0.93
   0   1  -1    3.63    0.54
  -1   0  -1    4.21    0.79
   1  -1  -1    3.18    0.36
  -1   1  -1    2.89    0.38
   0   1   1    3.02    0.51
  -1   0   1    3.59    0.67
   1   0   1    2.34    0.60
   0   1   1    1.79    0.54
   0   1  -1    1.83    0.54
   1   0   2    0.00    0.10
   1   0   2   -0.08    0.21
  -1   1   2    0.04    0.07
   1  -1  -2    0.07    0.09
  -1   1  -2   -0.03    0.02
  -1   0  -2    0.08    0.13
   0   1  -2    0.21    0.21
   1   0   2   -0.17    0.20
  -1   0  -2   -0.09    0.11
   1   0   2   -0.04    0.10
  -1   1  -2   -0.10    0.15
  -1   1  -2   -0.02    0.04
   0   1  -2    0.04    0.09
   1   0  -2    0.12    0.10
   0   1  -2    0.17    0.10
  -1   0  -2    0.18    0.21
   0   1  -2    0.07    0.10
   0   1  -2    0.04    0.02
   1  -1  -2   -0.29    0.14
   0  -1   2   -0.02    0.05
   1  -1  -2    0.02    0.03
  -1   1  -2   -0.10    0.13
  -1   1   3    0.46    0.17
   1   0   3    1.03    0.35
  -1   1  -3    0.32    0.11
  -1   1  -3    0.64    0.34
  -1   0  -3    0.57    0.51
   0  -1  -3    0.84    0.30
   1  -1  -3    0.95    0.29
   0   1  -3    0.69    0.20
   0   1  -3    0.68    0.37
   1   0   3    0.74    0.31
  -1   0  -3    0.53    0.21
   1  -1  -3    0.48    0.15
   1   0   3    0.35    0.34
   0  -1   3    1.50    0.29
   1   0  -3    0.72    0.21
  -1   0   3    0.24    0.09
   0   1  -3    1.13    0.32
  -1   1   3    0.76    0.20
   1  -1   3    0.87    0.30
   1   0  -3    0.05    0.18
  -1   1  -3    1.51    0.33
   0  -1   3    0.67    0.20
   0   1   3    0.11    0.09
  -1   1  -3    0.66    0.23
  -1   1   3    0.64    0.20
   1  -1  -3    0.84    0.30
  -1   0  -3    0.86    0.33
   1  -1  -3    0.41    0.14
  -1   0  -4    0.14    0.14
   0   1  -4    0.09    0.08
   0  -1  -4    0.15    0.15
  -1   1  -4    0.01    0.15
   0   1   4    0.06    0.01
  -1   0   4    0.19    0.13
   1   0   4    0.29    0.28
  -1   1   4    0.19    0.11
   0   1   4    0.15    0.12
   1   0  -4   -0.06    0.02
  -1   1  -4    0.25    0.22
  -1   1   4    0.11    0.05
  -1   0  -4   -0.04    0.25
   0  -1  -4    0.15    0.07
   1  -1   4   -0.02    0.09
   1   0   4   -0.17    0.43
   0  -1   4   -0.10    0.06
   0   1  -4    0.08    0.07
   0   1  -4   -0.04    0.17
  -1   1  -4    0.13    0.06
   1  -1  -4    0.16    0.09
   1  -1  -4   -0.19    0.19
  -1   0  -4    0.14    0.12
  -1   1  -4    0.06    0.16
  -1   1   4    0.07    0.11
   0   1  -4    0.05    0.05
   1   0  -4   -0.38    0.35
   0  -1   4    0.10    0.13
   0   1  -5    0.43    0.35
  -1   0   5    0.12    0.15
   1   0  -5   -0.10    0.13
   1  -1  -5    0.20    0.10
   0   1   5    0.21    0.16
   0   1  -5    0.13    0.13
   0  -1   5    0.15    0.12
   1   0  -5   -0.12    0.20
   0  -1   5    0.15    0.12
  -1   1   5    0.02    0.05
   1   0   5    0.10    0.55
   1   0   5    0.06    0.11
  -1   0  -5    0.28    0.18
   1  -1   5    0.22    0.15
   0  -1  -5   -0.09    0.03
  -1   1  -5   -0.04    0.12
  -1   1   5    0.21    0.11
  -1   1   5    0.00    0.02
  -1   1   5    0.05    0.06
  -1   0  -5   -0.02    0.16
   0  -1  -5   -0.02    0.07
  -1   1  -5   -0.14    0.18
  -1   1  -5    0.13    0.13
   1  -1  -5    0.14    0.09
   0   1  -5    0.31    0.16
   0   1  -5    0.00    0.03
   1   0  -5    0.22    0.13
  -1   1  -5    0.12    0.11
  -1   1  -5    0.00    0.04
  -1   0  -6    0.23    0.23
   1   0   6   -0.13    0.36
   0   1  -6    0.09    0.15
   0   1  -6    0.06    0.08
  -1   0  -6    0.40    0.16
   1  -1  -6    0.31    0.12
   1   0  -6   -0.06    0.09
  -1   1   6    0.19    0.10
   0  -1  -6    0.39    0.18
  -1   0  -6   -0.14    0.24
   1   0  -6    0.53    0.68
  -1   1  -6    0.12    0.14
  -1   1  -6    0.41    0.19
   0  -1   6    0.35    0.03
   1   0  -6    0.17    0.19
  -1   0   6    0.37    0.19
   1   0   6    0.07    0.06
   1  -1  -6    0.20    0.14
   0  -1  -6    0.29    0.21
  -1   1   6    0.27    0.17
   1  -1   6    0.08    0.03
   1  -1   6    0.43    0.26
  -1   1  -6    0.17    0.08
   0   1   6    0.25    0.20
   1   0  -6    0.12    0.13
  -1   1  -6    0.20    0.19
   1   0   6    0.05    0.17
   0  -1   6    0.39    0.12
   0  -1   6    0.04    0.10
  -1   1   6    0.00    0.07
   0   1  -6    0.11    0.12
   0   1  -7    1.38    0.46
   1   0  -7    0.66    0.32
   1   0  -7    0.27    0.17
  -1   1  -7    0.10    0.20
  -1   0  -7    0.86    0.37
   0   1   7    0.33    0.16
   0   1  -7    0.34    0.15
  -1   1  -7    0.29    0.32
  -1   1  -7    1.31    0.35
   1  -1  -7    0.38    0.19
   1   0   7    0.60    0.19
   1   0   7    0.52    0.27
  -1   0  -7    0.47    0.15
  -1   0   7    0.50    0.25
   0  -1  -7    0.57    0.31
   1  -1   7    0.46    0.34
   1   0   7   -0.19    0.22
   1   0  -7    0.65    0.37
  -1   1   7    0.40    0.11
   1   0  -7    1.02    0.35
   1  -1  -7    0.04    0.20
  -1   0  -7    1.29    0.97
   0  -1   7    0.36    0.32
   0   1   7    0.66    0.39
   1  -1  -7    0.55    0.18
  -1   1   7    0.19    0.12
  -1   0   7    0.73    0.24
   0  -1  -7    0.62    0.20
   0   1  -7    0.67    0.26
   1   0  -7    0.55    0.44
   0  -1  -7    0.58    0.22
  -1   1  -7    0.59    0.45
  -1   1   7    0.32    0.15
   0  -1   7    0.95    0.29
   0   1   8    0.38    0.32
  -1   0   8    0.27    0.16
   0  -1  -8    0.37    0.26
  -1   1  -8    0.30    0.13
  -1   0  -8    1.01    0.47
   0  -1  -8    0.09    0.06
   1   0  -8   -0.10    0.37
   1   0   8    0.08    0.22
   0  -1   8    0.68    0.52
  -1   1  -8    1.00    0.36
   1  -1  -8    0.07    0.04
   1  -1   8    0.53    0.66
   1  -1  -8    0.25    0.24
   1   0  -8    0.36    0.30
   1   0   8    0.08    0.13
   1   0  -8    0.69    0.33
  -1   1  -8   -0.19    0.24
  -1   0  -8    0.27    0.26
   0   1  -8    0.30    0.18
   0   1   8    0.19    0.13
  -1   0   8    0.35    0.14
  -1   0   8    0.03    0.06
  -1   1   8    0.93    0.33
   0  -1   8    0.63    0.25
   1   0   8   -0.05    0.31
   1  -1  -8    0.24    0.25
  -1   1  -8    0.66    0.26
  -1   1   8    0.24    0.08
  -1   1   8    0.40    0.19
  -1   0  -8    0.24    0.13
   1   0  -8   -0.02    0.05
   0   1  -8    0.40    0.14
   0   1  -8    0.11    0.04
   1   0  -9    3.80    1.16
  -1   1   9    3.47    0.70
   1   0  -9    6.82    1.03
   1  -1   9    4.72    0.47
  -1   1  -9    3.95    0.97
   1   0   9    4.47    0.95
  -1   1  -9    6.76    0.95
  -1   1   9    3.84    0.80
   0   1   9    8.75    1.36
  -1   0   9    4.82    0.44
   0  -1   9    3.02    1.11
   1   0   9    5.21    1.40
  -1   0  -9    2.95    0.48
   0   1  -9    8.11    1.23
   1  -1  -9    6.32    0.77
   1  -1   9    1.76    1.05
   0  -1  -9    5.62    0.95
  -1   0   9    6.67    0.95
   0  -1  -9    3.15    0.61
   0  -1   9    8.48    1.04
   0   1   9    3.66    0.50
   1   0  -9    3.16    0.64
  -1   0  -9    7.73    1.18
   1   0  -9    4.56    0.96
  -1   0  -9   11.28    2.24
   0   1  -9    4.66    0.77
   1  -1  -9    2.46    0.70
  -1   1  -9    3.06    1.06
  -1   0   9    8.90    0.91
   1  -1  -9    5.69    0.88
   0   1  -9    4.00    0.90
   1  -1 -10    1.15    0.35
   0  -1  10    2.38    0.55
  -1   0  10    1.02    0.33
   1   0 -10    1.09    0.58
   1  -1 -10    0.67    0.40
   1   0 -10    0.82    0.31
   0   1  10    0.95    0.25
   0   1 -10    0.69    0.33
  -1   1 -10    0.91    0.47
   1   0  10    0.56    0.38
  -1   1 -10    1.69    0.47
   0  -1 -10    1.01    0.37
  -1   0 -10    0.62    0.24
   0  -1 -10    1.73    0.54
   0  -1  10    0.76    0.53
   1   0 -10    1.93    0.60
   0   1  10    1.29    0.61
   1   0 -10    0.52    0.25
  -1   0  10    1.09    0.20
  -1   1  10    0.88    0.38
   1  -1  10    0.94    0.21
   1  -1  10    0.68    0.51
  -1   1  10    1.14    0.46
  -1   1 -10    0.66    0.46
  -1   0 -10    1.56    0.82
   1   0 -10    1.04    0.68
  -1   0 -10    1.57    0.53
   0   1 -10    1.29    0.60
   1   0  10    0.82    0.64
   0   1 -10    1.27    0.41
   1  -1 -10    0.68    0.25
  -1   0  10    0.65    0.41
   1   0 -11    2.98    0.71
   1  -1  11    2.07    0.77
  -1   0  11    7.30    0.94
   1   0  11    4.61    1.49
  -1   1 -11    6.00    0.97
   0  -1 -11    2.20    0.85
   0  -1  11    2.60    1.03
   1   0 -11    3.75    0.93
   1  -1 -11    1.47    0.85
  -1   0  11    5.16    0.50
  -1   1  11    4.08    0.89
  -1   0  11    3.23    0.87
   0  -1 -11    6.04    1.04
   1   0 -11    3.54    1.09
   1  -1 -11    5.65    0.82
  -1   0 -11    2.82    0.56
  -1   1 -11    6.12    1.13
   0   1 -11    6.69    1.31
  -1   0 -11    7.01    1.36
   1  -1 -11    3.02    0.92
   0   1 -11    4.42    1.18
   1  -1 -11    5.14    0.91
   1   0  11    2.80    0.81
   0  -1 -11    2.19    0.59
   0   1  11    8.34    1.39
  -1   1 -11    3.83    1.29
   1   0 -11    4.86    0.95
  -1   0 -11    6.42    1.84
  -1   1  11    3.96    0.89
   0   1 -11    3.75    0.75
   1  -1  11    1.86    1.20
   0  -1  11    4.88    0.89
   1   0 -11    4.82    1.23
   0  -1  12    0.23    0.15
   1   0 -12    0.33    0.24
   1   0 -12    0.43    0.53
  -1   1 -12    0.65    0.39
   1  -1 -12    0.78    0.31
   0   1 -12    0.61    0.49
   1   0 -12    0.29    0.07
  -1   1  12    0.28    0.24
   0   1 -12    0.60    0.55
   0  -1 -12    0.36    0.29
  -1   0  12    0.45    0.23
  -1   0  12   -0.07    0.10
   1   0 -12    0.30    0.31
   1   0  12    0.24    0.37
  -1   1  12    0.26    0.26
   0   1 -12   -0.01    0.11
   0   1  12    0.71    0.37
   1   0 -12    0.83    0.66
   1   0 -12    0.11    0.11
   1   0  12    0.55    0.35
   1  -1  12    0.08    0.56
   1  -1 -12    0.34    0.04
   1  -1  12    0.44    0.30
   1  -1 -12    0.04    0.52
  -1   1 -12    0.24    0.09
   0   1  12   -0.11    0.30
   1  -1 -12    0.69    0.47
  -1   0 -12    0.18    0.22
  -1   0 -12    0.37    0.18
  -1   0 -12    0.82    0.33
  -1   0  12    0.22    0.10
   0  -1 -12    0.25    0.19
  -1   1 -12    0.99    0.37
   0  -1 -12    0.66    0.56
   0  -1  12    0.67    0.33
   1  -1 -13    0.30    0.34
  -1   1 -13    0.81    0.44
  -1   0  13    2.42    0.39
   1   0 -13    1.25    0.61
   0  -1 -13    1.48    0.63
   1  -1 -13    1.26    0.73
   1   0 -13    1.74    0.52
  -1   1  13    1.58    0.71
   1   0 -13    1.84    0.78
   0   1  13    1.79    0.57
  -1   0 -13    2.88    1.01
  -1   0 -13    1.80    0.46
  -1   1  13    2.02    0.79
   1  -1 -13    2.02    0.68
   1  -1  13    0.42    0.29
   1   0 -13    1.35    0.63
   1  -1 -13    1.51    0.51
   0  -1 -13    1.34    0.44
   1   0  13    1.37    1.22
   0   1 -13    1.33    0.69
   1   0  13    1.44    0.65
  -1   1 -13    0.89    0.91
   0   1  13    1.20    0.66
   0  -1  13    2.94    0.85
  -1   0 -13    2.48    1.19
   0  -1 -13    0.51    0.41
  -1   0  13    2.35    0.64
  -1   1 -13    0.99    0.53
   1   0 -13    1.03    0.29
   0   1 -13    2.26    0.94
   0   1 -13    1.73    0.89
   1  -1  13    0.35    0.45
   0  -1  13    1.34    0.90
   1   0 -13    1.68    0.61
  -1   0  13    1.68    0.60
   1   0  14    1.75    0.98
   1   0  14    1.60    0.55
   0  -1  14    4.07    0.94
   1   0 -14    1.91    0.86
   1  -1  14    1.19    0.99
  -1   1  14    2.49    0.78
   1  -1 -14    1.38    0.72
  -1   1 -14    3.47    1.12
  -1   0  14    2.62    0.83
   0  -1 -14    1.79    0.57
  -1   1  14    1.80    0.67
   1   0 -14    2.09    0.79
  -1   0  14    3.07    0.45
  -1   0 -14    2.68    1.46
   1   0 -14    1.76    0.89
   1   0 -14    1.50    0.52
  -1   0 -14    1.55    0.46
   0  -1  14    1.80    0.91
   1   0 -14    1.34    0.53
   0   1 -14    2.14    0.86
  -1   1 -14    1.35    1.05
   0  -1 -14    2.74    0.87
   1  -1 -14    1.80    0.61
  -1   0 -14    2.36    0.93
   0   1  14    2.96    0.84
   1  -1  14    0.84    0.50
   0   1  14    2.08    0.81
   1  -1 -14    1.59    0.76
   0   1 -14    1.44    0.57
   1  -1 -14    2.23    0.61
  -1   1 -14    2.18    0.70
   0  -1 -14    1.34    0.54
  -1   0  14    3.61    0.87
   0   1 -14    2.15    0.97
   1   0 -15   14.58    2.28
  -1   0  15   28.64    1.37
   0  -1  15   24.37    2.51
  -1   0 -15   24.90    4.12
   0  -1 -15   15.78    3.01
  -1   1 -15   20.10    2.04
  -1   1  15   22.92    2.26
   1   0 -15   22.69    2.41
  -1   1 -15   16.88    3.05
  -1   1  15   19.55    2.28
   1   0  15   21.70    3.58
  -1   0 -15   18.36    1.63
   1   0 -15   17.76    2.40
   1  -1 -15   14.27    2.40
   0  -1 -15   10.98    1.57
   0   1 -15   18.96    2.00
   1   0 -15   15.52    1.78
   1  -1  15   15.05    3.06
   1   0 -15   18.90    3.00
   1  -1 -15   21.89    1.85
  -1   0 -15   27.80    2.88
   0   1  15   21.85    2.14
   1  -1 -15   13.03    2.47
   1  -1  15   10.07    1.38
  -1   0  15   23.18    2.42
   0   1 -15   22.97    2.75
   0  -1 -15   12.57    1.51
   1  -1 -15   20.45    2.09
   0   1 -15   21.55    1.37
   0   1  15   24.32    2.79
  -1   0  15   28.49    2.33
   1   0  15   17.54    1.89
   0  -1 -15   19.69    2.32
   0  -1  15   14.37    2.66
   0   1 -15   21.15    2.98
  -1   1 -15   23.05    2.59
   0   1 -16   13.54    2.20
  -1   0 -16   13.97    2.17
  -1   1  16   11.07    1.78
   0   1  16   11.48    2.19
   1  -1 -16   11.43    1.62
  -1   0  16   14.13    2.17
  -1   1 -16   20.99    2.69
  -1   0 -16   15.44    3.35
   0  -1 -16   11.47    2.78
  -1   1 -16   13.53    1.83
   1  -1 -16   12.16    1.40
   1   0 -16   15.69    2.15
   0  -1 -16   13.40    2.02
  -1   1  16   15.16    2.01
   0   1 -16    8.77    1.41
  -1   0  16   14.99    1.86
   1  -1  16    6.77    1.08
   0   1 -16   11.02    1.04
   1  -1  16    8.44    2.18
  -1   0 -16    8.83    1.22
  -1   0  16   14.87    1.10
   1   0 -16   14.12    2.73
   0   1 -16   12.38    2.35
   0  -1  16   15.28    2.02
   1   0 -16   10.06    1.77
   1  -1 -16    7.63    1.81
   1  -1 -16    7.60    1.59
  -1   1 -16   12.17    2.73
   0   1  16   12.33    1.81
   1   0  16   10.64    2.39
   0  -1  16    9.08    1.99
   1   0  16    8.36    1.22
   1   0 -16    7.73    1.44
   0  -1 -16    9.00    1.37
   0  -1 -16    9.41    1.45
   1   0  17   42.25    2.79
   0   1 -17   42.35    3.10
   1  -1  17   38.20    2.54
   1   0 -17   56.98    5.60
   0  -1  17   49.65    3.60
   1  -1 -17   49.02    3.43
   1  -1 -17   52.69    2.98
   0   1  17   60.98    3.98
   1  -1 -17   37.33    3.59
  -1   0 -17   61.72    6.65
   0  -1 -17   60.48    4.20
  -1   1 -17   70.41    4.78
   1  -1 -17   40.38    4.04
   1   0 -17   56.49    4.39
  -1   1 -17   45.66    5.26
   0  -1  17   33.29    3.85
  -1   1 -17   66.69    3.82
   0   1  17   73.51    5.22
   0  -1 -17   45.24    3.00
   1   0 -17   61.06    4.08
   0  -1 -17   40.42    2.75
  -1   1  17   49.23    3.50
  -1   0 -17   64.07    4.36
   0  -1 -17   57.27    5.75
  -1   0  17   80.07    2.47
  -1   0  17   72.38    4.44
   0   1 -17   51.60    2.23
   1   0  17   44.47    5.00
   1  -1  17   58.63    5.90
  -1   0 -17   43.47    2.75
   0   1 -17   48.38    4.02
   0   1 -17   51.91    4.83
   1   0 -17   45.47    3.26
  -1   1  17   40.45    3.38
  -1   0  17   78.14    4.22
  -1   0 -18    5.12    1.72
   0   1 -18    4.71    1.66
  -1   1  18    5.75    1.56
   1   0 -18    2.92    1.03
  -1   1 -18    6.55    1.48
   0   1  18    4.15    1.26
   1  -1  18    1.80    0.65
  -1   1 -18    6.01    2.43
   0   1 -18    3.13    0.65
   1  -1  18    2.42    1.39
  -1   1  18    4.08    1.27
   1   0  18    2.21    1.43
   0   1 -18    3.79    1.61
   0   1  18    5.83    1.91
  -1   0  18    5.95    1.40
   1   0  18    2.89    0.82
   0  -1  18    3.85    1.44
  -1   0  18    6.47    0.86
   0  -1 -18    3.69    1.82
  -1   0 -18    2.51    0.71
   1   0 -18    5.85    2.22
   0  -1  18    2.82    1.26
   0   1 -18    2.21    0.94
   1  -1 -18    5.55    1.09
  -1   1 -18   13.47    2.30
   1   0 -18    6.42    1.72
  -1   0 -18    3.73    1.83
   1   0 -18    4.58    1.50
   1  -1 -18    3.95    1.15
   1  -1 -18    2.89    1.21
  -1   0  18    6.44    1.86
   1  -1 -18    3.39    1.45
   0  -1 -18    5.57    1.62
   0  -1 -18    2.34    0.86
   1  -1 -18    2.10    0.95
  -1   0 -19   84.90    4.05
   1  -1  19   94.59    7.66
   1   0  19   70.13    3.62
   1  -1 -19   81.64    7.22
   1  -1 -19   72.99    5.28
   0   1 -19   87.24    4.64
  -1   1  19   89.38    5.00
  -1   1 -19  106.73    6.25
  -1   0  19  105.23    5.55
   0   1 -19   99.12    7.15
   1  -1 -19   97.05    4.38
   0   1  19   90.02    5.27
   0  -1  19   75.05    5.79
  -1   0  19  109.70    3.10
  -1   1 -19  100.50    5.01
   0  -1 -19   88.70    5.42
  -1   0 -19   98.75    8.87
   1   0 -19   90.95    5.45
  -1   1  19   81.66    5.05
   1   0 -19   83.45    4.42
  -1   0 -19  101.95    5.91
  -1   1 -19   85.41    7.52
   0  -1 -19   79.77    4.29
   0  -1 -19   89.17    7.83
   1  -1 -19   77.39    5.49
   1   0 -19   86.73    5.53
   0  -1  19   91.24    5.23
   0   1  19  106.76    6.58
   1   0 -19   86.55    7.44
   0   1 -19   93.95    6.00
   1  -1  19   69.86    3.28
  -1   0  19  111.87    5.36
   1  -1 -19   87.18    4.94
   1   0  19   76.26    6.63
   1  -1 -20    0.33    0.35
   0  -1  20    1.20    0.91
   1  -1  20    0.55    0.39
   1   0 -20    3.51    1.33
  -1   0 -20    1.37    0.66
  -1   0  20    2.32    0.61
  -1   0  20    2.25    1.36
   1  -1 -20    0.30    0.80
   0   1  20    1.67    1.11
   1   0 -20    1.44    0.97
   0   1  20    1.80    1.22
   1   0 -20    2.59    1.79
   1  -1 -20    1.10    0.82
   1  -1 -20    1.66    0.85
   1  -1  20    0.58    0.75
   0   1 -20    1.77    0.86
   0  -1 -20    2.56    1.02
  -1   0  20    1.92    0.96
   1   0 -20    0.21    0.30
  -1   1 -20    3.09    1.13
   1   0  20    1.70    1.32
   0   1 -20    2.99    1.63
  -1   1  20    2.59    1.49
  -1   1 -20    3.77    1.68
  -1   0 -20    3.82    1.59
  -1   1  20    4.47    1.68
   1  -1 -20    3.28    0.91
  -1   1 -20    2.95    1.94
   0   1 -20    2.33    1.55
  -1   0 -20    0.25    1.17
   1  -1  20    1.89    0.80
   0  -1 -20    0.27    0.26
   0  -1 -20    2.71    1.81
   0  -1  20    5.09    1.52
  -1   0  21   37.70    3.29
   0   1 -21   25.15    2.68
   0  -1 -21   32.10    3.52
  -1   0 -21   29.84    3.38
  -1   1  21   27.70    3.06
   1   0 -21   27.30    4.44
   0  -1  21   27.30    3.08
  -1   1  21   24.08    2.94
  -1   0 -21   27.76    2.58
  -1   1 -21   31.89    3.05
   1  -1 -21   29.93    2.62
   1  -1  21   30.88    3.20
   1  -1 -21   27.75    3.40
  -1   0 -21   34.84    5.57
   1   0  21   23.92    3.98
   1  -1 -21   27.66    3.17
  -1   1 -21   28.62    4.63
   0  -1  21   21.15    3.20
   0   1 -21   27.17    3.43
   1  -1 -21   28.69    4.60
   1  -1  21   28.30    4.35
   0   1  21   38.81    3.57
   1  -1 -21   29.27    3.07
  -1   0  21   35.35    3.53
  -1   1 -21   35.61    3.95
   0   1  21   38.41    4.25
  -1   0  21   37.68    1.90
   0   1 -21   31.04    4.24
   0  -1 -21   25.16    2.61
   1   0 -21   27.09    2.65
   0  -1 -21   31.80    5.03
   1   0 -21   27.20    3.34
  -1   0 -22    5.30    1.65
   1   0 -22    2.96    1.40
   1  -1 -22    2.36    1.26
   1  -1 -22    4.24    1.17
   0  -1  22    2.82    1.41
   0  -1 -22    4.29    2.16
  -1   1  22    3.29    1.28
  -1   0  22    6.10    1.84
   0   1 -22    4.14    1.84
   1  -1 -22    3.21    1.06
   1  -1 -22    3.90    2.12
   0  -1 -22    5.29    1.76
   0  -1  22    3.73    1.55
   0   1  22    5.06    1.83
  -1   1 -22    7.52    2.23
  -1   0 -22    5.41    2.17
  -1   0  22    5.13    1.44
   1   0  22    3.28    1.15
   1   0  22    2.56    1.44
   1   0 -22    3.30    1.29
  -1   0  22    5.04    0.92
   0   1 -22    3.62    1.07
  -1   0 -22    3.47    1.05
   0  -1 -22    3.54    1.18
  -1   1 -22    4.33    1.35
   0   1 -22    3.72    1.47
   1  -1  22    2.52    1.29
   1  -1  22    4.07    1.25
   0   1  22    5.43    1.61
  -1   1  22    5.08    1.67
  -1   1 -22    5.75    2.25
   1   0 -22    3.55    1.20
  -1   1 -23   30.05    5.00
   0   1  23   44.28    4.64
   0  -1 -23   37.57    3.94
   1   0  23   21.98    3.71
  -1   0  23   43.08    2.24
   1   0 -23   36.16    4.03
  -1   1 -23   35.50    3.44
   1  -1  23   30.00    4.85
  -1   1 -23   37.88    4.28
   0  -1 -23   29.01    2.97
   1  -1 -23   28.30    2.80
   1   0  23   19.73    2.81
   1   0 -23   32.81    3.05
   0   1 -23   31.52    4.54
   1  -1 -23   25.98    3.06
   0  -1  23   22.15    2.91
  -1   0  23   44.39    4.16
  -1   0 -23   31.86    5.53
   1   0 -23   31.50    5.01
  -1   0 -23   29.07    3.58
   0  -1  23   20.49    3.16
   0   1 -23   23.64    2.68
  -1   0 -23   27.59    2.84
   1  -1 -23   22.57    3.23
  -1   1  23   21.80    2.88
   1  -1  23   32.47    3.51
   1  -1 -23   26.94    4.90
   0   1  23   36.69    3.94
   0  -1 -23   32.09    5.27
  -1   1  23   22.21    2.90
   0   1 -23   27.82    3.71
  -1   0  23   45.06    3.85
  -1   0  24   12.22    2.26
  -1   1  24    9.72    2.05
  -1   0  24   14.52    2.88
   1   0 -24   13.38    2.76
  -1   1 -24   13.80    2.33
  -1   0 -24    9.69    1.79
   0  -1 -24   12.81    3.49
  -1   1 -24   19.94    3.72
   1   0 -24   12.28    2.04
   0  -1 -24   10.29    1.92
   0  -1  24    8.35    2.03
   0   1  24   12.54    2.51
   1  -1 -24   10.94    1.92
   1  -1 -24   10.02    3.14
   0   1 -24   10.36    1.91
   0   1 -24   10.63    2.77
   1  -1 -24    9.30    2.15
   1  -1  24    9.55    2.95
  -1   1  24   13.41    2.57
  -1   0  24   12.61    1.42
  -1   1 -24   17.43    4.08
   0  -1 -24   12.84    2.97
   0   1 -24   11.69    2.83
   1   0 -24   15.10    3.73
  -1   0 -24   12.15    2.68
  -1   0 -24   14.45    3.80
   0   1  24   13.95    2.83
   1   0  24    7.60    1.73
   1   0  24    9.18    2.55
   1  -1  24   11.23    2.51
   1  -1 -24    9.65    2.07
   0  -1  24   11.11    2.31
  -1   1 -25   89.34    6.71
   0   1  25  104.59    7.32
  -1   1  25   69.23    5.27
  -1   0  25  101.65    6.07
  -1   0 -25   74.63    4.93
   1  -1  25   81.65    7.59
  -1   1  25   76.20    3.58
   1  -1  25   85.00    6.45
  -1   0  25   92.34    3.44
   0  -1 -25   71.63    5.13
  -1   0  25   99.70    6.46
  -1   0 -25   84.06    9.21
   1   0 -25   77.06    8.02
   1   0 -25   78.14    4.95
   1   0  25   58.13    6.33
  -1   1 -25   82.85    8.56
   1  -1 -25   74.50    5.59
   1  -1 -25   77.01    8.42
   1  -1 -25   73.94    4.68
   0   1  25  100.68    6.31
   1   0  25   58.91    5.04
  -1   1  25   68.46    5.18
   0   1 -25   74.33    6.36
   0  -1  25   61.87    5.59
   0  -1 -25   88.46    6.31
   0  -1  25   72.39    5.39
   1   0 -25   82.34    6.50
   0   1 -25   80.12    7.49
  -1   0 -25   74.60    5.96
   0   1 -25   68.37    4.74
   1  -1 -25   62.93    5.42
  -1   1 -25   88.95    5.56
   0  -1 -25   84.14    9.07
   0  -1 -26    2.99    1.25
  -1   0  26    4.12    0.98
   1   0 -26    4.62    1.43
  -1   0  26    5.45    2.21
   0   1 -26    3.14    1.23
   0  -1 -26    7.09    2.15
  -1   1 -26    6.59    2.67
  -1   0 -26    5.46    2.51
  -1   0 -26    2.79    1.76
   1   0 -26    5.16    2.45
   1  -1 -26    4.91    1.71
   1   0  26    2.10    1.04
   0   1 -26    5.29    2.14
  -1   1 -26    8.24    2.78
   1  -1 -26    4.72    1.47
  -1   1 -26    6.99    1.86
   0   1 -26    3.60    2.00
   1   0  26    2.36    1.06
   0   1  26    5.31    2.03
   0  -1 -26    4.19    2.56
   1  -1 -26    3.51    2.07
   0   1  26    7.93    2.29
  -1   1  26    5.75    1.19
  -1   0 -26    3.70    1.24
   0  -1  26    3.70    1.44
  -1   1  26    4.82    1.50
   1  -1 -26    3.11    1.52
   1  -1  26    5.69    2.16
   1   0 -26    3.97    1.92
   0  -1  26    4.74    1.70
   1  -1  26    1.46    1.04
  -1   1  26    6.18    2.06
  -1   0  26    4.28    1.50
  -1   0  27   63.89    5.06
  -1   1 -27   54.98    7.12
   0   1 -27   57.13    5.81
  -1   0 -27   64.59    8.34
   1  -1 -27   54.63    5.12
   0  -1 -27   49.47    4.66
   0   1  27   62.77    5.79
   1   0 -27   60.01    4.44
   1   0 -27   63.97    7.60
  -1   0 -27   60.80    5.61
   0   1 -27   54.66    4.46
   0  -1 -27   61.54    5.57
   0  -1 -27   60.88    8.12
  -1   1 -27   59.18    4.78
  -1   0  27   65.47    5.36
   1   0  27   45.62    4.72
   0  -1  27   51.04    4.84
  -1   1 -27   61.56    5.85
   1  -1  27   58.21    6.56
  -1   0 -27   57.85    4.68
   1  -1 -27   55.34    4.24
   1  -1 -27   58.76    7.89
  -1   1  27   49.76    4.73
  -1   0  27   60.83    2.88
   0   1  27   54.02    5.35
   1  -1  27   55.27    5.05
   0   1 -27   61.56    6.69
   1   0 -27   59.48    5.63
   0  -1  27   47.67    4.95
   1  -1 -27   53.16    5.24
   1   0  27   52.94    6.27
  -1   1  27   52.58    3.12
  -1   1  27   48.88    4.55
  -1   0 -28    2.93    1.61
   0  -1 -28    3.60    2.26
  -1   0  28    1.97    1.22
   1  -1 -28    2.93    1.97
   0   1  28    3.67    1.56
   1   0 -28    3.15    1.68
  -1   1 -28    2.23    1.75
   0  -1 -28    2.13    1.33
   0  -1 -28    0.77    0.68
   1   0 -28    1.00    0.33
   0  -1  28    2.80    1.30
   1  -1 -28    1.34    0.77
   0   1 -28    1.44    1.45
  -1   1  28    1.87    1.07
  -1   0 -28    1.64    1.07
   0   1 -28    1.62    1.01
  -1   1 -28    3.32    2.20
  -1   1  28    4.02    1.73
  -1   0 -28    1.97    1.72
   0   1 -28    2.03    1.85
  -1   1 -28    2.05    1.09
   0   1  28    1.87    1.41
   1   0  28    0.18    0.69
   1  -1 -28    1.68    1.14
  -1   1  28    2.82    0.84
  -1   0  28    1.27    0.58
   0  -1  28    1.22    1.03
   1  -1 -28    0.23    0.27
   1   0 -28    3.78    1.80
   1   0  28    3.15    1.84
  -1   0  28    1.12    0.59
   1  -1  28    0.24    0.92
   1  -1  28    1.23    0.94
   0   1 -29   13.34    2.36
   1  -1 -29   11.76    2.06
   1   0  29    9.75    2.58
   0  -1  29   13.89    2.54
   1  -1  29   11.81    3.04
   1  -1  29   10.57    2.31
  -1   0 -29   12.07    3.53
   1   0 -29   11.57    2.15
   0  -1  29   12.65    2.69
   1   0  29    9.22    2.49
  -1   0  29   13.98    2.41
  -1   1  29   11.50    2.44
   0  -1 -29   11.62    2.59
   0   1  29   12.46    2.54
   0  -1 -29   12.33    4.04
  -1   0 -29   12.21    2.69
   0   1  29   11.93    2.68
   1   0 -29   11.44    2.90
  -1   1 -29   10.16    2.11
   1  -1 -29    9.31    3.37
  -1   0  29   15.67    2.67
  -1   1 -29    9.70    3.18
  -1   1 -29    9.87    2.65
  -1   0  29   12.07    1.33
   0   1 -29   12.06    2.69
   1  -1 -29   10.42    2.53
  -1   1  29    9.25    2.05
   0  -1 -29    9.59    2.13
   0   1 -29   13.72    3.37
   1  -1 -29   10.58    2.47
   1   0 -29   11.04    3.11
  -1   1  29   10.90    1.47
   0  -1  30    0.49    0.75
   0  -1 -30    0.66    0.32
   0  -1  30    1.56    0.71
   1   0 -30   -0.01    0.56
   0   1 -30    0.05    0.69
  -1   0  30    0.80    0.41
  -1   0 -30    2.28    2.20
   1  -1 -30    1.49    1.29
   1   0  30    1.03    1.07
  -1   1  30   -0.44    0.57
   0   1 -30    1.76    1.00
  -1   0 -30    0.85    0.66
   1  -1  30    0.35    0.41
   0   1  30    0.65    0.53
   0   1  30    1.40    1.06
   1  -1 -30    1.39    1.31
   0  -1 -30    1.19    0.92
   1   0  30    1.59    1.23
   1   0 -30   -0.02    0.42
   1  -1 -30    0.79    0.31
  -1   1  30    0.60    0.36
   1  -1  30    0.35    0.90
   1   0 -30   -1.12    0.65
  -1   1  30    0.77    0.24
  -1   1 -30    0.99    0.86
  -1   1 -30    0.60    0.73
   0  -1 -30    0.46    1.30
   1  -1 -30    2.22    1.11
  -1   0  30    0.48    0.59
  -1   0  30    1.03    0.96
  -1   1 -31    4.01    1.75
  -1   0  31    5.94    1.87
   0   1  31    3.43    1.09
   0  -1 -31    3.69    1.48
  -1   1  31    4.11    1.54
   0  -1  31    2.46    0.41
   1  -1 -31    1.62    1.62
  -1   0 -31    5.66    3.03
   1   0 -31    4.12    1.95
  -1   1 -31    3.48    2.03
   1   0  31    6.40    2.29
  -1   0  31    5.60    1.46
   0   1  31    3.39    1.61
   0  -1  31    5.85    2.10
  -1   0 -31    5.72    2.11
   0   1 -31    4.95    1.65
   0  -1 -31    3.45    1.49
   0   1 -31    4.05    1.79
  -1   1  31    4.43    1.00
   1   0 -31    4.21    1.48
   1   0  31    3.55    1.55
   0  -1 -31    4.06    2.56
   1  -1  31    2.91    1.51
   0   1 -31    3.59    1.51
   1  -1 -31    2.25    1.35
   1  -1  31    3.06    1.57
   1  -1 -31    5.46    1.83
   1   0 -31    1.76    1.43
  -1   1  31    4.20    1.70
   1  -1 -32    3.88    2.37
   1   0 -32    4.96    2.24
   1  -1  32    4.21    1.89
   0  -1 -32    6.52    2.14
   0  -1 -32    4.82    1.76
  -1   1  32    2.67    1.41
   1   0  32    3.27    1.60
  -1   0  32    6.23    2.11
   1  -1 -32    5.61    2.06
  -1   0  32    3.57    1.34
   0   1 -32    3.84    1.81
   1   0  32    2.29    1.55
   0   1  32    3.79    1.68
   0  -1  32    2.44    1.09
   0   1 -32    2.99    1.02
   1   0 -32    5.95    2.09
  -1   1  32    4.78    1.82
  -1   1 -32    6.54    2.61
   0   1 -32    4.05    2.14
  -1   1  32    3.47    0.78
   1  -1  32    2.82    1.58
   0   1  32    3.53    1.66
   0  -1  32    4.33    1.56
   0  -1 -32    7.34    3.34
   1   0 -32    3.54    1.66
  -1   0 -32    1.86    0.70
  -1   1 -32    3.20    1.92
  -1   0 -32    6.02    2.16
   0  -1  33    9.74    2.41
   0  -1  33    8.19    2.32
   1   0 -33   12.86    3.13
   0   1 -33   14.72    3.90
   0  -1 -33   13.05    4.26
   1   0  33    9.64    2.52
  -1   0 -33   15.66    4.84
   0   1  33   13.77    2.80
   1   0  33   10.33    2.76
  -1   1  33    9.63    2.50
   0  -1 -33   13.04    3.23
  -1   1 -33   13.92    3.87
   1  -1  33   10.41    2.54
  -1   1  33   10.74    2.36
   0   1  33   15.71    3.25
   0   1 -33   12.21    2.34
   1  -1 -33   13.09    4.03
   0  -1 -33   14.41    3.05
  -1   0  33   14.96    2.80
  -1   1 -33   12.64    3.03
   1  -1  33   12.59    3.29
   1  -1 -33    9.83    2.59
   0   1 -33   13.33    3.23
   1   0 -33   13.32    3.85
  -1   0 -33   14.19    3.21
   1   0 -33   13.20    2.37
  -1   0  33   15.66    2.66
  -1   0  34    2.40    1.35
  -1   1  34    0.70    0.59
   1   0 -34    0.61    0.95
   1   0  34    0.72    0.32
   1   0  34    1.05    1.29
   1  -1 -34    1.10    1.97
   1  -1  34    0.76    1.29
   0   1  34   -0.05    0.38
  -1   0 -34    2.85    2.22
   1  -1  34    0.27    0.61
   1  -1 -34    0.58    0.27
   0  -1  34    1.27    0.52
   0   1 -34    1.25    1.08
  -1   0  34    0.46    0.49
   0  -1 -34    2.22    2.27
   0  -1 -34    1.29    1.42
   1   0 -34    0.09    1.19
  -1   1 -34    3.09    2.24
   0  -1  34    0.74    1.27
  -1   1  34   -0.55    0.63
   0   1  34    1.63    0.76
  -1   1 -34    0.51    0.75
   0   1 -34    1.50    1.37
   1   0 -34   -0.36    0.59
   0   1 -34   -0.35    0.61
  -1   0 -34    0.14    0.71
   0  -1  35   13.23    2.91
  -1   0  35   10.83    2.24
  -1   0 -35   15.76    4.51
  -1   1 -35   13.75    3.52
   0  -1 -35    9.59    2.71
   0   1  35   12.55    3.00
   1   0  35    9.19    2.41
   1  -1 -35   12.34    4.10
  -1   1  35    9.18    2.48
   1  -1  35    9.64    2.55
   0   1 -35   13.01    3.35
   0   1 -35    8.79    2.11
   1   0 -35    9.69    3.03
   1  -1 -35   12.35    3.14
  -1   1  35   12.09    2.63
   1   0 -35   10.03    2.29
   0  -1 -35   12.98    4.06
   0  -1  35   12.12    2.84
  -1   0 -35   15.08    3.33
   1   0 -35   11.70    2.69
   1  -1  35   13.21    3.27
   0   1  35   10.84    2.82
  -1   0  35   11.09    2.85
  -1   1 -35   10.75    3.27
   1   0  35   13.04    3.51
   0   1 -35   14.05    3.22
   0   1  36    0.73    1.22
  -1   0 -36    2.61    1.84
   1   0  36    2.97    1.60
   1   0  36    1.03    1.04
   1   0 -36    1.72    1.27
  -1   0  36   -1.34    1.13
   0  -1 -36    1.05    1.81
   0   1 -36   -1.08    0.57
   0  -1  36    0.34    0.19
   0   1 -36    2.02    1.80
   0  -1  36    1.94    0.95
  -1   1 -36    1.01    1.43
   0  -1 -36    0.10    0.31
   0   1  36   -0.10    0.78
   1  -1 -36    1.26    0.45
   1   0 -36    1.08    1.16
   1  -1  36    0.08    0.76
   1  -1  36    0.36    0.54
  -1   0  36    0.79    0.78
  -1   1  36    0.97    0.49
   1   0 -36   -0.38    1.22
   0   1 -36    0.10    0.65
  -1   1 -36   -0.79    0.56
  -1   1  36    1.42    1.20
   1  -1 -36    1.36    1.36
  -1   0 -36    1.75    0.36
   0   1  37    1.51    0.93
   1   0  37    0.40    0.60
   0   1 -37    1.52    1.15
  -1   1 -37    0.06    0.72
   1  -1 -37    0.38    0.75
  -1   1 -37    1.41    0.84
  -1   0 -37    1.02    1.40
  -1   0  37    1.55    0.93
  -1   0  37   -0.54    0.48
   0  -1 -37    0.28    1.14
   1   0 -37   -0.04    0.91
   0   1 -37    1.78    1.74
   0  -1 -37    1.59    1.52
   1  -1 -37    1.94    1.71
   0  -1  37    0.31    0.66
   1  -1  37    2.11    1.80
   1   0 -37    1.00    1.13
   0   1  37    2.40    1.68
  -1   1  37    0.77    0.80
  -1   0 -37    0.65    1.88
   1   0  37    4.01    1.91
  -1   1  37    0.21    0.51
   1  -1  37   -0.93    1.08
   0  -1  37    1.32    1.32
   0   1 -38    1.51    1.36
   1   0  38    1.49    0.94
  -1   0  38    3.56    2.00
  -1   1  38    0.68    0.28
   1  -1  38    0.15    0.78
   1  -1 -38    2.94    1.94
   0  -1  38    2.23    1.31
   1  -1  38    1.27    0.91
   0  -1 -38    2.91    1.53
   0  -1  38   -0.64    1.16
  -1   1 -38    1.30    1.05
  -1   0 -38    0.30    0.94
  -1   0 -38    0.29    1.08
  -1   1 -38    1.86    0.94
   1   0 -38    1.98    1.68
   0   1  38    1.32    1.28
  -1   1  38    0.44    0.78
   1  -1 -38    1.19    1.08
   0  -1 -38    2.26    1.51
   1   0  38   -0.53    0.44
   0   1  38   -0.17    0.65
   1  -1  39    2.86    1.59
   1   0  39    0.92    1.10
  -1   1  39    1.22    1.00
   0   1  39    2.61    1.64
  -1   1 -39    3.93    2.20
   0  -1  39    1.25    1.06
   1  -1 -39    2.32    1.45
   1  -1 -39    4.35    2.89
   0  -1 -39    1.34    0.62
  -1   0  39    3.93    2.20
   1   0 -39    1.68    1.33
   1   0  39    0.60    1.50
  -1   0 -39    2.02    1.40
   0  -1 -39    1.86    0.54
  -1   0 -39    3.08    2.51
   0   1  39    2.04    1.34
   1  -1  39    3.26    1.88
   0   1 -39    0.84    1.30
  -1   1 -39    2.10    1.16
  -1   0 -40    8.01    3.32
   1   0  40    4.34    1.87
   0   1  40    7.97    2.73
   1  -1  40    6.21    2.31
  -1   0  40    8.96    3.16
   1  -1  40    6.43    2.33
   0  -1  40    5.21    2.26
   1   0  40    7.16    2.63
   0  -1 -40    5.25    2.45
   1   0 -40   10.73    3.57
   0  -1 -40    7.71    2.74
   0   1  40   11.12    3.25
  -1   1 -40    8.91    3.25
  -1   1 -40    9.50    3.30
  -1   1  40    6.53    2.45
   1  -1 -40    8.90    2.98
  -1   0 -40    6.50    2.82
   0   1 -40    6.96    2.23
   1  -1  41   23.86    4.58
   0  -1  41   15.48    3.56
  -1   0  41   27.40    4.61
   1   0 -41   23.49    4.65
  -1   0 -41   20.17    5.76
   1  -1  41   23.20    4.75
   0   1 -41   17.73    4.27
   0  -1 -41   21.10    5.57
   1   0  41   13.82    3.51
   0   1  41   28.39    4.57
   1   0  41   14.63    3.35
  -1   1 -41   24.46    5.11
  -1   1  41   16.04    3.50
  -1   0 -41   17.83    3.83
   1  -1 -41   16.42    4.05
   0   1  41   27.52    4.43
   0  -1 -41   21.00    4.42
   1  -1 -42    8.59    2.96
  -1   0 -42    7.52    2.78
  -1   0  42    5.95    2.37
   1   0 -42    8.54    3.21
   0  -1 -42    8.53    3.09
   0  -1 -42    7.89    3.60
   1   0  42    3.52    1.96
   0  -1  42    5.75    2.28
   1  -1  42    4.23    2.19
  -1   1 -42    7.48    2.88
   0   1 -42    8.29    3.15
   0   1  42    7.01    2.88
   0   1  42    7.89    2.46
  -1   0 -42    1.49    0.92
   1   0  42    3.79    2.17
  -1   1  42    3.42    1.87
   1   0 -43   25.58    5.11
   0  -1  43   15.62    3.86
  -1   0  43   27.64    4.60
   0   1 -43   23.36    4.92
   1  -1  43   26.28    4.94
   0  -1 -43   26.29    5.39
  -1   0 -43   23.20    4.76
   1  -1 -43   19.86    4.42
   0   1  43   27.02    5.10
  -1   1 -43   22.69    4.91
  -1   1  43   17.27    3.90
   1   0  43   21.14    4.48
   1   0  43   19.23    4.40
  -1   1  44    3.29    2.38
   0  -1 -44    4.50    1.79
   0   1  44    4.57    2.33
  -1   0  44    2.03    1.82
   1  -1  44    4.40    2.38
   0  -1  44    4.09    2.33
  -1   1 -44    5.74    2.44
   0   1 -44    3.39    1.63
  -1   0 -44    3.61    1.94
   1  -1 -44    3.46    1.96
   1   0  44    4.16    1.79
   1   0 -44    6.33    2.69
   1   0 -45   17.69    4.30
  -1   1  45    9.96    3.43
   0   1 -45   14.50    3.59
   1  -1 -45   14.43    3.74
   1  -1  45   19.79    4.73
   0  -1 -45   18.07    4.28
   0   1  45   24.95    4.93
  -1   1 -45   21.10    4.79
   0  -1  45   15.13    3.70
  -1   0  45   21.24    4.43
   1   0  45   12.03    3.58
  -1   0 -45   16.30    4.18
   1  -1  46    3.02    2.33
  -1   1  46    4.62    2.51
  -1   0 -46    4.48    2.52
   0   1  46    5.44    2.43
  -1   0  46    1.18    1.31
   1   0 -46    2.76    2.06
   0  -1  46    2.97    1.81
   0   1 -46    1.84    2.03
   1   0  46    2.51    1.56
   0  -1 -46    3.04    1.91
   1  -1 -46    4.64    2.70
  -1   1 -46    0.67    1.49
   0  -1 -47    4.76    2.36
  -1   1  47   -0.31    1.48
   1  -1 -47    3.07    1.78
   1   0 -47    5.32    3.18
   0  -1  47    4.83    2.44
  -1   0  47    3.98    1.73
   0   1  47    8.78    3.23
   0   1 -47    4.63    2.12
  -1   1 -47    2.26    1.89
   1  -1  47    2.85    2.25
   1   0  47    3.88    1.88
  -1   0 -47    1.64    1.98
   0   1 -48    4.98    2.63
   0  -1  48    3.42    2.49
   1  -1 -48    9.85    3.87
  -1   0 -48    3.86    2.24
   1   0  48    2.50    0.83
   0  -1 -48    5.67    2.43
   1  -1  48    5.32    2.29
  -1   1 -48    3.70    1.70
  -1   1  48    3.77    2.04
  -1   0  48    3.58    2.42
   0   1  48    4.79    2.33
   1   0 -48   -0.16    1.52
  -1   0  49   15.03    4.56
   1  -1  49   11.52    3.51
   0   1  49   10.70    3.52
   0   1 -49   10.03    3.97
   1  -1 -49    8.50    3.44
   0  -1 -49   14.90    3.99
   1   0  49    6.89    2.91
  -1   0 -49    6.14    2.69
   1   0 -49   13.29    4.16
  -1   1 -49   11.32    3.93
   0  -1  49    4.27    2.28
  -1   1  49    3.76    2.60
   0   1  50    7.52    2.47
  -1   0  50    7.05    2.95
  -1   1 -50    5.17    3.65
   1   0 -50    2.14    1.39
  -1   0 -50    1.38    0.68
   1  -1  50    4.55    2.63
   0   1 -50    1.10    1.53
   1  -1 -50    2.26    1.81
   0  -1  50    1.46    1.20
   1   0  50    3.10    2.71
   0  -1 -50    4.60    2.40
  -1   1  50    1.03    1.42
   1   0  51    4.12    1.90
   0   1 -51    8.64    3.35
   0  -1 -51    8.04    3.36
   0   1  51    9.01    3.62
  -1   1 -51   13.01    4.67
   1  -1  51   11.07    4.45
   1  -1 -51    5.71    2.75
  -1   0 -51    9.80    3.64
   0  -1  51    7.06    3.55
  -1   0  51    9.30    3.33
   1   0 -51    7.98    3.10
  -1   1  51    7.18    3.04
  -1   1 -52   -0.47    1.45
  -1   0  52    2.40    2.17
   1   0 -52    0.76    1.34
   0   1 -52   -5.06    2.65
   1   0  52   -0.77    1.07
  -1   0 -52   -1.61    2.59
   0   1  52    2.96    1.72
   0  -1 -52    3.80    2.00
  -1   1  52    0.22    2.32
   0  -1  52    1.25    1.75
   1  -1  52    0.96    1.79
   1  -1 -52    0.32    1.69
   0   1 -53    5.86    3.38
  -1   0 -53    1.26    1.28
   1  -1  53    2.36    1.30
   1   0 -53    3.27    1.35
   1   0  53    4.71    2.87
  -1   1 -53    2.10    1.84
  -1   1  53    4.21    2.66
   0   1  53    3.12    1.88
   0  -1  53    2.01    1.86
  -1   0  53    4.63    2.47
   0  -1 -53   -0.28    0.56
   1  -1 -53    3.28    2.07
  -1   1  54    3.17    2.82
  -1   0 -54   -1.43    2.10
   0  -1 -54    0.86    2.33
   1  -1 -54    0.81    1.76
   0   1  54    0.67    2.29
   1   0  54   -1.75    1.24
  -2   1   0   20.23    1.24
   1   1   0   18.03    1.24
  -1   2   0   16.13    0.94
   1   1   0   15.41    1.45
   1  -2   0   17.74    0.77
   2  -1   0   16.67    1.19
   1  -2   0   18.35    1.49
   2  -1   0   17.09    1.12
  -1  -1   0   18.31    1.52
   1  -2   0   17.70    1.19
  -1  -1   0   17.51    1.40
  -1   2   0   16.58    1.05
  -1   2   0   18.19    1.63
  -1   2   0   16.61    0.74
  -1  -1   0   17.28    1.95
  -1  -1   0   18.35    1.21
   2  -1  -1  395.51    5.75
   1  -2   1  422.00    5.75
   1   1  -1  390.49    7.02
   2  -1   1  401.92    5.26
   1  -2  -1  423.16    6.04
  -1  -1   1  445.96    5.54
   1   1   1  432.02    7.13
   1  -2  -1  442.76    8.67
  -1   2   1  456.02    8.43
  -2   1  -1  414.28    8.26
  -1   2   1  390.41    4.92
   2  -1   1  411.70    6.71
   1   1  -1  418.02    5.18
   1  -2   1  438.94    6.36
  -1   2  -1  393.37    4.11
   1   1   1  406.84    7.63
  -1  -1  -1  459.26    8.89
   2  -1   1  438.03    5.43
  -2   1   1  450.16    5.43
   1   1   1  418.22    6.88
  -2   1  -1  436.59    5.49
   1   1   1  419.99    5.67
  -1   2  -1  443.63    8.15
  -1  -1   1  398.61    5.31
  -1  -1  -1  390.89    9.41
  -1   2  -1  417.34    5.50
  -1  -1   1  435.31    8.98
   2  -1   1  408.26    6.29
  -1   2  -1  403.61    8.33
  -1  -1   1  441.57    6.72
  -2   1  -1  423.69    6.23
  -1  -1  -1  441.74    6.13
  -1   2  -1  410.33    4.74
   1  -2   1  416.07    4.74
  -2   1   1  454.80    7.75
  -1  -1  -2  795.96   12.76
  -2   1  -2  854.50    9.87
   2  -1   2  871.37    8.60
  -1   2  -2  845.88   11.28
  -1  -1   2  867.16   11.33
  -1   2   2  792.49    7.16
   1   1   2  816.70   10.70
   2  -1  -2  765.32    8.37
   2  -1   2  814.36    9.47
   2  -1   2  810.93    8.78
  -2   1  -2  835.81   11.14
   1   1  -2  876.07    8.93
   1   1  -2  813.97    7.12
   1   1   2  799.16   10.98
  -1   2  -2  891.52   12.16
  -1   2  -2  882.27    7.75
  -2   1  -2  760.92    6.98
  -1  -1   2  854.92    7.61
   1  -2  -2  842.86    8.72
  -1   2  -2  825.19    6.63
  -1   2   2  878.26   12.08
  -2   1   2  887.10    7.15
   1   1  -2  777.74    9.54
  -2   1   2  871.16    9.95
  -2   1  -2  864.84    9.25
  -2   1  -3   92.04    3.62
  -1   2  -3  101.96    3.97
   1   1   3   90.63    3.87
   1  -2  -3   96.41    3.02
  -1   2  -3   95.10    3.85
   1  -2  -3   92.12    1.80
   1   1  -3   87.60    2.58
  -1  -1   3   96.21    3.43
   1   1   3   87.35    3.68
  -1   2  -3   90.55    2.19
  -1   2  -3   89.89    2.36
  -2   1  -3   88.40    3.39
   2  -1   3   89.76    2.72
   2  -1   3   91.78    3.41
   1   1  -3   94.92    2.86
  -2   1   3   99.05    2.29
   1   1  -3   84.31    3.00
   2  -1  -3   87.87    2.94
  -1  -1  -3   92.27    4.04
  -1   2   3   91.64    2.71
  -1   2   3   93.46    1.95
  -2   1   3  106.12    3.30
   1  -2  -3   92.16    2.97
  -1  -1   3   94.92    2.61
  -2   1  -3   82.71    2.16
  -2   1  -3   92.67    4.63
  -1   2   3   86.42    2.44
  -1   2   3   96.79    4.17
   2  -1   3   90.78    3.43
  -2   1  -3   96.35    3.58
  -1   2  -3  101.55    2.69
   1   1   4  316.34    7.84
  -2   1   4  336.45    5.89
   1  -2  -4  324.42    5.79
   1   1   4  340.07    4.78
  -1   2   4  325.23    5.47
   2  -1   4  329.74    7.92
   1  -2  -4  301.41    3.65
   2  -1  -4  351.81    4.65
  -1   2   4  339.88    8.12
  -2   1  -4  331.28    6.56
   2  -1   4  332.48    7.25
   2  -1   4  328.28    6.75
  -1  -1   4  339.77    5.15
  -2   1  -4  354.18    8.81
  -1   2  -4  341.57    7.26
  -1  -1  -4  336.80    7.42
  -2   1  -4  306.12    7.31
  -1   2   4  337.90    4.06
  -1   2  -4  329.55    7.52
  -1   2  -4  340.07    5.15
   2  -1  -4  300.41    5.72
  -2   1  -4  321.99    6.02
   1   1  -4  301.64    5.33
   1   1   4  324.96    7.27
  -1  -1   4  330.05    6.16
  -1   2  -4  307.55    4.72
  -1  -1  -4  334.93    4.75
   1  -2  -4  337.00    5.75
   1   1  -4  300.40    5.27
   1   1  -4  320.94    5.35
   2  -1   4  318.00    4.84
  -1   2   4  311.67    4.87
   1  -2  -5   90.71    3.12
  -1   2  -5   92.72    4.17
   2  -1   5   90.16    4.13
  -1  -1   5   91.33    3.17
  -1  -1   5   93.73    2.86
   1   1  -5   89.15    2.88
   1   1  -5   84.29    2.61
   1  -2   5   95.54    2.27
  -1   2  -5   90.72    3.72
  -1   2   5   89.71    2.29
   2  -1  -5   92.27    2.32
  -1   2   5   89.08    2.70
  -1  -1  -5   92.39    3.79
   1   1   5   84.81    4.31
  -2   1   5   96.07    3.18
  -2   1  -5  102.71    4.60
  -2   1  -5   80.36    4.07
  -1   2  -5   93.06    2.80
  -2   1  -5   94.08    3.38
  -2   1  -5   92.92    2.90
  -1   2  -5   84.28    2.62
   2  -1   5   92.18    4.67
  -1  -1  -5   87.69    2.58
   2  -1   5   88.65    2.42
   1   1  -5   81.94    2.99
  -1   2   5   90.22    3.03
   1   1   5   89.77    3.91
   1  -2  -5   92.11    3.06
   2  -1  -5   83.85    3.13
   2  -1   6    4.46    1.12
   2  -1  -6   15.24    1.42
  -2   1  -6    5.38    0.66
   1   1  -6    3.53    0.69
  -1   2  -6    5.28    1.03
  -1   2   6    4.19    0.40
  -2   1  -6    6.97    1.20
  -1   2  -6    6.21    0.74
  -1  -1   6    3.99    0.62
  -1   2   6    4.07    0.53
   1   1   6    6.83    1.11
  -1  -1  -6    3.78    0.59
  -1   2  -6    3.79    0.79
   1   1  -6    3.98    0.50
  -2   1   6    3.89    0.50
  -2   1  -6    4.27    0.74
  -1   2   6    4.29    0.60
  -1   2  -6    4.27    0.62
   1  -2  -6    3.75    0.69
  -2   1  -6    3.47    0.87
   1  -2  -6    4.39    0.71
  -1   2   6    4.14    0.66
  -2   1   6    4.28    0.73
   2  -1  -6    3.73    0.47
  -1  -1  -6    3.89    0.76
   1   1   6    5.93    1.40
   1   1  -6    4.01    0.61
   2  -1   6    3.43    0.45
   1   1  -7 3892.21   23.69
   1   1   7 4190.55   27.66
  -1   2   7 4084.62   18.27
   1  -2  -7 4061.89   22.10
  -2   1   7 4336.27   22.76
   2  -1   7 4062.48   15.32
   2  -1   7 4274.45   38.85
  -1   2  -7 4164.97   20.89
  -1   2   7 4175.65   22.85
  -1  -1  -7 4245.56   21.90
  -1  -1  -7 3954.49   20.15
   1   1  -7 4289.73   21.18
  -1   2  -7 4177.30   31.54
  -1   2  -7 3985.60   26.56
  -2   1  -7 4146.15   24.67
  -1  -1   7 4165.46   21.16
   1  -2  -7 4350.91   23.65
  -2   1  -7 4161.33   28.98
   1   1   7 3963.21   32.91
  -2   1   7 4208.64   15.78
  -1   2  -7 3954.86   20.17
   2  -1  -8 1749.14   11.38
  -1   2  -8 1762.02   21.74
  -1   2  -8 1617.87   13.59
  -2   1   8 1706.09   10.12
  -2   1  -8 1806.55   17.56
   1  -2  -8 1729.86   15.07
  -2   1  -8 1735.32   18.83
  -1  -1  -8 1848.45   14.58
   1   1  -8 1692.91   13.66
   1  -2  -8 1817.62   16.27
  -1  -1  -8 1707.06   14.31
  -1   2   8 1751.86   15.54
   2  -1   8 1770.30   27.19
   2  -1   8 1728.45    9.91
  -2   1   8 1787.94   15.19
   1   1  -8 1645.06   16.25
  -1   2  -8 1696.44   14.26
  -1  -1   8 1679.00   14.11
  -1   2  -8 1658.01   17.86
   1  -2  -8 1635.55   14.39
   1   1   8 1731.55   18.01
  -1   2   8 1684.49   12.59
  -2   1   8 1787.78   10.90
   2  -1  -8 1607.85   15.53
  -2   1  -8 1488.40   21.99
   1   1   8 1688.03   22.36
   2  -1   9  268.67   11.31
  -1  -1  -9  283.33    6.17
  -2   1  -9  300.03    7.69
   1   1   9  287.59    7.39
   1  -2  -9  301.77    7.10
  -1   2   9  282.81    6.52
  -2   1  -9  245.32    9.47
  -1  -1   9  274.91    5.95
  -1  -1  -9  301.69    5.92
   2  -1  -9  268.60    6.54
  -1   2  -9  263.10    5.73
   1  -2   9  273.13    4.34
  -1   2  -9  272.46    6.12
   1  -2  -9  274.70    6.09
   1  -2  -9  282.65    6.38
  -2   1   9  288.52    6.33
   1   1   9  283.32    9.47
   2  -1   9  283.30    4.00
  -1   2  -9  296.20    9.39
   1   1  -9  264.87    6.85
  -2   1   9  286.86    4.66
   2  -1  -9  290.24    4.85
  -1   2   9  270.92    5.37
  -2   1  -9  289.60    7.81
  -1   2  -9  275.98    7.45
  -1  -1   9  269.14    5.47
  -2   1   9  281.80    4.16
   1   1  -9  286.86    5.81
   1   1  -9  270.69    4.08
  -1  -1 -10   61.56    4.82
  -2   1  10   64.37    2.01
  -1   2 -10   64.87    4.59
   1  -2 -10   62.47    3.01
   2  -1 -10   65.43    3.32
  -1   2 -10   62.01    2.85
   1   1  10   69.68    3.67
   2  -1 -10   63.87    2.40
   1   1 -10   60.53    3.44
   2  -1  10   59.28    5.56
  -2   1 -10   51.28    4.49
  -1   2  10   63.94    3.25
  -1   2 -10   59.54    3.06
  -1  -1 -10   71.11    2.93
  -2   1 -10   63.83    3.83
   1   1 -10   62.58    2.79
   1  -2 -10   66.13    3.21
   1   1  10   69.53    4.85
  -2   1 -10   63.91    3.68
   1   1 -10   58.30    2.25
   2  -1 -10   62.10    5.91
   2  -1 -10   65.29    3.60
  -1  -1 -10   61.99    3.03
  -1  -1  10   66.04    3.02
  -2   1  10   65.66    2.37
  -1   2 -10   61.43    3.56
   1  -2  10   68.16    4.23
  -1   2  10   67.41    2.82
   1  -2  10   67.71    2.43
  -2   1  10   72.76    3.26
  -1  -1  10   60.18    2.72
   1  -2  11   54.01    2.57
  -1   2  11   51.88    2.99
  -1  -1  11   54.23    2.85
  -2   1 -11   52.16    3.68
   2  -1 -11   52.59    3.34
   2  -1 -11   51.56    5.62
   2  -1 -11   53.62    2.31
   1   1  11   53.49    4.42
  -1  -1  11   50.68    2.63
  -2   1  11   54.70    2.95
  -1  -1 -11   53.46    4.65
  -1  -1 -11   53.50    2.95
   1   1 -11   51.99    3.26
  -2   1  11   52.01    1.87
  -1   2 -11   53.32    3.43
  -2   1 -11   53.53    3.47
  -1  -1 -11   57.11    2.67
   1   1 -11   45.77    2.26
   1  -2 -11   51.08    2.98
   2  -1 -11   53.60    3.11
   2  -1  11   55.66    5.61
   1   1 -11   52.25    2.65
  -1   2 -11   51.32    2.67
  -1   2  11   50.91    2.58
   1   1  11   54.17    3.27
  -2   1  11   54.17    2.28
  -1   2 -11   49.83    2.98
   1  -2  11   53.46    4.19
   1  -2 -11   50.84    2.84
  -1   2 -11   55.53    4.50
  -2   1 -11   43.10    4.38
  -1  -1  12  255.50    6.61
  -1   2 -12  266.99    7.99
  -1  -1  12  262.99    6.28
   2  -1 -12  261.01    7.18
  -1  -1 -12  270.70   11.04
  -1  -1 -12  281.69    6.05
  -2   1  12  276.97    5.50
  -2   1 -12  274.82    8.11
   2  -1 -12  267.02    5.41
   2  -1 -12  272.97    7.86
  -2   1  12  262.87    4.33
   1  -2  12  285.03   10.74
  -2   1 -12  225.89   10.44
   2  -1 -12  261.20   12.76
  -1   2 -12  252.64    7.22
   1  -2 -12  269.49    7.18
  -1   2 -12  261.47    6.36
  -1   2  12  273.76    7.28
  -2   1 -12  261.22    3.61
   1   1  12  279.56   10.36
  -2   1  12  264.33    6.79
   1   1 -12  261.22    7.68
  -1   2  12  261.52    6.24
  -1  -1 -12  265.33    6.91
   2  -1  12  285.13   13.01
   1   1  12  271.76    7.43
   1  -2 -12  278.97    6.94
   1   1 -12  235.88    5.81
   2  -1  12  235.05    8.99
   1   1 -12  263.14    6.19
  -1  -1 -13  188.90    5.03
  -1   2  13  186.68    5.50
   2  -1 -13  182.46    6.67
  -2   1  13  194.62    4.84
  -1  -1 -13  188.34    6.05
  -1   2  13  186.24    6.21
   2  -1  13  188.10   10.78
  -2   1  13  185.08    3.72
   1  -2  13  187.73    9.46
  -2   1 -13  187.19    6.80
   1  -2 -13  190.69    5.91
  -2   1 -13  151.52    8.94
  -1   2 -13  174.20    6.30
   1   1 -13  182.36    6.61
  -1  -1  13  187.86    5.55
   1   1  13  192.40    6.30
  -1  -1 -13  179.79    9.33
  -2   1  13  194.45    5.95
   1   1 -13  166.49    5.39
   2  -1 -13  190.16    6.35
   1   1  13  194.35    8.92
  -1   2 -13  180.35    5.50
  -1  -1  13  198.93    5.97
   2  -1 -13  192.67   11.01
  -2   1 -13  182.75    3.39
   1   1 -13  179.01    5.25
  -1   2 -13  179.88    6.83
   2  -1  13  165.47    7.52
   1  -2 -13  188.20    6.23
   2  -1 -13  191.26    4.76
  -1   2 -14 1359.06   15.60
   2  -1  14 1373.22    8.73
   1  -2 -14 1369.01   17.48
  -2   1  14 1351.42   10.35
   2  -1 -14 1419.18   13.69
  -2   1 -14 1341.23   18.95
  -2   1 -14 1350.53   10.18
   1   1 -14 1340.60   14.92
  -2   1  14 1391.56   16.55
  -1   2  14 1347.60   15.41
   2  -1  14 1371.06   29.86
   1   1 -14 1284.09   18.36
   2  -1  14 1265.85   20.72
  -1  -1 -14 1371.58   13.93
   1   1  14 1417.21   17.36
  -1   2 -14 1319.76   18.99
   1  -2 -14 1403.11   16.60
   1   1 -14 1181.72   15.67
   1   1  14 1379.05   24.46
   2  -1 -14 1372.84   19.04
  -1   2  14 1357.88   17.47
  -1  -1  14 1338.91   15.52
  -1  -1 -14 1391.09   27.02
  -2   1  14 1404.60   13.71
  -1   2 -14 1289.87   18.16
  -1  -1 -14 1344.78   17.00
   1  -2  14 1376.02   27.32
  -2   1 -14 1142.73   25.22
   2  -1 -14 1398.55   29.77
  -1  -1  14 1373.45   16.39
   2  -1 -14 1360.85   17.66
  -2   1  15   21.18    1.73
   1  -2 -15   20.04    2.19
   1  -2  15   20.29    1.79
  -1   2  15   25.11    2.23
  -1  -1 -15   26.38    2.50
   2  -1 -15   21.61    2.41
  -1   2 -15   23.22    2.09
  -1   2 -15   28.26    2.91
   1  -2  15   20.70    3.44
  -2   1  15   21.33    1.30
  -1  -1 -15   22.16    1.81
   1   1 -15   21.00    2.44
   2  -1 -15   23.01    3.70
  -2   1 -15   21.75    3.60
   2  -1 -15   21.26    1.69
   2  -1  15   19.91    3.69
  -2   1 -15   22.99    1.49
   2  -1  15   19.04    2.46
  -1   2 -15   19.64    2.33
   1   1 -15   18.95    2.15
   1   1 -15   22.76    1.98
   2  -1 -15   25.80    2.61
  -2   1 -15   21.87    2.46
   1  -2 -15   21.61    2.09
  -1  -1  15   24.69    2.30
  -2   1  15   22.57    2.16
  -1   2  15   20.62    2.18
  -1  -1 -15   23.01    3.84
   1   1  15   24.36    3.44
  -1  -1  15   21.04    2.11
   1   1  15   21.12    2.13
  -1   2 -16  138.97    6.58
   1  -2  16  151.87    9.60
   1   1 -16  149.48    6.56
  -1  -1 -16  155.35    5.02
  -2   1  16  150.22    3.61
   1   1 -16  152.49    5.33
  -1   2 -16  147.96    5.42
  -1  -1 -16  154.07    9.62
   2  -1  16  154.23    6.98
  -1  -1 -16  155.50    6.17
   2  -1 -16  154.21    6.34
  -1   2  16  155.50    6.30
   1   1  16  155.90    5.80
  -1  -1  16  153.83    5.85
   2  -1 -16  156.08    9.88
  -2   1 -16  148.55    4.00
  -2   1 -16  129.74    8.98
  -1   2 -16  143.12    6.66
  -2   1 -16  145.31    6.61
  -1   2  16  155.72    5.65
   1  -2  16  153.37    4.63
   2  -1  16  140.71    9.90
   1  -2 -16  151.21    6.22
   1   1  16  163.59    8.69
   2  -1 -16  150.06    6.64
   1   1 -16  131.20    5.94
   2  -1 -16  153.25    4.83
  -1  -1  16  154.65    5.65
  -2   1  16  157.04    5.93
   1  -2 -16  152.92    5.79
  -2   1  16  154.45    4.93
  -1   2  17  285.19    7.88
   1   1 -17  259.33    8.71
  -1   2 -17  282.77    9.65
   2  -1 -17  284.31   13.07
   2  -1 -17  289.69    6.87
  -2   1 -17  279.32    9.37
   2  -1  17  284.16    9.38
   2  -1 -17  280.52    8.87
  -1   2  17  279.10    8.75
   1  -2 -17  288.04    8.20
  -1   2 -17  281.09    7.74
  -1  -1 -17  287.40    8.74
  -1  -1  17  289.15    8.02
   1  -2  17  291.69    5.98
   2  -1  17  259.62   13.70
   1   1 -17  289.15    7.59
  -2   1 -17  281.41    5.91
  -1  -1  17  281.55    8.13
  -1   2 -17  259.73    9.45
  -2   1 -17  258.29   13.08
  -1  -1 -17  297.08   13.84
   1  -2  17  269.19   12.99
   1   1  17  285.69    7.93
  -2   1  17  280.31    5.06
   1  -2 -17  290.56    8.84
  -1  -1 -17  293.13    7.20
  -2   1  17  288.55    7.00
   1   1 -17  284.96    9.38
   1  -2 -17  299.30   12.22
   2  -1 -17  286.80    9.49
   1   1  17  285.20   11.80
  -2   1  17  281.59    8.13
   2  -1 -18  511.03   13.01
   2  -1  18  534.08   12.62
  -1   2  18  507.07   12.09
   2  -1 -18  503.85    9.41
  -1  -1 -18  536.17   19.13
  -1   2 -18  488.08   10.54
  -2   1  18  499.30    6.94
  -1   2  18  490.66   10.77
   1   1  18  518.17   16.23
   1   1 -18  499.19   12.83
   1  -2 -18  519.13   11.41
  -1  -1  18  517.28   11.00
   2  -1  18  445.16   18.20
   2  -1 -18  506.44   17.24
  -1  -1 -18  499.40   11.94
   1  -2  18  495.47   11.48
  -2   1  18  501.26   11.23
  -1  -1  18  510.02   11.31
   1  -2  18  516.07    7.50
  -1  -1  18  495.14    4.03
   2  -1 -18  514.67   12.33
   1   1 -18  447.95   12.16
   1  -2  18  476.41   17.49
   1   1 -18  507.39   10.31
   1  -2 -18  539.96   16.17
  -1   2 -18  498.02   13.15
  -1   2 -18  471.52   13.28
   1  -2 -18  497.88   11.99
  -2   1 -18  452.73   17.95
  -2   1  18  507.13    9.65
  -1  -1 -18  516.92    9.91
  -2   1 -18  492.16    8.40
  -2   1 -18  496.75   12.82
  -1  -1 -19  210.45    6.53
  -2   1 -19  207.38    5.82
   1  -2  19  204.92    7.56
   2  -1 -19  213.06    6.30
   1  -2  19  195.95   11.38
   1   1  19  219.16   10.77
  -1  -1  19  196.31    7.27
  -2   1 -19  215.68    8.66
   2  -1  19  192.15   12.01
   1  -2  19  206.97    4.50
  -1   2 -19  208.18    7.09
   2  -1 -19  223.01    8.73
   1   1 -19  212.29    8.68
   1  -2 -19  224.46    8.21
   1   1 -19  217.19    6.93
  -1   2  19  201.80    7.08
   2  -1 -19  217.92    8.32
  -1  -1  19  219.89    7.35
  -1  -1  19  199.87    2.74
   2  -1 -19  190.86   10.41
  -2   1  19  207.15    4.58
   1   1 -19  197.36    8.44
  -2   1  19  210.36    6.42
   1  -2 -19  213.34    9.96
  -1   2 -19  201.79    9.02
  -1   2 -19  221.22    9.08
  -2   1 -19  193.45   12.00
   2  -1  19  214.00    7.91
  -1  -1 -19  222.23    8.27
   1  -2 -19  212.53    7.48
  -1   2  19  218.41    8.15
  -2   1  19  197.00    7.27
  -1  -1 -19  225.40   12.79
   2  -1 -20  333.50   11.09
   2  -1  20  360.78   10.18
   2  -1 -20  337.03    8.23
  -1   2 -20  327.03    9.10
   1  -2  20  347.45   10.19
   1  -2 -20  365.12   12.60
  -2   1  20  335.86    5.98
  -1   2  20  343.71   10.50
  -1  -1 -20  363.02   16.63
   2  -1 -20  347.68   13.82
  -1   2  20  351.58    9.64
  -1   2 -20  308.75   11.55
   1  -2  20  320.46   14.65
  -1  -1 -20  348.19   10.69
  -1  -1  20  323.44    3.67
   1  -2 -20  360.27   10.04
   1   1 -20  325.57   11.01
  -1   2 -20  333.35   11.51
   1   1  20  348.39   13.77
   1   1 -20  314.04   11.08
  -2   1 -20  344.26    7.96
   2  -1 -20  348.81   10.83
   1  -2  20  343.12    5.56
  -2   1 -20  328.66   15.98
  -2   1  20  343.13    9.91
  -1  -1 -20  342.13    8.58
  -2   1  20  338.86    8.44
   2  -1 -20  346.44   13.79
   2  -1  20  308.74   15.47
  -1  -1  20  350.54    9.97
   1   1 -20  332.58    8.81
   1  -2 -20  341.51   10.46
  -2   1 -20  328.45   11.04
  -1  -1  20  352.07    9.53
   2  -1  21 1258.95   31.33
  -2   1  21 1342.40   17.40
  -2   1  21 1357.36   20.20
  -1  -1 -21 1338.61   21.43
  -1   2 -21 1303.57   22.94
   1  -2 -21 1454.47   24.28
   2  -1 -21 1369.48   17.01
   1   1  21 1369.68   27.77
   2  -1  21 1424.05   19.91
   2  -1 -21 1350.02   22.80
  -1  -1  21 1375.29   20.29
   1  -2  21 1287.71   29.52
  -1  -1 -21 1422.73   33.73
  -1   2  21 1345.52   19.51
   1  -2  21 1344.23   20.65
  -1  -1 -21 1380.67   17.89
  -2   1 -21 1271.13   31.94
   2  -1 -21 1414.88   29.22
   2  -1 -21 1426.78   27.47
   1  -2 -21 1382.04   20.29
   2  -1 -21 1389.85   22.30
  -2   1  21 1351.65   12.32
  -2   1 -21 1296.11   22.51
  -1  -1  21 1386.63   19.35
   1  -2 -21 1337.09   21.24
  -1  -1  21 1324.02    7.78
  -1   2 -21 1237.78   23.84
   1   1 -21 1335.82   18.18
  -1   2  21 1335.16   21.29
   1   1 -21 1253.68   22.71
  -1   2 -21 1293.74   18.48
   1   1 -21 1333.87   22.77
  -2   1  22    2.48    0.87
  -1   2  22   15.15    2.91
   2  -1  22    0.65    1.04
   1  -2 -22    1.27    1.38
   1  -2  22    7.59    2.36
   2  -1 -22   14.80    2.88
   1   1  22   12.17    3.36
  -1  -1  22   14.39    3.13
  -1   2 -22    8.00    1.93
  -1  -1  22    1.35    0.40
  -1   2 -22   10.28    3.53
  -1  -1 -22   18.19    3.29
  -2   1  22    8.33    2.54
   2  -1 -22    3.45    1.33
  -2   1 -22    7.70    4.29
  -2   1 -22    5.41    2.57
  -1  -1  22   10.12    2.26
   1  -2 -22    5.13    1.72
  -1  -1 -22    2.18    0.69
   2  -1 -22   -0.09    1.08
  -2   1  22    2.30    0.97
  -1  -1 -22    6.63    3.76
   2  -1 -22    1.16    0.91
   2  -1  22   -0.11    0.50
  -1   2 -22    1.42    1.37
   1   1 -22   -0.05    0.31
   1   1 -22    2.16    1.93
   2  -1 -22    1.06    0.64
   1   1 -22    5.69    2.38
  -1   2  22    5.36    2.25
   1  -2 -22    0.64    0.33
  -1   2  23  534.70   14.08
   1   1 -23  528.65   11.99
  -1   2 -23  514.94   15.28
   1   1 -23  518.49   15.48
  -2   1 -23  538.14   21.63
  -1  -1  23  531.84   13.26
  -2   1 -23  515.70   15.02
   1  -2 -23  524.58   13.99
   2  -1 -23  550.50   14.89
  -1  -1 -23  579.83   22.67
   1   1 -23  540.79   15.31
  -1   2  23  524.87   12.92
  -1  -1  23  548.84   12.70
   2  -1  23  541.14   11.85
  -1   2 -23  515.96   12.34
  -1  -1 -23  537.53   11.96
   1   1  23  531.42   17.87
   1   1  23  508.55   13.34
  -2   1  23  523.61   11.45
   2  -1 -23  545.57   16.43
   2  -1 -23  570.90   20.18
   1  -2  23  515.90   18.78
   1  -2  23  533.12   13.68
  -1   2 -23  502.90   16.09
  -1  -1 -23  548.65   14.43
   1  -2 -23  568.91   20.13
   2  -1 -23  532.42   11.24
  -2   1  23  533.06    8.02
  -2   1  23  510.63   13.09
   2  -1 -23  520.95   14.82
   1  -2 -23  535.86   13.75
  -1  -1  23  517.92    5.21
   2  -1  23  498.07   20.03
   1  -2 -23  538.40   13.41
   1   1  24  627.15   15.04
   2  -1  24  602.40   22.29
   1  -2  24  604.85   20.36
  -2   1  24  644.70    8.97
  -1  -1  24  671.16   14.30
   1  -2 -24  629.80   14.45
   1   1 -24  627.39   13.42
  -1   2  24  636.82   15.57
  -2   1 -24  624.98   16.73
   2  -1  24  655.24   12.88
  -1   2 -24  608.97   18.26
   2  -1 -24  649.17   17.65
  -1  -1  24  630.68   14.85
   1  -2 -24  673.75   22.73
  -1   2 -24  623.76   13.92
   1   1  24  660.87   20.13
  -1  -1 -24  703.13   25.63
   1   1 -24  630.93   17.03
  -1  -1 -24  646.04   13.54
   1  -2 -24  650.18   15.15
  -2   1 -24  651.63   24.31
  -2   1  24  631.82   12.87
  -1  -1 -24  648.24   16.22
   2  -1 -24  680.20   22.86
   1  -2  24  625.42   15.21
   2  -1 -24  635.03   16.71
   2  -1 -24  674.09   16.97
  -1   2 -24  613.08   17.06
  -1   2  24  638.82   14.53
   1   1 -24  619.69   17.33
   1  -2 -24  641.75   15.81
  -2   1  24  631.26   14.88
   2  -1 -24  630.84   12.58
  -1  -1  24  623.22    5.84
   2  -1 -25  214.95   13.32
   1   1 -25  194.79    7.66
  -1  -1  25  209.12    8.16
  -2   1  25  196.57    8.47
  -2   1  25  197.70    5.05
   2  -1 -25  193.46    7.21
   1   1  25  189.97    8.54
  -2   1 -25  191.04    9.54
  -1  -1 -25  210.93   14.44
   2  -1 -25  201.69    9.49
  -1   2  25  193.33    8.23
  -2   1  25  197.94    7.35
  -1   2 -25  197.43    8.03
   1   1  25  199.28   11.27
   1  -2 -25  181.66    7.55
   1   1 -25  200.50    9.75
   2  -1  25  186.88   12.45
   1  -2 -25  195.82    9.03
  -1  -1 -25  213.10    9.47
   1   1 -25  194.37    9.98
  -1   2  25  197.25    8.87
   1  -2  25  196.83    8.74
  -1   2 -25  188.96   10.51
   2  -1 -25  208.56    9.79
  -1  -1  25  192.67    3.30
  -1   2 -25  204.00   10.01
   1  -2 -25  198.27    8.62
   1  -2 -25  208.69   13.01
   1  -2  25  191.10   11.45
  -1  -1 -25  194.85    7.68
   2  -1  25  190.61    6.86
  -1  -1  25  194.64    8.50
  -2   1 -25  207.47   14.01
   2  -1 -26    7.39    2.06
   1   1 -26    6.08    2.11
  -1  -1 -26    6.00    2.32
  -1   2 -26    7.18    1.74
   2  -1 -26    5.72    1.89
   2  -1  26    5.68    2.29
   1   1  26    8.75    2.58
  -2   1 -26   10.20    3.50
  -2   1  26    9.29    1.19
  -1  -1  26    9.54    1.86
  -1  -1 -26   10.07    2.35
  -2   1 -26    7.33    2.22
  -1   2  26    9.29    2.03
  -1  -1 -26    5.12    1.29
  -2   1  26   12.28    2.36
  -1  -1  26   11.91    2.22
   1  -2  26    8.04    2.39
   2  -1 -26    6.43    2.54
   1  -2 -26    6.99    2.00
  -1   2  26   10.79    2.08
  -1   2 -26    6.64    1.91
   1  -2 -26    6.34    2.20
  -1   2 -26    7.33    2.33
   1  -2 -26    6.39    1.58
   1   1 -26    7.99    2.28
  -2   1  26    7.94    1.45
   1  -2  26    9.95    2.18
   2  -1 -26    7.02    1.59
   2  -1  26    6.81    1.28
   1   1  26    7.63    1.88
  -1  -1  26    6.08    0.54
   1   1 -26    4.88    1.29
   2  -1 -27  104.35    7.29
   2  -1 -27   99.34    5.44
   2  -1 -27  108.28    9.91
  -1   2 -27   97.97    7.82
   1  -2 -27  106.15    9.90
  -1  -1  27   99.19    2.44
  -1   2  27  101.78    4.81
  -2   1 -27  102.73   10.07
   1  -2  27  103.91    8.52
   1   1  27  103.03    8.28
  -2   1  27  102.15    3.70
   1  -2  27  103.61    6.66
  -1   2  27   98.27    6.15
  -1   2  27   99.94    6.46
  -2   1 -27   95.51    7.05
  -1  -1  27   98.29    5.81
  -1  -1 -27   99.47    6.69
   2  -1  27  102.27    9.32
   1   1 -27   98.08    5.67
  -1   2 -27   98.26    7.21
   1  -2 -27   99.15    6.44
   1   1 -27   96.20    7.05
  -2   1  27  101.10    5.47
   2  -1 -27  101.37    6.98
  -1  -1 -27   98.99    5.81
  -1   2 -27   93.72    5.78
   1  -2 -27   95.70    6.58
   2  -1  27   98.82    6.62
   1   1  27   95.55    6.35
  -2   1  27  100.17    6.31
   1   1 -27   98.97    7.30
  -1  -1  27  103.57    6.40
  -1  -1 -27  104.46   10.61
  -1   2  28   24.37    3.19
  -2   1  28   22.74    3.05
   1   1 -28   18.86    3.33
   1  -2 -28   29.50    3.57
   1  -2  28   23.59    3.22
  -2   1  28   20.20    1.66
   2  -1  28   22.96    3.39
   2  -1 -28   18.75    4.24
  -1  -1  28   21.70    2.78
  -2   1 -28   18.89    3.27
   1   1 -28   17.44    3.00
  -1  -1 -28   22.39    3.39
  -1   2  28   21.80    2.28
  -1  -1 -28   19.87    2.74
  -1   2 -28   17.69    3.10
  -1  -1  28   23.04    3.02
  -1   2 -28   21.62    2.90
  -1  -1 -28   20.14    4.90
  -2   1 -28   20.48    4.47
   1   1 -28   22.32    2.83
   2  -1 -28   19.35    2.45
  -1   2 -28   19.39    3.58
   1   1  28   25.35    4.09
   1   1  28   22.63    3.20
   1  -2 -28   19.70    3.11
  -2   1  28   19.96    2.47
  -1   2  28   19.28    2.98
   2  -1 -28   19.41    3.23
   1  -2 -28   17.57    4.08
   2  -1  28   18.97    4.04
   1  -2  28   22.24    4.02
   1  -2  29    1.27    1.28
   1   1  29    1.68    0.61
   2  -1 -29    2.86    1.40
   1  -2 -29    2.86    1.48
  -2   1 -29    1.16    1.43
  -1  -1 -29    3.44    1.61
  -2   1  29    4.78    1.70
   1   1 -29    2.42    1.29
  -1  -1  29    0.76    0.77
  -1   2 -29    1.86    1.27
   2  -1 -29    2.38    1.41
   1  -2 -29    0.88    0.93
   1  -2 -29    3.09    1.57
  -2   1  29    0.31    0.17
  -1   2 -29    3.17    1.92
  -1   2  29    3.93    1.67
  -1  -1  29    2.56    1.06
  -1   2 -29    1.78    0.97
  -2   1  29    1.95    0.59
   1   1 -29    1.52    1.13
   2  -1  29    2.70    1.56
   1  -2  29    3.01    1.51
   1   1  29    0.48    0.56
   2  -1 -29    1.16    0.79
  -1   2  29    2.07    0.82
  -1   2  29    2.53    1.26
  -2   1 -29    2.07    1.17
  -1  -1 -29    0.73    1.23
  -1  -1 -29    0.83    0.76
   1   1 -29    1.05    0.70
   2  -1  29    1.51    0.93
   2  -1  30  100.44    9.51
   2  -1 -30  107.30    7.74
   1  -2  30  115.76    9.11
   1  -2  30  100.50    7.02
  -2   1 -30  103.85    7.77
  -2   1  30  106.05    6.01
  -1  -1  30  111.33    6.45
  -1  -1 -30  109.09    7.58
  -1  -1  30   93.82    6.64
   1   1 -30   99.51    6.15
  -2   1 -30  114.17   11.08
  -1   2 -30  115.58    8.92
  -1   2 -30  108.51    8.15
  -1   2 -30  106.91    6.67
  -1   2  30  106.71    6.92
   2  -1 -30  120.59   11.18
   2  -1 -30  107.91    6.11
   1  -2 -30   99.93    7.24
   1  -2 -30  120.01   11.23
  -2   1  30  101.11    6.83
  -1  -1 -30  105.88    6.67
   1  -2 -30  107.42    7.42
   1   1  30  103.64    7.03
   1   1 -30  110.56    8.14
  -2   1  30  109.96    4.02
  -1   2  30  103.82    6.98
   1   1 -30  107.51    8.04
  -1   2  30  105.89    5.13
   2  -1  30   98.56    7.09
  -1  -1 -30  121.53   11.91
   1   1  30  104.94    8.75
  -1   2 -31   35.28    5.13
   1   1 -31   32.98    4.69
  -2   1  31   30.18    3.76
   1  -2  31   36.11    5.19
   1  -2  31   30.87    4.07
  -1   2 -31   32.83    3.73
  -1  -1 -31   34.11    4.29
   1   1 -31   32.73    3.63
   1   1  31   33.18    4.93
  -2   1 -31   36.36    6.28
  -1   2  31   32.04    3.88
   1  -2 -31   30.87    4.16
  -1  -1 -31   35.29    4.03
   1   1 -31   34.53    4.62
  -1  -1 -31   41.01    7.12
  -1   2  31   31.17    3.96
   1  -2 -31   40.90    6.80
   2  -1 -31   31.28    4.22
  -2   1  31   30.49    3.30
  -1   2 -31   33.22    4.60
   2  -1 -31   31.87    3.48
  -1  -1  31   31.05    3.94
  -2   1 -31   33.29    4.46
   2  -1  31   29.03    4.01
   1   1  31   32.75    4.22
   2  -1  31   32.75    5.79
  -1   2  31   32.90    2.82
   2  -1 -31   36.24    6.18
   1  -2 -31   31.83    4.22
  -1  -1  31   34.86    3.67
  -1   2  32   10.88    2.48
   2  -1 -32   13.76    2.45
   1   1 -32   16.61    3.58
   1  -2 -32   11.29    2.57
  -2   1  32   10.73    2.14
  -1   2  32   11.99    1.84
  -2   1 -32   10.23    2.95
  -1  -1  32   12.30    2.29
   1  -2  32   10.56    2.76
  -2   1  32   14.06    2.95
   1  -2 -32   12.33    2.77
   2  -1  32   11.23    2.70
   1   1  32   11.48    2.94
  -1  -1 -32   12.21    2.84
   1  -2 -32   14.31    4.24
  -1  -1 -32   10.75    2.30
  -1  -1  32   13.70    2.73
   2  -1  32   11.24    3.26
   1  -2  32   12.58    2.56
  -2   1 -32   12.30    3.66
  -1   2  32   12.85    2.66
   1   1 -32   10.15    2.82
   2  -1 -32   10.15    3.65
   1   1  32   10.61    2.46
  -1  -1 -32   13.03    3.98
   1   1 -32   10.20    2.20
   2  -1 -32    9.61    2.45
  -1   2 -32   10.81    2.98
  -1   2 -32   10.80    3.21
  -1   2 -32   10.22    2.21
   1  -2 -33  256.54   17.80
   1   1  33  229.21   13.42
  -1  -1  33  227.48    9.57
   2  -1  33  214.24   14.20
   1  -2 -33  231.70   11.81
  -2   1 -33  244.75   16.76
  -1  -1 -33  216.43   11.46
   1  -2 -33  231.45   11.88
  -2   1  33  220.71    9.16
   2  -1 -33  229.53   12.12
   1   1 -33  224.75   12.46
   2  -1  33  202.21   11.00
   2  -1 -33  243.46   16.48
  -1  -1  33  211.38   10.60
   2  -1 -33  221.13    9.38
   1   1 -33  222.97    9.95
  -1   2  33  217.99   10.68
  -2   1 -33  224.78   12.15
  -1   2 -33  225.59   12.37
   1  -2  33  203.33   10.73
  -1   2 -33  244.84   13.59
   1   1 -33  232.77   12.26
  -1   2 -33  220.77   10.16
  -1   2  33  218.71    7.57
  -1  -1 -33  273.49   18.78
  -1  -1 -33  220.68   10.62
   1   1  33  204.85   10.81
  -2   1  33  206.74   10.47
   1  -2  33  232.68   13.08
  -1   2  33  199.36   10.23
   2  -1  34   24.65    4.83
  -2   1  34   25.61    3.33
   1   1 -34   28.38    4.54
   1  -2 -34   26.32    4.35
  -2   1 -34   29.12    4.62
   1  -2 -34   31.27    4.67
   2  -1 -34   26.52    4.43
  -2   1 -34   29.60    6.17
  -1   2 -34   28.29    4.95
  -1   2  34   25.60    3.91
  -1   2  34   28.46    4.08
   2  -1 -34   29.00    5.73
   1  -2  34   25.10    3.87
   1  -2 -34   33.88    6.72
   1   1  34   25.90    4.00
  -1   2 -34   27.62    4.63
  -1  -1  34   28.87    3.47
   1   1 -34   26.72    4.51
   1   1  34   26.14    4.53
  -1  -1  34   23.89    3.86
   1  -2  34   24.50    4.30
   2  -1  34   24.27    4.19
   1   1 -34   27.48    3.82
  -2   1  34   24.90    3.89
   2  -1 -34   26.56    3.51
  -1   2  34   28.61    2.74
  -1  -1 -34   28.52    4.30
  -1   2 -34   28.25    3.74
  -1  -1 -34   29.20    6.44
   2  -1  35   69.85    8.20
  -1   2 -35   67.05    5.80
   1  -2  35   74.67    6.69
   1   1  35   72.87    6.70
   2  -1 -35   70.23    5.56
  -1  -1  35   72.91    5.50
   2  -1  35   73.58    6.97
   1  -2  35   73.07    7.39
   1  -2 -35   72.99    7.04
   1   1 -35   71.01    5.84
  -1   2  35   73.69    6.48
  -2   1  35   78.97    6.64
  -2   1  35   74.93    5.52
  -1  -1 -35   84.18   10.71
   2  -1 -35   73.58    7.15
   1  -2 -35   75.83   10.08
   2  -1 -35   79.62    9.47
  -1  -1 -35   67.65    6.60
  -1   2 -35   68.84    7.27
  -1   2  35   76.76    6.63
   1   1  35   74.96    7.75
  -2   1 -35   65.25    6.78
  -2   1 -35   75.64    9.48
   1   1 -35   74.71    7.47
  -1   2 -35   74.02    7.61
   1  -2 -35   71.68    6.83
  -1  -1  35   76.11    6.65
  -1  -1 -36   39.00    7.32
   1   1 -36   41.50    4.47
   2  -1 -36   41.57    4.38
   2  -1  36   37.67    6.10
   2  -1 -36   39.48    5.36
  -2   1 -36   43.32    7.18
  -1  -1  36   43.70    5.28
  -1   2  36   37.53    4.72
   1  -2  36   40.04    5.14
   1  -2 -36   41.43    7.53
   1   1  36   32.88    4.69
   1  -2 -36   43.05    5.44
   1   1 -36   41.96    5.78
  -2   1  36   39.08    4.03
  -1   2  36   39.70    4.90
   1  -2  36   40.61    5.55
   2  -1 -36   43.44    7.14
  -1   2 -36   39.81    5.90
  -1  -1 -36   38.62    5.05
   2  -1  36   38.80    5.19
   1   1  36   37.33    5.81
  -1   2 -36   38.35    5.66
   1  -2 -36   36.42    5.25
  -2   1 -36   36.94    5.36
  -2   1  36   39.59    4.90
   1   1 -37  193.93    9.98
  -2   1 -37  192.99   12.08
  -1  -1 -37  223.04   17.63
   1  -2  37  187.88   11.09
  -2   1  37  197.34   11.17
   1   1 -37  205.26   12.93
  -1   2  37  199.32   10.81
   2  -1  37  198.56   13.94
  -1   2  37  179.28   10.67
  -1   2 -37  197.58   12.60
  -1   2 -37  215.34   13.33
  -2   1  37  191.67    9.07
   2  -1 -37  203.97   12.37
   2  -1  37  189.91   11.56
   1   1  37  187.71   11.18
   1  -2  37  197.57   12.31
  -1  -1  37  190.72   11.10
  -1  -1 -37  204.08   11.96
   1  -2 -37  224.18   17.77
   1   1  37  199.47   13.08
  -2   1 -37  209.24   16.02
   1  -2 -37  216.51   12.33
  -1  -1  38   28.86    4.41
   1  -2 -38   31.05    5.04
  -2   1 -38   30.94    5.27
   1   1 -38   27.62    4.03
  -1  -1 -38   29.90    6.69
  -1   2 -38   25.52    4.92
  -2   1 -38   31.75    6.62
   1  -2  38   28.03    4.46
  -1   2 -38   28.62    5.27
  -1   2  38   24.18    4.05
  -2   1  38   26.87    4.55
   1  -2 -38   31.32    6.77
   2  -1 -38   26.89    4.69
   2  -1  38   24.39    5.03
  -1   2  38   32.55    4.85
   1  -2  38   24.05    4.47
   1   1  38   26.38    4.92
  -1  -1 -38   30.85    4.89
   1   1  38   22.56    3.97
   2  -1  38   24.62    4.59
   1   1 -38   30.52    5.33
   1  -2 -39  208.40   17.40
  -2   1 -39  201.61   16.09
  -1   2  39  167.98   10.79
  -1  -1 -39  212.77   17.75
   1  -2  39  183.05   11.88
  -1  -1  39  176.44   11.05
  -1   2  39  183.19   10.68
   1  -2  39  176.12   11.25
   2  -1 -39  189.29   12.44
   1   1 -39  192.92   12.84
   1   1 -39  184.94   10.16
   2  -1  39  166.17   11.32
  -1  -1 -39  189.30   12.04
   1  -2 -39  201.29   12.49
   1   1  39  192.39   13.06
  -2   1  39  177.16   11.07
   1   1  39  168.68   11.07
  -2   1 -39  185.18   12.32
   2  -1  39  190.71   13.81
  -1   2 -39  187.87   12.75
  -1  -1 -40  184.66   12.10
   1  -2  40  174.66   11.35
  -2   1 -40  181.77   12.53
   1   1  40  182.65   12.81
   2  -1  40  164.98   11.47
   2  -1  40  194.73   14.14
   1   1 -40  184.85   12.73
  -1   2  40  182.51   10.81
  -1   2  40  167.43   10.97
  -1  -1  40  177.21   11.28
   1  -2 -40  188.53   12.26
  -1   2 -40  179.22   12.64
   1  -2 -40  195.29   16.86
  -2   1  40  174.88   11.26
  -2   1 -40  192.85   15.96
   2  -1 -40  185.91   12.60
   1   1 -40  177.72   10.07
   1   1  40  164.85   11.09
  -1  -1 -40  207.15   17.59
   2  -1 -41    5.76    2.44
   1  -2 -41    3.15    2.40
  -2   1  41    3.42    1.57
  -1  -1 -41    9.43    2.64
  -1  -1 -41    3.84    3.09
  -2   1 -41    8.55    3.32
   1   1  41    5.69    2.60
   2  -1  41    5.70    2.75
  -1   2  41    7.10    2.44
  -1  -1  41   10.41    2.90
   1  -2 -41    9.51    3.14
  -2   1 -41    4.18    2.36
  -1   2  41    7.17    2.30
  -1   2 -41    9.84    3.22
   1   1  41    6.96    2.53
   1  -2  41    5.17    2.13
   1   1 -41    5.85    2.14
   1   1 -41   10.59    3.88
   2  -1  41    6.23    2.60
   1   1  42   31.18    5.07
   2  -1  42   29.04    4.90
   1   1 -42   32.83    5.50
  -2   1 -42   37.30    7.29
   1  -2  42   34.75    5.24
  -1  -1 -42   35.38    5.36
  -2   1 -42   35.63    5.72
   1  -2 -42   33.32    5.29
  -1   2  42   32.66    5.05
  -1  -1  42   34.28    5.23
  -1  -1 -42   35.36    7.36
  -1   2 -42   33.18    5.61
   2  -1  42   30.42    5.57
   2  -1 -42   39.12    6.19
   1   1  42   35.33    5.66
  -2   1  42   31.01    4.90
  -1  -1  43    1.94    1.38
  -2   1 -43    5.03    2.14
   2  -1 -43    2.53    2.09
  -1   2 -43    3.54    1.81
   2  -1  43    3.40    1.88
  -2   1 -43    4.52    2.42
   1  -2  43    3.57    1.71
  -2   1  43    6.24    2.69
   1   1 -43    2.12    1.66
   2  -1  43    3.31    2.09
   1   1  43    5.64    2.62
   1   1  43    4.22    2.01
  -1  -1 -43    3.89    1.66
  -1   2  43    6.58    2.50
  -1  -1 -43    3.52    2.74
   1  -2 -43    2.84    1.60
  -1  -1  44    1.92    0.90
  -1   2  44    3.38    1.64
  -1  -1 -44    6.40    2.25
   1   1  44    6.07    2.40
  -2   1 -44    3.32    1.92
   1   1 -44    3.12    1.97
  -1   2 -44    3.43    2.20
  -1  -1 -44    6.17    3.18
   2  -1  44    4.09    1.46
   1  -2 -44    4.07    1.59
   1  -2  44    2.46    1.34
   1   1  44    6.66    2.45
   2  -1 -44    3.47    1.78
  -2   1  44    6.22    2.34
   1   1  45    2.85    1.82
  -2   1 -45    0.96    0.69
   1   1 -45    6.46    2.90
  -1  -1  45    3.20    2.05
  -1   2 -45    5.20    1.85
   1  -2 -45    4.55    1.78
  -1   2  45    5.54    2.59
   1   1  45    0.64    0.82
   2  -1 -45    4.23    1.74
  -2   1  45    2.05    1.17
   1  -2  45    3.14    2.11
  -1  -1 -45    3.50    1.27
   2  -1  45    3.08    1.10
  -2   1  46   16.18    3.92
  -2   1 -46   20.75    4.91
  -1  -1 -46   21.80    4.75
   1  -2  46   19.64    4.58
  -1   2  46   13.22    3.44
   1   1  46   13.78    3.62
   2  -1 -46   16.85    4.08
   1  -2 -46   16.15    3.95
   2  -1  46   17.34    4.18
   1   1 -46   12.70    3.44
  -1   2 -46   17.47    4.55
  -1  -1  46   14.19    3.76
  -1   2  47   55.09    7.28
   1   1  47   47.83    6.87
   1  -2 -47   58.69    7.68
   2  -1 -47   61.85    8.24
   2  -1  47   48.10    6.84
  -2   1 -47   60.79    8.19
  -2   1  47   48.87    6.78
  -1   2 -47   48.50    7.35
   1  -2  47   58.55    7.70
  -1  -1 -47   53.47    7.32
  -1  -1  47   51.19    7.03
   1   1 -47   62.44    8.50
  -1   2 -48    8.71    3.55
   1  -2 -48   11.45    3.35
   2  -1  48   10.75    3.71
   1   1 -48    7.61    3.42
  -1  -1 -48   11.41    3.56
  -1   2  48   10.09    3.50
  -1  -1  48   11.91    3.54
   1   1  48    7.34    3.11
   2  -1 -48    8.92    3.14
  -2   1  48    9.53    3.12
  -2   1 -48    5.31    1.95
   1  -2  48    9.63    3.47
   2  -1  49    3.79    1.80
  -1  -1  49    2.54    1.63
  -1   2  49    5.70    2.80
  -2   1 -49    3.94    2.27
   1  -2 -49    6.65    2.75
   1   1  49    2.56    1.69
  -1   2 -49    5.62    2.89
  -2   1  49    3.10    2.36
  -1  -1 -49   -1.07    1.86
   1   1 -49    3.82    1.67
   2  -1 -49    1.37    1.42
   1  -2  49    1.74    1.38
   1   1  50    6.42    2.85
   2  -1  50    1.33    0.68
  -1  -1  50    5.68    2.67
  -2   1  50    2.78    2.06
   1  -2  50    5.59    1.62
  -1  -1 -50    6.87    3.09
  -1   2  50    3.16    1.95
   2  -1 -50    1.65    2.25
   1  -2 -50    4.38    2.43
  -2   1 -50    6.11    3.18
   1   1 -50    6.05    2.85
  -1   2 -50    0.15    1.05
  -1   2 -51   24.78    5.56
   1  -2  51   25.81    5.35
  -1  -1  51   25.61    5.46
   1   1  51   21.73    5.06
  -2   1 -51   16.28    4.38
   1  -2 -51   20.55    4.69
  -1   2  51   23.14    5.35
  -1  -1 -51   24.07    5.11
   1   1 -51   27.02    5.77
  -2   1  51   25.11    5.15
   2  -1  51   23.92    5.00
   2  -1 -51   21.43    5.07
  -2   1 -52    9.97    3.83
   1   1  52    4.41    1.34
  -1  -1 -52    5.40    1.81
   1   1 -52   11.09    3.93
   1  -2 -52    8.84    3.02
   2  -1 -52   10.57    3.92
   2  -1  52   12.67    3.89
   1  -2  52   11.75    4.32
  -1  -1  52   11.04    3.75
  -1   2  52    9.74    3.52
  -1   2 -52   10.74    4.01
  -2   1  52   10.70    3.27
   1  -2  53   54.54    8.10
   2  -1  53   50.78    7.92
  -1   2 -53   52.40    8.43
  -2   1  53   52.36    7.90
   1   1 -53   58.68    8.62
  -1  -1  53   52.04    7.98
   1   1  53   56.57    8.35
   1  -2 -53   54.68    8.26
  -2   1 -53   63.14    9.22
  -1  -1 -53   52.40    8.00
  -1   2  53   53.78    8.03
   2  -1 -53   58.56    8.73
  -1  -1 -54   26.75    5.96
   1   1  54   21.44    5.68
  -1   2  54   20.72    5.32
   1  -2 -54   19.31    4.80
   2  -2   0   17.71    0.99
  -2   0   0   11.00    1.45
  -2   0   0   12.58    1.50
   0   2   0   14.30    1.04
   2  -2   0   18.75    1.50
   0   2   0   16.71    1.45
   0   2   0   13.85    1.02
  -2   0   0   16.76    1.72
   0  -2   0   10.56    1.52
  -2   2   0   13.94    1.12
  -2   2   0   17.08    2.03
   0  -2   0   18.38    1.90
  -2   0   0   11.81    1.15
   2   0   0   25.78    2.41
   2   0   0   34.17    3.33
   2  -2   0   26.18    1.38
  -2   2   1   42.58    3.16
   2  -2  -1   60.24    2.74
   0  -2   1   43.83    3.04
   2   0  -1   79.28    3.68
  -2   0   1   40.07    2.37
  -2   0  -1   62.70    3.70
  -2   0  -1   34.33    2.28
   0  -2  -1   43.09    2.74
   0  -2  -1   30.22    2.83
   2  -2   1   31.99    1.37
   0   2  -1   46.99    2.65
   2  -2   1   49.87    2.30
   0   2  -1   43.35    1.81
  -2   0   1   35.69    1.68
   0   2   1   42.63    2.26
  -2   0   1   49.54    2.43
  -2   2  -1   43.41    2.05
   0   2   1   41.71    1.97
  -2   0   1   32.67    2.22
   0  -2   1   53.74    1.70
  -2   2  -1   49.95    3.25
  -2   2   1   29.73    1.76
   0  -2   1   33.78    2.21
  -2   2   1   34.83    1.82
  -2   0  -1   31.03    2.70
  -2   2   1   57.81    2.13
   2   0   1   74.20    4.43
   0   2  -1   47.21    1.88
   0  -2  -2    1.32    0.61
  -2   2  -2    1.45    0.42
   0  -2   2    1.45    0.63
   0  -2   2    1.81    0.30
   2   0   2    4.97    1.31
   2   0  -2    4.18    1.27
   0   2  -2    1.91    0.57
  -2   0   2    1.45    0.45
   0   2  -2    1.44    0.35
   0   2   2    1.88    0.48
  -2   2   2    0.78    0.24
   0  -2  -2    1.35    0.52
   2  -2   2    2.97    0.41
   2   0  -2    2.29    0.49
   2  -2  -2    3.44    0.60
  -2   2  -2    1.16    0.65
   2  -2   2    2.37    0.50
   0   2  -2    2.62    0.35
   0   2   2    1.79    0.45
  -2   0   2    2.19    0.42
  -2   2  -2    1.79    0.63
  -2   0   2    1.34    0.43
   2  -2  -2    1.79    0.46
  -2   0  -2    2.35    0.86
   2   0  -2    2.84    0.59
   0   2  -2    1.89    0.45
  -2   0  -2    1.50    0.59
  -2   2   2    2.07    0.41
  -2   2   2    2.01    0.81
   2   0   2    2.57    0.84
   0  -2   2    1.13    0.38
   2  -2  -3    1.17    0.47
  -2   2  -3    1.20    0.58
  -2   2   3    0.74    0.26
  -2   0   3    0.61    0.17
  -2   2   3    1.57    0.37
  -2   0  -3    2.02    0.95
   0   2  -3    1.09    0.35
   0  -2   3    1.38    0.29
   0   2  -3    0.80    0.38
  -2   0   3    0.50    0.26
  -2   2  -3    3.00    0.52
   2  -2  -3    2.61    0.57
   0  -2  -3    1.15    0.40
   0   2   3    1.09    0.36
  -2   2  -3    1.44    0.41
   2   0   3    2.07    0.87
   2  -2   3    1.60    0.41
   2   0   3    1.96    0.94
   2  -2   3    3.15    0.41
   0   2   3    1.18    0.42
   2   0  -3    0.90    0.28
   2   0  -3    2.68    1.51
  -2   0   3    1.11    0.37
   0   2  -3    0.59    0.26
   2   0  -3    2.65    0.78
  -2   2  -3    1.33    0.30
   0   2  -3    1.30    0.27
  -2   2  -3    0.70    0.51
   0  -2   3    0.45    0.12
  -2   0  -3    0.81    0.55
   2   0  -4    1.16    0.41
  -2   2   4    0.42    0.18
   0  -2   4    0.77    0.31
   0  -2   4    0.67    0.24
  -2   2  -4    1.41    0.35
  -2   0  -4    0.97    0.59
   0   2   4    0.79    0.31
   2  -2  -4    0.64    0.28
   0   2  -4    0.67    0.25
   0  -2  -4    0.55    0.26
   0  -2  -4    0.87    0.36
   2  -2   4    1.16    0.22
  -2   0   4    0.54    0.30
  -2   2  -4    0.74    0.20
  -2   2  -4    0.73    0.19
  -2   0  -4    1.14    0.49
   0  -2  -4    0.74    0.21
   0   2   4    0.55    0.26
   2  -2  -4    1.13    0.35
   2   0   4    1.40    0.75
  -2   2  -4    0.59    0.37
   2   0   4    1.35    0.56
   0   2  -4    1.09    0.43
  -2   2   4    0.59    0.23
   2   0  -4    1.23    0.75
  -2   0  -4    1.56    0.79
   0   2  -4    0.80    0.30
   2   0  -4    0.73    0.32
  -2   2  -4    0.89    0.33
   0   2  -4    0.74    0.16
  -2   2  -5    0.54    0.29
   0  -2   5    0.34    0.25
   0   2   5    0.01    0.09
  -2   2  -5    1.67    0.48
   0   2  -5    0.34    0.14
  -2   0  -5    0.41    0.30
   0   2   5    0.61    0.29
   2   0  -5    0.13    0.06
   2   0  -5    1.38    1.08
   0   2  -5    0.27    0.14
   2   0   5    0.75    0.47
  -2   2   5   -0.12    0.09
  -2   0   5    0.06    0.21
  -2   2   5    0.35    0.24
   0   2  -5    0.37    0.28
   0  -2   5    0.31    0.30
   0   2  -5    0.19    0.12
  -2   2  -5   -0.01    0.18
  -2   0  -5    1.17    0.67
   2   0   5   -0.43    0.70
   2  -2  -5    0.25    0.18
   2   0  -5    0.74    0.37
   0  -2  -5    0.45    0.21
  -2   2  -5    0.85    0.54
   0  -2  -5    0.41    0.35
   0   2  -5    0.12    0.32
  -2   0  -5    0.31    0.07
   2  -2  -5    0.39    0.29
  -2   0  -6    1.14    0.72
  -2   2   6    0.36    0.12
   0   2  -6    0.09    0.10
   0   2   6    0.04    0.11
   0   2  -6    0.15    0.11
  -2   0  -6   -0.02    0.22
   2   0   6   -0.37    0.44
   2  -2  -6    0.81    0.32
  -2   2   6    0.75    0.29
   2  -2  -6    0.28    0.12
   2   0  -6    0.25    0.10
  -2   2  -6    0.07    0.28
   0   2  -6    0.39    0.23
   0   2  -6    0.59    0.39
   2   0  -6    0.24    0.18
  -2   2   6    0.52    0.24
   0  -2   6    0.39    0.27
   2   0   6    0.14    0.17
   0   2   6    0.34    0.25
   0   2  -6    0.17    0.09
   2  -2   6    0.29    0.26
  -2   2  -6   -0.14    0.08
   0  -2  -6    0.07    0.09
  -2   2  -6    0.14    0.18
   2   0  -6    0.37    0.19
  -2   0   6    0.46    0.30
   0  -2  -6    0.38    0.32
   0  -2   6    0.61    0.24
  -2   2  -6    0.45    0.27
  -2   0  -6    0.43    0.16
   2  -2  -6    0.34    0.22
  -2   2   7    1.23    0.37
   2   0  -7    2.26    0.52
   2  -2  -7    2.39    0.57
   2   0   7    0.70    0.59
   2   0   7    3.28    1.21
   0  -2   7    2.15    0.54
  -2   2   7    1.09    0.38
   0   2  -7    1.12    0.21
   0   2  -7    1.91    0.53
  -2   2   7    1.08    0.40
   0  -2   7    1.12    0.35
  -2   0  -7    0.82    0.44
   0   2   7    1.91    0.70
   0   2  -7    3.08    0.82
   2  -2  -7    1.44    0.48
   0  -2   7    1.74    0.26
  -2   2   7    1.19    0.23
   2  -2   7    1.15    0.42
   2  -2  -7    2.13    0.31
   0   2  -7    1.49    0.32
  -2   2  -7    1.47    0.58
   0  -2  -7    1.42    0.48
   0  -2  -7    3.17    0.58
   2   0  -7    1.67    0.43
  -2   2  -7    0.96    0.48
  -2   2  -7    4.19    0.79
   0   2  -7    1.61    0.68
  -2   0   7    1.01    0.33
  -2   0  -7    1.16    0.38
   2   0  -7    4.40    1.81
  -2   2  -7    1.81    0.68
  -2   0  -7    4.85    1.54
  -2   0  -8    0.90    0.74
   2   0  -8    0.37    0.63
  -2   2  -8    1.31    0.48
   2   0   8    1.10    1.17
   2   0  -8    0.48    0.17
  -2   0  -8    0.44    0.26
   0   2  -8    0.94    0.51
   2  -2  -8    0.91    0.39
  -2   2   8    0.34    0.21
  -2   0   8    0.20    0.14
   2   0  -8    0.35    0.25
   2   0   8    0.67    0.21
  -2   2   8    0.58    0.22
   0  -2   8    1.13    0.52
  -2   2  -8    0.65    0.57
   0   2   8    0.61    0.45
   0   2  -8    0.52    0.20
   0   2  -8    0.15    0.19
   2   0  -8   -0.02    0.19
   0  -2  -8    0.85    0.30
  -2   2   8   -0.03    0.11
   0  -2   8    0.44    0.13
  -2   2  -8    0.63    0.46
  -2   2  -8    0.58    0.41
   2   0   8   -0.16    0.59
   2  -2  -8    0.34    0.14
   0   2  -8    0.76    0.48
   2  -2   8    0.36    0.33
  -2   0  -8    0.33    0.30
   0  -2  -8    0.36    0.17
   0  -2  -8    0.14    0.24
  -2   2   9    0.48    0.30
  -2   0  -9    0.43    0.29
   2  -2  -9    0.94    0.25
   2   0  -9    0.43    0.22
   0  -2  -9    0.71    0.29
  -2   2  -9    0.31    0.41
   0  -2  -9    0.74    0.42
   0   2  -9    0.19    0.20
   2  -2   9    0.21    0.16
  -2   0  -9    0.18    0.09
  -2   0   9    0.20    0.37
  -2   0   9    0.23    0.08
   2   0  -9    0.46    0.24
   0   2   9    1.29    0.69
   2   0  -9    0.17    0.13
  -2   2  -9    1.08    0.50
   0   2  -9    1.02    0.50
   0  -2   9    1.79    0.58
   2   0   9    0.62    0.42
  -2   2  -9    0.50    0.42
   2   0  -9    0.78    0.42
   2  -2  -9    1.37    0.58
  -2   2   9    0.95    0.50
   0   2  -9    0.22    0.18
   2  -2   9    0.66    0.33
  -2   0  -9    0.77    0.83
  -2   2   9    0.86    0.38
   2   0  -9    1.13    0.78
   2   0   9    0.98    0.89
  -2   2  -9    1.44    0.49
   2   0   9    0.93    0.26
   0  -2  -9    0.53    0.20
  -2   0 -10    7.16    2.23
   0  -2  10    2.06    0.60
   0   2 -10    2.20    0.50
  -2   2 -10    2.41    0.82
   2   0 -10    3.67    1.47
   2   0 -10    1.73    0.28
   2  -2 -10    5.08    0.98
  -2   0  10    2.30    0.65
  -2   2 -10    4.14    0.89
   0  -2  10    4.55    1.03
  -2   2  10    2.38    0.55
   2   0 -10    3.82    0.53
   0   2 -10    2.15    0.60
   0  -2 -10    1.96    0.48
   2  -2 -10    4.04    0.57
   0  -2 -10    3.21    0.74
   2  -2  10    1.92    0.61
   2   0 -10    1.93    0.49
  -2   0 -10    1.83    0.57
   2   0 -10    2.22    0.73
  -2   2 -10    2.27    0.74
   2   0  10    2.17    1.20
  -2   0 -10    2.35    0.49
   2   0  10    2.43    1.00
   0   2 -10    6.65    1.30
  -2   2  10    1.88    0.56
   2  -2  10    0.73    0.40
  -2   0  10    2.07    0.33
  -2   2  10    3.12    0.74
  -2   2 -10    2.09    0.93
   0  -2 -10    2.96    0.75
   0   2  10    3.59    1.11
  -2   2 -11   19.08    2.66
   2   0 -11   28.16    2.75
   0   2 -11   21.42    1.71
   2  -2  11   24.84    2.41
  -2   2  11   33.26    2.20
   2   0 -11   28.13    1.99
  -2   2 -11   30.38    3.17
   2  -2 -11   47.33    1.98
  -2   0 -11   31.68    2.65
  -2   0  11   32.46    2.66
  -2   2 -11   33.73    3.25
  -2   2  11   41.88    2.62
   0  -2 -11   28.23    2.23
   0  -2  11   65.67    3.36
   2  -2  11   21.36    3.25
   0  -2 -11   43.87    2.62
   0   2 -11   52.08    3.60
   2   0 -11   46.38    5.20
  -2   2 -11   54.93    3.05
   2  -2 -11   21.88    2.32
  -2   0 -11   42.23    5.08
  -2   2  11   47.70    2.33
  -2   0  11   27.93    1.31
   0  -2 -11   22.29    1.76
   0  -2  11   19.90    2.66
  -2   0 -11   20.42    1.42
   2   0  11   39.60    5.34
   2   0  11   32.55    3.36
   0   2  11   38.22    3.41
   2  -2 -11   51.08    3.09
   0   2 -11   35.59    2.41
   2   0 -11   42.81    1.69
  -2   0 -12    0.57    0.35
  -2   0 -12    0.52    0.24
  -2   0  12    0.91    0.53
   0  -2  12    2.63    0.97
  -2   0  12    0.25    0.15
   0  -2  12   -0.20    0.50
   0  -2 -12    1.10    0.59
  -2   2 -12    2.12    0.80
  -2   2 -12    0.32    0.36
  -2   0 -12    3.86    1.87
   2   0  12    0.35    0.46
   2   0  12    0.74    1.10
  -2   2  12    0.84    0.43
   2  -2 -12    1.15    0.39
  -2   2 -12    0.46    0.50
   0   2 -12    0.20    0.23
   0   2  12    1.73    0.90
   0  -2 -12    0.60    0.34
  -2   2  12   -0.03    0.12
   2  -2 -12   -0.12    0.16
   2   0 -12    0.12    0.05
   2   0 -12   -0.10    0.34
   2  -2  12   -0.06    0.17
  -2   2  12    0.92    0.40
   2  -2 -12    0.88    0.50
   0   2 -12    5.31    1.52
  -2   2 -12    0.76    0.69
   0   2 -12    0.07    0.28
   2   0 -12    0.56    0.44
   2   0 -13   99.36    5.20
   0  -2  13   42.94    4.44
   2   0 -13   63.04    3.27
   0   2 -13   70.86    3.63
  -2   2  13   88.96    4.16
   2  -2 -13   83.56    4.17
  -2   2  13   76.45    3.66
   2   0  13   80.33    6.91
   2   0  13   72.07    5.26
   2   0 -13   63.22    4.23
  -2   0  13   74.09    2.59
   0   2  13  103.71    5.69
  -2   2 -13   84.39    5.22
   0  -2  13  119.49    4.86
   0  -2 -13   56.20    3.26
  -2   0  13   95.36    4.60
   2  -2  13   50.82    5.95
  -2   2  13   99.92    3.44
   0   2 -13   60.20    3.01
  -2   0 -13   89.11    7.69
   2  -2 -13   95.60    3.14
  -2   0 -13   86.28    4.56
   2   0 -13  107.87    8.01
  -2   2 -13   48.74    4.78
  -2   2 -13   79.48    5.60
   0   2 -13  106.87    5.27
   2  -2  13   96.28    1.85
   0  -2 -13  113.06    4.65
  -2   2 -13  118.59    4.76
   2  -2 -13   50.47    3.65
  -2   2 -14    8.36    1.89
   2  -2 -14   13.30    1.27
   0  -2 -14   13.33    1.71
   0  -2 -14    7.71    1.28
   2  -2 -14    6.04    1.41
  -2   0  14   14.96    1.86
   2  -2 -14   10.76    1.57
   2   0 -14   11.06    2.58
   0   2 -14   10.51    1.43
   0   2  14   19.69    2.78
   2   0  14   10.90    2.96
  -2   2 -14    6.67    1.84
  -2   0  14   10.02    1.06
   0   2 -14    9.07    1.32
   2   0 -14    7.72    1.12
  -2   2  14   10.56    1.27
  -2   0 -14   16.20    3.60
  -2   0 -14    7.62    0.91
   0  -2  14   16.35    2.05
   2  -2  14    5.82    1.96
  -2   2 -14   16.10    1.98
  -2   2  14   12.87    1.71
  -2   2 -14   11.07    2.28
   2   0  14    8.45    1.82
   2   0 -14   12.17    1.95
   0  -2  14    5.36    1.76
   0   2  14   16.43    1.89
   2  -2  14   15.67    0.78
   2   0 -14    8.04    1.77
   0   2 -14   21.47    2.63
  -2   2  14   10.18    1.42
  -2   0 -14   12.61    1.82
   0   2  15  124.24    6.45
   0   2 -15  105.92    5.71
   2  -2 -15   83.14    4.46
  -2   0 -15   83.06    7.94
   2  -2  15  104.61    2.18
   0   2 -15   71.65    3.89
   2   0 -15   79.68    5.14
  -2   0  15  104.42    2.27
  -2   0 -15   80.47    5.14
   2   0 -15  105.53    7.64
   2  -2 -15   65.21    4.40
   2  -2 -15   96.61    3.49
   0  -2 -15  118.40    5.16
   2  -2  15   48.12    6.49
  -2   2  15   88.00    4.12
  -2   2  15   99.23    3.71
   2   0 -15   67.64    3.48
  -2   2 -15  126.19    5.25
   2   0  15   72.80    5.07
   2   0  15   84.49    7.67
  -2   0  15  113.94    5.24
  -2   2 -15   85.18    6.71
  -2   2 -15  101.47    6.29
   0  -2  15   50.70    4.94
   0  -2 -15   62.41    3.89
   2   0 -15  112.10    6.26
  -2   0  15   95.67    3.39
   0   2 -15   62.97    3.78
   0   2  15  109.98    4.95
  -2   2  15  106.11    4.91
   0  -2  15  114.81    5.21
   0   2  16   50.72    4.28
  -2   2 -16   26.91    3.88
   2   0 -16   31.07    4.09
   2  -2 -16   24.31    4.32
   2   0 -16   25.29    2.17
  -2   2 -16   29.99    3.50
   0   2 -16   48.30    4.14
   2   0  16   25.89    2.98
  -2   0 -16   21.49    1.73
   2   0 -16   37.32    3.78
  -2   2  16   31.75    2.27
  -2   0  16   49.81    3.44
   2  -2  16   13.36    2.28
   2  -2 -16   39.64    2.36
  -2   2  16   37.73    3.01
   0   2 -16   25.74    2.64
  -2   2 -16   41.40    3.20
   0  -2  16   44.39    3.50
  -2   2  16   31.48    2.61
   2  -2 -16   23.28    2.71
   0  -2  16   19.87    3.22
   0  -2 -16   21.41    2.31
   0  -2 -16   34.33    2.92
   2  -2 -16   32.90    3.02
   0   2 -16   29.87    2.61
   2   0  16   27.16    4.58
   2   0 -16   31.09    3.33
  -2   0  16   36.76    1.37
   0   2  16   36.08    2.88
  -2   0  16   33.91    2.14
  -2   0 -16   40.53    3.69
  -2   0 -16   47.56    6.41
   2  -2  16   19.21    4.07
   2  -2 -17   66.62    3.14
   2  -2 -17   41.32    3.81
  -2   0  17   44.95    3.37
   0   2 -17   42.14    3.49
   2   0  17   59.69    6.54
  -2   0  17   36.69    1.40
  -2   2 -17   34.01    4.24
   2  -2 -17   54.11    3.98
  -2   2  17   73.11    3.26
   2   0  17   44.23    4.02
   0  -2  17   74.56    4.63
   0  -2  17   41.67    4.66
   0   2  17   31.47    2.87
   0  -2 -17   24.56    2.54
   0  -2 -17   35.87    3.08
   2   0 -17   47.29    4.54
   2   0 -17   27.32    2.33
  -2   2 -17   35.72    4.01
   0   2 -17   45.25    3.57
   0  -2 -17   24.99    2.86
  -2   0  17   32.99    2.20
   2   0 -17   30.18    3.28
  -2   2  17   70.73    3.91
  -2   0 -17   30.06    2.05
  -2   2  17   75.27    4.41
  -2   0 -17   58.25    4.49
   2  -2  17   14.87    2.36
  -2   0 -17   54.85    6.70
   0   2  17   33.36    3.62
   0   2 -17   60.57    4.74
  -2   2 -17   45.93    3.37
   2   0 -17   36.80    4.41
   2  -2 -17   26.03    4.61
   2  -2  17   21.17    4.40
   2   0 -18    6.15    1.17
  -2   2  18    9.52    1.51
   2  -2  18    5.90    2.45
   0  -2  18   10.25    2.14
   0   2 -18    7.01    1.47
   2  -2 -18    5.02    1.34
   2  -2 -18   10.20    1.32
   0  -2 -18    5.33    1.29
  -2   0 -18   10.98    2.47
   0   2 -18    6.03    1.61
   0  -2 -18    5.01    1.25
  -2   2  18    9.49    1.93
   2   0  18    6.05    1.47
   2   0  18    6.31    2.45
   2  -2 -18    6.34    2.14
  -2   0 -18   12.76    3.80
   0  -2  18    5.18    1.66
   0  -2 -18    7.98    1.67
   2   0 -18    5.16    1.59
   2  -2  18    4.08    1.22
   2   0 -18    6.51    2.02
   2  -2 -18    9.41    1.88
  -2   2 -18    6.51    2.00
   2   0 -18    6.42    1.68
  -2   0  18    9.73    1.74
  -2   0  18    7.75    1.11
   0   2  18    6.66    1.72
  -2   2  18    9.14    1.33
  -2   2 -18    7.54    2.01
  -2   0  18    9.20    0.72
   0   2 -18   11.91    2.55
  -2   0 -18    6.11    0.98
  -2   2 -18    8.02    1.55
   0   2  18    8.46    1.67
  -2   0 -19   53.00    7.02
   2   0 -19   44.15    4.76
  -2   2  19   71.25    4.12
   0  -2 -19   35.36    3.02
  -2   0 -19   36.16    2.50
   2   0  19   45.86    6.28
   0  -2 -19   32.17    3.07
   0   2 -19   43.89    3.41
  -2   0 -19   53.74    4.57
  -2   0  19   50.37    3.79
  -2   2  19   73.15    4.57
   2  -2 -19   48.48    3.88
   2  -2  19   24.70    4.74
   0  -2 -19   43.69    3.72
   2  -2 -19   36.38    5.31
  -2   0  19   43.43    1.60
  -2   2 -19   49.14    3.64
   2  -2  19   25.47    2.96
   2  -2 -19   41.55    3.92
   0   2 -19   40.39    3.80
   2  -2 -19   65.05    3.33
  -2   2 -19   47.35    4.43
  -2   2  19   67.93    3.25
   0   2  19   40.63    4.30
   2   0 -19   35.55    2.86
   0   2  19   43.81    3.59
  -2   2 -19   41.17    4.86
   0  -2  19   72.53    4.66
   0   2 -19   57.33    4.89
   2   0  19   49.68    4.25
   2   0 -19   35.28    4.01
   0  -2  19   42.82    4.72
  -2   0  19   38.97    2.57
   0   2 -20    5.60    2.20
  -2   0 -20    5.94    2.01
  -2   2  20    3.77    1.44
   2  -2 -20    2.26    0.87
   2   0  20    1.67    1.25
  -2   2 -20    2.48    1.10
  -2   0  20    3.42    0.51
   0  -2 -20    2.98    1.12
   0  -2 -20    1.22    0.64
  -2   0  20    4.53    1.34
  -2   2 -20    3.54    1.43
   0  -2  20    4.68    1.61
   0  -2 -20    2.43    1.55
  -2   2 -20    2.77    1.39
  -2   2  20    2.54    0.90
   0   2 -20    2.20    0.99
   2   0 -20    2.19    1.27
   2  -2  20    1.27    1.13
   2   0 -20    1.37    0.96
   0   2  20    3.23    1.23
  -2   0 -20    1.72    0.54
   2  -2  20    1.23    0.65
   2  -2 -20    4.91    1.02
  -2   0 -20    4.55    2.56
  -2   0  20    2.89    0.80
   2   0  20    1.11    0.64
   0  -2 -20    1.28    0.56
   0   2  20    2.76    1.42
   2  -2 -20    2.53    1.08
   0   2 -20    1.25    1.05
   2  -2 -20    1.03    0.83
   0  -2  20    1.10    0.88
  -2   2  20    4.08    1.12
  -2   0  21   53.50    4.06
  -2   0 -21   51.08    6.94
   0  -2  21   43.18    4.73
   0  -2 -21   39.39    5.60
   2  -2 -21   52.28    3.29
  -2   2 -21   52.65    3.98
   2  -2 -21   41.74    3.99
   0  -2  21   56.46    4.32
   2  -2 -21   41.91    4.33
  -2   2 -21   45.87    4.56
   2   0 -21   42.23    3.24
   2   0  21   38.28    3.62
   0   2  21   41.13    4.50
  -2   0  21   49.69    1.83
   2   0  21   38.88    5.89
   0   2 -21   41.82    4.09
  -2   0  21   46.59    3.05
   0   2 -21   40.59    3.49
   2  -2  21   30.56    5.52
  -2   2  21   51.76    3.03
   0  -2 -21   36.64    2.77
  -2   0 -21   44.36    4.38
  -2   2 -21   50.58    5.68
   2  -2  21   27.42    2.84
   2   0 -21   39.81    4.46
   2   0 -21   47.87    5.32
  -2   0 -21   37.20    2.71
   0  -2 -21   47.86    4.06
   0   2  21   42.48    3.83
  -2   2  21   57.83    3.90
   0  -2 -21   36.44    3.44
  -2   2  21   59.44    4.31
   2  -2 -21   30.08    4.64
   0   2 -21   50.60    4.95
   2  -2 -22    1.18    0.87
  -2   2 -22    2.41    1.21
  -2   2  22    2.44    0.92
   0   2 -22    1.75    1.17
   2  -2  22    1.43    0.71
   0   2  22    2.28    1.27
  -2   2 -22    1.81    1.15
  -2   0 -22    0.13    0.23
   0   2 -22    1.12    0.82
   2   0  22   -0.33    0.67
  -2   0 -22    1.38    1.03
   0  -2  22    0.36    0.44
   2   0  22    0.55    0.56
  -2   2  22    0.30    0.42
  -2   2  22    0.98    0.66
   2   0 -22   -0.80    0.29
   2   0 -22    1.67    1.14
   0   2 -22   -0.34    0.57
   0  -2 -22    0.72    0.43
   2  -2 -22    0.14    0.24
   2   0 -22    0.34    0.20
   0  -2 -22    0.94    0.64
  -2   0  22    2.34    0.40
   0  -2  22    0.09    0.19
  -2   2 -22    2.04    1.27
  -2   0  22    4.67    1.22
   0  -2 -22   -0.46    0.84
  -2   0  22    1.69    0.76
   2  -2 -22    0.57    0.82
   2  -2  22    0.10    0.90
   0  -2 -22    0.04    0.42
  -2   0 -22    1.92    1.01
   0   2  22    0.39    0.59
   2  -2 -22    2.15    0.81
  -2   0  23    1.08    0.28
  -2   0 -23    0.86    0.46
  -2   2  23    0.66    0.35
   2   0 -23    1.28    0.61
   2   0 -23    2.73    1.30
  -2   2 -23    1.44    0.65
  -2   0  23    0.40    0.57
  -2   2 -23    0.31    0.09
  -2   2 -23    1.30    0.24
  -2   0 -23    0.60    0.54
   0  -2 -23    0.45    0.61
   2  -2 -23    0.54    0.36
   2   0 -23    2.41    1.16
   0   2  23    0.87    0.42
   0  -2 -23    0.77    0.60
   0   2 -23    1.51    0.83
   0  -2 -23    0.21    0.24
   0   2 -23    0.97    0.51
   2   0  23    2.14    1.29
   0   2  23    1.19    0.87
   0  -2  23    0.32    0.51
   2  -2  23    0.64    0.70
   0   2 -23    1.64    0.51
   2  -2  23    0.43    0.20
  -2   2  23    0.84    0.51
  -2   0 -23    2.82    1.45
  -2   0  23    0.73    0.44
   2  -2 -23    1.94    0.67
   2  -2 -23    1.66    0.89
   2   0  23    0.70    0.50
  -2   2  23    1.72    0.81
   0  -2  23    1.71    0.91
   2  -2 -23    0.59    0.71
  -2   2  24    1.54    0.88
   2   0 -24    0.13    0.23
   0  -2  24    1.52    0.70
  -2   2  24    1.35    0.50
  -2   2 -24    1.98    1.06
   0   2 -24    1.78    1.40
  -2   2  24    0.95    0.51
  -2   0 -24    0.48    0.18
   0  -2 -24    1.42    1.11
  -2   2 -24    0.39    0.84
  -2   0 -24    2.66    1.66
   2  -2 -24    1.82    0.79
   0   2 -24    0.75    0.49
   0   2  24    1.56    0.89
   2  -2  24    0.69    0.50
   2   0  24    1.34    0.78
   0  -2 -24    0.48    0.65
   0  -2 -24    1.41    0.92
   2  -2 -24    0.82    0.39
   0   2 -24    1.10    1.00
  -2   0  24    0.92    0.69
   2   0 -24    0.78    0.26
  -2   0  24    0.79    0.23
   0   2  24    2.00    0.90
  -2   0  24    1.34    0.59
   2  -2 -24    1.99    0.89
  -2   0 -24    1.57    0.99
   2   0  24    0.70    1.13
   2  -2 -24    0.85    0.43
   2  -2 -24    1.74    1.40
   2   0 -24    1.01    0.64
   2  -2  24    0.14    0.63
   0  -2  24    1.39    0.94
   2  -2 -25    4.26    1.35
   0  -2 -25    5.29    2.13
  -2   2 -25    3.66    1.37
  -2   2 -25    2.99    0.97
   2  -2  25    3.41    1.08
   0  -2  25    5.03    1.70
   2  -2 -25    4.45    1.48
   2   0  25    4.86    1.29
  -2   0 -25    5.37    2.47
  -2   0 -25    4.42    1.60
   2   0 -25    4.15    1.40
  -2   0  25    2.70    0.45
   2  -2  25    3.35    2.23
  -2   0 -25    2.99    0.83
   0   2 -25    4.57    1.31
   0   2  25    2.95    1.07
   2  -2 -25    4.34    2.00
   0   2 -25    3.36    1.35
   0  -2  25    4.72    1.46
   0   2  25    2.64    1.05
  -2   0  25    2.02    0.88
   2   0  25    5.13    1.97
  -2   0  25    2.03    0.68
   2   0 -25    3.32    0.95
  -2   2  25    5.73    1.16
   0  -2 -25    2.85    0.96
   2  -2 -25    4.87    1.20
  -2   2  25    6.09    1.44
   2   0 -25    1.54    0.78
  -2   2  25    7.38    1.73
  -2   2 -25    4.24    1.66
   0  -2 -25    1.80    0.92
   0   2 -25    5.31    1.77
   2  -2 -25    4.35    1.64
   2  -2 -26    4.39    1.44
  -2   2 -26    3.07    1.71
   0  -2  26    3.29    1.66
  -2   0  26    3.77    1.45
  -2   2 -26    3.69    1.32
   0  -2  26    2.91    1.40
   2  -2 -26    1.80    0.65
   2  -2 -26    3.85    1.31
  -2   2  26    3.99    1.05
   0  -2 -26    1.75    0.89
   2   0 -26    3.20    1.59
   2   0  26    3.06    2.04
   2  -2  26    2.93    1.99
  -2   0 -26    2.31    0.86
   0   2  26    2.75    1.28
   0   2 -26    2.86    1.45
  -2   0 -26    6.61    2.24
  -2   2  26    4.57    1.67
  -2   0 -26    5.15    2.72
   2  -2 -26    3.53    1.20
   0   2 -26    5.78    2.06
   2   0 -26    1.60    0.81
   2  -2  26    1.07    0.44
   0   2  26    3.98    1.70
   0  -2 -26    2.24    1.43
   2  -2  26    2.41    0.94
  -2   2 -26    5.45    2.06
   0  -2 -26    2.63    1.20
   2   0 -26    1.74    1.05
   2  -2 -26    1.94    1.00
  -2   0  26    3.77    0.60
  -2   2  26    3.64    1.34
  -2   0  26    3.66    1.04
   0   2 -26    3.60    1.31
   2  -2  27   19.86    4.39
  -2   0  27   27.95    2.73
   0   2  27   25.68    3.86
   2   0  27   26.70    5.11
   2  -2 -27   28.90    4.01
  -2   0 -27   31.75    4.15
   2   0 -27   23.55    3.00
  -2   2 -27   30.54    4.97
  -2   2 -27   29.17    3.35
   0   2  27   25.87    3.45
  -2   2 -27   30.99    4.27
  -2   2  27   33.58    2.63
   2   0 -27   24.23    4.01
   2  -2 -27   22.98    3.42
  -2   0  27   30.77    3.69
   0  -2 -27   29.14    5.50
   0  -2 -27   29.23    3.85
   0  -2  27   29.91    4.12
   0   2 -27   36.62    4.56
  -2   0  27   27.31    1.52
   2   0 -27   30.59    4.66
   2  -2  27   23.96    3.47
   2  -2 -27   29.38    3.98
  -2   2  27   32.95    3.46
   0  -2 -27   24.81    3.34
   0   2 -27   29.37    3.82
   0  -2  27   34.45    4.01
  -2   0 -27   24.83    2.87
   0  -2  27   35.43    1.52
  -2   0 -27   31.44    5.92
  -2   2  27   36.97    4.04
   2  -2 -27   29.42    5.14
   2  -2 -27   31.91    3.13
   0   2 -27   28.82    3.31
   0  -2 -28    0.76    0.57
   2   0 -28    3.60    2.14
   0   2 -28    3.41    1.86
  -2   0  28    5.13    2.26
  -2   0 -28   13.08    3.01
   0   2 -28    8.06    2.86
  -2   2 -28    3.52    2.21
  -2   2 -28    3.38    2.40
   0  -2 -28    1.57    1.77
   2   0 -28    1.50    1.60
  -2   0 -28    2.92    1.22
   2  -2  28    1.45    1.36
   0   2  28    3.46    1.73
  -2   2  28    4.75    1.36
   0  -2  28    3.95    1.81
   0  -2 -28    3.37    1.88
  -2   2  28    6.03    2.39
   2  -2 -28    2.80    1.97
   2  -2 -28    1.71    1.64
   0   2  28    3.21    1.52
  -2   0  28    3.70    1.06
   2   0 -28    1.88    1.03
   2  -2  28    1.56    1.36
   0  -2  28    7.10    2.44
  -2   0 -28    8.11    3.21
   2   0  28    4.52    2.30
   2  -2 -28    4.45    1.74
  -2   2  28    4.60    1.74
   0   2 -28    2.75    1.35
   2   0  28    3.79    1.73
   2  -2 -28    4.92    1.53
   0   2  29  130.22    8.08
   0   2  29  132.94    9.16
   0  -2 -29  139.99    8.69
   0  -2  29  119.69    7.66
  -2   2 -29  139.82    9.36
  -2   2  29  120.20    7.68
   0  -2 -29  139.06   12.59
   2  -2  29  126.02    8.20
   0  -2  29  115.10    7.86
   2   0  29  116.75   10.47
   0   2 -29  109.85    6.72
  -2   0 -29  120.02    8.35
   2  -2 -29  116.69   10.96
   0   2 -29  121.54    8.11
  -2   2 -29  138.11   10.91
   0  -2 -29  112.37    7.13
  -2   2  29  122.45    6.89
   0   2 -29  129.40    9.20
  -2   0 -29  108.12    6.28
   2   0  29   96.76    7.62
   2  -2  29  111.51   10.37
   2   0 -29  117.40    6.90
   2   0 -29  131.07    9.98
   2   0 -29  126.47    9.07
   2  -2 -29  109.25    8.04
  -2   0 -29  128.66   12.66
   2  -2 -29  109.40    7.87
   2  -2 -29  118.44    6.28
  -2   0  29  134.40    6.38
  -2   0  29  133.09    8.26
  -2   2  29  123.38    5.05
   2  -2 -30   12.88    2.99
   2   0 -30   12.68    2.37
   0   2  30   16.70    3.18
   2  -2 -30   11.41    2.84
  -2   2  30   13.34    1.88
   0  -2  30   10.72    2.44
  -2   0  30   16.69    2.40
   2  -2 -30   12.68    3.71
   2   0 -30   10.74    3.16
   0   2 -30   13.76    2.67
   2   0  30   11.01    2.53
  -2   2  30   12.37    2.82
  -2   2 -30   15.62    3.75
  -2   2 -30   15.22    3.88
   0  -2  30   16.34    3.17
   0  -2 -30   11.75    2.56
   2   0  30   12.91    3.53
  -2   2  30   11.90    2.41
   2  -2  30   13.16    2.90
   0   2 -30   12.88    2.91
   0  -2 -30   14.59    4.59
  -2   0 -30   14.23    2.53
  -2   0 -30   20.88    5.33
   0   2 -30   17.13    3.70
  -2   0  30   24.80    4.22
   2   0 -30   16.29    3.82
   0   2  30   19.67    3.63
   2  -2  30    8.18    3.17
   0  -2 -30   16.50    3.25
  -2   0 -30   14.99    3.39
   0  -2  31    8.39    2.16
   0   2 -31   10.68    2.86
   0   2 -31    9.33    2.50
   0   2  31    7.50    2.01
  -2   2 -31    7.58    2.52
   2  -2 -31    8.52    2.33
  -2   2  31    8.78    1.94
   2  -2  31    7.40    2.45
   0  -2 -31    8.22    2.20
  -2   0  31    8.74    2.45
  -2   2  31   12.53    2.71
   2   0 -31    6.63    2.43
  -2   0 -31    8.86    2.52
   2   0 -31   11.26    3.06
   2   0  31    9.06    2.73
   2  -2  31    5.06    2.58
   0  -2  31    8.62    2.27
   0  -2 -31    9.36    2.58
   2  -2 -31    7.71    2.91
   2   0  31   10.86    3.46
   0   2  31    8.92    2.59
   2   0 -31    7.51    1.86
   2  -2 -31    8.25    2.53
   0  -2 -31    6.79    3.35
  -2   2 -31   12.04    3.38
  -2   2  31   10.49    1.55
  -2   0 -31    6.33    2.73
   0   2 -31    7.89    1.99
  -2   0  31    7.24    1.68
   0   2 -32    7.13    2.60
   0   2 -32    5.39    1.80
  -2   2 -32    4.81    1.97
   0  -2 -32    3.85    1.47
  -2   0 -32    4.62    2.80
  -2   0  32    4.59    1.92
  -2   0  32    2.59    0.95
   0  -2 -32    2.94    1.03
   2  -2 -32    2.54    1.99
   0  -2  32    4.04    1.86
   0   2  32    3.77    1.71
   2  -2 -32    5.20    1.94
  -2   0 -32    5.69    2.15
   2   0  32    4.52    2.13
   2   0 -32    4.20    1.85
   0  -2  32    3.63    1.55
  -2   2  32    4.37    1.59
   0   2 -32    3.09    1.20
   2  -2  32    3.29    1.60
   2  -2 -32    2.12    1.21
   0   2  32    5.64    2.08
   2  -2  32    2.94    1.52
  -2   2  32    4.56    1.13
   2   0  32    2.83    1.64
  -2   2 -32    6.05    2.54
  -2   2  32    5.73    2.04
   0  -2 -32    3.20    2.23
   2   0 -32    2.42    1.69
   2   0 -32    2.75    1.09
   0  -2 -33    7.79    2.36
   0   2 -33    8.68    2.12
   2   0  33   12.48    3.46
  -2   0  33    5.54    1.34
  -2   2  33   14.37    2.50
   2   0 -33    6.74    1.70
   0  -2 -33   11.28    4.07
   0  -2  33   12.91    2.86
   2  -2 -33    8.96    2.57
   0   2  33    8.08    2.33
   2  -2 -33   11.24    3.05
  -2   2  33   14.71    3.18
  -2   2 -33    9.53    3.23
   2  -2  33    4.10    1.78
   0   2 -33   12.38    2.82
   2   0 -33    9.78    2.80
   2  -2  33    8.53    2.35
   0   2  33    6.19    1.81
  -2   2 -33    7.05    2.01
  -2   0  33    8.98    2.33
   2   0 -33    6.32    2.34
   2  -2 -33    8.58    3.39
   2   0  33    9.35    2.58
  -2   0 -33   10.74    3.67
   0  -2  33   11.35    2.61
  -2   0 -33   11.75    2.91
   0   2 -33   16.46    3.84
   0  -2 -33    6.83    2.08
  -2   0  34    4.20    1.89
   2  -2 -34    5.08    1.99
   0   2 -34    5.99    2.35
   2  -2  34    3.92    1.83
  -2   2 -34    3.64    2.01
   0  -2 -34    3.30    1.42
   2  -2 -34    4.69    2.59
   0  -2 -34    3.76    1.59
   2   0 -34    4.33    2.08
   0   2 -34    5.39    2.23
  -2   2 -34    5.19    2.73
   2  -2  34    2.06    2.02
  -2   0 -34    7.94    2.73
   2   0 -34    2.08    1.19
   2   0  34    4.71    2.15
  -2   0  34    3.22    1.26
   0  -2 -34    6.21    2.80
   0   2  34    4.27    1.71
   2  -2 -34    4.01    2.18
   0  -2  34    2.43    1.90
   0  -2  34    4.40    1.69
   0   2  34    3.67    1.59
  -2   2  34    6.23    2.51
  -2   2  34    5.74    1.94
  -2   0 -34    7.44    3.24
   0   2 -34    4.18    1.48
   2   0  34    5.50    2.12
  -2   2 -35   25.26    5.19
   2  -2  35   13.48    3.75
   0   2 -35   25.98    4.57
   2  -2  35   17.18    3.56
   2   0  35   21.17    3.97
   0   2 -35   22.18    3.77
   0  -2  35   25.22    4.10
  -2   2  35   27.11    4.11
   0   2 -35   18.67    3.21
   2  -2 -35   18.51    3.91
   0  -2  35   21.81    3.58
   0   2  35   20.12    3.53
   2   0 -35   19.60    3.82
   2   0 -35   16.88    2.93
   2   0  35   22.02    4.92
   0   2  35   17.27    3.44
  -2   0 -35   21.17    5.08
   0  -2 -35   22.31    5.58
   0  -2 -35   17.19    3.45
  -2   0 -35   21.55    3.97
   0  -2 -35   18.13    3.54
  -2   2  35   24.55    3.35
  -2   0  35   15.99    3.17
   2  -2 -35   25.77    4.29
   2  -2 -35   23.78    5.79
  -2   2 -35   18.36    3.75
   0   2  36    6.23    2.38
   0  -2  36    5.77    1.85
  -2   0 -36    6.43    3.65
   2   0 -36    2.39    1.17
   0   2 -36    8.82    3.03
   2   0 -36    5.11    2.20
  -2   0  36    5.06    2.03
   2  -2 -36    2.63    1.95
   0   2 -36    5.15    2.02
   0  -2 -36    4.80    1.85
   0   2  36    3.69    1.64
   2   0  36    4.12    2.08
   2   0  36    6.29    2.52
   0  -2 -36    4.24    2.86
   2  -2  36    2.87    2.03
   2  -2 -36    4.69    2.48
   0  -2  36    4.99    2.33
  -2   2 -36    3.88    1.63
  -2   2 -36    2.83    2.19
  -2   2  36    5.21    2.19
  -2   0 -36    8.50    2.87
   2  -2  36    6.12    2.28
  -2   2  36    5.24    1.85
   2  -2  37   26.17    5.24
   0   2 -37   36.32    4.56
  -2   2  37   37.41    4.28
   2  -2 -37   38.92    5.39
   2  -2 -37   36.23    7.23
  -2   2 -37   31.70    5.27
   0   2  37   24.78    4.04
  -2   0 -37   36.03    5.34
   2   0 -37   29.77    4.07
   2   0  37   31.45    4.86
   0   2 -37   34.95    5.47
  -2   2 -37   40.92    6.50
   0  -2  37   40.55    5.35
   2  -2  37   28.64    4.76
   0  -2 -37   36.56    7.58
  -2   0  37   31.25    4.58
   2   0 -37   32.26    5.41
  -2   2  37   41.71    5.15
   0  -2 -37   33.22    4.95
  -2   0 -37   33.97    7.05
   0   2  37   29.60    4.74
   2   0  37   40.67    6.59
  -2   0  38    2.32    1.50
   2   0 -38   -0.75    1.04
   0  -2 -38    3.87    1.54
   2   0 -38    1.70    1.01
   2   0  38   -0.60    1.36
   0   2  38    0.95    1.19
   2  -2  38    2.31    1.54
   0   2 -38    0.80    1.08
   2  -2 -38    0.81    1.02
   2  -2 -38    0.15    0.85
  -2   0 -38    2.05    1.51
   2  -2  38   -0.80    1.21
   0  -2  38    3.27    1.95
   0   2 -38    2.36    1.62
  -2   0 -38    0.85    1.82
  -2   2 -38    1.16    1.33
  -2   2  38    0.34    0.47
  -2   2 -38   -0.67    0.36
   2   0  38    1.94    1.45
   0  -2 -38   -0.14    0.46
  -2   2  38   -0.21    0.76
   0   2  38    2.28    1.33
  -2   2  39    4.39    1.28
  -2   2  39    4.04    1.33
   2   0  39    2.93    1.37
  -2   0 -39    4.00    1.73
  -2   0  39    5.08    2.03
   2  -2 -39    3.43    1.76
   2   0 -39    2.48    1.07
   0  -2  39    3.63    1.62
   0   2 -39    2.21    1.23
   2   0  39    5.01    2.28
  -2   2 -39    3.86    2.34
   2   0 -39    2.17    1.72
   0   2  39    0.11    0.53
   2  -2  39    1.74    0.92
   0   2  39    2.45    1.44
   0  -2 -39   -0.69    1.07
   0   2 -39    5.91    2.68
  -2   0 -39    2.95    2.60
   2  -2  39    2.87    2.10
  -2   2 -39    1.95    1.48
   0  -2 -39    1.55    0.31
  -2   2 -40    2.99    1.36
   0  -2  40    5.70    2.33
  -2   2 -40    4.21    2.12
   0   2 -40    3.41    2.12
   0  -2 -40    2.85    2.36
   2   0 -40    1.88    1.10
   2   0 -40    3.70    1.60
   0   2 -40    3.35    1.63
   2  -2  40    3.22    1.85
   0  -2 -40    3.16    1.61
  -2   0 -40    3.46    2.10
  -2   0 -40    3.60    1.75
   2  -2  40    2.56    2.00
   2   0  40    2.09    1.17
   2   0  40    1.79    1.48
  -2   0  40    1.70    1.31
   2  -2 -40    4.87    2.85
   0   2  40    1.79    1.71
  -2   2  40    4.92    2.40
   0   2  40    3.08    1.82
  -2   0  41    2.29    1.76
   0  -2 -41    3.43    2.40
   2   0  41    7.02    2.80
  -2   0 -41    4.07    2.70
   0  -2 -41    4.21    1.68
   2   0  41    5.22    2.50
   0   2 -41    7.73    2.71
   2  -2  41    3.97    2.24
   0   2  41    2.85    0.15
   2   0 -41    4.08    1.95
   2  -2  41    3.43    1.97
   2   0 -41    4.17    1.79
  -2   2 -41    4.31    1.85
   0   2  41    2.09    1.36
   2  -2 -41    7.73    2.88
  -2   2 -41    3.02    2.04
  -2   2  41    6.48    1.99
   0  -2  41    8.64    2.76
  -2   0 -41    7.23    2.72
   2   0  42    4.57    2.12
   0   2  42    4.63    2.14
  -2   2 -42    3.74    1.48
  -2   2  42    4.06    2.09
   0  -2 -42    4.07    1.50
   0  -2  42    6.06    2.63
   0   2 -42    4.83    2.84
   2   0 -42    5.69    2.39
   0   2  42    4.76    2.09
  -2   0  42    3.31    1.85
  -2   0 -42    8.27    4.22
   0  -2 -42    7.29    3.28
  -2   0 -42    7.97    3.05
   2  -2 -42    6.64    3.08
   2   0  42    4.86    2.08
   2  -2  42    6.19    2.97
  -2   2  43    9.42    3.14
  -2   2 -43    6.32    2.84
   2   0  43    6.59    2.58
   0  -2  43    7.01    2.76
   2   0  43   11.83    3.82
   2  -2 -43    7.46    2.47
  -2   0 -43    8.69    4.45
   0   2  43    3.83    2.25
   0  -2 -43    9.39    3.60
   2   0 -43    6.58    2.82
   0  -2 -43    5.34    2.13
   0   2  43    3.25    1.56
  -2   0 -43    6.80    2.38
  -2   0  43    5.12    2.28
   2  -2  43    3.11    1.06
   0   2 -43   10.98    3.36
   2  -2 -44    5.69    3.06
  -2   0 -44   10.26    3.73
   0   2  44    4.42    1.93
   2   0  44    8.42    3.30
   0   2 -44   13.02    4.48
   0  -2 -44    6.17    2.44
   2   0 -44    9.53    3.57
  -2   0 -44    5.75    2.38
   0  -2  44    7.57    3.30
   0  -2 -44   11.44    4.70
  -2   0  44    6.55    2.63
   2  -2  44    3.36    1.59
   0   2  44    6.63    2.88
  -2   2 -44    6.21    2.55
  -2   2  44    9.57    3.30
   2   0  44   12.17    3.95
  -2   2 -45   37.87    6.55
   2   0  45   40.09    6.23
   0  -2  45   41.07    6.41
  -2   0  45   31.50    5.68
   0   2 -45   37.57    6.71
  -2   0 -45   38.98    6.48
   2   0  45   40.20    6.80
   0  -2 -45   32.01    5.61
  -2   0 -45   34.69    7.67
   2   0 -45   43.08    7.15
   2  -2  45   28.92    5.47
   0   2  45   36.61    5.84
   2  -2 -45   39.32    6.63
  -2   2  45   42.23    6.45
   2  -2 -46   -1.90    1.45
  -2   0  46    1.42    1.43
   0   2  46    2.11    1.03
   2   0 -46   -2.77    2.02
  -2   2  46    1.10    1.81
   0   2 -46    1.94    1.34
  -2   2 -46    3.01    2.43
   2  -2  46    3.26    2.57
   0  -2 -46    3.99    2.35
  -2   0 -46   -0.52    1.10
   0  -2  46    2.54    1.98
   2   0  46   -0.61    1.57
   2   0 -47    1.60    1.95
   0  -2 -47    1.12    2.19
   0   2 -47    0.51    0.71
  -2   2  47   -0.11    0.92
   2  -2  47   -2.44    1.88
  -2   2 -47    3.69    1.99
  -2   0 -47    4.08    2.14
   2  -2 -47    5.91    2.94
  -2   0  47   -0.02    1.36
   0   2  47   -1.74    0.96
   0  -2  47    0.47    0.31
   2   0  47    0.54    2.12
   0  -2  48    1.79    1.70
  -2   2  48    3.32    1.65
   2   0  48    4.96    2.68
   2  -2  48    3.32    2.19
  -2   0  48    1.87    1.90
   0   2  48   -0.01    2.45
   2  -2 -48    3.07    2.86
  -2   2 -48   -1.24    1.77
  -2   0 -48    0.77    1.04
   0   2 -48    2.90    2.91
   0  -2 -48    0.78    0.34
   0  -2  49    3.88    2.52
   2  -2 -49    0.05    1.17
  -2   2 -49    0.91    1.55
  -2   2  49    6.13    3.26
  -2   0 -49    7.07    3.14
   2   0 -49    0.46    0.57
   0   2  49   -0.63    1.34
  -2   0  49    3.46    2.14
   2  -2  49    1.17    1.62
   0  -2 -49    2.89    1.76
   2   0  49    5.66    3.00
   0   2 -49    4.42    2.16
  -2   0  50    0.34    1.63
   2  -2  50    1.48    0.17
  -2   2 -50    4.31    2.47
  -2   0 -50    0.54    0.94
   0  -2 -50    2.19    1.77
  -2   2  50    1.67    1.87
   0   2 -50    1.77    1.73
   2  -2 -50    1.90    2.35
   0  -2  50    5.08    3.17
   0   2  50    0.34    1.56
   2   0 -50   -0.04    2.03
   2   0  50    1.12    2.31
   2  -2  51    0.56    0.26
   0   2  51    6.78    3.33
  -2   2  51    4.89    3.04
   2   0 -51    0.28    1.18
   0   2 -51    1.52    2.15
   2   0  51    3.91    1.87
   0  -2  51    3.04    1.93
  -2   2 -51   -0.26    1.11
  -2   0  51    5.18    3.01
   2  -2 -51    6.55    2.93
  -2   0 -51    2.59    1.57
   0  -2 -51    2.39    1.11
  -2   2 -52    5.10    3.05
   0  -2 -52   -0.68    1.48
   0   2 -52    2.02    1.38
  -2   2  52    2.90    2.54
   2  -2  52    1.24    1.98
   2   0  52    2.69    2.38
   0   2  52    4.23    2.27
   0  -2  52    2.04    1.88
   2  -2 -52    1.95    2.20
  -2   0  52   -0.23    1.31
  -2   0 -52    4.39    2.24
   2   0 -52    7.60    3.43
  -2   0 -53    4.79    1.60
   2  -2 -53   13.48    4.82
   2   0  53    6.85    3.14
   2   0 -53    1.98    2.44
  -2   2 -53    7.87    3.43
   0   2  53    6.12    3.13
   2  -2  53    9.00    3.48
  -2   0  53    7.10    2.90
  -2   2  53   12.38    4.10
   0  -2 -53    8.22    3.24
   0  -2  53    8.45    3.64
   0   2 -53    7.95    3.73
   0   2  54    0.15    1.61
  -2   2  54    0.56    1.05
   0  -2 -54    1.02    0.54
  -1  -2   0   15.28    1.21
   1  -3   0   34.69    2.09
  -1  -2   0   17.80    2.12
   3  -2   0   38.37    2.60
  -2  -1   0   16.73    1.77
  -3   1   0   16.64    1.19
   1   2   0   36.98    2.41
   2  -3   0   14.37    1.79
  -3   2   0   34.41    3.33
  -1   3   0   32.30    2.83
  -2  -1   0   17.72    2.02
  -2  -1   0   69.00    3.81
  -1   3   0   24.66    1.32
   2   1   0   35.25    3.55
  -3   1   0   25.93    1.92
   1   2   0   31.20    1.87
   3  -1   0   15.74    0.99
  -2   3   0   17.97    2.23
  -1   3   0   27.50    1.64
  -2  -1   0   21.71    2.83
   1  -3   0   17.71    2.34
   3  -1   0   35.66    2.63
  -1  -2   0   15.31    2.49
   2  -3   0   41.33    2.34
   2   1   0   42.85    3.01
  -3   1   0   22.43    1.73
  -2   3   0   31.96    1.83
  -3   2   0   19.64    1.67
  -1   3  -1   35.60    1.65
  -1   3   1   24.65    2.42
  -1   3  -1   16.75    2.09
   2  -3  -1   19.18    2.24
  -2  -1  -1   15.88    1.98
  -3   1   1   16.94    2.03
   1   2   1   36.83    2.18
   2   1  -1   78.10    4.93
  -2   3   1   32.82    2.99
  -3   1   1   20.05    1.06
   3  -1  -1   45.28    2.74
  -1  -2   1   17.57    1.25
  -3   1  -1   22.38    1.90
   2  -3   1   35.78    1.95
  -2  -1   1   18.49    1.86
  -1   3  -1   21.36    2.12
  -1   3  -1   31.27    1.83
  -2  -1   1   20.77    2.53
   1   2  -1   25.73    1.61
   2  -3  -1   33.56    2.42
   3  -2   1   40.67    2.82
  -2   3  -1   25.52    1.80
   1   2  -1   37.73    2.60
  -2  -1  -1   19.94    2.68
  -1   3   1   48.08    2.42
   1  -3  -1   29.34    2.17
  -1  -2  -1   28.53    3.16
  -3   2  -1   21.59    2.66
  -2  -1   1   17.22    1.63
  -2   3  -1   29.62    2.75
  -3   2  -1   23.64    1.75
   2   1   1   72.51    4.17
  -3   1  -1   27.92    2.17
   2  -3  -1   38.77    2.21
   1  -3   1   25.28    1.85
   3  -1   1   35.44    2.77
   3  -1   1   19.44    1.46
  -1  -2   1   22.25    2.94
   1  -3   1   22.64    2.08
  -1   3   1   29.89    1.39
   1   2   1   30.00    1.97
  -1  -2   1   19.07    1.95
  -3   1   1   22.78    1.66
   3  -2  -1   37.90    2.72
   2   1  -1   59.46    4.50
  -1  -2  -1   21.83    2.50
  -3   1   1   23.18    1.77
  -3   2   1   22.37    1.62
   1  -3  -1   16.35    2.21
   1  -3  -1   30.60    2.06
  -2   3  -1   31.22    1.79
  -2   3   1   33.37    1.85
   2  -3  -1   39.82    1.25
   2   1   1   50.84    4.32
   2  -3   1   24.55    1.91
  -1   3  -2    0.17    0.16
  -2   3  -2    0.17    0.03
   2   1  -2    0.68    0.49
  -2  -1   2    0.53    0.39
  -2   3   2   -0.11    0.17
  -2  -1   2    0.79    0.51
   1   2  -2    0.13    0.07
  -2   3  -2    0.43    0.20
   1   2  -2    3.86    0.68
  -3   2  -2    0.34    0.26
  -2  -1  -2    3.54    0.99
  -1  -2   2    0.22    0.14
  -3   1  -2    0.49    0.43
  -2  -1  -2   -0.71    0.47
  -3   2  -2    0.34    0.16
   1   2   2    0.55    0.25
   3  -2   2    0.90    0.29
  -2   3  -2    0.78    0.50
  -2   3   2    0.37    0.23
  -2   3  -2    0.46    0.42
   2   1  -2    1.50    0.71
  -3   2   2    0.71    0.35
   1  -3  -2    0.40    0.33
   1  -3  -2    0.31    0.20
   3  -1  -2    0.38    0.26
  -1  -2   2    1.10    0.64
   3  -1   2    0.10    0.16
  -2  -1   2    1.07    0.37
   1   2  -2    0.18    0.11
  -1  -2  -2   -0.02    0.13
  -1   3   2    0.39    0.18
   3  -2   2    0.62    0.26
   1  -3   2   -0.08    0.04
   2   1   2    1.65    0.79
  -3   2  -2    0.43    0.47
  -3   2   2    0.19    0.18
  -3   1   2    0.53    0.29
   2  -3   2    0.36    0.24
  -2  -1   2    0.13    0.07
  -2   3  -2    1.95    0.40
   1   2  -2    3.12    0.48
   1   2  -2   -0.10    0.19
  -2   3  -2    0.43    0.26
   2  -3  -2    0.46    0.35
   2   1   2    0.84    0.49
  -1   3  -2    0.28    0.21
  -1   3  -2    0.25    0.15
  -2   3   2    0.99    0.58
   2  -3   2    0.37    0.20
   2   1  -2    0.91    0.36
  -1  -2   2    0.01    0.20
  -1  -2  -2    0.07    0.36
  -1   3  -2    0.13    0.13
  -1   3   2    0.11    0.17
   1   2   2    1.96    0.60
  -2  -1  -2   -0.32    0.41
  -1   3   2    0.46    0.22
  -3   1  -2    0.52    0.40
   1  -3   2    0.59    0.19
   2  -3  -2    1.05    0.37
   3  -2  -2    0.31    0.12
  -3   1   2   -0.04    0.30
   3  -2  -2    2.94    0.66
   1   2   2    0.27    0.32
   3  -2   3    5.13    0.95
   2   1  -3    8.98    1.70
  -2  -1   3    3.22    0.75
   2   1  -3    7.85    0.93
   3  -2   3    4.43    0.93
  -2  -1   3    3.51    0.75
  -2  -1  -3    4.19    0.75
   1  -3   3    2.77    0.70
  -1  -2   3    3.11    0.57
   3  -2  -3    5.40    1.32
  -2   3   3    5.59    1.38
  -2  -1  -3   19.42    2.36
   1   2  -3    3.30    0.70
  -2  -1   3    9.36    1.18
   2  -3   3    5.97    0.79
  -1   3   3    4.12    0.72
   3  -2   3    9.54    0.88
  -1  -2   3    3.56    1.02
  -3   2  -3    2.45    0.49
   1   2   3    5.02    0.69
  -1   3  -3    6.15    0.82
   2  -3  -3    4.88    0.86
  -3   2   3    3.63    0.62
  -3   1   3    2.70    0.49
  -1  -2   3    2.89    0.70
  -2  -1   3    6.51    1.18
   3  -1   3    5.09    1.12
  -3   1  -3    3.26    0.92
  -1   3  -3    3.04    0.88
  -2  -1   3    3.59    1.03
   1  -3   3    2.81    0.76
  -3   2  -3    4.18    0.82
  -3   1  -3    5.12    1.19
   2   1   3   15.47    2.09
  -3   2  -3    2.79    0.83
  -1   3   3    3.71    0.94
   2   1  -3   12.96    2.06
   1   2  -3    6.43    1.27
   2   1   3   11.35    1.92
   3  -1   3    5.79    1.24
   1   2  -3   14.38    1.31
  -1   3  -3    3.94    0.59
   1   2  -3    3.78    0.52
  -1   3   3    7.81    0.98
   1   2   3    6.37    1.08
  -2   3   3    4.25    0.72
  -2   3   3    3.02    0.60
   3  -2  -3   19.94    1.60
   1  -3  -3    4.56    0.92
   3  -1  -3    5.06    0.93
  -3   2   3    2.71    0.80
  -2   3  -3    3.15    0.65
  -2  -1  -3    2.06    0.89
   2  -3  -3    4.69    0.86
  -2   3  -3    4.73    0.69
  -2   3  -3    5.24    1.37
  -2   3  -3    3.78    1.05
  -1   3  -3    3.63    0.89
  -1   3   3    3.87    0.49
  -1  -2  -3    5.12    1.40
  -3   1  -3    4.04    1.01
   1   2  -3   13.01    1.10
   1   2   3   13.84    1.54
  -3   1   3    2.86    0.74
  -2   3  -3   11.26    0.97
   3  -1  -4    1.89    0.48
  -3   1  -4    0.75    0.21
   3  -2   4    1.40    0.38
  -2   3  -4    3.79    0.63
   3  -2   4    1.47    0.34
  -2   3   4    0.86    0.62
  -3   2  -4    1.04    0.43
   2   1  -4    3.12    0.99
   1  -3  -4    1.52    0.24
   2   1   4    2.25    1.01
  -3   2  -4    1.18    0.53
   3  -2  -4    3.27    0.69
   2   1  -4    0.94    0.31
  -2  -1   4    0.86    0.38
   2  -3   4    1.46    0.37
  -2  -1  -4    1.81    0.61
   1   2   4    5.05    0.95
   3  -1   4    1.54    0.72
  -3   1   4    1.05    0.34
  -2   3  -4    1.13    0.43
   2   1  -4    0.55    0.23
  -1  -2  -4    0.33    0.21
   2   1  -4    4.38    1.29
  -3   1  -4    1.04    0.63
  -1  -2   4    0.56    0.58
   1  -3  -4    1.15    0.47
   1   2  -4    1.22    0.40
   1  -3   4    1.09    0.36
  -2  -1   4    0.34    0.20
  -2  -1  -4    1.87    0.97
   2  -3  -4    2.00    0.57
  -1  -2   4    1.08    0.39
  -3   1   4    0.79    0.27
  -2  -1   4    1.61    0.57
   3  -1   4    1.98    0.83
  -3   2   4    0.56    0.38
   3  -2   4    1.41    0.47
  -3   1  -4    0.72    0.43
  -2   3  -4    1.38    0.69
  -1   3  -4    1.51    0.67
   1   2  -4    3.22    0.63
  -2   3   4    1.12    0.30
  -1   3  -4    1.03    0.36
  -2   3   4    1.66    0.47
   2   1   4    2.49    1.11
   3  -2   4    1.07    0.38
  -1   3  -4    0.79    0.30
  -3   2  -4    1.98    0.85
  -2   3  -4    1.29    0.64
  -1   3   4    2.10    0.77
   1   2   4    2.38    0.75
  -1  -2  -4    0.98    0.44
  -1   3  -4    1.53    0.39
  -2  -1  -4    3.82    1.16
  -1   3   4    1.33    0.45
   2  -3  -4    1.04    0.48
   1   2   4    1.22    0.33
  -3   2  -4    1.15    0.53
  -2  -1   4    2.01    0.51
  -3   1  -4    0.68    0.32
  -1   3   4    0.90    0.19
   3  -1  -4    3.07    0.70
  -1   3  -4    1.06    0.33
  -1   3   4    1.34    0.46
   1   2  -4    3.33    0.62
  -1   3  -5    0.85    0.43
  -2   3   5    0.96    0.33
   1  -3   5    0.42    0.20
  -2   3  -5    0.53    0.35
  -2   3   5    0.70    0.31
  -3   2  -5    0.65    0.41
   1   2   5    3.92    0.88
   2  -3  -5    1.79    0.50
   2   1  -5    1.97    0.88
   1   2   5    0.40    0.20
   1   2  -5    5.61    0.94
   2   1   5    2.26    0.84
   3  -2  -5    7.49    1.12
   3  -2   5    0.85    0.48
  -1  -2  -5    0.79    0.36
  -2  -1  -5    8.89    1.69
  -1   3  -5    0.85    0.31
   2   1  -5    0.37    0.26
   2   1  -5    0.68    0.25
  -3   1  -5    0.72    0.51
  -2   3  -5    2.15    0.61
   1   2   5    2.08    0.80
  -1   3   5    0.06    0.30
  -2   3   5    0.90    0.76
  -1  -2   5    0.39    0.17
  -2   3  -5    0.43    0.03
   2  -3   5    0.65    0.22
   1   2  -5    0.71    0.43
   3  -1  -5    0.78    0.33
   3  -2   5    0.52    0.31
   1   2   5    1.43    0.38
  -1   3   5    0.33    0.28
  -2  -1   5   -0.02    0.13
  -1  -2  -5    0.90    0.52
  -3   1   5    0.52    0.06
   2  -3  -5    0.52    0.19
  -3   1  -5    0.51    0.40
  -1   3   5    0.52    0.17
  -1  -2   5    0.74    0.38
  -3   2  -5   -0.27    0.22
  -1  -2  -5    0.94    0.24
  -3   1  -5    0.96    0.51
   1  -3  -5    0.32    0.23
   3  -2   5    0.47    0.28
   1   2  -5    2.89    0.56
   3  -1   5    1.28    0.75
  -2  -1  -5    0.31    0.08
   2   1   5    6.75    1.53
  -3   1   5    0.68    0.23
   2   1  -5    3.77    1.29
  -2   3  -5    1.36    0.59
  -1  -2   5    0.40    0.34
  -1   3  -5   -0.01    0.16
  -3   2  -5    0.01    0.45
  -3   2   5    0.47    0.40
  -3   2  -5    0.81    0.49
   3  -1  -5    1.04    0.63
  -3   1  -5    0.94    0.51
  -1   3  -5    1.14    0.34
   3  -2   5    0.96    0.26
  -2  -1   5    0.62    0.19
  -1   3  -5    0.70    0.25
  -1  -2  -6   19.65    2.27
   2   1  -6   25.24    2.03
  -1  -2   6   16.90    0.91
  -2  -1   6   21.47    2.08
  -2   3  -6   27.02    2.00
  -1   3  -6   34.42    2.77
   2   1   6   55.79    4.72
  -3   1  -6   10.11    1.47
   3  -2   6   28.56    1.93
   3  -2   6   26.10    2.25
   2   1  -6   48.70    3.59
   1  -3   6   18.72    2.01
   2  -3  -6   37.44    2.43
   1   2  -6   26.62    2.04
  -3   2  -6   26.41    2.70
   2   1   6   33.95    3.58
  -3   2   6   18.20    1.77
  -2   3   6   22.45    3.00
  -1  -2   6   30.74    2.04
  -3   1   6   21.23    2.03
   3  -1   6   35.48    3.99
  -2  -1  -6   68.72    5.01
  -1  -2   6   24.10    1.04
  -2  -1  -6   35.75    2.45
   2   1  -6   21.39    1.83
  -2   3  -6   20.52    2.55
  -2   3   6   49.99    2.43
  -3   1  -6   14.35    1.90
  -1   3  -6   27.80    1.90
   3  -1  -6   22.16    1.59
  -1   3   6   31.60    2.83
  -3   2  -6   36.59    3.72
   1  -3  -6   27.09    2.15
   3  -1  -6   63.56    3.57
  -3   1  -6   17.63    2.55
  -1   3   6   21.89    1.28
  -3   2  -6   30.31    2.76
  -1   3  -6   27.05    3.00
   3  -2   6   20.78    2.03
  -1   3   6   22.81    1.94
   1   2   6   19.04    1.22
  -2   3   6   25.33    1.65
   2  -3  -6   25.06    2.17
   2   1  -6   62.15    5.06
  -2  -1   6   18.98    1.74
   1   2   6   73.76    4.19
  -3   2  -6   33.38    1.28
  -1   3  -6   23.29    1.33
  -3   2  -6   31.47    1.86
  -1  -2  -6   36.86    1.64
   3  -2  -6   20.34    1.20
  -1   3  -6   21.92    1.56
  -3   1  -6   42.16    3.78
  -2  -1  -6   28.80    2.88
  -1  -2   6   22.41    2.12
  -1  -2  -6   11.19    1.37
   1  -3  -6   27.08    2.08
  -2   3  -6   16.89    2.24
  -3   1  -7  273.70    7.41
   3  -2   7  345.40    8.57
   1   2  -7  305.73    6.78
  -2   3  -7  277.80    9.02
  -2  -1   7  333.60    7.86
  -3   2  -7  257.32    9.55
  -1  -2   7  254.39    6.86
  -2  -1  -7  261.68    6.75
   3  -1   7  402.47   13.75
  -1   3   7  266.03    8.54
  -2   3   7  271.34    5.41
   2   1  -7  262.78    6.22
  -1   3  -7  427.17    9.93
  -1   3  -7  247.03    8.86
  -3   2  -7  353.21    9.40
  -2   3  -7  352.34   10.19
  -2  -1   7  312.99    6.68
  -3   1  -7  438.29   12.86
   1  -3  -7  317.24    7.69
  -1  -2   7  313.35    6.22
   2  -3  -7  326.79    8.05
  -2   3   7  310.72    6.62
   3  -2   7  379.03    7.00
  -3   1   7  260.75    6.83
  -1   3   7  326.71    7.33
  -2   3  -7  280.88    6.36
   2   1  -7  368.12    8.15
  -3   1  -7  332.32   10.25
  -1  -2  -7  297.37    8.57
   1  -3  -8  132.29    4.91
   3  -1  -8  163.08   10.66
  -3   2  -8  147.57    5.90
  -1  -2  -8  126.02    5.56
  -2  -1   8  126.21    4.43
  -2  -1  -8  155.90    6.39
  -3   2  -8  178.98    7.98
   2   1  -8  239.35    7.01
  -2   3   8  158.66    4.26
  -2   3  -8  148.52    4.92
  -1  -2   8  201.50    5.28
  -1   3   8  149.03    6.47
  -1   3  -8  166.12    4.72
  -2  -1  -8  238.39   10.06
   2   1   8  221.85   10.03
  -2   3   8  177.42    5.17
  -3   1  -8  203.08    9.36
   3  -2   8  159.19    4.13
   1  -3  -8  136.27    4.61
  -1   3  -8  165.85    6.32
  -3   1   8  130.65    4.90
  -1   3   8  168.04    3.89
   2  -3   8  122.84    2.69
  -2  -1  -8  156.73    5.18
   3  -2   8  144.12    6.80
   2  -3  -8  221.99    6.20
  -3   2  -8  156.65    6.87
   2   1  -8  118.08    4.32
   2   1   8  137.79    6.83
   2   1  -8  265.38   10.72
  -2   3  -8  101.24    5.79
  -1   3   8  130.85    5.13
   3  -2   8  123.40    5.57
  -1  -2   8  137.86    5.00
  -3   1  -8  104.10    5.73
  -2   3  -8  138.54    6.40
   1   2  -8  153.51    4.78
   2   1  -8  142.99    5.30
  -1   3  -8  155.25    7.24
   3  -1  -8  120.94    3.70
   3  -1   8  174.32    9.94
  -3   2   8  150.25    3.90
   2  -3  -8  122.67    5.20
  -2  -1  -8  151.83    5.30
  -2   3  -9  251.47    6.67
  -3   2   9  385.84    6.18
   2  -3  -9  266.88    8.40
  -1  -2   9  343.24    7.01
  -3   1  -9  312.57    9.72
  -1   3  -9  263.47    5.75
  -2   3   9  269.22    5.84
   2   1   9  499.35   15.58
   2  -3  -9  420.81    8.90
  -3   2  -9  245.58    9.00
   3  -1   9  269.72   12.30
   2   1  -9  273.68    6.51
   3  -1  -9  389.89   17.65
   1  -3  -9  257.74    6.16
   2   1   9  457.90   12.84
  -2  -1  -9  289.91    7.24
  -1   3  -9  231.88    9.06
  -3   1  -9  423.48   14.84
  -3   1   9  344.09    7.93
  -2   3  -9  323.08    9.74
  -2  -1  -9  379.06    7.64
  -3   2   9  260.69    6.83
  -1   3  -9  390.46   10.37
  -2   3   9  299.02    6.92
  -2  -1  -9  269.34    8.65
   1  -3  -9  326.76    7.92
   3  -2   9  316.05    9.44
  -3   2  -9  376.85   10.77
   3  -2   9  314.55   10.96
   1   2  -9  275.18    6.55
  -2   3  -9  260.45    9.58
   2   1  -9  431.25    9.76
   3  -1  10   10.93    2.73
  -3   1 -10   17.90    3.49
  -1  -2 -10    9.38    1.48
   1   2 -10    8.11    0.67
  -2  -1 -10   45.99    4.77
   1   2 -10   28.02    2.54
   1   2 -10   10.39    1.37
   2   1  10   21.95    2.84
  -1   3 -10   10.85    1.21
   2   1  10   38.29    4.96
   2  -3 -10   13.48    1.98
  -3   2  10   12.06    1.54
   3  -1 -10   23.55    2.38
  -2   3  10    9.53    1.30
   3  -2  10   11.94    2.58
  -3   2 -10    6.17    1.36
  -3   2 -10   15.93    2.53
   1  -3 -10    8.10    1.24
   3  -1 -10    9.14    1.12
   3  -2 -10   29.66    2.73
  -2   3 -10   22.04    1.87
  -2  -1 -10   13.21    1.71
   3  -1  10   20.58    1.36
   1  -3 -10   13.97    1.57
   1   2  10   10.77    1.15
   3  -2  10   18.11    1.38
   3  -2  10   11.65    1.90
   2   1 -10   24.65    2.02
  -1   3  10   24.15    1.70
   1  -3  10   10.56    1.21
  -3   1 -10   14.36    2.09
  -1  -2  10   17.98    1.84
  -3   1 -10   11.95    1.58
   1  -3 -10   15.13    1.83
   2   1 -10   10.40    1.32
   3  -2 -10   11.60    1.08
  -1  -2  10    8.57    1.01
   2   1 -10   15.73    1.91
  -2   3 -10   11.90    2.13
  -2   3 -10    9.61    1.45
  -1  -2  10    8.94    1.11
  -2  -1  10   16.74    1.83
  -2   3  10   26.48    1.88
   1   2  10   17.50    2.47
  -1   3  10   20.71    2.12
  -1   3 -10   16.66    2.63
  -3   1  10    7.59    1.38
  -2   3 -10   14.94    2.19
  -1   3 -10   23.31    1.93
   1   2  10   14.85    1.95
  -3   2 -10    9.02    2.02
   3  -1 -10   11.20    2.86
  -3   2  10   20.47    1.44
  -1   3 -10   10.69    2.20
  -2   3  10   12.25    1.46
  -1  -2 -10   18.16    1.66
   2  -3 -10   12.85    1.66
   3  -1 -11   24.04    4.51
  -3   2 -11   19.70    2.76
  -1   3  11   33.09    2.77
  -3   1  11   18.68    2.15
   1  -3 -11   14.97    1.76
   3  -1 -11   15.46    1.48
  -2  -1 -11   14.56    1.74
   1   2  11   25.83    3.17
  -1  -2 -11   16.60    1.99
   3  -2 -11   44.96    3.33
   2  -3 -11   23.72    2.75
  -2   3  11   38.84    2.28
  -3   1 -11   17.21    1.03
   1   2 -11   37.23    3.07
  -3   1 -11   26.20    2.84
  -3   2  11   40.16    1.99
  -2   3  11   22.34    2.02
  -1   3  11   42.49    2.38
  -1   3 -11   38.54    3.38
  -3   2 -11   12.36    2.05
  -1   3 -11   22.71    1.88
  -2  -1  11   26.51    2.51
  -1   3 -11   17.86    3.21
   2  -3 -11   28.37    2.62
   3  -1 -11   32.02    2.90
  -1   3 -11   41.51    2.62
  -3   1 -11   16.56    2.00
  -1  -2 -11   17.19    1.18
   2   1  11   37.66    3.90
   3  -2  11   29.66    1.76
  -3   2  11   24.34    2.52
   2   1 -11   20.49    2.01
  -2   3 -11   23.94    2.83
   2   1  11   45.38    5.05
   3  -2  11   19.88    3.40
   1  -3 -11   21.91    1.94
   1   2 -11   16.69    0.98
  -1  -2 -11   28.25    2.17
   2   1 -11   22.73    2.45
  -2   3 -11   28.64    2.29
   3  -1  11   32.64    1.62
   2   1 -11   35.73    2.33
  -1  -2  11   34.14    2.47
  -2   3  11   23.43    2.07
   2   1  11   27.71    1.32
  -2   3 -11   16.54    1.98
  -2  -1 -11   26.74    2.51
  -1  -2  11   14.37    1.82
   3  -1  11   22.23    3.90
  -3   1 -11   31.20    4.54
   2  -3  11   13.79    1.42
   1  -3 -11   20.97    2.14
   1   2  11   25.64    2.59
  -2  -1 -11   57.67    5.43
  -3   2 -11   26.48    3.45
   3  -2 -11   20.94    1.53
   1   2 -11   19.61    1.95
  -2   3 -11   18.16    2.87
   1  -3 -12    4.53    1.21
  -3   1 -12    3.60    1.13
  -2  -1 -12    4.06    0.89
   3  -1  12    8.33    0.81
   1   2  12   16.28    2.02
   2  -3 -12    4.78    1.10
  -1  -2 -12    3.24    0.53
   2  -3 -12    3.29    1.05
  -1   3 -12    5.64    1.86
  -2  -1 -12    9.85    2.39
  -1   3 -12    4.64    0.90
   3  -1  12    5.69    2.34
   2   1 -12    5.31    1.44
  -1  -2  12    3.85    1.12
  -2  -1  12    4.92    1.08
   1   2 -12    4.85    1.01
   3  -1 -12    4.70    0.91
  -3   2  12    3.50    0.88
  -3   1 -12    3.51    1.12
  -3   2 -12    6.80    1.59
   1   2  12   21.04    2.74
  -2   3 -12   14.41    1.69
   3  -1 -12    4.08    2.12
  -1  -2 -12    3.99    0.97
  -1   3  12    8.03    1.56
  -2   3 -12    5.94    1.28
  -1  -2  12   11.78    1.52
  -2   3  12    6.64    1.18
  -1   3 -12    5.39    1.03
   1  -3 -12    5.38    1.06
   2   1  12    4.37    1.25
  -3   1  12    9.55    1.63
   2   1 -12    9.33    1.07
  -2   3  12   12.75    1.40
  -2   3 -12    3.84    1.61
  -1   3 -12    7.26    1.60
  -3   2 -12    5.02    1.29
  -2  -1 -12    6.03    1.22
  -3   2 -12    7.26    2.00
  -3   2  12    5.21    0.79
  -1   3  12   12.30    1.40
   2   1  12    8.07    2.39
   3  -1 -12    4.57    1.40
   2  -3  12    4.78    0.83
   3  -2  12    8.92    0.95
   1   2 -12   10.17    1.76
   3  -2  12    5.00    1.92
   3  -1 -12   13.72    1.94
   2   1 -12    3.89    0.97
   3  -2 -12    8.62    1.54
  -2   3  12    6.43    1.24
   3  -2 -12    3.45    0.72
  -2   3 -12    7.36    1.66
  -1  -2 -12   15.83    1.69
   1  -3 -12    6.04    1.16
   2  -3 -12    6.32    1.17
  -3   1 -12    3.48    0.46
  -3   1 -12    7.44    2.36
   1   2 -12    4.53    0.59
  -1   3  13   11.48    1.44
  -2  -1  13    7.57    1.34
   1  -3 -13    5.61    1.15
   2  -3  13    4.33    1.42
  -3   2 -13    5.82    1.95
   3  -1  13    7.65    0.73
  -2  -1  13    7.18    0.58
   2   1  13    8.58    2.52
  -1   3  13    8.13    1.58
  -3   1 -13    6.00    1.42
  -2  -1 -13    3.67    0.90
   1  -3  13    2.80    0.56
   1   2 -13    3.26    0.95
  -1   3 -13    5.67    1.80
  -2   3 -13    6.47    1.41
  -2   3 -13    4.09    1.08
   1   2 -13    5.09    1.53
   2   1 -13    6.08    1.34
  -1  -2  13    3.44    1.01
  -3   2 -13    2.97    1.22
   2   1  13    7.63    1.82
  -2   3 -13    3.11    1.35
  -3   2 -13    4.04    1.43
   1  -3 -13    5.51    1.22
  -3   2  13    9.63    1.05
   1  -3  13    3.78    1.13
   3  -1 -13    3.01    0.72
   3  -2  13    3.20    1.82
   3  -1  13    4.59    2.15
  -2   3  13    8.36    1.13
   2   1 -13   10.59    1.04
  -1  -2 -13    5.09    0.66
  -1  -2  13    5.54    1.17
  -3   2  13    6.46    1.42
  -3   1  13    4.06    0.94
  -2   3  13    4.66    1.07
   1   2 -13    4.24    0.59
   3  -2  13    7.73    0.88
   1  -3 -13    2.89    0.97
  -2  -1 -13   11.09    2.55
   1   2  13    7.16    1.92
  -1   3 -13    9.79    1.97
   2  -3  13    3.72    0.82
  -3   1 -13    3.83    1.12
  -2  -1 -13    7.46    1.47
   2   1 -13    4.26    0.61
  -3   2  13    6.10    0.95
  -3   1 -13    4.85    0.50
   3  -1 -13    9.03    1.88
   3  -1 -13    3.21    1.10
  -1  -2 -13    9.55    1.61
  -2   3 -13    8.00    1.73
   2   1 -13    5.04    1.02
  -1  -2 -13    5.15    1.07
  -2   3  13    4.12    0.94
   2  -3 -13    6.88    1.31
  -3   1 -13    6.90    2.46
   3  -1 -13    6.43    2.36
   3  -2 -13    9.33    1.66
   3  -2 -13    5.06    0.84
  -1   3 -13    9.61    1.37
   1   2  13    5.07    1.28
  -1   3 -13    6.64    1.08
   2  -3 -13    3.56    0.99
   3  -1  14   78.09    8.24
  -2  -1 -14   54.42    3.38
  -3   2  14   98.48    3.34
  -2   3 -14   83.40    5.54
  -2   3  14  115.89    4.25
   1   2  14   95.09    5.12
   2  -3 -14   97.69    4.90
  -1   3 -14   77.31    3.71
   1  -3  14   51.34    4.60
  -3   1 -14   93.12    5.51
   2  -3  14   50.43    3.33
  -1  -2  14   61.72    4.19
  -1   3  14  116.78    4.52
   3  -2 -14   46.34    4.23
  -2   3  14   79.02    4.36
   3  -1 -14   64.94    3.26
   3  -1  14   57.63    5.72
   1  -3 -14   73.63    4.17
   3  -2 -14  111.06    5.50
   2   1  14   88.15    7.46
   3  -1  14  104.81    2.54
   2   1  14   85.19    5.71
   2   1 -14   66.24    2.55
  -3   2 -14   44.12    4.30
   3  -2 -14   65.00    2.99
  -3   1  14   72.83    2.72
  -3   1 -14   94.22    8.32
   3  -2  14   62.03    7.09
   1   2  14  115.80    6.95
   1  -3 -14   52.86    3.81
   2   1 -14   64.39    3.52
  -3   1  14   94.81    4.98
  -1   3 -14  122.10    6.30
   3  -1 -14  100.26    5.62
  -3   2 -14   74.71    5.29
  -1   3  14  105.28    5.31
  -1   3 -14   58.55    5.95
  -1  -2  14  110.28    4.91
  -2   3 -14   70.59    4.49
   2  -3 -14   60.50    4.38
   1  -3  14  115.77    4.94
  -2  -1 -14  113.49    5.37
  -3   2  14   63.55    3.08
  -2  -1  14  100.15    2.50
   1   2 -14   62.95    3.80
   3  -1 -14   64.41    4.86
  -3   2  14   72.93    4.28
  -2   3  14   91.14    4.45
   2  -3  14   52.81    5.11
   1   2 -14  101.78    5.84
  -3   1 -14   62.80    1.91
  -2   3 -14   91.43    4.55
  -2  -1  14   99.77    5.09
  -3   2 -14   77.38    6.66
  -2   3 -14   48.25    5.42
   1  -3 -14   52.49    3.89
   3  -1 -14   63.76    7.69
   2   1 -14   92.57    5.30
   1   2 -14   69.94    2.46
  -1  -2 -14   48.21    3.33
  -1   3 -14   98.87    4.47
  -2  -1 -14  116.30    8.67
  -1  -2 -14  101.42    4.66
  -2  -1  15    7.85    1.47
   1   2 -15    7.52    0.85
   1   2 -15   10.54    2.04
   1  -3 -15    5.90    1.30
   3  -1 -15    7.32    1.17
  -1   3  15    8.27    1.67
   2  -3  15    5.08    1.79
   2  -3 -15    6.52    1.38
  -2  -1 -15   11.04    3.05
  -1  -2 -15   14.62    1.85
  -2  -1  15    7.71    0.77
   3  -2 -15    4.93    1.33
  -2  -1 -15    6.01    1.11
   1  -3  15    5.95    1.73
  -3   2  15    8.20    1.49
   3  -2 -15    6.59    0.98
   2   1  15    5.95    1.57
  -2   3 -15    9.59    2.02
  -2   3 -15    4.32    1.80
  -3   2 -15    8.16    2.43
  -3   1 -15    7.00    0.67
  -2   3 -15   11.95    1.78
   3  -1 -15    6.67    2.32
  -1  -2  15   13.28    1.98
  -3   2  15    7.12    1.05
  -1   3 -15    9.59    1.43
   3  -1  15    5.44    1.88
  -2  -1 -15    9.20    1.70
   2   1 -15    4.91    0.99
  -1  -2  15    5.90    1.34
   2   1 -15    6.40    0.94
  -3   2 -15    7.21    1.75
   3  -1 -15   12.71    2.28
  -1  -2 -15    5.81    1.10
   1   2  15    9.70    1.70
  -2   3  15   10.27    1.65
   3  -2  15    4.29    1.71
  -3   2 -15    4.11    1.39
  -1   3  15    9.82    1.50
  -3   1  15    8.98    0.95
   2  -3  15    5.43    1.21
   1   2  15   13.82    2.50
   3  -1  15    6.00    2.77
  -3   1  15    7.79    1.48
   1   2 -15    7.32    1.37
   2   1 -15    7.68    1.63
   2   1  15    8.08    2.91
  -2   3  15   18.72    1.72
  -3   2  15   10.91    1.10
   1  -3 -15    6.94    1.39
   1  -3  15    4.00    0.76
  -3   1 -15   11.43    3.24
  -3   1 -15    7.82    1.71
  -2   3  15    9.12    1.74
   1  -3  15   13.74    1.83
   3  -1 -15    6.94    1.50
   2  -3 -15    8.03    1.44
  -1   3 -15   11.31    2.05
   3  -1  15   10.42    0.80
  -1   3 -15    7.15    1.20
  -2   3 -15    6.69    1.45
   3  -2 -15   10.00    1.86
   2   1 -16    4.76    1.13
   1   2 -16    8.38    1.89
  -3   1  16   10.07    1.04
  -1   3 -16    6.66    1.21
   3  -2 -16    6.58    2.58
   3  -1  16    7.02    2.75
   3  -2  16    4.99    2.12
   1   2 -16    6.87    1.32
  -2  -1 -16    8.92    2.77
  -2  -1  16   10.94    0.97
   2  -3 -16    6.40    1.41
   1  -3  16    5.00    1.64
  -1  -2  16   10.39    1.75
  -2   3 -16   13.60    2.51
  -2   3  16   10.52    1.63
   3  -1 -16    7.11    2.73
  -3   1 -16    6.60    0.73
   3  -1  16   10.40    0.78
   3  -1 -16    8.30    1.75
   1   2 -16    7.15    0.88
  -1   3  16   14.22    1.92
   3  -2 -16    6.53    1.63
   1   2  16   19.31    3.02
   2  -3  16    5.15    1.76
  -3   2  16    6.05    0.96
  -2  -1 -16    9.86    1.75
  -2   3 -16    7.44    1.74
  -1   3  16    9.11    1.92
  -3   1 -16    8.19    1.91
   3  -2 -16    5.83    1.54
   3  -1  16    4.44    1.42
  -2  -1  16    8.90    1.81
  -1   3 -16    8.77    1.44
  -2   3 -16    3.79    1.68
   2   1  16    5.86    2.30
  -3   2  16    4.99    1.34
  -3   1 -16    8.86    2.81
  -1  -2 -16   21.51    2.44
  -1   3 -16   10.10    2.18
  -3   2  16    9.04    1.02
   3  -1 -16   14.30    2.65
  -3   1  16   12.40    1.15
   1  -3 -16    5.81    1.34
  -2  -1 -16    4.66    0.96
  -3   1  16   10.00    1.93
   2   1 -16    6.50    1.13
   3  -2 -16    5.79    0.95
   2   1  16    4.09    1.31
  -3   2 -16    8.41    2.00
   2  -3 -16    7.39    1.50
   2   1 -16    5.65    1.42
  -1  -2  16    7.26    1.35
  -2   3 -16   10.97    1.80
  -2   3  16   13.57    1.55
  -3   2 -16    7.90    2.79
   1  -3 -16    5.62    1.35
   3  -1 -16    6.64    1.16
  -2   3  16    7.39    1.52
  -3   2 -16    5.27    1.70
   1  -3  16    8.92    1.54
  -1  -2 -16    4.85    1.07
   3  -1 -17   75.84    5.49
  -3   1 -17   78.06    2.56
  -3   2 -17   89.00    7.66
   2  -3 -17   68.25    4.68
   3  -2 -17   58.09    4.60
   1   2 -17   77.55    3.18
  -3   1 -17   96.69    8.87
  -2  -1 -17  114.16    9.11
   1   2  17  115.26    7.56
  -1   3 -17   91.25    4.54
  -3   1  17   93.59    3.39
   2   1 -17   68.62    4.05
  -1   3  17  120.17    5.17
   3  -2 -17   56.90    7.58
   3  -1 -17   63.19    3.53
  -2   3  17   94.20    5.01
  -3   1 -17   93.62    5.96
   1  -3  17   48.77    5.80
   1   2 -17   68.87    4.23
  -3   1  17  104.48    3.16
  -3   2 -17   80.01    6.10
   2   1  17   81.12    7.60
   1  -3 -17   82.39    4.88
   2  -3  17   58.07    6.94
  -1  -2 -17  105.30    5.19
   2   1 -17   89.30    5.61
  -3   2  17  103.10    3.49
   3  -2  17   69.06    7.89
  -1  -2 -17   87.45    7.43
  -3   1  17  102.53    5.57
   1   2 -17   88.07    5.81
  -2   3 -17   94.08    6.32
  -2   3 -17   94.11    5.02
   1  -3 -17   66.63    4.47
   3  -1 -17   71.42    7.82
   3  -2 -17   78.94    3.65
   2   1  17   78.61    5.42
  -3   2  17   81.76    5.01
  -2  -1  17  115.26    3.42
   1  -3  17  103.92    5.21
  -1   3 -17  111.71    6.53
   3  -1  17   55.99    5.45
  -1  -2  17   97.71    5.03
   2   1 -17   81.24    3.71
   3  -1  17   66.23    7.56
  -2  -1 -17  101.70    5.51
  -2   3  17  105.26    4.29
   2  -3 -17   85.42    5.03
   3  -1  17   87.15    2.13
  -1  -2 -17   54.09    3.66
  -2   3  17   88.80    4.85
   3  -1 -17  100.62    6.07
  -2  -1 -17   54.89    3.45
   3  -2 -17  102.04    5.72
  -2  -1  17  107.26    5.52
  -1   3  17  111.54    5.94
  -1   3 -17   95.10    4.78
  -3   2  17   81.49    3.69
  -2   3 -17   77.44    5.36
  -1  -2  17   71.37    4.31
   3  -1 -18    1.35    0.64
   2   1  18    3.63    1.28
   1   2 -18    2.12    0.86
  -3   2  18    9.60    1.09
   2   1 -18    2.81    0.89
   2   1 -18    1.07    0.55
  -1  -2 -18    1.69    0.74
   3  -1 -18    3.24    1.91
  -3   2 -18    4.11    1.55
   2   1 -18    4.31    1.31
  -3   1  18    1.85    0.52
   2  -3  18    1.18    0.79
   3  -2 -18    3.97    1.48
   3  -2  18    1.18    0.42
  -1   3  18    3.32    1.23
  -1  -2 -18    1.96    1.31
   3  -1 -18    1.60    1.05
  -2  -1 -18    1.35    0.58
  -1  -2  18    2.90    1.07
   3  -1  18    2.10    1.11
  -2  -1 -18    4.99    2.27
  -1   3 -18    4.05    1.13
   2  -3 -18    2.24    1.04
   1  -3  18    7.43    1.68
  -1  -2 -18    5.13    1.34
  -2   3 -18    2.86    1.21
  -3   2  18    6.21    1.02
  -3   1  18    1.98    0.55
  -3   1  18    1.71    0.96
  -1  -2  18    8.36    1.80
  -2   3  18   12.06    1.49
  -2   3  18    4.55    1.54
  -2  -1  18    2.99    1.13
  -2  -1  18    4.61    0.76
  -1   3 -18    7.26    2.05
  -2   3  18    4.86    1.40
   1  -3  18    1.39    0.43
   1  -3 -18    2.88    1.01
  -3   1 -18    2.82    0.58
  -3   1 -18    3.50    1.52
   2   1  18    7.43    2.56
   2  -3 -18    2.51    1.08
   3  -2 -18    0.00    0.42
   3  -1  18    0.80    0.39
   1   2 -18    4.99    1.70
   3  -2 -18    3.79    0.92
   1   2 -18    4.09    0.85
  -2   3 -18    3.54    1.72
   1  -3  18    1.23    0.88
  -3   2 -18    3.03    1.80
  -2   3 -18    1.50    1.01
   3  -1  18    2.08    1.90
  -1   3 -18    4.11    1.20
  -3   1 -18    6.50    2.62
   1  -3 -18    0.78    0.69
  -2  -1 -18    5.21    1.48
  -1   3  18    3.12    1.12
   1   2  18    4.87    1.84
   3  -1  18    4.47    0.52
  -3   2  18    4.67    1.51
   3  -1 -18    3.30    1.38
   3  -2  18    0.98    0.80
   3  -2 -18    3.54    1.20
  -1   3 -19   27.31    2.86
  -2  -1 -19   18.12    2.05
   2   1  19   35.38    4.96
  -1   3  19   32.44    3.01
   3  -2  19   25.72    5.26
   3  -1 -19   16.48    2.83
  -3   2  19   31.04    3.37
   3  -1  19   13.37    1.44
  -3   2  19   38.58    2.23
   1   2 -19   21.79    3.39
  -1   3 -19   32.73    3.86
   1  -3  19   35.49    3.23
   1   2  19   25.30    3.78
  -2  -1  19   32.09    3.26
  -1   3 -19   26.34    2.80
   1   2 -19   26.06    2.09
   3  -1  19   18.62    4.22
  -3   2 -19   25.48    3.61
  -2  -1 -19   33.43    5.24
   2  -3 -19   18.71    2.94
  -3   1  19   21.22    1.81
   1   2 -19   19.10    2.49
  -2  -1 -19   33.94    3.34
   3  -1 -19   22.70    4.46
   3  -2  19   16.27    2.95
  -1  -2  19   20.39    2.43
   3  -2 -19   23.41    3.22
  -2   3  19   22.05    2.66
  -1  -2  19   30.70    3.08
   2   1 -19   25.92    3.33
  -2   3 -19   21.44    3.15
   2  -3 -19   21.92    2.80
   2   1  19   28.30    3.21
   1  -3  19   14.78    3.37
  -3   1 -19   25.55    1.69
   1  -3  19   17.17    1.30
  -1  -2 -19   27.06    2.92
  -3   2 -19   25.24    4.37
   3  -1  19   14.48    2.77
  -2  -1  19   34.50    2.08
   2   1 -19   22.48    2.51
   3  -1 -19   17.59    2.07
  -2   3 -19   24.89    3.63
   3  -1 -19   24.08    3.22
   3  -2 -19   23.02    5.21
  -1  -2 -19   15.13    1.99
  -2   3 -19   22.95    2.68
  -2   3  19   29.91    2.36
  -3   2  19   32.38    2.47
  -3   1 -19   26.23    3.47
   2  -3  19   11.94    3.51
   2   1 -19   23.06    2.32
  -2   3  19   25.85    2.79
  -1  -2 -19   21.33    4.24
   1  -3 -19   26.40    2.97
   3  -2 -19   33.71    3.49
  -3   1  19   25.43    1.60
  -3   1  19   25.35    2.99
   3  -2 -19   28.51    2.38
  -3   1 -19   29.33    4.99
   1  -3 -19   18.40    2.59
  -1   3  19   31.62    3.43
  -3   2 -20    8.65    2.52
  -3   2  20    4.35    1.47
  -1   3 -20    5.34    1.42
  -3   2 -20    7.46    2.87
  -1  -2 -20   13.44    2.20
  -3   1  20   10.55    1.36
   1   2 -20    6.49    2.02
   2   1 -20    7.30    1.56
  -3   1 -20    5.37    0.89
  -2  -1 -20    8.21    2.86
  -1  -2 -20    6.36    2.32
  -1  -2  20    5.74    1.36
   3  -2 -20    5.56    1.60
   1  -3 -20    6.59    1.72
   1   2  20   13.06    2.90
  -2  -1 -20    9.12    2.00
  -2   3  20    5.67    1.53
  -2   3  20    5.74    1.68
   2   1 -20    7.66    2.16
  -1  -2 -20    3.57    1.23
   2  -3  20    2.45    1.07
   3  -2 -20    5.00    1.12
  -2  -1  20   10.08    2.20
  -3   1 -20    7.50    2.72
   3  -1 -20    7.17    2.00
   1   2 -20    5.70    1.05
   3  -1  20    2.41    1.03
   2  -3 -20    3.92    1.29
  -2   3 -20    6.67    2.02
   2   1  20    3.23    1.08
  -3   2  20    8.76    1.11
   3  -2 -20    2.34    1.32
  -1  -2  20    7.51    1.74
  -2   3 -20   10.91    2.80
  -1   3  20   10.19    2.04
   3  -1 -20    9.73    2.33
  -1   3  20   11.21    2.15
  -2   3 -20    9.34    1.86
   1  -3  20    3.16    1.37
  -3   1  20   11.56    2.34
   3  -1 -20    4.49    2.10
   2   1  20    4.93    2.21
   1  -3 -20    4.53    1.32
   3  -2  20    5.71    3.11
  -3   1 -20    6.63    1.87
   3  -1  20    3.04    1.62
   2  -3 -20    3.86    1.18
   2  -3  20    7.44    2.72
  -2  -1 -20    3.38    0.99
   3  -1 -20    7.21    1.40
  -3   2  20    4.93    1.02
   3  -2  20    2.67    1.32
   3  -2 -20    1.78    0.83
  -3   1  20   12.63    1.18
   2   1 -20    5.90    1.43
   1   2 -20    3.25    1.02
  -1   3 -20    4.07    1.21
  -1   3 -20    7.30    2.05
  -2  -1  20   14.08    1.42
   1  -3  20    6.63    1.59
  -2   3  20    8.31    1.23
  -3   2 -21   66.63    7.41
  -2   3 -21   60.57    4.48
  -3   2 -21   70.32    6.02
   2   1  21   83.24    8.10
   2  -3  21   38.05    6.36
   3  -2  21   54.44    7.67
   3  -1  21   47.80    7.27
   1   2  21   61.10    6.12
  -2   3  21   73.47    4.92
   2  -3 -21   45.80    6.26
  -3   1  21   62.07    5.04
   3  -2 -21   58.40    5.65
   1  -3  21   84.36    5.68
  -2  -1 -21   89.36    8.94
   3  -1  21   45.66    5.07
   2   1 -21   62.29    5.52
  -1   3  21   79.01    4.90
   3  -1 -21   47.71    3.47
   3  -1 -21   46.30    4.71
   3  -1 -21   65.82    5.49
   1  -3  21   50.84    6.58
  -3   2  21   83.34    5.47
  -3   1  21   60.38    3.26
  -1   3 -21   73.27    5.06
  -1   3  21   73.02    5.33
   2   1 -21   58.82    4.08
   2  -3 -21   58.00    4.68
   1   2 -21   73.71    6.23
   1  -3 -21   59.71    4.80
   2   1 -21   51.46    3.91
  -1   3 -21   95.90    6.70
  -3   1 -21   74.50    3.24
  -2  -1  21   83.24    5.41
  -2   3 -21   58.70    5.37
  -1  -2 -21   40.27    3.42
   3  -1 -21   52.57    5.52
   3  -2 -21   74.85    4.02
  -1  -2  21   81.12    5.23
  -3   2  21   80.31    4.24
  -3   1 -21   78.38    8.61
   2   1  21   73.79    5.17
   2  -3 -21   59.18    5.03
   1   2 -21   76.85    4.01
  -1   3 -21   71.49    4.84
   3  -2 -21   49.74    7.14
  -1  -2 -21   57.47    7.01
   1  -3 -21   46.89    4.11
  -2  -1 -21   55.88    3.65
  -1  -2 -21   71.97    5.13
  -3   1  21   67.42    2.66
  -2  -1  21   79.98    3.51
   1   2 -21   52.63    4.33
   3  -1 -21   53.10    6.57
  -2   3 -21   70.45    6.03
   3  -2  21   41.84    4.49
  -3   2  21   93.99    3.59
   1  -3 -21   38.37    4.69
  -2   3  21   68.33    4.85
  -1  -2  21   59.25    4.20
  -3   1 -21   78.47    6.02
   3  -2 -21   82.74    5.74
  -2  -1 -21   94.18    5.90
  -2   3  21   80.03    4.00
   1  -3  22   50.33    6.60
  -3   2  22   84.79    4.54
   3  -2 -22   84.95    9.06
  -3   2 -22  102.72    7.44
   2  -3  22   62.84    4.09
   1   2 -22  111.37    4.96
  -3   2  22  110.79    3.99
   3  -1 -22   82.70    4.68
  -1  -2  22  139.65    7.08
  -1  -2 -22  101.46    9.25
   3  -2 -22   66.06    6.10
   2  -3 -22   96.16    6.54
   3  -1 -22   82.73    6.68
  -2  -1 -22   71.04    4.24
   3  -1 -22   78.64    7.04
  -2   3  22  137.92    5.29
  -3   1 -22   98.36    3.95
  -3   1 -22  120.10   10.86
   2   1 -22   89.41    5.11
   2   1  22   72.48    5.29
  -1  -2 -22  126.51    6.78
  -3   1  22  124.92    7.00
   2   1 -22   70.03    5.96
   3  -2 -22   87.49    4.60
  -2  -1 -22  108.20    6.57
   1   2 -22  122.55    7.75
   1  -3  22   94.39    6.04
  -1  -2  22  117.86    5.94
  -2   3 -22   91.66    6.89
   1  -3 -22   67.89    5.27
  -1   3  22   88.71    5.50
  -2  -1  22   89.28    3.88
   3  -1  22   92.51    9.77
   2   1  22   82.66    8.16
   3  -1 -22  105.59    7.21
   1   2 -22   89.92    5.50
   1   2  22  125.94    8.76
   3  -2  22   54.46    5.07
  -3   1  22  114.29    3.51
  -2   3 -22  105.18    6.02
  -1   3 -22   88.18    5.66
  -1   3 -22   87.41    5.45
  -2   3 -22  116.27    7.88
   3  -2  22   65.36    8.20
  -2  -1  22   92.56    6.11
   2  -3 -22   97.95    6.22
  -3   2 -22   90.40    8.61
   3  -1  22   75.38    6.11
  -3   1  22  115.11    4.57
   1  -3 -22   62.04    5.76
  -2   3  22  130.58    6.72
   3  -2 -22  109.19    6.89
  -3   1 -22  107.75    7.17
  -2   3  22  125.16    6.51
  -2  -1 -22  116.96   10.59
  -3   2  22   98.50    6.15
   1  -3 -22   76.40    5.41
  -1  -2 -22   64.07    4.41
   2  -3  22   75.11    9.21
   2   1 -22   63.10    4.64
   3  -1 -22   78.91    7.76
  -1   3  22   90.62    6.07
  -1   3 -22  105.35    7.43
   2  -3 -22   61.83    6.91
  -2   3  23  123.29    5.16
  -1   3  23  140.48    6.88
   1   2  23  119.95    8.71
  -1   3  23  135.90    7.50
  -3   1  23  112.79    3.53
  -1  -2 -23  124.39    6.99
   2  -3 -23   80.88    7.74
   1  -3 -23  109.24    6.63
  -3   2  23  154.77    7.81
   3  -2  23  106.17   10.71
   3  -2  23   89.03    6.35
  -1  -2  23  133.43    7.10
  -1   3 -23  140.95    8.71
   2  -3 -23   87.71    6.35
   3  -2 -23  103.50    7.25
  -1  -2 -23   75.36    4.95
  -3   1 -23  132.28    8.18
   2  -3 -23   89.16    6.27
   3  -2 -23   89.31    8.94
  -2   3  23  107.73    6.21
   2   1  23  119.50    6.64
  -2   3 -23   99.88    7.27
   1   2 -23   93.35    5.71
   2   1  23  139.71   10.67
   2   1 -23  122.49    7.65
   1   2  23  106.35    6.41
   2   1 -23   99.25    5.77
  -2  -1  23  155.93    7.71
  -2  -1 -23  151.01    7.84
  -1   3 -23  121.60    6.71
   3  -1 -23   82.60    7.89
   1   2 -23  122.90    5.48
   3  -1  23   67.34    5.75
  -2  -1 -23   80.70    4.72
  -3   1 -23  122.40    4.65
   3  -1 -23   86.19    4.91
  -2   3 -23  114.83    8.25
   1  -3 -23   65.92    5.65
   1   2 -23  120.53    7.88
   3  -1 -23   80.66    6.50
  -3   1  23  109.02    4.54
  -2  -1  23  145.97    5.11
  -2  -1 -23  135.28   11.42
  -1  -2 -23  105.98    9.86
  -3   1  23  108.48    6.95
  -3   2 -23  126.91    8.09
   3  -2 -23  141.03    8.02
  -3   2  23  156.81    4.80
  -1   3 -23  125.33    6.41
   3  -1  23   80.30    9.30
   2  -3  23   61.88    7.84
  -2   3  23  114.09    6.57
  -3   2 -23  119.85   10.09
   2   1 -23  116.34    6.01
  -2   3 -23  107.09    6.23
   3  -1 -23  100.89    8.27
  -3   2  23  137.28    5.80
   3  -2 -23  132.31    5.54
   1  -3  23  139.80    7.45
  -3   1 -23  133.34   11.56
  -1  -2  23  101.74    5.61
   1  -3 -23   85.17    5.79
   1  -3  23   81.56    8.55
   2   1 -24   46.20    4.93
   2  -3 -24   43.47    4.40
  -3   2  24   52.45    2.85
  -1  -2 -24   60.05    7.49
  -1  -2 -24   34.84    3.56
  -1   3 -24   51.47    5.47
  -3   1  24   65.48    2.77
  -3   1 -24   51.81    5.33
   2   1  24   32.85    5.24
   2  -3  24   40.79    6.82
  -2   3 -24   54.64    5.70
   2   1 -24   54.83    4.26
  -2  -1 -24   31.48    3.04
  -1  -2 -24   82.19    5.84
   3  -2  24   28.22    6.06
   3  -2 -24   30.72    4.24
   1  -3 -24   35.78    3.97
  -2  -1 -24   54.50    7.72
  -2   3 -24   65.80    5.05
   1   2  24   80.06    7.26
   1  -3  24   40.03    4.31
  -2  -1  24   54.08    5.17
   2   1 -24   36.72    3.68
   2  -3  24   62.84    5.38
   1   2 -24   43.26    3.93
   2  -3  24   38.22    2.77
   3  -1  24   34.40    4.01
   3  -1  24   38.05    6.36
  -3   2  24   49.02    4.68
   1  -3  24   18.68    4.09
   3  -2 -24   49.30    4.90
   2  -3 -24   26.78    4.54
   3  -1 -24   47.97    5.19
   1  -3 -24   44.49    4.44
   3  -2  24   24.47    3.55
  -1  -2  24   69.42    5.32
  -1   3 -24   35.40    3.78
  -1   3  24   48.73    4.81
   1   2  24   53.15    4.86
  -1   3 -24   42.08    4.12
  -1  -2  24   52.75    4.19
  -3   1 -24   59.72    7.97
  -2   3  24   63.59    3.77
   1   2 -24   53.62    3.73
   3  -1 -24   44.99    5.69
  -2   3 -24   73.18    6.62
  -2   3  24   64.27    5.06
   3  -1 -24   52.28    3.90
  -1   3  24   50.52    4.63
  -3   1  24   69.98    3.72
  -2  -1  24   49.40    3.14
   2  -3 -24   43.02    4.53
  -3   2 -24   62.61    7.60
  -2  -1 -24   46.42    4.56
  -3   2 -24   61.39    6.09
   1  -3 -24   30.00    3.73
   1   2 -24   58.63    5.67
   3  -2 -24   43.67    3.35
  -3   2  24   35.75    3.12
   3  -1 -24   43.49    5.64
  -2   3  24   61.53    4.73
  -3   1  24   76.96    5.80
   3  -2 -24   33.04    5.22
   1   2  25   92.94    8.01
  -3   1  25   89.07    4.30
   2  -3  25   43.50    2.74
  -1   3 -25   49.12    4.31
   1   2 -25   59.25    4.05
  -2  -1 -25   62.92    8.19
  -1   3  25   80.92    5.65
  -3   2  25   55.04    2.97
   2   1 -25   65.07    4.66
  -1   3  25   79.67    6.02
   2   1 -25   55.95    4.59
   3  -1 -25   60.22    5.89
   2  -3 -25   46.12    4.78
  -1   3 -25   60.88    5.89
  -1  -2  25   57.72    4.97
   3  -2  25   62.92    8.86
  -3   2 -25   71.36    6.30
  -2   3  25   51.99    3.54
  -2  -1  25   82.27    4.10
   3  -2 -25   41.79    5.80
  -1  -2 -25   82.43    6.09
  -2  -1 -25   41.21    3.63
  -3   2 -25   70.64    8.04
   3  -1 -25   54.96    6.08
  -2   3  25   50.86    4.40
   2  -3  25   72.48    6.00
  -2  -1 -25   63.00    5.28
  -3   2  25   47.92    4.71
  -2   3 -25   80.38    6.86
  -3   2  25   47.88    3.64
  -3   1 -25   73.04    8.71
   2  -3 -25   48.21    4.81
   3  -2 -25   56.59    3.82
   2  -3 -25   39.25    5.28
   2   1 -25   66.06    5.89
   2   1  25   42.91    6.15
   3  -1 -25   53.42    6.34
   1   2 -25   58.96    5.89
   1  -3 -25   53.18    4.80
  -3   1 -25   58.37    5.54
  -2  -1  25   82.21    6.12
   1  -3  25   32.15    5.35
   1  -3  25   44.82    4.71
  -1  -2  25   50.33    4.05
  -1   3 -25   54.98    4.74
   2  -3  25   48.55    7.71
  -3   1  25   85.57    3.09
   1  -3 -25   38.88    3.99
   3  -2 -25   46.89    6.13
  -2   3  25   48.86    4.73
   3  -2 -25   59.19    5.49
   3  -1  25   38.51    6.38
   1   2 -25   46.33    4.14
   1  -3 -25   60.76    5.11
  -3   1  25   84.99    6.35
   3  -1 -25   61.65    4.37
  -1  -2 -25   77.25    8.72
  -1  -2 -25   41.03    3.97
   3  -2 -25   41.63    5.05
   3  -1  25   41.35    4.22
   3  -2  25   44.12    4.64
   1   2  25   68.36    5.39
  -2   3 -25   72.97    5.35
  -2   3 -25   62.62    6.08
   3  -1  26   15.95    2.79
  -3   2  26   20.53    3.25
  -1   3 -26   21.71    3.17
   2   1 -26   21.18    3.45
  -2   3  26   22.13    3.33
  -2  -1 -26   24.50    3.50
  -3   2  26   22.90    2.05
   1   2 -26   24.16    3.92
   3  -2 -26   20.28    4.15
  -3   1  26   26.12    3.68
  -3   1  26   26.76    2.50
  -3   1  26   28.74    1.80
   1  -3 -26   16.85    3.03
   3  -2 -26   16.19    3.72
   2  -3 -26   19.85    3.12
   1   2 -26   17.52    2.61
  -1  -2  26   24.24    3.40
   3  -1 -26   21.89    2.63
  -1  -2  26   23.00    2.81
  -2   3 -26   31.88    4.31
   1   2  26   29.94    4.89
   3  -1 -26   20.38    4.10
  -1   3  26   25.96    3.59
   1  -3 -26   14.04    2.28
  -3   2  26   17.69    2.37
   1  -3  26   18.61    3.08
  -2  -1  26   24.77    2.27
  -2   3  26   22.49    3.06
  -2   3  26   21.06    2.42
  -2  -1 -26   26.03    5.56
   1  -3 -26   15.59    3.94
   1   2 -26   23.62    2.68
   2   1  26   20.37    4.24
  -3   1 -26   24.15    3.80
  -2  -1  26   25.89    3.60
   3  -1 -26   20.41    3.50
  -2   3 -26   25.49    3.24
   2  -3  26   15.67    4.36
  -1   3 -26   21.23    2.98
  -2   3 -26   20.53    3.62
   2  -3  26   20.86    3.43
   3  -2 -26   22.24    2.46
   2   1 -26   23.78    2.89
   1  -3  26   15.55    3.79
   3  -2  26   12.93    2.40
  -2  -1 -26   15.92    2.37
   3  -2 -26   16.66    3.28
  -3   1 -26   29.94    5.73
   2  -3  26   15.25    1.50
   3  -1 -26   19.41    3.75
  -3   2 -26   26.19    4.89
   1   2  26   21.94    3.21
  -1   3 -26   26.18    4.05
   2   1 -26   18.68    2.69
   1  -3 -26   20.80    3.24
  -1  -2 -26   28.31    3.73
   3  -2  26   14.91    4.25
  -1  -2 -26   13.40    2.37
  -1  -2 -26   24.41    5.13
  -1   3  26   26.33    3.29
   2  -3 -26   22.78    3.45
   3  -1  26   18.73    4.42
   2  -3 -26   14.33    3.28
  -3   2 -26   23.60    3.85
   3  -2 -26   23.49    3.59
  -2   3  27   14.45    2.53
   1   2 -27   13.33    2.35
  -2  -1  27   23.18    3.43
   1   2 -27   11.90    2.79
  -1  -2 -27   11.05    2.22
  -3   1 -27   19.08    4.50
   3  -2 -27   13.96    3.48
   2   1 -27   17.74    2.58
  -1   3 -27   17.46    3.56
   2  -3  27   18.00    3.09
  -1  -2 -27   18.83    3.12
  -3   2  27   17.29    1.73
   2  -3 -27   14.59    2.78
  -3   2  27   15.46    2.96
  -3   1  27   22.34    1.62
  -2  -1 -27   20.16    4.82
   3  -2  27   15.00    4.77
  -1   3  27   20.77    3.24
  -3   2 -27   20.20    3.39
   3  -2 -27   15.56    3.00
  -3   1  27   21.70    3.51
   1   2 -27   16.86    2.33
  -1  -2  27   15.40    2.77
  -2   3 -27   22.67    3.58
  -1   3  27   19.90    3.00
   1  -3  27   17.88    2.99
   1   2  27   17.33    3.10
   3  -1 -27   17.29    3.67
  -1  -2  27   12.72    2.02
  -2  -1 -27   18.71    3.02
   1  -3 -27   14.11    2.24
   3  -2 -27   15.26    3.07
  -3   2 -27   18.74    3.91
   1  -3 -27   15.72    3.96
  -2   3 -27   18.59    3.29
   2   1 -27   15.06    2.38
   3  -1 -27   16.98    2.38
   2   1 -27   17.17    3.38
  -2  -1  27   19.91    2.09
   1  -3  27   12.38    3.28
   3  -1  27    7.25    2.90
  -2   3 -27   17.29    2.77
   2  -3 -27   13.56    2.96
   2  -3  27   12.49    3.54
  -3   2  27   14.13    2.14
   2   1  27   12.46    3.34
   3  -2  27   13.86    2.46
   1   2  27   20.73    4.05
  -3   1  27   21.18    2.30
  -1   3 -27   15.95    2.65
   3  -2 -27   15.49    2.14
   2  -3 -27   12.48    2.61
   1  -3 -27   12.62    2.53
  -2   3  27   16.85    2.85
   3  -2 -27   15.02    3.33
  -3   1 -27   14.48    3.03
   1  -3 -27   15.31    2.83
   3  -1 -27   17.30    3.17
  -2   3  27   14.53    2.05
   3  -1  27   10.24    2.10
  -2  -1 -27   11.52    2.06
  -1  -2 -27   16.94    4.14
  -1   3 -27   15.05    2.37
  -1   3 -28   11.56    2.39
   3  -2 -28    8.67    1.76
  -2  -1  28   13.59    2.84
   2  -3  28   11.84    2.59
  -2   3 -28    8.72    2.05
  -3   2  28   10.63    1.84
   1   2  28   12.45    3.05
   2   1  28   10.54    3.26
  -2  -1 -28    7.57    1.71
  -3   1  28   13.32    1.28
   1  -3  28    9.57    2.31
   3  -1 -28    9.40    2.59
   1  -3 -28    8.19    2.13
  -3   1 -28   13.79    3.71
   1  -3  28    6.11    2.41
  -3   2 -28   14.84    3.18
   3  -1  28   10.34    3.45
  -2   3 -28    9.86    2.61
   3  -2  28    5.93    1.60
   2  -3 -28   10.01    2.40
  -1   3  28    9.93    1.78
  -2   3  28   10.76    2.30
   3  -2 -28    8.06    2.89
  -1  -2 -28   11.42    2.60
  -2  -1 -28   12.68    3.98
   2   1 -28    9.74    1.92
   3  -1  28    8.56    1.99
  -3   1 -28   10.71    2.62
  -3   2  28   12.37    2.70
  -2  -1 -28   11.01    2.54
  -2   3 -28   15.36    3.27
   2   1 -28    7.28    1.88
  -1  -2 -28   11.59    3.78
   2   1 -28   10.48    2.97
  -2   3  28   13.21    2.62
   1  -3 -28    7.27    1.53
  -1  -2  28   13.27    2.66
   3  -1 -28    7.39    2.43
  -3   2  28   10.78    1.46
   3  -2 -28    7.76    2.42
  -1  -2  28   11.85    2.07
   1   2 -28   12.35    2.88
  -1   3 -28   10.88    2.88
   2  -3  28    7.94    3.22
   2  -3 -28    8.83    2.24
  -2  -1  28    9.73    1.50
   2  -3 -28    9.92    2.35
  -3   2 -28   12.62    3.48
  -3   1  28   12.97    2.82
   1  -3 -28    8.15    2.05
   3  -2 -28    7.57    2.30
   1  -3 -28    7.99    3.09
   3  -2 -28   10.21    2.57
   1   2  28   11.80    2.71
   3  -2  28    6.76    2.71
  -3   1  28   12.57    1.88
  -1   3  28   11.65    2.38
   1   2 -28   13.33    2.06
   1   2 -28   10.88    2.15
  -2   3  28   10.80    1.80
   2  -3 -28    8.25    3.00
   3  -1 -28    9.44    1.84
  -1   3  28   10.26    2.43
   2   1  28    9.17    2.22
  -1  -2 -28    6.98    1.79
  -1   3 -28   11.87    2.44
   2  -3 -29    8.87    2.14
  -1  -2  29    8.96    2.28
   2  -3 -29   10.51    3.41
   1  -3  29    8.97    2.44
   3  -2 -29    8.62    2.32
   2  -3 -29    7.15    2.06
  -3   1  29   12.49    1.95
   3  -2 -29   10.59    1.92
  -3   2  29    9.48    1.75
   1   2 -29   11.76    2.02
   3  -2 -29   10.40    2.65
   2   1  29    8.70    2.10
  -2  -1 -29   14.36    4.26
   2   1 -29   12.45    2.17
   3  -2 -29    9.39    2.32
   3  -2  29    9.06    1.92
   3  -2  29    8.35    3.52
  -1   3 -29   12.84    2.42
   1  -3  29    7.91    2.49
   3  -1  29    7.32    1.79
  -3   1  29   16.16    3.08
   3  -1  29    7.33    2.85
   1  -3 -29   17.11    2.92
   1   2 -29   11.35    2.99
  -2  -1  29   16.97    2.01
   3  -1 -29   13.94    2.90
  -2   3 -29   12.10    2.36
  -1  -2 -29    7.83    1.91
   2   1 -29   12.43    3.14
   3  -1 -29   10.94    2.00
  -3   2  29   12.95    2.60
  -1   3 -29   10.02    2.06
  -1   3  29   17.11    2.24
  -3   2  29   11.88    1.46
   2   1 -29   11.36    2.17
  -2  -1 -29   12.83    2.69
  -3   2 -29   14.44    3.01
   1   2  29   15.36    3.41
  -2   3 -29   11.95    2.77
  -2  -1 -29    7.72    1.81
   2   1  29    8.69    3.03
   3  -1 -29   12.62    3.24
  -2  -1  29   18.01    3.21
  -3   1 -29   14.07    4.04
   2  -3  29   13.24    2.60
  -1  -2 -29   12.46    2.70
   1   2  29   11.26    2.71
   2  -3 -29   10.92    2.52
   1  -3 -29   10.20    3.28
   3  -2 -29    9.13    3.09
  -1  -2 -29   12.26    3.83
  -1   3  29   17.33    2.87
   2  -3  29   11.54    3.67
  -1   3 -29   10.52    2.89
  -2   3  29    8.42    2.11
  -1   3  29   18.41    3.11
  -2   3 -29   14.24    3.30
  -2   3  29    9.09    1.59
  -3   2 -29   13.20    3.84
  -1  -2  29    8.91    1.75
   1  -3 -29   10.38    2.56
  -2   3  29    8.01    2.09
  -3   1 -29   10.85    2.63
   1   2 -29    7.30    1.86
   2  -3 -30    5.79    1.78
  -3   1  30    5.67    1.35
  -3   1  30    5.90    2.11
  -3   2  30    5.95    1.95
  -2  -1  30    8.21    1.51
  -2   3 -30    6.64    1.98
   2   1  30    8.99    2.92
  -1  -2 -30    3.15    1.21
   3  -1  30    5.39    2.84
  -1   3  30    7.82    1.64
   3  -1  30    4.66    1.56
  -3   2  30    7.92    1.24
  -3   2  30    6.13    1.57
   2  -3 -30    4.25    1.59
   2  -3 -30    4.77    2.55
   3  -2  30    3.63    1.24
  -3   2 -30    7.75    3.40
  -1   3 -30    7.47    1.90
  -2  -1 -30    8.17    2.29
   3  -2 -30    8.28    1.75
  -2   3  30    6.44    1.46
  -2   3  30    4.80    1.65
   3  -2 -30    5.94    2.74
  -1   3  30    7.36    2.03
   1  -3  30    7.37    2.29
  -2   3  30    4.88    1.77
   2  -3  30    4.40    1.47
  -2  -1 -30    5.77    1.62
  -2  -1 -30   10.51    3.79
   3  -1 -30    7.43    2.34
  -1  -2  30    6.78    1.68
   2   1 -30    4.78    2.13
   2   1 -30    5.78    1.64
   3  -1 -30    4.33    1.30
  -1   3 -30    8.98    3.00
  -1   3 -30    8.43    2.22
   3  -2 -30    8.06    2.52
   2   1  30    6.52    1.82
  -3   2 -30   10.76    2.82
  -1   3  30    9.25    2.37
   1   2 -30    5.28    1.62
   3  -2 -30    6.04    2.00
   1   2 -30    7.88    2.70
  -3   1 -30    8.16    3.46
   1   2  30    4.96    2.29
   1  -3 -30    8.22    2.19
  -1  -2 -30    7.27    3.01
   3  -2  30    5.75    2.53
   1   2  30    7.07    2.25
  -2  -1  30    7.77    2.22
   2  -3 -30    5.23    1.87
   2  -3  30    2.90    1.56
  -3   1 -30    9.30    2.74
   3  -1 -30    9.63    2.92
  -1  -2  30    6.47    2.03
  -1  -2 -30    6.24    1.92
  -2   3 -30    7.72    2.27
  -2   3 -30    6.57    2.82
   1  -3  30    6.19    2.53
   1  -3 -30    4.97    1.85
   1   2 -30    8.16    1.90
   1  -3 -30    5.13    2.38
   2   1 -30    7.91    1.90
  -2   3 -31    9.62    2.94
  -3   1  31   14.38    2.09
   1   2  31   13.74    3.37
   3  -2  31    7.32    2.13
   1   2  31   12.08    2.83
   3  -2 -31    4.87    1.74
   3  -1 -31   12.42    2.31
   1  -3 -31    5.91    2.01
  -1   3 -31    7.67    2.39
   2   1 -31   10.92    2.27
   2  -3 -31    7.62    1.93
   3  -2  31    6.36    2.79
   1   2 -31   11.88    2.12
  -1   3 -31    9.70    2.33
  -1  -2  31    9.15    1.79
   1   2 -31    5.73    1.74
   3  -1 -31    9.41    3.13
   3  -2 -31    9.81    2.73
  -2   3  31   10.35    2.31
   1  -3  31    5.43    1.76
  -1   3  31    8.00    2.05
   1  -3 -31    9.02    2.31
  -2   3  31    7.76    2.28
   1  -3  31    4.67    1.97
   2   1  31    5.43    1.73
  -1   3  31   10.50    1.81
   1  -3 -31    9.68    3.60
  -2  -1  31   12.87    2.79
  -2   3 -31   10.28    2.28
   2   1 -31    7.71    2.45
  -2  -1  31   11.13    1.82
  -1  -2 -31    8.89    2.25
  -3   2 -31   12.06    3.19
   2   1  31    3.66    1.97
  -3   1 -31   11.28    3.23
   2  -3  31    8.59    2.59
  -2  -1 -31    7.67    1.95
  -3   1 -31   10.40    2.86
  -1  -2 -31   10.37    2.59
   3  -2 -31    8.45    2.93
  -1  -2 -31   11.09    3.80
  -3   2 -31   11.56    3.86
  -2  -1 -31   11.53    4.07
   2  -3 -31    7.26    2.31
   2   1 -31    6.99    1.85
   1   2 -31   10.48    2.77
  -1  -2  31    9.25    2.39
  -1   3 -31    5.56    1.63
  -3   2  31    5.18    1.51
  -3   2  31    7.24    2.22
   3  -1 -31   12.10    2.75
  -3   1  31   17.36    3.12
   3  -1  31    6.06    3.03
  -1   3  31   10.33    2.64
  -2   3 -31    9.25    2.57
   3  -2 -31    7.15    1.72
   2  -3  31    9.24    2.89
  -2  -1 -31    9.32    2.54
   2  -3 -31    8.72    3.43
  -2   3  31    8.23    1.65
  -1   3  32   12.27    2.07
   2   1 -32   11.63    3.11
  -3   2  32    6.69    1.70
   3  -1 -32   13.38    3.08
  -1   3 -32    9.85    2.33
   1   2 -32    8.93    2.11
  -2   3 -32   16.36    3.59
   1   2  32   15.23    3.22
   3  -2 -32    7.11    2.35
   2   1  32    8.38    2.96
  -3   1  32   17.16    2.34
   3  -1 -32   13.98    2.50
  -2   3 -32   11.59    2.68
  -3   2 -32   15.59    3.88
  -1   3 -32   10.32    2.99
   3  -2  32    7.16    3.37
   3  -1 -32   10.24    3.31
  -1  -2 -32    7.71    2.01
   3  -2 -32   11.89    3.70
   3  -1  32    9.73    2.93
   1  -3 -32    8.53    2.36
  -2  -1 -32   14.37    4.96
  -2   3 -32   14.97    3.97
  -1  -2 -32   12.80    4.09
  -2   3  32   10.64    1.83
   2   1 -32   11.37    2.43
   1  -3 -32   12.34    3.79
   2  -3 -32    9.43    2.51
   1  -3  32    7.65    2.32
  -2   3  32   12.66    2.94
   3  -2 -32    8.65    1.87
   3  -1  32   11.17    3.66
  -1   3 -32   10.62    2.55
  -3   1 -32    9.96    2.95
  -1   3  32   15.92    3.21
   1   2  32   18.25    3.91
  -2  -1 -32   14.15    3.16
  -1   3  32   12.18    2.93
   2  -3  32   12.27    3.42
  -3   1  32   18.92    3.58
  -3   1 -32   15.04    4.45
   1  -3 -32   13.38    3.08
  -3   2  32    8.92    2.51
   2   1  32    5.88    2.19
  -1  -2  32   11.14    2.50
   1   2 -32   12.85    3.50
  -3   2 -32   16.31    4.46
  -2   3  32   11.70    2.51
  -1  -2  32   12.16    2.17
   3  -2  32    9.28    2.84
   2  -3 -32   12.45    4.47
  -2  -1  32   13.55    3.15
   2  -3 -32   10.99    2.79
  -1  -2 -32   18.36    3.58
   2  -3  32    9.55    2.94
   1  -3  32    6.70    2.54
  -1  -2 -33   34.70    6.85
  -1  -2 -33   22.49    3.64
   2  -3 -33   27.19    4.41
   1   2  33   35.16    4.69
  -1  -2  33   22.93    3.63
   1  -3  33   17.60    3.71
   3  -2  33   24.51    4.31
   3  -1  33   15.29    4.17
   3  -2  33   30.24    6.00
   2   1 -33   30.66    3.78
   3  -2 -33   22.77    4.08
  -1   3  33   34.12    4.66
   2  -3  33   39.12    5.16
   3  -1 -33   30.68    3.71
  -2   3 -33   30.16    4.04
  -3   1  33   43.67    4.97
   2  -3  33   31.40    5.70
   2   1  33   18.90    3.69
  -2   3  33   23.69    2.72
   3  -1 -33   30.15    4.68
  -3   1  33   38.21    3.42
  -2   3 -33   30.40    4.77
   1   2  33   38.70    5.71
  -3   2 -33   28.56    4.85
  -1   3  33   36.99    3.51
  -1   3 -33   26.49    4.79
  -2   3 -33   35.49    5.46
   1  -3 -33   33.63    4.45
  -2  -1 -33   24.98    4.01
  -2  -1  33   38.34    4.75
  -3   2  33   19.04    2.71
   1  -3  33   18.82    3.55
   1  -3 -33   24.14    3.95
   2  -3 -33   26.62    5.73
  -1  -2 -33   35.23    4.74
   2   1  33   17.06    4.28
  -1   3  33   37.20    4.65
   3  -2 -33   24.93    3.23
   1   2 -33   20.49    3.17
  -2   3  33   20.68    3.28
   2  -3 -33   23.51    4.01
   3  -1 -33   25.49    4.92
   1   2 -33   24.81    4.73
  -1   3 -33   25.21    3.67
  -1   3 -33   25.10    3.78
   3  -2 -33   30.25    6.01
  -3   2  33   20.74    3.63
  -3   2 -33   32.00    6.11
  -2   3  33   24.08    3.74
  -3   1 -33   22.85    3.95
   2   1 -33   31.31    5.13
   3  -1  33   16.57    3.25
   1  -3 -33   29.29    6.12
  -2  -1 -33   34.24    6.87
  -3   1 -33   32.78    6.54
   3  -1 -34   10.06    2.27
   1  -3 -34    6.47    3.33
   1   2  34   14.44    3.75
  -2  -1  34   11.15    2.88
  -1   3 -34    7.22    2.18
   2  -3 -34    7.14    2.70
  -2   3 -34    7.95    2.19
  -3   2 -34   11.41    3.77
  -1  -2  34    7.99    2.28
  -2  -1 -34    7.52    2.52
   2  -3 -34    6.10    1.98
   1   2 -34   10.07    3.20
  -1   3  34   10.93    2.94
   2  -3  34    5.22    2.08
   3  -2 -34    6.50    1.71
   2  -3 -34    9.23    2.39
  -2   3 -34    8.94    3.05
   2   1 -34    5.86    1.84
   2  -3  34    9.30    2.44
   3  -2  34    5.28    2.34
   3  -2 -34    5.79    2.40
  -2  -1 -34    7.55    3.50
  -3   2 -34    8.09    3.09
   2   1 -34   10.15    3.05
   1  -3 -34    6.95    2.57
   3  -2 -34    5.80    2.56
  -2   3 -34   12.22    3.64
   1   2 -34    6.27    1.98
   2   1  34    6.08    2.92
  -2   3  34    8.30    1.67
   3  -1 -34    7.87    2.78
   3  -1  34    4.82    2.65
  -2   3  34    8.02    2.25
  -1   3  34    7.63    1.76
  -1  -2 -34   11.42    2.81
   1  -3  34    5.53    2.15
  -1   3  34    6.64    2.36
  -3   2  34    7.20    2.20
  -3   2  34    5.50    1.64
  -3   1 -34   11.50    4.12
   1  -3  34    8.88    2.61
  -1   3 -34    8.16    2.74
   2   1  34    5.03    1.96
  -1   3 -34    7.68    2.21
   1  -3 -34    6.56    2.11
  -1  -2 -34    7.72    3.72
  -3   1 -34    8.94    2.70
  -3   1  34   11.13    2.93
   3  -2  34    4.76    2.72
   1   2  34    9.03    2.40
  -2   3  34    8.92    2.54
   3  -1  34    8.00    2.42
  -3   2  35   19.86    3.59
  -2  -1 -35   21.10    3.87
   3  -2  35   23.54    4.48
  -1   3 -35   20.37    3.44
   2  -3 -35   16.82    3.60
   2  -3 -35   16.91    3.45
  -1   3 -35   19.96    4.18
   2   1  35   14.66    3.99
  -2   3  35   15.10    3.04
   1  -3 -35   24.01    3.97
   3  -1 -35   22.76    4.40
   3  -2 -35   18.67    2.89
   1  -3  35   16.92    3.31
  -3   2 -35   22.80    5.11
   3  -1  35   13.89    4.14
   1   2 -35   18.27    4.04
  -1  -2 -35   22.53    3.87
   2   1 -35   23.51    4.56
   3  -1 -35   21.14    3.23
  -3   1 -35   18.08    3.62
  -1   3  35   27.47    2.97
  -3   2 -35   21.60    4.30
  -1  -2  35   13.92    3.00
  -1   3  35   31.14    4.54
   1  -3 -35   20.65    5.23
   1  -3 -35   19.85    3.73
  -3   1 -35   20.03    5.20
   2  -3  35   20.31    4.51
   2  -3 -35   20.36    5.37
   3  -2 -35   21.31    5.25
   2  -3  35   22.14    4.48
   3  -1  35   12.43    3.01
   1   2 -35   14.50    2.76
  -2   3 -35   22.08    4.21
  -3   2  35   17.09    2.58
   3  -2  35   25.20    5.52
  -1   3 -35   17.67    3.33
  -2   3 -35   23.07    4.28
  -3   1  35   24.96    4.08
  -1  -2 -35   25.33    6.01
   1  -3  35   15.80    3.53
   2   1 -35   21.97    3.30
   2   1  35   15.04    3.21
  -2  -1 -35   22.72    5.84
  -1   3  35   30.28    4.32
   3  -2 -35   15.88    3.51
  -2   3  35   14.65    2.93
  -2  -1  35   27.54    4.24
   1   2  35   26.37    4.83
   1   2  35   22.44    4.12
  -2  -1  36   11.48    3.26
   1  -3 -36    9.09    2.70
  -2   3  36   12.11    3.07
   3  -2  36    5.82    2.72
  -3   2 -36   12.65    4.02
  -3   1  36   16.12    3.64
   2  -3 -36    5.57    2.16
  -3   2  36   10.04    3.10
   2  -3  36    9.15    3.29
   3  -1  36    7.94    3.37
   2   1 -36   11.62    3.70
   1  -3 -36    6.47    3.04
   1  -3  36    8.44    2.61
   2   1  36    7.58    2.82
   3  -2 -36    8.96    3.13
   2  -3 -36    8.16    4.16
   3  -1  36   10.26    3.36
  -2   3 -36   11.76    3.31
   1   2  36   10.68    3.11
  -1   3 -36    7.22    2.42
   3  -1 -36   10.26    2.47
   1  -3  36    6.87    2.53
   3  -2  36    8.98    2.96
   2  -3  36    5.36    2.61
  -1   3  36   11.34    3.27
  -3   2  36    6.32    1.82
  -2   3 -36   15.31    4.23
  -3   1 -36    8.47    3.41
  -3   2 -36   12.61    4.03
  -1   3 -36   10.56    3.58
   1  -3 -36    6.43    2.36
  -2  -1 -36   11.70    3.36
   3  -1 -36   11.92    3.14
   1   2 -36   11.16    3.29
  -2   3  36   10.48    2.62
  -1  -2  36   15.39    3.54
  -3   1 -36    8.14    2.91
  -1  -2 -36    9.22    4.13
  -2  -1 -36   10.35    4.08
  -1  -2 -36   13.55    3.33
   1   2  36   10.92    3.54
   2   1 -36    7.74    2.34
  -1   3  36    9.03    2.79
  -1   3  36    9.39    1.99
   2   1  36    7.11    2.90
  -1   3 -36    9.07    2.42
   1   2 -36    6.65    2.12
   2  -3 -36   10.68    2.82
   1  -3 -37   81.73   10.96
  -2   3  37   65.81    6.87
  -1   3 -37   71.96    6.59
   1  -3 -37   61.87    7.02
   2   1  37   77.05    7.80
  -1   3  37   92.10    7.81
   3  -1  37   65.38    7.42
   3  -1 -37   85.00    6.42
   2   1  37   73.64    8.92
   2  -3  37   67.00    7.15
  -3   2 -37   76.54    9.70
   3  -2  37   82.88   10.05
  -2   3 -37   80.64    8.57
   1   2  37   73.50    7.07
   3  -1  37   56.33    8.45
  -1  -2  37   65.42    6.81
  -3   1 -37   84.50    8.44
   2  -3 -37   75.61    8.08
  -3   1 -37   95.27   11.42
   3  -2 -37   72.50    7.71
   1  -3 -37   85.34    7.85
   2   1 -37   81.94    6.59
   3  -1 -37   75.39    7.88
   2  -3 -37   69.05    7.41
  -2   3  37   64.18    6.10
   1  -3  37   74.98    7.42
  -1  -2 -37   81.77    7.71
  -2   3 -37   83.20    8.31
   2  -3 -37   81.31   10.78
   1   2 -37   79.68    8.66
  -3   1  37   80.46    7.49
   2  -3  37   67.19    8.56
  -1   3  37   87.19    7.65
  -2  -1 -37   95.62   11.68
   2   1 -37   88.63    8.78
   3  -2  37   71.54    8.07
  -2  -1 -37   86.58    7.89
  -3   2 -37   80.01    8.43
  -1  -2 -37   74.31   10.57
   1   2 -37   67.90    6.26
  -1   3 -37   81.64    8.57
   1   2  37   72.13    8.14
  -2  -1  37   95.77    8.28
  -3   2  37   81.48    7.47
  -3   1 -38   19.85    4.32
   1  -3  38   18.08    4.06
   2   1 -38   15.99    3.03
   1   2  38   23.11    4.29
   1   2 -38   19.61    3.56
   1   2  38   27.04    5.10
   2   1  38   13.44    3.86
  -1   3  38   18.83    3.86
   2  -3 -38   19.04    5.62
   3  -1 -38   23.07    3.52
   1  -3 -38   19.94    5.71
  -3   1  38   24.49    4.31
  -1  -2 -38   22.39    5.73
   2  -3 -38   15.33    3.52
  -2   3  38   23.73    3.83
  -2  -1 -38   20.00    4.04
  -2   3  38   22.80    4.13
   3  -1  38   13.93    4.40
   2  -3  38   20.48    4.44
   1   2 -38   18.10    4.20
  -2  -1  38   22.24    4.31
   2  -3 -38   16.45    3.54
   3  -2 -38   20.30    4.31
  -3   2 -38   19.61    4.49
   2   1  38   14.46    3.56
  -2  -1 -38   23.73    6.11
  -1   3  38   23.09    4.10
   2  -3  38   20.51    4.83
  -1   3 -38   18.04    4.28
  -1  -2  38   23.25    4.16
  -2   3 -38   24.11    4.53
   2   1 -38   19.49    4.86
   3  -2  38   14.14    4.62
  -3   2  38   19.61    4.10
  -3   1 -38   20.60    5.59
  -3   2 -38   18.87    5.39
  -1   3 -38   17.79    3.46
  -2   3 -38   20.98    4.40
   3  -2  38   17.78    4.02
   1  -3 -38   16.01    3.68
   3  -1  38   13.81    3.79
  -1  -2 -38   21.62    4.15
   3  -1 -38   25.45    4.87
   3  -2  39    1.08    0.46
  -1  -2 -39    2.49    1.62
  -1  -2 -39   -1.23    0.96
  -2  -1  39    4.17    1.69
  -3   2 -39    2.00    1.43
   1   2  39   -0.46    0.47
   1   2  39    2.42    1.33
  -3   1  39    2.40    1.69
  -2   3 -39    2.48    1.71
   3  -2  39    1.49    1.75
  -2  -1 -39    2.74    1.57
   1   2 -39    0.13    0.71
   2  -3 -39    2.45    1.63
  -1  -2  39    2.80    1.63
  -3   2 -39    3.22    1.81
  -2  -1 -39    0.72    0.83
  -3   1 -39    3.14    1.81
   3  -1 -39    0.75    0.79
   2   1  39    2.21    1.64
  -3   2  39    0.06    0.56
   2  -3  39    1.58    0.96
   1  -3 -39    2.26    1.26
   1  -3  39    0.69    1.04
   2   1 -39    1.20    2.71
   2   1  39    0.52    0.14
   3  -2 -39    0.58    0.40
   1   2 -39    0.61    1.08
   3  -1  39    2.12    1.97
  -2   3 -39    0.50    1.22
  -3   1 -39    1.46    2.17
  -2   3  39    1.61    0.87
   2   1 -39    1.91    1.02
  -1   3 -39    4.39    2.23
   1  -3 -39   -0.50    1.66
   2  -3 -39    2.63    1.21
   2  -3  39    0.44    1.26
  -1   3  39    1.17    1.09
   3  -1 -39    1.00    1.15
  -1   3 -39    1.13    0.66
  -2   3  39    1.10    0.76
  -1   3  39    3.48    1.56
   3  -1  39    0.49    0.77
   1  -3 -40    5.27    1.86
   1  -3 -40    5.37    2.51
   3  -2 -40    4.17    1.90
   3  -1 -40    2.36    1.37
  -1   3  40    7.53    2.53
   2   1 -40    7.49    2.94
  -2  -1 -40    3.12    2.05
  -3   2  40    3.07    1.68
  -1   3 -40    4.39    2.40
   2   1  40    6.14    2.40
  -2   3 -40    8.45    3.38
   2  -3 -40    6.07    2.38
  -3   2 -40    7.47    3.39
   2  -3 -40    4.16    2.09
   1  -3  40    7.02    2.40
  -1  -2 -40    6.47    2.27
   3  -1 -40    3.62    1.96
   1   2  40    1.40    1.50
   2   1 -40    4.16    1.57
   3  -1  40    2.36    1.93
   3  -2  40    5.65    2.67
  -2  -1 -40    6.87    2.65
   2  -3  40    5.96    2.01
  -3   1 -40    4.74    3.08
  -1   3  40    5.12    1.68
  -3   2 -40    1.84    1.60
  -2   3  40    2.98    1.45
   3  -2  40    3.33    2.53
   2   1  40    5.34    2.68
   3  -1  40    4.83    2.18
  -1  -2  40    9.12    2.85
  -2  -1  40   10.16    3.09
  -3   1 -40    7.33    2.93
   1   2  40    1.78    0.92
  -2   3  40    6.04    2.35
   1   2 -40    2.58    1.73
   1   2 -40    1.82    0.86
  -3   1  40    4.97    2.02
  -1  -2 -40    5.87    3.09
   3  -2  41   11.07    3.11
   2   1  41    7.42    2.83
  -2   3  41    8.61    2.25
  -3   1  41   18.47    4.06
  -3   2 -41   14.56    3.82
  -2  -1 -41   15.30    5.32
   2  -3 -41   10.32    3.08
  -3   2  41    8.82    2.70
  -2  -1  41   20.03    4.10
   1   2  41   19.41    4.26
   2   1 -41   12.12    3.53
   3  -2 -41    9.11    3.00
   1  -3  41   10.36    3.32
   3  -1  41    6.61    2.76
   1  -3 -41   12.98    4.32
  -3   2 -41    9.48    3.62
   2   1  41    8.16    2.73
  -3   1 -41   11.23    3.50
   2  -3  41   16.08    3.71
  -3   1 -41   13.43    4.29
  -2   3 -41   11.55    3.13
   1   2 -41   10.68    3.50
  -1   3 -41   13.62    3.74
   3  -2  41   11.65    3.92
  -1   3  41   13.06    2.92
   1  -3 -41   15.46    3.76
   3  -1 -41   15.85    3.86
  -2  -1 -41   11.98    3.40
  -1   3  41   15.22    3.36
  -1  -2 -41   12.58    3.13
  -2   3  41    6.45    2.43
   1   2  41   15.14    3.63
  -1  -2  41    8.80    2.71
   3  -1  41    7.54    2.49
   1   2 -41   10.30    2.42
  -1  -2 -41   13.54    5.14
   2   1 -41   13.81    2.97
   1   2 -42    2.75    1.60
  -3   2 -42    3.25    2.58
  -3   2 -42    5.06    3.02
   2  -3  42    0.29    0.90
  -2  -1  42    5.54    2.55
  -1  -2 -42    1.61    1.85
   1   2 -42    0.85    1.06
  -2  -1 -42   -0.40    2.83
  -2   3 -42    2.22    2.19
   2   1 -42    3.66    1.93
  -3   1 -42   -1.02    1.34
  -2  -1 -42    2.89    1.17
   1  -3 -42    1.23    1.72
   3  -1  42    0.49    1.52
  -1  -2  42    1.61    1.94
   1  -3  42    2.10    1.36
   1   2  42    2.84    1.85
   3  -2  42    1.97    2.02
   2   1 -42   -0.21    1.09
   3  -2  42    2.38    1.10
  -2   3  42    2.65    2.01
   2   1  42    1.34    1.06
  -1   3  42    2.00    0.49
   1   2  42    0.96    0.56
   3  -1 -42    2.44    1.55
  -3   2  42    2.37    1.69
  -3   1  42    2.72    1.43
  -1  -2 -42    1.08    1.76
   2   1  42   -0.08    1.11
   3  -2 -42    1.08    1.43
  -3   1 -42    1.94    2.44
   2  -3 -42    3.74    2.17
   3  -1  42    2.19    1.70
  -1   3 -42    2.02    1.68
  -1   3  42    3.13    1.73
   1  -3 -42    3.67    3.03
  -1  -2  43    9.26    2.82
   3  -2  43   11.53    3.76
  -2   3  43    8.61    2.69
   2   1  43    8.48    3.27
  -1   3 -43    9.11    3.39
  -3   1 -43   10.49    3.43
   1   2  43    8.71    2.82
   3  -1 -43    6.74    2.66
  -1   3  43   11.16    3.12
   2  -3 -43    9.40    3.13
  -3   1  43   15.01    3.69
   1  -3 -43    6.70    3.33
   1  -3 -43   10.50    2.90
  -2   3 -43    9.74    3.04
  -1   3  43   11.00    3.02
   3  -2 -43    8.79    2.89
   1   2 -43    8.85    2.54
  -1  -2 -43    8.95    3.80
   3  -1  43    9.76    3.19
  -1  -2 -43    7.81    2.76
   2   1 -43    9.14    2.54
  -3   2 -43   11.17    3.48
   1   2 -43    7.21    2.76
  -3   2  43    8.29    2.90
  -3   1 -43   13.65    4.61
  -2  -1  43   11.85    3.20
  -2  -1 -43    8.60    2.94
   3  -2  43    7.72    2.91
   1  -3  43   10.08    3.41
   2  -3  43   10.03    3.62
   2   1  43    8.01    3.17
  -2  -1 -43   10.18    4.50
  -3   2 -43    9.44    3.89
   2   1 -43    9.21    3.43
   3  -1  43    8.91    3.45
   1   2  43   10.82    3.35
  -3   2 -44   -1.02    1.68
  -3   1 -44   -0.46    0.65
   2   1  44    0.66    0.38
   1   2 -44    0.56    0.73
  -1  -2 -44    1.02    0.91
   2  -3 -44   -0.60    0.90
   2  -3  44    2.52    1.25
   1  -3  44    0.78    1.21
  -3   1  44    0.80    0.71
  -2  -1  44    0.32    0.62
   2   1 -44    0.64    1.30
  -2   3 -44    0.24    0.41
  -1   3 -44    2.28    1.83
   2   1 -44   -0.82    1.26
  -2   3  44    2.40    1.18
  -1  -2  44    1.20    1.09
  -3   2  44   -0.14    0.62
   1   2 -44    2.32    1.94
   3  -1  44    1.37    1.57
  -1   3  44    3.88    1.94
   1  -3 -44    1.69    1.66
   1   2  44    1.51    1.26
   3  -2  44    0.41    0.75
   3  -1 -44    2.28    0.70
   3  -1  44   -1.53    1.55
  -3   1 -44    4.08    2.71
  -2  -1 -44    2.31    1.07
   1   2  44    1.48    0.99
   3  -2  44    0.47    1.27
   3  -2 -44    0.92    1.74
   2   1  44   -0.52    1.20
  -1  -2 -44   -0.35    1.17
  -2  -1 -44    1.13    1.90
   2  -3 -45    5.82    2.63
   2   1  45    5.59    2.47
  -3   1 -45    2.98    1.87
  -2  -1 -45    6.48    3.25
  -1  -2  45    4.23    2.23
   3  -2 -45    5.74    2.42
  -2   3 -45    9.04    3.27
  -3   1 -45    5.55    2.68
  -2  -1  45    8.51    3.15
   1   2  45    5.64    2.63
  -1  -2 -45    5.29    2.52
  -1   3  45    5.89    2.53
   1   2  45    4.26    2.11
  -2  -1 -45    5.37    2.63
  -3   2  45    6.14    2.69
   1  -3  45    5.83    2.39
   3  -1 -45    8.93    3.10
   1  -3 -45    5.97    2.21
  -2   3  45    2.27    1.20
   3  -1  45    5.23    3.03
   3  -1  45    3.14    1.77
  -3   2 -45    5.37    2.80
  -3   1  45    4.60    1.79
   2  -3  45    5.13    2.89
   1   2 -45    2.67    1.87
   2   1  45    3.79    1.89
   3  -2  45    6.07    2.83
   2   1 -45    4.69    2.65
  -1  -2 -45    5.92    2.75
  -1   3 -45    8.23    3.60
  -1  -2 -46    3.10    1.79
   1  -3  46    1.75    1.20
  -3   2 -46   -0.53    1.14
  -3   1  46   -1.09    0.45
  -1   3  46    1.19    1.69
   2   1  46    0.59    1.43
  -2   3 -46    2.10    2.49
   1  -3 -46    1.02    0.54
   1   2 -46    1.94    2.03
   3  -1 -46   -0.77    1.03
   3  -1  46    2.72    1.88
  -2   3  46    0.25    0.97
  -3   2  46    2.38    1.75
   1   2  46    0.61    1.08
   2   1  46    0.41    0.54
  -3   1 -46    4.28    2.38
   1   2  46    1.61    1.68
   3  -2  46    3.24    2.99
   2   1 -46    2.88    1.83
  -2  -1 -46    1.64    1.23
  -1  -2 -46   -0.42    0.44
   3  -2 -46    1.41    1.69
   2  -3  46    2.78    1.72
  -1   3 -46    1.09    1.81
  -2  -1 -46    2.31    1.14
  -2  -1  46    1.83    1.86
  -1  -2  46   -1.36    0.92
   2  -3 -46   -0.46    1.35
  -3   1  47    1.74    1.36
   2  -3  47    2.15    1.32
   3  -2  47    1.46    0.91
  -3   1 -47    2.61    2.19
  -1  -2 -47    1.36    1.58
   2   1 -47   -0.44    1.03
   3  -1 -47    0.51    0.64
  -3   2 -47    3.14    2.80
  -2  -1 -47    3.19    2.26
   1   2 -47    2.49    1.97
  -1  -2  47    2.81    2.36
  -1   3 -47    1.80    1.90
  -2  -1  47    4.95    2.57
  -2   3  47    1.26    0.74
   2   1  47    2.67    2.57
  -2   3 -47    2.29    1.69
   1   2  47    2.53    2.02
   3  -1  47    3.92    2.15
   1  -3 -47    5.42    2.52
   2   1  47   -1.25    0.82
  -1   3  47    0.78    1.94
   2  -3 -47   -0.15    0.77
  -3   2  47    2.32    1.54
   1  -3  47   -2.95    2.14
   3  -2 -47   -1.97    1.78
  -3   1  48    2.40    1.45
   1   2 -48    0.44    1.25
  -1   3 -48    0.87    1.67
   3  -2  48    2.40    1.68
  -3   2 -48    2.06    2.16
   1   2  48    5.70    2.69
  -2   3  48    1.99    0.46
  -2  -1 -48    1.08    1.67
   3  -1 -48    3.45    2.43
  -1  -2  48    0.55    1.34
  -3   1 -48    0.35    1.19
   2  -3  48    0.41    1.48
   1  -3 -48    1.41    0.78
   1  -3  48    0.48    0.52
   2   1 -48    4.21    2.53
   2  -3 -48    2.78    2.26
  -1   3  48    1.41    2.24
  -2   3 -48   -0.01    1.39
  -2  -1  48    3.50    1.43
   3  -2 -48    2.46    1.73
  -3   2  48    4.94    2.25
   3  -1  48    0.09    1.34
   2   1  48    0.28    0.91
  -1  -2 -48    4.26    2.74
   3  -1  49    2.19    1.32
   3  -1 -49    3.44    1.74
  -2  -1  49    3.80    2.37
  -2  -1 -49    0.60    1.26
  -3   2  49    1.54    0.72
  -1  -2  49    3.04    1.88
  -1   3  49    4.20    2.33
  -2   3 -49    7.08    3.29
  -1   3 -49    3.72    2.80
   1  -3 -49    1.90    1.47
   1   2 -49   -0.05    1.08
   2  -3  49    7.25    3.04
  -2   3  49    1.64    1.50
   2  -3 -49    0.98    1.20
   1   2  49    6.39    2.50
  -1  -2 -49    1.49    1.30
   3  -2  49    3.39    1.95
   2   1 -49    2.55    2.09
   2   1  49    0.58    1.36
  -3   1 -49    3.45    2.99
  -3   2 -49    5.77    2.60
  -3   1  49    3.93    1.76
   3  -2 -49    4.44    3.32
   1  -3  49    3.25    1.97
   2  -3 -50    4.47    2.43
  -1   3  50    3.24    2.15
  -1  -2  50    0.96    0.77
   3  -1 -50    3.53    2.30
   1  -3 -50    2.80    2.19
   1   2  50   -1.04    1.61
   3  -2 -50    3.16    2.39
   2   1 -50    5.35    2.77
  -2   3 -50    0.91    1.60
  -3   1 -50   -0.70    2.21
   2  -3  50    6.58    3.47
  -3   1  50   -0.76    0.79
  -2  -1 -50    2.02    1.92
  -1   3 -50    7.18    3.64
   3  -2  50   -0.16    0.89
  -2  -1  50    3.12    1.56
  -3   2 -50    2.06    1.47
   1   2 -50    3.19    1.60
   3  -1  50    1.88    0.99
  -3   2  50    2.43    1.54
   2   1  50   -0.87    1.71
  -1  -2 -50   -1.50    1.68
   1  -3  50   -0.26    0.85
  -2   3  50    3.13    2.20
  -3   2  51    4.23    2.60
   2  -3 -51    1.49    1.28
   1  -3  51    3.78    3.07
  -3   1 -51    0.30    0.75
  -1  -2 -51    1.30    1.23
  -2  -1  51    4.42    2.66
   2   1  51    0.96    1.96
   1   2  51    5.45    2.93
  -1   3  51    3.76    2.29
  -2   3 -51    1.65    2.00
  -1  -2  51    3.75    2.79
  -2   3  51    0.05    1.44
   3  -2  51    4.09    1.91
  -1   3 -51    1.15    1.42
   2  -3  51    6.20    2.79
  -3   2 -51    4.97    3.13
   3  -1 -51    4.04    2.81
   2   1 -51    4.90    2.89
  -2  -1 -51    1.21    1.92
   1  -3 -51    1.65    0.43
   1   2 -51    1.70    1.32
  -3   1  51    3.24    2.58
   3  -2 -51    3.94    2.35
   3  -1  51    5.77    2.76
  -1  -2 -52    6.97    3.20
  -3   2 -52    6.53    3.38
   3  -1 -52    7.08    3.13
   3  -1  52    5.87    2.74
  -1   3 -52    5.12    2.98
   2  -3 -52    3.70    1.82
  -3   2  52    4.36    2.62
  -2   3 -52    4.30    2.16
   1   2 -52    5.60    3.04
   3  -2  52    6.98    3.40
  -2   3  52    5.83    3.24
  -3   1 -52    9.35    3.79
  -1   3  52    5.00    3.12
   2   1  52    2.86    1.70
   1  -3  52    7.06    2.94
  -3   1  52    9.45    4.04
  -2  -1  52    3.99    2.30
  -1  -2  52    4.60    2.90
   1  -3 -52    5.36    2.98
  -2  -1 -52    4.91    2.43
   2  -3  52    8.15    3.03
   2   1 -52    4.17    2.83
   3  -2 -52    6.48    3.34
   1   2  52    4.81    2.28
   2   1  53    8.49    3.26
   3  -2  53   17.34    5.19
   1   2  53   14.36    4.61
   2  -3  53   11.06    4.43
  -2   3 -53   11.10    4.36
  -3   1  53   17.02    4.67
   3  -2 -53    8.76    3.29
  -3   1 -53   12.44    4.32
  -3   2  53    8.72    3.26
  -2  -1  53   17.93    4.69
  -1   3  53   16.14    4.64
   1  -3 -53   11.58    3.93
  -1  -2 -53   16.14    4.63
  -2  -1 -53   10.79    3.90
  -2   3  53    8.77    3.62
   1  -3  53    8.13    3.52
   3  -1  53   10.11    3.63
  -3   2 -53   14.59    4.89
  -1  -2  53    7.25    3.39
   3  -1 -53   13.90    4.35
   2  -3 -53    7.76    3.31
  -1   3  54    2.23    1.61
  -2  -1 -54   -3.00    2.29
  -2   3  54    1.13    1.15
   1  -3 -54   -1.05    1.63
  -1  -2 -54   -0.07    1.55
   2  -3 -54    0.96    0.86
   1   2  54    0.80    0.98
   0   3   0 9999.00   42.28
   0   3   0 9981.62   34.31
   3  -3   0 9581.62   32.11
  -3   0   0 9993.45   48.16
   0  -3   0 9945.74   50.11
  -3   3   0 9865.17   35.57
  -3   3   0 9733.25   25.93
   3   0   0 9606.54   54.56
   3  -3   0 9723.18   39.78
  -3   3   0 9483.54   55.46
   3  -3   0 9738.83   37.18
   0   3  -1    1.13    0.36
  -3   0   1    1.51    0.59
   0   3  -1    4.38    0.40
   3  -3  -1    5.49    0.99
   3   0   1    1.34    0.90
   3   0  -1    1.61    0.74
   0  -3   1    2.70    0.86
   0   3  -1    1.72    0.53
   0  -3  -1    2.06    0.77
   0   3  -1    1.79    0.53
   0  -3   1    1.74    0.29
  -3   3  -1    2.34    0.57
   3   0   1    4.32    1.34
   0   3   1    1.06    0.44
  -3   0   1    1.48    0.41
  -3   0  -1    2.21    0.63
  -3   3   1    1.10    0.67
   0  -3   1    2.25    0.80
  -3   0  -1    1.95    0.84
   0  -3  -1    0.85    0.57
  -3   3  -1    2.43    0.85
   3   0  -1    3.07    1.23
   3  -3   1    1.79    0.44
  -3   0   1    0.83    0.42
   0   3   1    1.63    0.51
   0   3  -1    1.54    0.41
  -3   3   1    1.47    0.51
   3  -3   1    1.61    0.47
   3  -3  -1    2.47    0.54
   3  -3   1    1.28    0.38
   0   3   1    1.77    0.45
  -3   0   1    3.17    0.79
  -3   0  -1    2.30    0.86
   0  -3  -2   20.34    2.57
  -3   3  -2   16.41    2.19
  -3   0  -2    8.16    1.57
   3   0  -2   18.68    3.12
  -3   0   2   22.57    1.53
   3   0   2   11.16    2.11
  -3   0   2   21.92    2.02
   3  -3  -2    8.78    1.30
  -3   3   2    7.59    0.94
  -3   3   2    7.88    1.36
  -3   0   2   17.60    1.62
   0   3   2   17.43    1.66
  -3   3   2    6.21    0.86
   0  -3   2    8.08    0.65
   0  -3   2    7.48    1.24
   0   3   2   19.79    1.66
  -3   0  -2    9.47    1.81
   3   0   2    7.73    1.75
   3  -3   2   19.71    1.35
   3  -3   2   18.54    1.76
  -3   3   2    9.91    1.93
   0   3  -2   10.09    1.46
   0   3  -2    9.88    1.08
   3  -3  -2    9.33    1.08
   3  -3   2   19.78    1.26
   3   0  -2   17.98    2.05
   0  -3   2    9.26    1.59
   0  -3  -2   18.58    2.00
  -3   0   2   20.35    1.95
  -3   3  -2   19.38    1.65
   0   3  -2    7.61    0.94
   0  -3  -3    8.47    1.38
  -3   3   3    7.51    0.94
   0  -3   3    7.62    1.54
  -3   3  -3    7.69    1.47
  -3   3   3    8.92    1.90
  -3   0   3    7.52    0.91
   0   3  -3   10.51    1.56
   0   3  -3    8.01    1.03
  -3   0  -3    9.09    1.83
   3   0   3   10.57    2.02
  -3   0   3    6.46    1.06
   3   0  -3    9.34    1.34
   3   0  -3    7.91    2.11
  -3   3   3    6.48    1.07
  -3   0  -3    5.78    1.44
   0  -3   3    7.25    0.68
   0   3   3    8.27    1.16
   3  -3  -3    9.75    1.17
   3  -3   3    7.45    1.05
  -3   0   3    6.83    1.18
  -3   3  -3    6.83    1.02
   0   3   3    7.42    1.07
   0   3  -3    7.13    0.93
   0  -3   3    7.82    1.22
   3  -3  -3    9.99    1.39
   3   0   3    9.39    2.03
   3  -3   3    9.41    0.91
   3  -3  -4  111.16    4.77
  -3   0   4  191.58    5.71
   0   3   4  172.25    5.28
  -3   3  -4  147.94    7.77
  -3   3   4   98.89    3.30
   3  -3   4  173.22    5.08
   3   0   4   94.23    6.56
  -3   0   4  174.98    3.68
   3  -3  -4  101.53    3.85
   3   0  -4  149.89    9.26
   0  -3   4  110.33    5.87
   0  -3   4  101.34    4.30
  -3   0  -4   92.27    6.10
   0  -3  -4  164.38    5.93
  -3   3  -4  159.26    6.85
   0   3  -4  105.63    5.17
  -3   0  -4  114.01    6.32
   3  -3   4  164.20    3.47
  -3   3  -4  176.45    5.20
  -3   3   4  101.57    4.04
   0   3  -4   97.21    3.46
   3   0  -4  159.07    4.74
   0   3   4  171.33    5.19
  -3   0   4  172.17    5.53
   0   3  -4  103.11    3.82
   3   0   4   99.24    5.82
   0   3   5   11.55    1.44
  -3   0  -5   10.43    1.83
   0  -3  -5   11.46    0.78
  -3   3  -5   12.70    2.25
   0   3   5   11.90    1.38
   3  -3  -5    9.66    1.49
   0   3  -5   10.17    1.69
   3  -3  -5   14.00    1.48
   3   0  -5   10.59    1.28
   0   3  -5    9.51    0.86
  -3   0   5    9.02    0.73
   3   0  -5   11.67    2.79
  -3   3   5   11.19    1.12
  -3   0  -5   10.99    1.17
   0  -3   5   11.41    0.98
  -3   0  -5   12.96    2.02
   3   0   5   14.53    2.23
   0   3  -5   11.30    1.39
   3  -3   5   14.73    1.01
  -3   3  -5   10.54    1.32
   3   0  -5   12.03    1.09
   0   3  -5    9.92    1.16
   0  -3   5    9.62    1.76
  -3   0   5   11.28    1.45
  -3   3  -5   10.98    1.80
   3   0  -5   15.05    1.98
   3   0  -5   14.12    1.21
   3   0   5   12.73    2.51
   0  -3  -5   11.31    1.57
  -3   0  -5   12.12    2.37
  -3   3   5    8.45    1.14
  -3   0   5    8.52    1.25
  -3   3  -5   13.23    1.31
   3  -3   5   12.80    1.39
  -3   0  -6  644.95    7.98
  -3   3  -6  719.17   16.66
   0   3   6  744.19   11.90
  -3   0  -6  501.16   15.28
   3   0  -6  626.49   19.76
   0  -3   6  579.98   12.12
  -3   3  -6  743.53   11.42
  -3   3  -6  665.25    9.40
   3   0  -6  618.42    6.55
  -3   0   6  773.94   11.53
   3  -3  -6  548.56    9.45
   3  -3   6  718.18   10.22
  -3   3   6  554.25    9.11
   0  -3  -6  715.54    6.90
  -3   0  -6  677.00   13.98
  -3   0  -6  616.35   13.93
   3  -3   6  670.83    6.27
   0   3   6  752.08   11.15
   3   0  -6  764.42   10.84
   3   0   6  534.45   12.35
  -3   3  -6  687.47   14.18
   3  -3  -6  584.17   11.86
   3   0  -6  676.81   12.62
   0  -3  -6  723.91   12.01
   0   3  -6  552.50   12.93
   3   0   6  525.64   16.57
  -3   3  -7    8.45    1.34
  -3   0   7   11.68    1.53
  -3   3  -7   11.91    2.18
   0   3   7   11.74    1.41
   0   3   7   11.47    1.59
   0   3  -7    8.96    1.19
   3  -3   7   12.96    0.84
  -3   3  -7    9.14    1.65
   0  -3  -7    9.44    1.49
   3   0   7   12.70    1.87
   3  -3  -7   11.00    1.75
   3   0  -7   13.81    3.04
   0   3  -7    8.65    0.74
   3   0   7   17.97    3.21
   3  -3  -7   12.33    1.51
   0   3  -7   10.38    1.45
  -3   0  -7   11.76    2.56
   0  -3   7    8.92    1.43
   0   3  -7    9.37    1.80
  -3   3   7   10.68    1.13
  -3   0  -7   10.99    1.80
  -3   3   7    9.78    1.21
   3   0  -7   10.19    0.75
  -3   0  -7   11.40    1.83
   3   0  -7   11.15    1.65
   0  -3  -7   10.90    0.95
   3   0  -7    9.24    1.19
   0  -3   7   11.32    1.13
  -3   3  -7   13.72    1.43
  -3   3   8 1032.95   10.97
   0   3  -8 1061.08    7.83
   0  -3  -8 1228.96   10.89
  -3   3  -8 1172.37   18.90
   3   0  -8 1113.06   27.31
   3  -3   8 1231.22   13.75
   0  -3   8 1024.63   11.20
   3   0   8 1088.54   15.81
   0   3  -8 1108.76    9.59
   3  -3   8 1168.05    7.12
  -3   3   8 1136.18   13.29
  -3   0  -8 1131.71   17.43
   3  -3  -8 1096.37   17.56
   3   0   8  935.14   21.15
   0  -3  -8 1281.30   16.31
   3  -3  -8 1064.21    6.14
  -3   0  -8  875.53   21.58
   0  -3   8 1110.88   15.07
   0   3  -8 1032.14   14.46
   0   3   8 1258.49   16.66
   3  -3  -8 1057.82   13.94
   0   3  -8 1068.10   19.66
   3   0   8 1019.28   24.25
   3   0  -8 1190.60   15.68
   0   3  -8 1036.72   12.36
  -3   3  -8 1133.50   13.22
  -3   3  -8 1190.80   15.61
   0   3   8 1263.47   15.14
  -3   3  -8 1230.98   21.33
  -3   0  -8 1111.67   17.53
   3   0   9    3.81    0.49
   3  -3   9    5.41    0.46
  -3   0  -9    4.90    1.15
   0  -3   9    2.34    0.69
   0  -3   9    4.62    0.84
   0   3  -9    3.28    0.52
   0   3  -9    5.02    1.11
   0   3  -9    3.41    0.42
  -3   3  -9    5.40    1.50
   0   3  -9    2.83    0.69
  -3   0   9    3.66    0.75
   0   3  -9    4.21    1.22
   3  -3  -9    8.02    1.51
   0  -3  -9    3.57    0.64
  -3   3  -9    5.79    1.13
   3  -3   9    4.22    0.86
   0  -3  -9    2.74    0.74
  -3   3   9    3.72    0.68
   3   0   9    5.74    1.90
  -3   0  -9    4.20    0.60
  -3   3  -9    3.06    0.96
  -3   0  -9    3.47    1.03
   0   3   9    3.82    0.85
   3  -3  -9    4.26    0.43
  -3   3  -9    2.51    0.74
   3   0  -9    2.69    0.63
  -3   3   9    3.52    0.43
   3   0  -9    4.02    0.94
   0   3   9    3.39    0.92
  -3   0  -9    4.53    1.86
   3   0  -9    3.46    1.51
   3   0   9    3.16    1.02
  -3   3   9    3.83    0.82
   3   0   9    3.25    0.77
   3  -3  -9    3.73    0.88
   0   3 -10  969.81   15.08
   3   0  10  946.00   12.61
   0  -3  10  932.41   11.90
   3   0 -10  961.57   25.82
  -3   0 -10 1044.64   16.62
  -3   3 -10 1077.06   19.77
   0  -3 -10 1134.41   12.61
  -3   3 -10 1060.84   18.91
   0   3 -10  959.37   12.55
   3   0  10  853.01   20.54
   0  -3 -10 1111.38   15.47
  -3   3  10 1016.63   13.19
  -3   3 -10 1000.82   13.27
  -3   0  10 1097.20   14.78
   0  -3  10 1014.41   13.67
   3   0  10 1021.36    8.58
   0   3  10 1101.99   15.13
  -3   3 -10 1028.39   15.70
  -3   0 -10 1026.18   16.42
   3   0 -10 1028.01   13.54
   3   0  10  947.36   24.41
   0  -3 -10 1034.33   11.47
   3   0 -10 1056.77   16.28
  -3   3  10  974.04   11.00
   3  -3  10 1054.47   13.55
   0   3  10 1059.77   16.48
   0   3 -10  992.26   20.58
   3   0 -10 1111.14   13.19
   3  -3 -10  989.91   14.31
   3  -3 -10  997.83    7.27
   0   3 -10 1057.87    9.80
   3  -3  10 1016.91    7.70
  -3   0 -10  872.19   22.80
   0  -3  11    1.44    0.58
  -3   0 -11    1.38    0.64
  -3   3 -11    2.03    0.87
  -3   0 -11    2.18    0.36
  -3   3  11    0.85    0.45
   3  -3 -11    0.52    0.17
   0  -3 -11    0.91    0.33
   0  -3  11    0.40    0.44
   0  -3 -11    0.86    0.53
   3  -3  11    0.75    0.33
   3   0  11    1.46    1.05
  -3   3 -11    1.96    0.99
   3   0 -11    1.29    0.30
   3   0 -11    2.07    1.00
  -3   3 -11    0.88    0.80
   3   0 -11    0.42    0.27
   0   3 -11    0.66    0.36
   3   0  11    1.28    0.35
   3   0  11    0.80    0.88
   0  -3 -11    1.52    0.48
   0   3 -11    0.45    0.19
  -3   0 -11    1.50    0.79
   3   0  11    0.95    0.35
  -3   3 -11    1.02    0.59
   3   0 -11    1.42    0.68
   0   3  11    0.54    0.23
   3   0 -11    1.13    0.21
  -3   3  11    0.75    0.30
   3  -3 -11    1.35    0.59
  -3   0  11    0.26    0.21
   0   3  11    0.89    0.64
   3   0 -11    1.60    0.39
  -3   0 -11    2.89    1.65
   0   3 -11    0.62    0.22
   3  -3 -12   15.04    1.02
   0  -3 -12   16.16    1.89
   3   0  12   15.35    2.97
   0  -3  12   17.99    1.79
   3   0 -12   11.65    1.76
   3  -3 -12   15.74    1.91
  -3   3  12   18.43    1.69
   0   3 -12   14.30    1.89
   0   3  12    8.13    1.91
   3   0 -12   14.61    3.10
  -3   3  12   17.45    1.50
  -3   3  12   21.28    1.91
  -3   3 -12   13.59    1.63
   3  -3  12   16.24    2.45
  -3   0 -12   16.80    3.28
   3   0  12   13.54    2.96
  -3   3 -12   15.46    2.36
   0  -3  12   18.19    1.06
  -3   3 -12   14.34    2.31
  -3   0  12   19.32    1.98
  -3   0 -12   13.81    1.92
   0  -3 -12   11.36    1.35
  -3   3 -12   13.07    1.87
   3   0 -12   13.38    0.70
   3   0 -12   12.57    1.42
   3   0 -12   11.52    1.14
   0  -3 -12   16.02    1.52
   3   0 -12   16.74    1.60
   3  -3  12   18.39    2.10
   0   3 -12   14.76    1.64
   0  -3  12   21.95    1.91
   0   3 -12   16.38    1.27
   0   3  13    4.01    1.12
   3   0  13    6.50    2.26
   3   0 -13    2.34    0.70
  -3   3  13    1.48    0.55
   0   3 -13    5.88    1.60
  -3   3  13    0.62    0.20
   0  -3  13    1.94    0.77
   0  -3  13    6.34    1.07
  -3   0  13    0.63    0.42
  -3   3 -13    1.31    0.84
   0   3 -13    1.40    0.50
   0   3 -13    0.94    0.26
   3  -3  13    1.32    0.60
   0  -3 -13    1.53    0.52
  -3   3 -13    1.07    0.84
   3   0 -13    0.19    0.93
   3  -3 -13    0.87    0.38
  -3   0 -13    1.38    0.72
   3  -3  13    2.49    1.13
   3  -3 -13    0.74    0.24
  -3   3 -13    7.16    1.34
  -3   3 -13    2.23    0.60
   0  -3 -13    1.09    0.44
   0  -3 -13    0.94    0.63
   0  -3  13    1.31    0.30
  -3   0 -13    4.96    2.46
   3   0  13    0.75    0.67
   3   0 -13    2.26    0.82
  -3   3  13    1.56    0.67
   3   0 -13    1.91    0.69
  -3   0 -13    1.19    0.37
   0   3 -14 1740.23   18.69
  -3   3 -14 1890.21   24.95
   3   0 -14 1940.20   18.63
  -3   3 -14 1870.82   28.97
   0  -3 -14 1995.34   18.68
   3   0 -14 1926.50   16.73
   0   3  14 1892.78   18.15
   0   3  14 1952.48   25.43
   0  -3 -14 1850.38   18.68
   3  -3 -14 1881.30   21.91
   3   0 -14 1938.64   37.27
  -3   0 -14 1968.33   16.20
   0   3 -14 1756.81   23.04
   3  -3 -14 1814.54   13.06
  -3   0 -14 1794.96   22.81
  -3   0  14 2072.80   21.90
  -3   0 -14 1659.38   34.56
   3  -3  14 2051.04   24.63
   3  -3  14 2043.99   31.87
   3   0 -14 1943.26   24.62
   0  -3  14 1814.21   19.26
  -3   3  14 1913.83   20.05
  -3   3  14 1796.58   15.86
   0  -3 -14 2032.41   22.15
  -3   3 -14 1871.07   20.31
   0   3 -14 1884.44   14.97
  -3   3  14 1858.24   17.96
  -3   3 -14 1891.73   26.58
   3   0  14 1658.47   34.76
   0  -3  14 1953.92   24.65
   3   0 -14 1891.34   19.43
   3   0  14 1733.39   29.14
  -3   3  15    2.53    0.69
   3   0  15    1.30    0.42
  -3   3  15    2.37    0.72
  -3   0 -15    1.97    0.73
  -3   3 -15    1.76    1.04
   0  -3  15   16.05    2.04
   0  -3 -15    7.91    1.39
  -3   3 -15   17.83    2.29
   0   3 -15   16.34    2.60
   3  -3 -15    2.14    0.85
  -3   0 -15    2.24    0.53
   3  -3  15    2.27    1.19
   3  -3 -15    2.78    0.95
   0   3 -15    2.48    0.52
   0  -3 -15    2.58    0.92
   3   0  15    0.98    0.28
   3   0 -15    1.18    0.63
   3   0 -15    2.08    0.40
   3   0 -15    1.23    0.60
   3   0 -15    1.41    0.54
   0  -3 -15    2.70    0.63
  -3   0 -15   12.40    4.57
  -3   0  15   13.54    2.00
   0   3  15    7.36    1.72
   3   0 -15    5.46    1.11
  -3   3  15    1.60    0.52
   0   3 -15    1.84    0.66
   0   3  15    4.17    0.96
  -3   3 -15    2.27    0.48
   3  -3 -15    3.08    0.66
   0  -3  15    2.12    0.73
  -3   3 -15    5.79    1.51
   3  -3 -16 2581.48   27.06
   3  -3  16 2577.75   40.54
   0  -3  16 2581.82   34.77
   3   0 -16 2428.16   21.55
   0   3  16 2317.36   21.66
   3   0 -16 2338.43   40.87
   0   3 -16 2507.62   23.60
   3   0 -16 2355.87   25.71
   0  -3 -16 2536.45   25.27
  -3   0 -16 2453.17   43.81
   3   0  16 2537.27   35.22
   0   3  16 2417.75   29.88
   3   0 -16 2411.27   28.61
   0  -3 -16 2333.20   22.65
   0   3 -16 2554.09   18.83
  -3   0 -16 2629.38   18.68
   0  -3  16 2490.72   24.22
   3   0  16 2314.98   42.33
  -3   0  16 2492.12   25.36
  -3   3 -16 2444.30   35.76
   0   3 -16 2406.53   28.64
  -3   0 -16 2469.23   27.63
  -3   3 -16 2344.53   23.90
  -3   3 -16 2414.46   30.82
  -3   3  16 2540.51   19.45
   0  -3 -16 2524.58   23.45
  -3   3  16 2643.37   24.96
   3  -3 -16 2452.22   16.86
  -3   3 -16 2342.12   29.85
  -3   3  16 2642.76   22.58
  -3   0  16 2432.00   12.80
   3  -3 -16 2668.16   28.61
   3   0 -16 2374.07   17.98
  -3   3 -17   11.88    2.01
   3  -3 -17    4.55    0.96
  -3   0  17    1.61    0.31
   3  -3  17    1.43    1.27
   3  -3 -17    3.53    1.13
  -3   3  17    3.24    0.90
   0  -3 -17    2.38    0.81
   0  -3  17   11.59    2.04
   3  -3 -17    1.86    0.76
   3   0 -17    2.82    1.16
  -3   3 -17    2.16    0.84
   3   0  17    5.18    1.61
   0   3  17    3.18    1.09
   3   0 -17    1.67    0.56
   3   0  17    3.27    1.64
  -3   3  17    1.10    0.42
  -3   3 -17    2.15    1.05
   3   0 -17    4.50    0.86
  -3   3  17    1.86    0.69
  -3   0 -17    9.14    4.18
   0   3 -17    2.03    0.52
   0  -3 -17    7.37    1.41
   3   0 -17    1.91    0.56
  -3   0  17    0.85    0.68
   0   3 -17    2.12    0.88
   0   3 -17    8.67    2.07
   0   3  17    7.51    1.85
  -3   0 -17    1.73    0.65
  -3   0 -17    2.13    0.51
   3   0 -17    3.44    1.56
   0  -3  17    2.26    0.98
  -3   3 -17    3.45    1.16
   0  -3 -18    2.63    0.89
  -3   3 -18    9.66    2.05
  -3   3  18    7.19    1.32
  -3   0  18    2.50    0.44
   3   0  18    9.97    2.12
  -3   3  18    6.84    0.96
   3   0 -18    2.96    0.90
   3  -3 -18    5.23    0.83
  -3   3 -18    3.05    1.54
   3   0 -18    4.10    0.78
   3  -3 -18    5.52    1.38
  -3   0 -18    6.27    0.88
  -3   3 -18    4.26    1.11
   3   0 -18    2.01    0.72
   0   3  18    2.64    0.90
   3   0 -18    3.72    1.58
   0  -3  18    9.16    1.50
   0   3 -18    5.82    0.94
   3  -3  18    3.24    1.51
   0  -3  18    8.49    2.12
   0   3 -18    5.51    1.19
  -3   0 -18    3.53    1.04
  -3   0  18    3.68    0.93
   3  -3 -18    5.96    1.31
  -3   3 -18    3.00    1.25
  -3   0 -18    6.89    2.84
  -3   3  18    6.76    1.17
   0   3  18    3.77    0.97
   3   0 -18    2.74    0.88
   3   0  18    8.64    2.68
   0   3 -18    6.33    1.54
   0  -3 -18    3.54    1.03
   3   0 -19    1.29    0.51
   3  -3 -19    1.89    0.54
   3   0 -19    2.70    0.91
   0   3 -19    2.28    1.26
   3   0  19    1.27    0.62
   3  -3  19    1.55    1.37
  -3   3 -19    2.43    1.13
   0   3 -19    1.30    0.42
   0  -3  19    0.60    0.57
  -3   0  19    1.38    0.71
  -3   0  19    1.66    0.40
   3   0 -19    1.91    1.30
  -3   0 -19    1.30    0.48
  -3   0 -19    0.69    0.20
   3   0  19    1.03    0.77
   0   3  19    2.34    1.05
   0  -3 -19    2.01    0.70
   0  -3 -19    1.47    0.87
  -3   3  19    2.17    0.65
   0   3 -19    1.35    0.35
   3  -3 -19    1.76    0.70
  -3   3  19    1.12    0.48
   0   3  19    1.35    0.71
   3   0 -19    2.06    0.50
  -3   3 -19    2.97    1.34
  -3   0 -19    3.11    1.76
   3  -3 -19    0.81    0.27
  -3   3  19    1.14    0.52
  -3   3 -19    1.86    0.78
   0  -3  19    1.94    0.79
   3   0 -19    1.73    0.92
  -3   3 -20   50.35    5.00
   0   3 -20   41.41    2.76
  -3   0  20   56.55    2.45
  -3   3 -20   51.56    3.86
   0   3 -20   42.79    3.32
   0  -3  20   40.17    4.62
   3  -3  20   57.54    7.16
  -3   0 -20   41.39    6.11
   0  -3  20   38.67    3.37
   3   0 -20   58.40    6.28
   3   0 -20   53.14    3.46
   3  -3 -20   43.70    3.87
   3   0 -20   52.34    4.63
   0   3  20   58.06    4.99
  -3   3  20   42.49    3.44
  -3   3  20   42.81    2.65
   0  -3 -20   53.75    3.98
   3   0  20   35.18    5.57
   0  -3 -20   53.48    3.87
   3   0 -20   55.36    2.64
  -3   0 -20   43.27    3.95
   3  -3 -20   42.59    3.95
  -3   3  20   40.89    3.04
   0   3 -20   42.00    4.15
   0   3  20   53.40    3.72
  -3   3 -20   52.06    4.77
  -3   0 -20   46.08    2.65
   3   0  20   44.65    4.52
   3  -3 -20   40.81    2.60
   3   0 -20   42.64    4.05
  -3   0  20   56.33    4.20
  -3   3 -21    1.55    1.10
  -3   3  21    0.08    0.19
  -3   0 -21    1.84    1.69
  -3   3  21    1.37    0.85
   0  -3  21    1.33    0.90
   0   3 -21   -0.30    0.17
   0   3  21    1.12    0.73
   0  -3  21    1.43    0.61
  -3   0 -21    3.15    1.08
   0   3 -21    0.82    0.35
   0   3  21    0.18    0.60
   3  -3 -21    0.59    0.34
   3  -3 -21   -0.07    0.49
   0  -3 -21    0.40    0.14
  -3   3 -21    0.36    0.76
   3   0 -21    0.22    0.12
   3  -3 -21    0.77    0.63
  -3   0 -21    1.40    0.50
   0   3 -21    0.97    1.13
   3  -3 -21    0.39    0.17
   0  -3 -21    0.30    0.32
   3   0  21    1.54    1.38
  -3   3  21    0.54    0.25
  -3   0  21   -0.13    0.64
   3  -3  21    0.94    0.74
   3  -3  21    2.29    1.31
   3   0 -21   -0.20    0.77
   0  -3 -21    0.01    0.23
   3   0 -21    0.28    0.32
   3   0 -21    0.65    0.50
  -3   0  21   -0.11    0.29
   3   0 -21    0.94    1.03
   0   3 -22    4.11    1.03
  -3   3  22    4.49    0.85
  -3   0 -22    4.86    0.90
  -3   3  22    5.15    1.17
   3   0  22    4.70    1.51
   3  -3 -22    3.75    1.23
  -3   0  22    4.07    0.67
   3  -3 -22    4.79    0.90
   3  -3 -22    6.90    2.55
   3   0 -22    5.69    1.68
   3   0 -22    7.31    0.94
  -3   0 -22    6.67    2.14
   3  -3  22    9.44    3.19
   0   3 -22    5.34    1.37
   0  -3 -22    9.50    1.56
   3  -3 -22    4.46    1.23
  -3   3 -22    3.31    1.40
  -3   0 -22    8.02    1.73
   0   3  22    4.97    1.63
   0   3  22    4.56    1.01
   0  -3  22    4.68    1.27
   0  -3 -22    4.47    1.22
   3   0 -22    3.55    0.89
   0   3 -22    3.96    0.90
  -3   0  22    3.66    1.23
   3  -3  22    3.62    1.28
   3   0 -22    3.23    1.22
  -3   3  22    3.69    1.00
   0  -3 -22    2.99    0.95
   0  -3  22    5.42    1.62
   3   0  22    2.55    1.13
  -3   3 -22    3.13    0.96
  -3   3 -22    5.84    1.78
   3  -3 -23    0.07    0.11
   3   0 -23    3.08    1.14
   3  -3 -23    0.51    0.97
   3   0 -23    0.36    0.42
   0   3  23    0.38    0.97
   0   3 -23    0.41    0.47
  -3   0 -23    1.07    1.42
  -3   0  23    0.80    0.36
  -3   0  23   -0.86    0.95
   0  -3 -23    1.01    0.69
   0   3  23    0.53    0.71
  -3   3 -23    1.09    0.45
   0   3 -23   -0.81    0.60
   0   3 -23    0.73    1.10
   3  -3  23    0.82    0.97
   3  -3  23    0.48    0.03
   0  -3  23    0.34    0.83
  -3   3 -23    1.48    0.91
   3  -3 -23    0.66    0.42
   0  -3 -23    0.90    0.66
  -3   3 -23    0.03    0.25
   3  -3 -23    0.34    0.40
  -3   3  23    0.63    0.83
  -3   3  23    0.01    0.32
  -3   3  23    0.03    0.14
   3   0  23   -0.24    1.11
   0  -3 -23    1.45    0.57
   0  -3  23   -0.11    0.69
   3   0  23   -0.59    0.39
   3   0 -23    0.48    0.20
  -3   0 -23    0.26    0.19
  -3   0 -23    1.64    0.72
   3   0 -23   -0.32    0.20
  -3   3  24  135.99    5.09
  -3   3  24  138.13    6.91
   3   0 -24  129.72    8.06
   3  -3 -24  130.94    5.38
  -3   0 -24  136.16   11.87
  -3   0  24  129.38    7.08
   3   0 -24  134.25    6.17
   0   3 -24  129.93    5.59
   0   3 -24  131.47    8.24
   0   3  24  131.45    8.27
   3  -3 -24  133.03    7.52
  -3   0  24  135.19    4.50
   3  -3 -24  132.48    7.75
   3  -3  24  133.84    7.14
  -3   3  24  134.57    6.20
   0   3 -24  125.47    6.38
  -3   0 -24  125.13    7.27
   3   0  24  115.35   10.38
  -3   3 -24  125.78    7.97
  -3   0 -24  129.52    5.11
   0  -3 -24  136.60   10.34
   0  -3  24  135.46    8.46
   3  -3 -24  144.48   11.17
   3   0  24  139.33    7.91
   0  -3 -24  132.08    5.04
  -3   3 -24  124.02    6.59
   0   3  24  133.20    6.72
   0  -3  24  133.04    6.89
   0  -3 -24  135.04    6.98
   3   0 -24  124.44    7.65
   0  -3 -24  125.16    6.80
   3  -3  24  147.35   12.20
  -3   3 -24  124.74    8.84
   3   0 -25   -0.49    1.05
  -3   3 -25    4.52    1.80
  -3   3 -25   -0.04    0.49
   0  -3  25    6.18    2.27
  -3   0 -25    3.23    2.81
  -3   3  25    1.82    1.08
  -3   3  25    2.62    1.48
  -3   0  25    0.11    0.24
   0  -3  25   -0.08    0.21
   3   0 -25   -0.84    0.63
   0  -3 -25    4.05    1.68
  -3   3 -25    2.86    1.91
   3   0  25   -0.68    0.71
  -3   3  25    0.52    0.67
   0   3 -25    1.83    0.97
   3  -3 -25    1.08    1.15
   0  -3 -25    0.59    0.19
   3  -3  25    0.33    0.24
   0   3  25    3.39    2.11
  -3   0 -25   -0.43    0.36
  -3   0  25    1.65    1.53
   3   0  25   -0.61    0.81
   0   3  25    3.94    1.76
   3  -3 -25   -0.53    1.23
   0   3 -25    0.30    0.49
   0  -3 -25    0.27    0.34
   0  -3 -25   -1.17    1.28
   3  -3 -25   -1.18    1.08
   0   3 -25    2.84    2.36
  -3   0 -25    2.55    1.82
   3  -3 -25    3.36    1.33
   3   0 -25   -0.17    0.77
   3  -3  25    0.27    0.05
   0   3 -26  675.33   13.62
  -3   0 -26  678.13   12.63
   3   0 -26  717.18   14.79
   0  -3  26  698.40   18.98
   0  -3 -26  705.52   16.78
   3  -3 -26  695.55   18.50
   3   0 -26  710.92   18.66
   0   3 -26  703.34   19.87
   0   3  26  677.18   16.09
   3  -3 -26  684.88   23.36
   0   3  26  697.78   19.86
   3  -3 -26  676.94   18.04
  -3   3  26  648.75   16.02
  -3   0 -26  764.49   28.90
   3  -3  26  706.47   15.44
   3   0  26  680.04   17.31
  -3   0  26  670.03   16.78
   3  -3 -26  665.69   12.92
  -3   0 -26  635.95   17.48
   3   0 -26  711.83   19.57
  -3   3 -26  665.16   19.27
   0   3 -26  670.72   15.46
  -3   3  26  677.75   11.76
  -3   3  26  654.93   14.24
   0  -3  26  651.68   16.10
   0  -3 -26  701.81   16.86
   3  -3  26  751.03   28.38
   3   0  26  643.66   25.15
  -3   0  26  705.64   11.09
   0  -3 -26  720.97   25.06
  -3   3 -26  683.99   21.49
   3   0  27    1.36    2.76
   3   0  27   -0.48    0.76
   3  -3  27    0.53    0.58
  -3   0  27    0.61    0.46
  -3   0 -27    2.55    2.39
   0  -3 -27   10.42    2.58
  -3   3  27    2.63    2.29
   3  -3 -27    7.00    1.83
   3  -3 -27   -0.12    0.78
   0   3  27    7.98    2.67
  -3   0 -27   12.93    5.14
   0  -3  27    0.71    0.85
   3   0 -27    0.26    0.46
   0   3 -27    1.80    1.35
   0  -3  27    9.33    3.10
   0   3 -27    7.26    3.38
  -3   3 -27    2.31    2.32
  -3   0 -27    0.35    0.79
   3   0 -27    0.81    1.23
  -3   3 -27    4.91    2.94
  -3   0  27    4.28    2.75
   3   0 -27    2.69    2.37
   3  -3 -27    0.14    1.12
   3  -3  27    1.46    1.23
   0   3  27    4.22    2.62
   0  -3 -27   -1.12    0.89
  -3   3  27    3.76    1.68
   0  -3 -27   -1.72    1.48
  -3   3  27    0.92    0.86
   0   3 -27    0.33    0.57
   3  -3 -27    1.84    1.81
   3  -3 -28  614.74   20.98
  -3   0  28  609.00   16.58
  -3   0 -28  533.88   16.65
  -3   3  28  589.83   15.93
  -3   3  28  577.94   13.90
   0   3 -28  561.56   14.71
   0  -3  28  604.93   17.68
   0   3  28  593.98   15.86
   3  -3 -28  615.14   18.07
  -3   0 -28  654.82   27.50
   0  -3  28  575.35   15.90
   3  -3  28  612.19   26.07
   3   0  28  548.31   23.64
   3  -3 -28  589.16   17.55
  -3   3  28  578.77   11.18
   0   3 -28  566.49   13.22
   0  -3 -28  623.19   24.39
   3  -3  28  637.00   13.47
   0  -3 -28  598.20   16.24
  -3   0 -28  579.93   12.62
  -3   0  28  595.34   10.81
   0  -3 -28  587.14   16.26
   3   0 -28  593.68   18.44
  -3   3 -28  585.56   20.73
   3   0 -28  588.06   14.02
  -3   3 -28  546.01   18.19
   3   0 -28  609.53   17.67
   3  -3 -28  566.60   12.55
   0   3  28  579.07   18.73
   3   0  28  602.95   16.07
   0   3 -28  580.81   18.73
   0   3  29    6.16    2.99
   3  -3 -29   -0.34    0.59
   3   0  29    0.66    2.14
   3  -3 -29    2.30    1.92
  -3   3  29    2.25    1.60
   3  -3 -29   -0.63    1.18
   0  -3 -29    7.79    2.31
   0  -3 -29   -1.13    1.34
   0   3 -29    3.88    2.99
   0  -3  29    7.07    2.69
   3   0  29    1.91    0.77
  -3   0 -29    8.70    4.52
   0   3 -29    0.64    0.53
  -3   3 -29    3.62    2.90
   0   3  29    5.54    2.47
  -3   3  29    0.76    1.05
   3   0 -29   -1.30    0.37
  -3   3 -29    2.51    2.54
   0  -3  29    1.41    1.76
   3  -3  29   -0.21    2.24
  -3   3  29    4.31    2.54
   3   0 -29    1.28    1.85
   3  -3 -29   -1.23    1.87
  -3   0  29    1.73    0.66
   0   3 -29    0.66    1.22
  -3   0  29    5.19    2.80
   3  -3  29    0.33    0.32
   0  -3 -29    0.20    2.25
  -3   0 -29    4.13    2.31
   3   0 -29    0.29    1.85
   0  -3 -30  327.57   18.53
   3   0 -30  294.94   10.42
   0  -3  30  319.15   12.84
  -3   3 -30  311.20   15.74
   0  -3 -30  310.90   12.27
   0   3 -30  298.07   11.11
   3  -3  30  303.50   18.52
   3   0 -30  305.37   13.81
   3  -3 -30  304.07   13.04
  -3   0  30  298.16   12.10
   3   0 -30  317.51   12.85
  -3   0  30  310.20    8.12
   0   3 -30  311.58   10.22
   3  -3  30  283.63   12.57
   3  -3 -30  325.82   17.46
   0   3  30  291.66   13.71
   0   3 -30  323.46   14.49
   0  -3  30  290.50   11.91
   3   0  30  289.47   17.48
  -3   3  30  298.58   10.40
  -3   0 -30  290.22   12.80
  -3   3  30  308.73    8.38
   3  -3 -30  323.88   14.41
   0   3  30  297.98   11.70
   0  -3 -30  304.48   12.27
  -3   3  30  306.51   12.04
   3  -3 -30  313.50   13.67
  -3   0 -30  337.77   20.33
  -3   3 -30  297.74   13.92
  -3   0  31    9.37    3.56
   0   3 -31    3.50    1.75
  -3   3 -31    4.97    3.45
   3   0 -31    1.76    1.91
   3  -3  31    4.93    2.64
  -3   0 -31    8.18    3.62
   0  -3 -31    2.10    2.74
   3  -3 -31    0.46    1.40
   0  -3  31    2.16    2.37
   3  -3  31    2.08    2.07
  -3   3  31    2.33    1.66
  -3   3  31    3.98    1.92
   0   3  31    4.75    3.03
  -3   0 -31    7.93    4.60
   3  -3 -31    3.31    2.34
  -3   3  31    5.93    3.09
   0   3 -31    6.65    3.59
   3  -3 -31    0.03    1.16
   0   3  31    6.69    2.62
   0   3 -31    0.54    0.64
  -3   3 -31    7.01    4.04
   0  -3  31    9.17    3.30
   3  -3 -31   -1.26    1.27
   0  -3 -31    8.86    2.85
   3   0  31    0.19    2.25
   3   0 -31    0.35    1.30
   0  -3 -31   -0.77    1.18
   0  -3 -32  797.32   20.52
  -3   0 -32  781.75   21.92
   0  -3  32  762.75   19.98
  -3   3 -32  829.84   26.53
   0   3  32  812.19   23.46
   3  -3  32  766.14   29.38
   0  -3 -32  831.92   21.32
   0  -3 -32  909.42   32.32
  -3   3  32  822.07   13.96
   0   3 -32  814.70   17.38
   3  -3 -32  811.38   21.55
   3  -3 -32  819.52   22.32
   0   3  32  755.14   19.63
   3   0  32  763.81   28.75
   0   3 -32  815.16   24.03
   3  -3  32  762.39   21.32
  -3   3  32  777.19   19.90
   3   0 -32  835.13   23.66
   0  -3  32  855.44   20.87
   3   0  32  748.73   21.52
   0   3 -32  804.71   19.04
   3  -3 -32  815.05   23.22
   3  -3 -32  884.35   30.34
  -3   3  32  800.53   17.51
  -3   3 -32  791.79   23.61
   3   0 -32  824.50   18.12
  -3   0 -32  924.65   34.44
  -3   0  32  787.71   20.45
  -3   0 -33    6.19    3.15
  -3   3 -33    4.40    3.48
  -3   3  33    1.01    1.47
   3   0 -33    0.74    1.77
   3  -3 -33    3.31    3.09
   0   3  33    8.26    3.05
   0   3 -33    8.14    3.98
  -3   0  33   12.31    3.57
  -3   3 -33    5.31    3.83
   0  -3  33   14.00    3.26
   3  -3  33    1.02    1.99
   3   0  33    1.39    1.05
   3  -3  33    4.29    3.00
   3  -3 -33    4.59    2.51
   3   0  33    4.64    3.45
   0  -3 -33   -0.29    0.50
   0  -3 -33   13.72    3.43
   3   0 -33    2.07    2.74
   3  -3 -33    2.67    2.82
  -3   0 -33   12.67    5.64
  -3   3  33   10.21    3.17
   0  -3  33    1.95    2.34
   0  -3 -33    1.97    2.94
   0   3  33    7.85    3.32
   0   3 -33    2.65    1.77
   0   3  34  142.66    8.92
   3   0 -34  144.96   10.29
   3  -3  34  136.56   12.51
   0   3 -34  152.39   10.79
   0  -3 -34  157.75   14.11
   3   0 -34  151.81    8.06
   3  -3 -34  150.29   10.54
   3  -3  34  144.72    9.66
   0   3  34  147.91   10.23
   0  -3 -34  149.11    9.48
  -3   3 -34  146.96   11.50
  -3   0 -34  166.16   14.98
   0  -3 -34  146.13    9.18
  -3   3  34  143.71    8.96
   0  -3  34  144.42    9.04
  -3   0  34  159.69    9.48
   3   0  34  142.70    9.60
   3  -3 -34  159.23   13.59
   0   3 -34  146.75    8.48
  -3   0 -34  143.70    9.66
  -3   3 -34  145.52   10.47
   3  -3 -34  153.76    9.94
  -3   3  34  144.74    7.67
   3   0  34  142.40   12.58
   0  -3  35    1.20    1.40
   3  -3  35   -1.88    1.93
  -3   0  35    2.64    1.57
   3   0  35    0.65    1.40
   0   3  35    1.56    1.74
  -3   3 -35    0.09    1.65
   0  -3 -35   -0.83    1.90
   3  -3 -35   -1.17    1.43
   0   3  35    2.29    1.43
   0   3 -35    1.27    1.01
  -3   3 -35    1.65    1.39
   3  -3 -35    0.54    1.68
  -3   0 -35    1.25    1.28
   3   0  35    0.48    1.31
  -3   3  35    0.08    0.88
   3   0 -35    0.79    0.84
   3  -3 -35    0.94    1.32
   0   3 -35    2.48    2.02
   0  -3 -35    0.66    0.41
  -3   0 -35    3.42    3.07
   0  -3 -35    0.38    0.48
   3  -3  35    0.53    0.85
  -3   3  35    0.20    1.02
   3   0 -35    0.62    1.35
   0  -3  36    5.40    1.72
   0   3 -36    4.67    1.66
   0   3  36    3.18    0.89
  -3   3 -36    6.06    2.30
   3   0  36    3.58    1.78
   0  -3 -36    2.27    0.54
  -3   0  36    5.19    2.05
  -3   3 -36    5.99    2.11
   3   0  36    4.83    2.22
  -3   0 -36    3.21    1.24
  -3   0 -36    1.72    1.09
   3  -3 -36    7.02    2.09
   3   0 -36    4.15    1.44
   3  -3  36    3.13    2.41
   0  -3 -36    3.69    2.98
   3  -3 -36    4.95    2.93
   0   3  36    4.46    1.55
   0   3 -36    4.49    1.51
  -3   3  36    3.78    1.33
   3   0 -36    4.25    1.99
  -3   3  36    4.25    1.59
   0   3  36    6.93    2.13
   3  -3  36    3.41    1.85
   3  -3 -36    6.31    2.56
  -3   3  37   -0.69    0.73
   3  -3 -37   -0.35    0.99
  -3   3  37    0.31    0.63
   0   3 -37    1.61    0.74
  -3   0 -37   -1.06    0.83
   0   3 -37    1.72    0.70
   0  -3 -37    0.91    0.53
  -3   3 -37   -0.01    0.48
   3  -3 -37   -0.52    1.74
   0   3  37   -0.69    0.47
   3   0 -37    1.09    1.06
   3   0 -37   -0.65    0.32
  -3   0 -37   -1.31    1.63
  -3   0  37    1.31    1.13
  -3   3 -37   -0.46    0.76
   0  -3 -37    0.74    1.24
   0  -3  37    1.26    1.18
   3   0  37    0.24    1.09
   3  -3  37    0.67    0.45
   0   3  37    1.50    0.93
   0   3  37   -0.18    0.41
   3  -3 -37    0.30    0.21
   3  -3  37   -0.61    0.51
   3   0  37   -0.38    1.21
  -3   0 -38    2.59    1.68
   0   3 -38    2.70    1.37
   3   0 -38    2.47    0.99
  -3   3  38   -0.10    0.33
   0  -3 -38    3.15    1.41
   0   3  38    5.29    2.00
   0   3 -38    2.59    1.62
   3   0  38    3.03    1.96
   0  -3  38    0.97    0.80
  -3   3 -38    2.34    0.24
   3  -3 -38    1.44    0.53
   0   3  38    4.99    1.97
  -3   0  38    2.38    1.11
  -3   3  38    2.30    1.16
   3  -3 -38    2.66    1.95
   0  -3 -38    3.61    1.62
   3   0 -38    3.41    1.67
  -3   0 -38    4.38    2.80
   3  -3  38    0.37    1.29
  -3   3 -38    4.45    2.64
   3   0  38   -0.14    0.73
   3  -3  38    2.18    1.63
   3   0  39    0.25    2.10
   0   3  39    2.13    1.12
  -3   0 -39    2.25    1.54
   0   3  39    1.70    1.30
  -3   0  39   -1.35    1.54
  -3   3 -39    0.13    0.34
   0   3 -39   -0.19    0.70
   3   0  39   -0.48    1.07
   3  -3  39   -0.15    0.74
   0   3 -39    1.00    0.68
   3  -3 -39    1.30    1.23
   0  -3  39    1.93    1.76
   3   0 -39    0.15    0.58
  -3   3 -39    0.37    0.50
   3   0 -39    2.58    1.75
  -3   0 -39    0.57    1.61
   3  -3  39    0.02    1.24
  -3   3  39    0.26    0.37
   0  -3 -39    2.30    1.16
   0  -3 -39   -0.11    0.86
   0   3  40   10.55    2.57
   0  -3 -40   14.24    3.50
   3   0  40   11.52    3.91
  -3   3  40   11.21    2.85
   3   0 -40   14.06    3.59
   0   3  40    9.31    2.70
  -3   3 -40   13.53    3.83
   0   3 -40   10.96    2.94
   3  -3  40    7.41    2.39
  -3   0  40    6.43    2.26
   3   0  40    9.35    2.86
  -3   0 -40   15.15    4.70
   0  -3 -40   14.34    4.67
   3  -3 -40   12.31    3.00
   3  -3  40   12.17    3.86
  -3   3 -40   15.19    4.13
   3   0 -40   12.96    2.94
   0   3 -40   13.61    2.75
   0  -3  40   10.62    2.89
  -3   0 -40   13.84    3.24
  -3   0 -41    2.22    1.99
   3  -3 -41    1.25    0.97
  -3   0  41    2.67    1.24
  -3   3 -41   -0.87    0.76
  -3   3 -41    3.18    1.63
   0  -3 -41    1.47    1.06
   0   3 -41    2.52    1.80
   0   3  41   -0.43    0.41
   3   0  41    0.19    0.68
   3  -3  41    0.49    0.60
   0   3  41    0.91    0.68
   0   3 -41   -1.04    1.17
   3  -3  41    0.46    0.55
   3   0  41    1.48    0.52
   0  -3  41    0.39    0.50
  -3   3  41    0.18    0.82
  -3   0 -41   -1.01    1.31
   3   0 -41    2.24    1.63
   0  -3 -41    1.64    1.61
   3   0 -41    0.27    0.55
  -3   3  42    5.79    2.27
   0  -3 -42    8.96    2.32
  -3   0 -42   10.46    4.43
   3   0  42    6.60    2.54
   3  -3  42    9.04    2.95
   3  -3 -42    7.44    2.74
  -3   0 -42   10.96    3.36
  -3   0  42    5.29    1.76
   3  -3  42   10.33    3.60
   0  -3  42    7.40    2.35
   3   0 -42    8.84    2.02
   3   0 -42    6.76    2.27
   0   3 -42    7.43    2.11
   0   3  42    6.13    2.21
   0   3  42    8.52    2.77
   0   3 -42    7.14    2.92
  -3   3 -42    8.77    2.88
   3   0  42    3.66    1.17
   0  -3 -42    6.15    3.11
   0  -3  43    2.01    0.35
   3  -3 -43    0.13    0.98
   3  -3  43    0.86    0.76
   0  -3 -43    1.67    1.06
   0   3  43    1.22    1.00
  -3   0  43    1.86    1.51
  -3   3 -43    1.70    2.31
   3   0 -43    1.38    1.58
   3   0  43    2.75    2.46
   3   0  43   -1.41    0.65
   0   3 -43    1.15    0.75
  -3   3  43    1.30    1.63
   0  -3 -43    0.79    0.86
  -3   0 -43    2.24    0.76
   0   3  43    1.15    0.33
   3   0 -43    1.18    1.32
   0   3 -43   -0.88    1.26
  -3   0 -43    3.82    1.85
   0  -3 -44  115.15    9.92
  -3   3 -44  103.75   10.60
   0  -3 -44  123.05   14.11
   0   3  44  120.10   10.44
   3  -3 -44  114.74   10.53
  -3   3  44  102.18    9.34
   3   0  44  104.68   10.12
   3   0  44  104.88   11.73
   3   0 -44  117.44   11.29
   0   3  44  110.11    9.77
   0   3 -44  106.87    8.85
   3   0 -44  103.71    8.10
   0  -3  44  107.19    9.59
  -3   0 -44  103.58    9.94
   3  -3  44  108.05   10.12
   0   3 -44  109.00   10.91
  -3   0  44  110.81    9.68
  -3   0 -44  125.47   14.21
  -3   0 -45    5.28    3.04
   3  -3  45    4.48    2.78
   0   3 -45    5.66    3.37
   0   3  45    4.55    2.76
   0  -3  45    2.75    2.02
   3   0  45    2.43    2.06
   3   0  45    3.02    2.94
   0  -3 -45    2.48    2.19
  -3   0  45    2.48    2.08
   3  -3 -45    3.52    2.42
   0  -3 -45    3.34    1.74
   0   3  45    4.89    2.45
  -3   3  45    3.95    2.33
   3   0 -45    0.12    1.39
  -3   3 -45    2.94    2.59
  -3   0 -45    3.73    2.56
   3   0  46  131.98   11.62
   3  -3 -46  152.97   12.61
  -3   3  46  129.99   10.82
   0  -3  46  133.28   11.21
   3   0  46  143.56   13.82
  -3   0 -46  137.98   11.98
   0   3  46  149.03   11.83
   3   0 -46  154.78   13.34
  -3   0  46  133.73   10.98
   0   3  46  134.39   11.40
   3  -3  46  136.90   11.74
   0   3 -46  149.83   13.31
   0  -3 -46  153.09   11.86
  -3   3 -46  150.30   13.31
  -3   0 -46  159.29   16.09
   0  -3 -47    5.09    2.45
  -3   0  47    4.34    2.58
  -3   3 -47    1.65    2.24
  -3   3  47    3.19    2.38
  -3   0 -47    5.52    2.88
   3  -3  47    0.15    1.01
   3   0  47    3.43    2.67
   0   3  47    0.31    0.65
   0  -3  47    2.29    2.04
   0   3 -47    3.71    2.06
   3   0  47   -0.58    1.00
   3   0 -47    2.14    2.22
  -3   0 -47    0.12    0.98
   3  -3 -47    2.24    1.89
   0   3  48   19.78    4.39
  -3   0 -48   26.01    5.32
   0  -3  48   25.17    5.01
   3   0 -48   28.94    5.89
  -3   3  48   24.40    4.73
   3  -3  48   24.13    5.69
   3  -3 -48   29.30    5.67
   0   3 -48   23.34    5.47
  -3   3 -48   25.90    5.57
   0  -3 -48   27.62    5.00
   3   0  48   21.05    4.60
  -3   0  48   24.68    4.97
   0  -3 -49    0.20    1.68
   3  -3  49   -0.13    1.73
   3   0  49   -1.75    1.98
   0  -3  49    4.20    2.82
  -3   0 -49    3.44    1.09
   0   3 -49    2.00    1.20
   0   3  49   -0.12    1.34
   3  -3 -49    1.11    1.45
  -3   3 -49   -0.30    1.99
   3   0 -49   -1.29    1.49
  -3   0  49   -0.07    0.60
  -3   3  49    1.61    2.45
   0   3 -50   14.62    4.19
   0  -3  50   15.39    3.68
  -3   3 -50   10.63    3.06
   0   3  50   14.11    4.54
   3  -3 -50   14.27    3.83
  -3   0  50   16.35    4.60
  -3   3  50   13.50    3.70
  -3   0 -50   15.94    4.30
   3   0  50   14.32    4.35
   0  -3 -50   11.72    3.77
   3   0 -50   11.64    3.69
   3  -3  50    9.99    3.13
  -3   3 -51   -0.13    0.91
   3   0 -51    1.99    1.13
   0  -3 -51    0.91    1.67
   0  -3  51    0.71    1.99
   0   3 -51   -1.05    1.25
   3   0  51    0.95    1.30
   3  -3  51    3.01    2.48
  -3   0  51    0.34    1.44
  -3   0 -51    1.33    1.28
   3  -3 -51    2.16    2.19
   0   3  51   -1.91    2.39
  -3   3  51   -1.32    1.77
   3  -3 -52    0.80    1.10
   3  -3  52   -1.17    2.47
  -3   0 -52    1.48    1.15
   3   0 -52    4.00    1.95
   0  -3 -52   -1.02    1.07
   0   3 -52    2.19    2.56
   0   3  52    1.86    2.40
  -3   3  52    1.85    0.68
   3   0  52    0.82    0.87
  -3   3 -52    2.83    1.73
   0  -3  52    1.24    1.12
  -3   0  52    2.25    1.55
   0  -3 -53   -0.51    1.61
  -3   0 -53   -2.56    2.04
  -3   3  53   -0.96    1.31
   3  -3 -53    3.38    2.54
   3   0  53    1.77    0.55
  -3   3 -53    6.50    3.64
   0   3  53   -0.69    0.45
  -3   0  53    1.52    0.66
   0   3  54    4.98    1.99
  -3   0 -54   12.87    4.35
   0  -3 -54    8.08    3.66
  -2   4   0  103.61    3.47
  -2   4   0  100.75    2.62
  -2  -2   0  106.62    6.65
  -2  -2   0  115.34    4.45
   2   2   0  108.27    5.41
   2  -4   0  109.99    4.19
   2  -4   0  116.81    5.60
  -4   2   0  123.19    4.39
   4  -2   0  122.41    4.65
  -2  -2   0  118.22    5.50
   4  -2   0  101.17    3.93
  -2   4   0  111.25    5.76
  -4   2   0  112.35    3.85
   2   2   0  108.76    4.37
  -2   4  -1  378.20   10.69
  -2   4  -1  370.16    6.50
  -4   2  -1  392.59    7.30
  -2   4   1  356.64    4.60
  -4   2   1  394.40    7.53
   2   2  -1  366.09    9.72
  -4   2  -1  370.02   11.51
   2  -4  -1  396.37    6.08
  -2   4   1  401.76   11.01
  -2  -2   1  406.32    7.87
   2  -4  -1  377.98    7.92
   2  -4  -1  411.22   11.43
  -2  -2  -1  370.30   12.67
  -2  -2   1  421.90   13.02
  -2   4  -1  348.33    5.20
   4  -2  -1  366.14    7.91
  -2   4   1  356.04    6.57
   2  -4   1  373.64    7.64
   2   2  -1  380.88    7.57
   2   2   1  364.31   10.14
   4  -2   1  369.07    8.36
   4  -2   1  354.79    7.21
  -2  -2   1  380.89    9.29
  -4   2  -1  380.01    8.12
   2   2   1  373.04    8.71
  -2  -2  -1  423.54   11.21
   2  -4   1  400.03    9.53
   4  -2  -1  353.01    7.54
   2  -4   2   42.17    2.00
  -4   2   2   44.53    3.45
   4  -2  -2   38.42    2.52
  -2  -2   2   46.25    4.14
  -4   2   2   43.68    2.39
   2  -4  -2   42.66    1.61
  -2   4  -2   42.57    3.56
  -2  -2  -2   47.72    3.95
  -4   2  -2   42.80    2.49
  -2   4   2   45.46    3.70
   2   2   2   40.69    3.40
   2  -4   2   42.86    2.53
   4  -2  -2   39.49    2.52
  -2   4   2   39.33    2.20
  -4   2  -2   40.41    2.76
  -2   4  -2   37.78    1.80
   2   2   2   41.02    3.07
  -2  -2   2   41.98    2.44
   2   2  -2   41.41    2.02
  -2  -2   2   42.56    2.93
   2  -4   2   42.78    2.90
   2  -4  -2   47.66    4.10
  -2   4   2   39.11    1.40
  -2  -2  -2   43.98    4.35
   2  -4  -2   42.42    2.67
   4  -2   2   40.77    2.82
  -2   4  -2   45.42    3.96
   2   2  -2   40.56    3.16
  -2   4  -2   39.13    2.07
  -4   2  -2   44.58    3.85
   2   2  -2   41.48    2.27
   2  -4  -3  127.46    4.72
   2   2   3  127.91    6.17
  -2   4  -3  121.82    3.66
  -2   4  -3  115.79    6.42
  -4   2  -3  131.06    4.74
   4  -2   3  119.47    5.06
   2  -4  -3  132.85    2.68
  -2   4  -3  114.54    3.34
  -4   2  -3  121.60    5.04
  -4   2   3  140.37    5.87
   2   2   3  136.35    3.96
   2   2  -3  118.25    5.32
  -2  -2   3  133.36    4.28
  -2   4   3  121.62    3.94
   2   2  -3  118.13    3.68
  -2  -2   3  133.88    6.69
   2   2   3  121.15    5.56
   2   2  -3  129.59    4.91
   2  -4   3  129.15    4.88
  -4   2  -3  110.81    5.92
   2  -4   3  125.26    3.44
  -2   4   3  119.19    2.29
   4  -2  -3  118.68    4.57
  -2  -2  -3  117.73    6.93
   2   2  -3  124.22    3.54
  -4   2   3  136.74    4.08
   4  -2   3  120.77    4.89
  -2   4  -3  124.28    6.11
  -2   4   3  128.57    6.25
   2  -4   3  128.84    4.35
  -2  -2   3  124.25    4.92
   2   2   4   36.60    3.23
   2   2  -4   38.40    1.77
   2   2   4   39.20    3.48
  -2   4  -4   32.63    1.88
  -2   4   4   33.72    2.13
   4  -2   4   34.75    2.52
   2  -4  -4   37.91    2.72
  -2   4  -4   31.83    1.83
   2   2   4   40.83    2.05
  -2   4   4   43.95    3.76
  -2   4   4   36.46    1.17
  -2  -2   4   38.99    3.51
  -4   2  -4   40.10    2.92
  -2  -2   4   37.29    2.28
  -4   2   4   39.10    3.02
  -2  -2  -4   42.35    4.09
   4  -2  -4   33.80    2.51
   2  -4  -4   36.56    2.63
  -2   4  -4   42.86    3.88
  -2   4  -4   37.07    2.26
  -4   2  -4   36.04    2.90
  -2  -2   4   40.77    2.78
   2   2  -4   36.31    2.82
  -4   2   4   38.43    2.11
   2  -4   4   37.89    1.88
   2  -4   4   36.67    2.60
   2   2  -4   35.69    2.15
  -2   4  -4   38.35    3.49
   4  -2   4   35.48    2.88
   2   2  -4   38.60    2.60
  -2   4   4   38.63    1.90
  -4   2  -4   41.32    3.52
  -2   4  -5  564.24    8.17
  -2  -2  -5  598.67    8.04
  -2   4  -5  593.05    8.06
  -2   4   5  608.86    4.62
   2   2  -5  614.53    6.27
   2  -4   5  577.51    7.80
  -2   4   5  566.52    8.83
   2   2   5  576.44   13.50
  -2   4  -5  622.74    9.37
   4  -2  -5  551.61   10.44
  -2   4   5  623.43   14.21
   2  -4  -5  612.18   10.86
   4  -2   5  577.77   12.12
  -2   4   5  604.24    7.28
  -2   4  -5  589.75   13.78
  -4   2   5  635.38    8.41
  -2  -2   5  613.83    9.29
  -2   4  -5  630.06   14.88
   2   2  -5  583.82    9.27
  -4   2  -5  565.29   11.78
  -2  -2   5  609.05   13.09
  -2  -2  -5  561.39   14.50
  -2  -2  -5  622.15    9.61
   2   2   5  580.22   13.52
  -4   2  -5  566.93   12.82
   4  -2   5  562.15    9.91
   2   2  -5  573.99   10.96
  -4   2  -5  579.21   12.46
  -4   2   5  630.56   11.88
   2  -4  -5  633.89   11.17
   2   2  -5  620.65   10.50
  -2   4   6    3.47    0.52
  -4   2  -6    4.90    1.47
   2   2   6    6.84    1.46
  -4   2  -6    4.96    1.15
  -2  -2   6    3.97    0.76
  -2   4   6    3.42    0.70
  -2   4   6    4.49    1.31
  -2   4  -6    6.79    1.44
  -2  -2   6    4.06    0.92
   2   2  -6    4.81    0.96
   2   2  -6    4.61    0.82
   2   2  -6    4.76    0.48
  -2  -2   6    4.60    0.69
   4  -2  -6    5.23    1.34
   2   2  -6    4.99    0.96
  -4   2  -6    4.71    1.22
  -2   4  -6    4.86    0.87
   4  -2   6    4.63    1.11
   2  -4   6    5.29    0.79
   4  -2   6    4.84    1.24
  -2   4  -6    4.06    0.66
  -2  -2  -6    4.51    0.68
  -2   4  -6    8.02    1.65
  -4   2  -6    4.68    1.21
  -2  -2  -6    3.67    1.25
   2   2   6    4.21    0.50
   2  -4  -6    4.61    0.99
   4  -2   6    4.45    0.83
  -2   4  -6    4.38    0.71
   2  -4  -6    6.75    1.18
   2   2   6    4.24    1.34
  -2  -2  -6    4.44    0.80
  -4   2   6    3.49    0.94
   2   2  -7 7562.01   36.92
   4  -2  -7 7191.45   39.41
  -4   2  -7 7312.48   49.05
   2   2   7 7635.68   53.38
  -2   4   7 7804.30   36.97
   2  -4  -7 7847.55   40.43
   4  -2   7 7820.18   48.96
   2  -4   7 7282.89   34.83
  -2   4  -7 7643.66   51.01
  -2   4   7 7648.39   51.52
   2   2   7 7648.74   50.54
  -2  -2   7 7997.39   35.10
  -2   4   7 7610.23   33.69
   2   2  -7 7890.45   37.67
  -2  -2  -7 7908.99   33.61
  -4   2  -7 7828.17   58.69
   4  -2   7 8002.56   52.96
   4  -2   7 7262.88   33.70
  -2  -2  -7 7533.37   51.19
  -4   2  -7 7333.71   41.02
  -2   4  -7 7411.18   50.92
  -4   2  -7 7636.21   45.88
  -2  -2   7 7505.42   43.17
   2  -4  -7 7729.11   39.67
   2   2  -8 3101.69   22.56
   4  -2   8 3043.21   21.23
   2  -4  -8 3260.98   26.44
  -2  -2   8 3206.41   27.76
  -2  -2  -8 3313.57   33.62
  -2  -2   8 3289.49   23.04
  -4   2  -8 3254.35   29.05
   4  -2  -8 3464.45   20.18
   2  -4  -8 3290.24   26.33
   2   2   8 3093.33   35.15
  -2   4  -8 3312.34   22.73
   2   2  -8 3297.98   24.53
  -2   4   8 3330.87   18.76
   4  -2   8 3275.42   35.96
   4  -2  -8 3011.63   26.13
  -2  -2  -8 3261.22   21.67
  -4   2  -8 3108.46   25.16
  -2   4   8 3064.73   21.84
  -4   2  -8 2998.88   33.02
   2  -4   8 3016.31   24.31
  -2   4  -8 3264.43   34.79
  -2   4  -8 3342.53   33.49
   4  -2   8 3217.46   32.90
  -2   4  -8 3034.10   21.17
  -2   4   8 3319.30   34.85
  -4   2  -8 3353.50   37.84
  -4   2   8 3394.28   27.06
   2   2  -8 3020.16   24.53
   2   2   8 3219.76   33.10
  -2   4   8 3309.33   24.59
   2   2  -9  352.84    8.14
  -2   4  -9  355.47   10.94
  -4   2  -9  313.58   11.09
   2  -4   9  333.11    7.82
  -2   4   9  352.66   11.58
   4  -2  -9  307.60    8.57
   4  -2   9  312.31   10.79
   4  -2   9  340.56   12.25
   2   2   9  323.92   10.54
  -2  -2   9  323.08    7.40
  -2  -2   9  331.49    8.89
  -4   2  -9  324.33    7.77
  -2   4  -9  304.90    7.00
  -2   4   9  321.05    6.10
  -4   2  -9  350.85   12.07
   2  -4  -9  335.58    8.50
   2   2  -9  314.25    8.27
  -4   2   9  339.23    8.55
   4  -2  -9  349.66    6.37
  -2   4   9  317.78    7.15
   4  -2   9  309.86    6.58
   2   2   9  323.38   11.69
  -4   2  -9  341.32    9.34
  -2   4  -9  344.73    7.45
  -2  -2  -9  341.69    7.13
  -2  -2  -9  336.52   10.58
   2   2  -9  325.11    6.91
  -2   4  -9  343.13   11.57
  -2   4   9  330.30    7.98
  -2   4   9  345.14    4.15
   2  -4  -9  345.32    8.86
  -2   4  10  338.39   11.64
  -2   4 -10  312.35    7.23
   2  -4 -10  353.89    9.22
   4  -2 -10  343.88    6.39
  -4   2 -10  339.48   11.79
   4  -2  10  305.68    6.39
  -2   4 -10  326.93   10.59
   2   2 -10  309.29    8.56
  -2   4 -10  335.54   11.82
  -2  -2  10  331.98    7.70
   4  -2  10  328.30   12.75
  -4   2 -10  306.56   11.50
  -2   4 -10  334.85    7.52
   2   2  10  331.36   10.71
  -4   2 -10  326.98    7.57
  -4   2  10  346.25    8.74
   4  -2 -10  309.31    8.79
   2  -4  10  341.50    7.35
  -2   4  10  334.06    8.22
   2   2 -10  321.54    6.41
   2   2  10  322.38   12.02
  -2  -2 -10  328.44    7.21
   2   2 -10  338.79    8.06
  -4   2 -10  301.09    4.24
  -4   2 -10  324.07    9.19
  -2  -2  10  338.81    9.00
   2  -4 -10  330.21    8.59
  -2   4  10  333.68    6.51
  -2   4  10  316.81    7.27
  -2  -2 -10  339.35   10.59
  -4   2 -11  160.49    6.60
   4  -2 -11  150.91    6.30
  -2   4 -11  164.75    8.60
   2   2  11  153.44    8.48
   2   2 -11  154.20    4.09
   4  -2  11  164.14    9.52
   2   2 -11  151.43    6.25
  -2  -2  11  152.54    5.42
  -2   4  11  155.48    4.63
  -4   2 -11  166.65    8.26
   2  -4 -11  172.00    6.65
  -2   4 -11  167.12    7.57
   2   2 -11  168.83    5.80
  -2   4  11  158.20    5.21
  -2  -2 -11  167.99    7.45
  -2   4 -11  166.85    5.45
   2  -4  11  170.28    4.88
   2   2  11  158.68    7.46
   4  -2  11  155.94    4.46
  -2  -2  11  160.30    6.23
   2  -4 -11  158.84    6.05
  -4   2 -11  153.43    8.43
  -2  -2 -11  162.43    5.25
  -4   2  11  162.29    6.07
   4  -2 -11  174.39    4.60
  -2   4 -11  153.13    5.25
  -2   4  11  160.24    5.87
  -4   2 -12  568.47   15.13
   2  -4 -12  563.54   11.63
  -2  -2 -12  563.06   10.10
   2   2  12  576.88   14.41
   2   2  12  555.87   16.65
  -4   2 -12  527.29   16.31
  -2  -2 -12  564.20   16.81
   2  -4  12  572.15    8.82
   4  -2 -12  602.77    8.74
   2  -4 -12  610.44   12.95
  -2   4 -12  579.46   10.42
  -2   4  12  563.86    9.25
  -2   4 -12  571.42   14.21
  -2  -2 -12  604.08   12.12
   4  -2  12  573.15   18.73
   2   2 -12  558.21    7.10
  -2   4 -12  595.21   16.80
  -2  -2  12  566.43   10.73
   2   2 -12  570.49   10.93
  -4   2  12  604.40   12.03
   4  -2  12  538.59    8.16
   2   2 -12  533.96   12.11
  -2   4  12  568.71   11.29
  -4   2 -12  557.95   12.78
  -2  -2  12  582.26   11.92
  -2   4 -12  532.48   10.12
   4  -2 -12  546.65   12.35
  -2   4  12  547.47    9.91
  -4   2  13  194.78    6.98
   2   2  13  179.18    3.75
   4  -2 -13  189.14    4.95
   2   2 -13  172.52    3.51
   2   2 -13  182.19    6.16
  -2   4  13  180.56    5.78
   2  -4 -13  178.28    6.28
  -2   4 -13  183.99    9.66
  -2   4 -13  178.04    8.00
   2  -4 -13  194.11    7.52
   4  -2 -13  178.86    7.25
  -2   4 -13  164.54    5.75
  -4   2 -13  177.57    7.49
   4  -2  13  171.96    4.52
   4  -2  13  173.56   10.83
  -2   4  13  180.46    5.42
   2   2  13  177.38    9.66
  -2  -2 -13  167.59    9.46
  -2   4  13  178.70    6.48
  -4   2 -13  179.73    8.44
  -2  -2 -13  176.51    5.85
  -2   4 -13  180.47    5.93
  -2  -2 -13  188.58    6.77
   2   2 -13  171.00    6.97
  -2  -2  13  185.17    6.25
  -2  -2 -13  163.47    4.11
   2  -4  13  186.42    5.02
  -4   2 -13  159.66    9.26
   2  -4 -13  185.47    6.79
   2   2  13  182.21    8.18
   2   2  14 1397.39   11.88
   2  -4 -14 1438.03   19.47
   2   2 -14 1363.14   20.49
   2   2  14 1376.00   27.46
   4  -2 -14 1368.32   36.13
   4  -2  14 1438.95   32.26
  -4   2 -14 1411.19   23.95
  -2  -2 -14 1373.97   17.17
   2   2  14 1474.49   23.33
  -2   4  14 1395.73   16.50
   4  -2  14 1360.05   12.56
  -2  -2 -14 1384.28   28.14
  -2  -2 -14 1481.71    9.45
  -2   4 -14 1416.03   17.13
   2   2 -14 1453.27   17.74
  -4   2 -14 1370.47   21.64
  -2   4 -14 1329.29   16.80
   2  -4 -14 1462.96   18.54
  -4   2 -14 1299.12   27.36
   4  -2 -14 1345.38   20.40
  -2   4  14 1456.90   16.07
  -2  -2 -14 1525.85   19.38
  -2   4 -14 1491.35   28.61
  -2   4 -14 1374.92   22.69
  -4   2  14 1503.59   19.73
   4  -2 -14 1473.25   14.29
   2  -4 -14 1536.87   22.23
  -2   4  14 1464.91   19.16
  -2  -2  14 1456.14   18.17
  -2   4  15  673.89   11.32
  -4   2 -15  672.81   16.56
   2  -4 -15  686.89   13.70
  -4   2 -15  618.73   19.40
   2  -4  15  675.82    9.61
  -2  -2 -15  670.72   20.06
   2   2  15  680.11   15.89
  -2   4 -15  700.07   20.34
   4  -2 -15  621.92   24.84
   2   2  15  661.01   19.34
  -2  -2  15  672.67   12.67
   2  -4 -15  731.96   15.89
  -4   2  15  693.21   13.64
   2  -4 -15  704.41   13.17
  -2  -2 -15  719.42   13.34
  -2  -2 -15  663.95   12.38
  -2   4  15  658.84   11.48
  -4   2 -15  659.33   15.71
  -2   4 -15  644.05   11.98
   4  -2 -15  650.98   14.47
  -2   4 -15  673.62   12.04
  -2   4  15  671.40   13.23
   2   2 -15  681.82   12.33
   2   2 -15  672.89   14.73
   4  -2 -15  693.92   10.01
   4  -2  15  692.11   22.99
  -2   4 -15  657.22   15.96
   2   2 -15  703.82    4.97
   4  -2  15  645.79    8.52
   2  -4  16  452.92    8.32
   2  -4 -16  454.69   11.50
  -2   4  16  434.01    9.44
   4  -2  16  480.08   19.72
   2   2  16  451.92   13.00
  -4   2 -16  435.67   13.41
   2  -4 -16  456.64   10.96
  -2   4 -16  417.22    9.92
   2   2 -16  446.26   10.11
  -4   2 -16  414.65   12.95
   4  -2 -16  404.77   20.34
   2  -4  16  473.67   14.23
  -2  -2  16  445.61   10.59
   2  -4 -16  464.31   13.31
  -2  -2 -16  434.03   10.27
  -4   2  16  453.22   11.23
   4  -2  16  423.21    6.77
  -2  -2 -16  468.34   10.84
  -2  -2 -16  435.75   16.49
  -2  -2  16  427.11    5.20
   4  -2 -16  449.64    8.31
  -2   4  16  444.89   11.02
   2   2  16  432.08   15.92
  -4   2 -16  398.24   15.86
  -2   4  16  427.59    9.43
   4  -2 -16  448.26   12.67
  -2   4 -16  429.47   13.04
  -2   4 -16  442.06   10.04
   2   2 -16  426.88   12.05
   2   2 -16  466.98    4.59
  -2   4 -16  451.70   16.80
   4  -2 -16  438.48   12.12
  -2   4  17   23.36    2.19
  -2   4 -17   21.87    3.89
   2  -4  17   24.50    3.52
   2  -4  17   23.64    2.03
  -2   4 -17   21.35    2.33
   2   2 -17   22.06    2.23
  -2  -2 -17   25.08    2.50
  -2   4  17   19.70    1.98
   2   2 -17   22.93    1.12
   2   2  17   20.65    2.84
  -2   4 -17   21.51    2.83
  -4   2 -17   18.34    2.83
  -4   2 -17   17.24    3.45
   4  -2  17   21.15    1.46
   4  -2 -17   17.78    4.57
  -2   4  17   22.72    2.48
  -2   4 -17   22.56    2.31
   4  -2 -17   21.32    1.86
   2   2 -17   20.29    2.68
   2  -4 -17   23.92    2.65
  -2  -2 -17   25.19    2.56
  -2  -2  17   22.67    2.41
   4  -2 -17   25.52    2.99
  -2  -2  17   20.80    1.24
   4  -2  17   25.10    4.66
  -2  -2 -17   19.14    3.70
   2  -4 -17   22.97    2.49
   2   2  17   23.29    3.82
  -4   2  17   21.45    2.42
   4  -2 -17   23.81    2.87
  -4   2 -17   21.31    2.96
  -2   4  18  295.24    9.39
  -2   4 -18  301.86   14.62
  -2   4  18  277.75    7.81
   4  -2 -18  282.20   10.25
   2   2 -18  291.95    4.47
  -2  -2  18  279.72    4.97
   2   2 -18  289.12    8.50
   2  -4 -18  292.16    9.68
  -4   2 -18  285.60   11.10
  -2  -2 -18  287.55    8.91
  -2  -2 -18  301.99    8.87
  -2  -2 -18  291.67   14.26
   4  -2 -18  253.51   16.44
  -2  -2  18  279.18    8.85
  -2   4 -18  288.31    8.60
   2  -4  18  291.84    8.10
   4  -2 -18  286.50   10.62
  -4   2 -18  264.00   13.79
   2   2  18  282.43   13.43
   2  -4 -18  293.93    9.30
  -2   4 -18  272.95    8.47
   2   2  18  281.71   10.38
   4  -2  18  328.16   17.11
   2  -4  18  307.65   13.33
   4  -2 -18  293.86    7.10
   2   2 -18  282.41   10.34
  -4   2  18  283.38    9.20
  -2   4 -18  282.55   11.03
  -2   4  18  275.77    8.03
   4  -2  18  273.85    5.28
   4  -2  19  388.28   18.94
  -2  -2  19  338.27    9.95
   4  -2 -19  344.76   11.92
   2   2 -19  337.35    5.19
  -2  -2 -19  340.90   15.80
   4  -2 -19  344.53    7.96
  -2   4  19  334.79    9.10
   2  -4 -19  344.65   10.33
   4  -2 -19  302.91   18.21
   2  -4 -19  355.53   10.96
  -2   4 -19  330.62   12.09
  -2   4 -19  334.31    9.53
  -4   2 -19  323.99   12.02
   2   2 -19  338.42   11.54
  -2  -2 -19  354.60    9.67
  -2  -2 -19  330.81    9.84
  -4   2 -19  297.36   14.92
   2  -4  19  354.94   15.26
   2   2  19  331.39   14.71
   2   2  19  340.98   11.44
  -2  -2  19  334.04    5.77
  -2   4  19  334.27   10.26
  -2   4 -19  320.07    9.36
  -4   2  19  348.19   10.38
   4  -2 -19  327.63   11.30
  -2   4  19  329.99    8.66
   4  -2  19  323.14    5.66
   2   2 -19  339.79    9.43
   4  -2  19  356.08   14.62
  -2  -2  20   88.27    5.21
  -2   4 -20   77.99    4.72
   2   2  20   87.09    5.80
   2   2 -20   75.07    2.58
  -4   2  20   79.01    3.28
  -2   4  20   78.68    5.02
   4  -2 -20   86.47    6.09
  -2   4  20   84.28    4.47
  -2   4 -20   77.21    4.65
   4  -2 -20   77.28    5.70
   4  -2  20   83.42    8.90
   4  -2  20   78.36    2.73
  -2   4  20   81.87    4.68
   4  -2 -20   77.50    3.88
   2  -4  20   83.69    7.93
  -2  -2  20   79.55    2.97
  -4   2 -20   74.96    7.81
  -2  -2 -20   84.38    8.12
   2  -4 -20   77.08    4.94
  -2   4 -20   77.86    6.03
  -4   2  20   89.37    5.35
   4  -2 -20   81.51    9.32
  -2  -2 -20   81.15    4.66
  -2  -2 -20   78.45    4.98
   2   2  20   77.29    7.31
   2  -4 -20   80.99    5.34
   2   2 -20   77.31    5.67
  -4   2 -20   75.25    5.79
   2   2 -20   77.93    4.57
   4  -2  20   80.24    6.89
  -4   2 -21 1139.52   23.17
  -2  -2 -21 1151.52   19.42
   4  -2  21 1350.59   36.63
  -2   4 -21 1157.31   18.62
   2   2  21 1157.82   28.51
  -2   4  21 1163.88   18.16
  -2  -2  21 1178.95   19.60
   4  -2 -21 1232.86   16.04
  -2   4  21 1171.89   20.02
  -2   4 -21 1136.81   23.32
   4  -2  21 1131.96   10.29
  -2  -2 -21 1213.03   31.34
   2  -4 -21 1241.87   21.44
   2  -4 -21 1199.75   20.37
  -2   4  21 1167.13   16.84
   2  -4  21 1210.97   31.59
   2   2 -21 1134.07   22.46
  -2  -2  21 1168.72   11.97
   4  -2  21 1218.40   27.01
   4  -2 -21 1191.52   22.77
  -2   4 -21 1158.81   18.73
  -4   2  21 1177.13   12.77
  -2  -2 -21 1191.87   18.03
  -4   2 -21 1066.86   29.55
   4  -2 -21 1179.24   35.58
   2   2  21 1197.82   21.66
   2   2 -21 1156.95   10.93
  -4   2  21 1224.38   20.44
   2  -4  21 1170.14   19.97
   2   2 -21 1192.97   18.39
   4  -2 -21 1215.14   23.24
   4  -2  22   54.79    5.62
  -2   4  22   60.11    4.64
   4  -2 -22   61.11    3.63
   4  -2 -22   59.39    5.18
   2  -4 -22   65.76    4.97
  -4   2 -22   59.53    5.32
  -4   2  22   62.00    4.67
   2  -4  22   60.78    4.74
  -2  -2 -22   58.92    4.03
  -2   4 -22   62.25    4.38
  -2   4  22   61.22    4.33
  -2  -2  22   62.89    4.66
  -2  -2  22   60.74    2.84
   2  -4  22   53.97    3.59
   4  -2  22   70.98    8.36
   2  -4 -22   60.61    4.64
  -2  -2 -22   65.70    4.77
   4  -2  22   55.96    2.26
  -2  -2 -22   66.30    7.62
   2   2 -22   58.48    5.38
   2   2 -22   60.81    2.60
  -2   4 -22   58.64    5.60
   2  -4  22   63.27    7.40
  -4   2 -22   66.08    7.70
   2   2  22   66.81    7.10
  -4   2  22   61.31    3.24
   2   2 -22   58.04    4.16
   4  -2 -22   55.50    7.47
   4  -2 -22   65.61    5.73
  -2   4 -22   61.43    4.50
  -2   4  22   66.12    4.17
  -4   2  22   62.37    2.95
   4  -2  23  546.00   24.05
  -2  -2 -23  472.72   11.67
   4  -2 -23  496.27   10.73
  -4   2  23  495.80    9.56
   2  -4  23  461.22   13.12
  -4   2  23  474.52    8.26
   2  -4 -23  490.52   14.04
  -2   4  23  466.78   10.96
  -2  -2 -23  473.24   13.19
   2   2  23  485.83   19.10
   2  -4  23  535.37   22.20
   2  -4 -23  479.74   13.45
   4  -2  23  456.65    6.21
   2   2 -23  474.73   15.14
   4  -2 -23  473.10   21.95
   4  -2  23  441.87   16.09
  -2   4 -23  453.26   12.24
  -2  -2 -23  521.81   21.34
  -2   4  23  464.57   12.11
   2  -4  23  466.29    9.61
   2   2 -23  475.09    7.76
   4  -2 -23  489.20   15.30
   4  -2 -23  492.90   15.44
  -4   2  23  481.14   13.30
   2   2 -23  491.68   12.34
  -2  -2  23  482.96    8.32
  -2   4  23  463.27   13.14
  -2   4 -23  478.19   12.65
  -2  -2  23  479.21   13.12
  -4   2 -23  470.01   15.33
  -4   2 -23  465.59   20.37
  -2   4 -23  469.70   15.61
   2   2 -24  558.22    8.76
  -4   2 -24  557.96   22.65
   4  -2  24  529.66    6.48
   2   2 -24  569.81   13.62
   4  -2  24  635.35   26.12
  -2   4 -24  551.89   13.73
  -2   4  24  559.37   12.10
   4  -2  24  528.87   17.43
   2  -4 -24  575.81   15.57
  -4   2 -24  538.39   16.76
  -2  -2 -24  571.33   13.22
   2  -4  24  556.74   14.71
  -2   4  24  546.94   14.60
  -2  -2  24  558.66   14.50
   2  -4  24  621.86   24.30
  -4   2  24  554.66    9.01
  -2   4 -24  557.93   17.37
   2  -4 -24  555.50   14.90
   4  -2 -24  577.84   11.84
  -2   4  24  525.15   13.33
   2  -4  24  567.82    9.26
  -2  -2 -24  618.78   23.69
  -4   2  24  567.76   14.82
   4  -2 -24  546.83   23.31
  -2  -2 -24  552.49   14.69
   4  -2 -24  570.14   16.98
   4  -2 -24  573.30   17.05
  -4   2  24  562.34   10.45
   2   2 -24  559.89   16.86
  -2  -2  24  561.96    9.28
   2   2  24  547.02   20.57
  -2   4 -24  557.63   13.96
   2   2 -25  154.42    9.09
   4  -2 -25  156.67    6.30
   2  -4  25  150.39    4.07
   4  -2  25  174.51   13.83
   2  -4  25  164.38   12.57
   4  -2  25  149.42    9.12
  -2   4  25  145.29    7.13
  -4   2  25  150.57    5.54
  -2   4 -25  147.63    7.32
  -2   4 -25  156.52    7.57
  -2  -2 -25  156.00    7.91
  -4   2 -25  158.03   12.27
   2   2  25  155.03   11.10
   2   2 -25  154.37    4.77
  -2   4 -25  149.10    9.15
   2  -4 -25  155.18    8.00
  -2  -2  25  151.76    4.98
  -2  -2 -25  154.70    7.01
  -4   2 -25  143.80    8.81
   4  -2 -25  156.65    9.13
  -2  -2  25  149.92    7.67
   2  -4  25  145.96    7.72
   2  -4 -25  168.14   10.76
   4  -2  25  147.56    3.25
   4  -2 -25  159.21    9.24
  -4   2  25  150.62    7.75
  -2   4  25  156.89    6.50
  -2  -2 -25  173.84   12.91
   4  -2 -25  144.18   11.80
   2   2 -25  156.16    7.27
  -2   4  25  150.08    7.82
  -4   2  25  152.45    4.76
   2  -4 -25  152.59    8.22
  -2   4  26    1.45    0.91
   4  -2 -26    1.74    0.61
  -2   4 -26    2.34    0.95
  -2   4  26    1.11    0.84
   4  -2 -26    1.94    1.33
   2   2 -26    1.58    0.49
  -4   2 -26    0.78    1.72
   2  -4  26    1.67    1.12
  -2  -2  26    2.63    1.25
   2  -4 -26    1.72    0.82
  -2  -2  26    2.32    0.60
   4  -2  26    2.78    1.39
  -2  -2 -26    2.54    0.85
  -2   4  26    1.58    0.83
   2  -4  26    1.79    1.27
   4  -2  26    1.89    0.35
   4  -2 -26    1.55    0.68
   4  -2 -26    1.12    0.92
  -4   2  26    0.94    0.24
  -2  -2 -26   10.58    3.36
  -4   2  26    2.68    1.29
   2   2 -26    2.27    0.78
   2   2  26    1.31    1.33
   2  -4 -26    4.61    1.74
   2  -4 -26    1.32    0.85
  -2  -2 -26    3.30    1.31
  -4   2 -26    2.52    1.04
  -4   2  26    2.79    0.81
   4  -2 -26    1.20    0.59
  -2   4 -26    2.76    1.21
   2   2 -26    1.07    0.71
  -2   4 -26    1.56    0.53
   4  -2 -27    2.39    1.09
  -4   2 -27    1.82    1.77
  -2   4 -27   -0.22    0.59
   4  -2 -27    0.51    0.45
  -2  -2  27    0.86    0.52
  -2   4  27    0.71    0.58
  -2   4  27   -0.56    0.66
   4  -2  27    1.66    0.84
   2   2 -27   -0.55    0.73
  -2   4 -27    1.75    1.26
  -2  -2 -27    2.67    1.11
  -4   2 -27    0.08    0.34
  -4   2  27    3.31    0.60
  -2  -2  27    0.10    0.32
  -4   2  27    1.29    0.61
   4  -2  27    1.36    1.50
  -2  -2 -27    2.92    1.08
   2   2 -27    2.08    0.68
  -4   2  27    0.87    0.37
   2  -4 -27    1.31    0.77
   2  -4 -27    0.05    0.58
   2   2 -27    1.01    0.52
  -2   4  27    0.64    0.49
   2  -4  27    0.96    0.64
   2  -4 -27    2.58    1.00
   2  -4  27    0.56    1.23
   4  -2 -27   -0.58    0.78
   4  -2 -27    2.97    2.11
  -2  -2 -27    1.31    1.62
   2   2  27    2.45    1.68
  -2   4 -27    1.10    0.54
   4  -2 -27    2.28    0.75
  -4   2  28   31.43    3.77
   2  -4  28   35.72    4.13
   2   2  28   30.41    3.78
   2  -4 -28   38.04    4.68
  -2  -2 -28   32.95    6.02
  -4   2 -28   32.37    4.34
   2  -4  28   32.62    5.84
   4  -2 -28   36.05    5.28
   4  -2 -28   34.35    4.54
   2  -4 -28   34.84    4.20
  -2   4 -28   31.33    3.59
  -2  -2 -28   33.58    4.04
  -2   4  28   33.86    3.10
   2   2 -28   35.69    4.63
  -2   4 -28   32.61    3.70
   4  -2 -28   34.60    5.42
  -2   4 -28   31.35    4.61
  -4   2  28   33.12    2.25
   2   2  28   28.04    4.87
  -4   2 -28   30.31    5.69
  -2   4  28   33.70    3.64
  -2  -2  28   34.10    2.47
  -2   4  28   34.71    3.92
   2   2 -28   29.55    3.30
   4  -2 -28   31.94    3.05
  -2  -2  28   34.53    3.87
   2  -4 -28   33.93    3.87
  -4   2  28   33.02    2.77
   4  -2  28   36.73    6.41
  -2  -2 -28   34.08    3.53
   4  -2  28   40.86    4.61
  -2  -2 -29  125.00    7.85
   4  -2 -29  124.59    8.78
  -2   4  29  126.77    7.32
   2   2 -29  125.09    8.94
  -4   2  29  120.31    5.41
  -2   4 -29  125.60    7.48
   2  -4 -29  129.15    8.31
  -2   4  29  119.87    5.94
  -4   2 -29  124.95    8.78
   4  -2  29  123.34    7.84
  -2  -2  29  128.43    7.69
  -4   2  29  126.86    7.69
  -2  -2 -29  141.38   12.61
   2   2  29  125.93    7.87
   4  -2  29  135.81   12.62
   2  -4 -29  134.54    8.40
  -4   2 -29  146.16   12.54
   4  -2 -29  122.69    6.15
   2  -4  29  124.88   11.12
   2  -4  29  126.01    8.02
   4  -2 -29  132.28   10.59
   2   2 -29  123.08    6.90
   2  -4 -29  123.74    7.73
  -2  -2 -29  125.14    6.95
   4  -2 -29  142.80   10.86
   2   2  29  125.52   10.51
  -2   4 -29  122.27    7.24
  -2   4 -29  115.01    8.81
  -2   4  29  122.71    7.52
   4  -2  30  126.09    7.87
   4  -2 -30  130.94    9.14
   2  -4 -30  128.49    8.06
  -4   2  30  128.70    5.70
  -2   4  30  122.99    6.13
   2   2  30  124.41   10.65
  -2   4  30  120.75    7.46
   4  -2 -30  131.37    6.54
  -2   4 -30  123.27    7.40
  -2  -2 -30  123.21    7.04
   2  -4 -30  132.95   11.26
  -2   4 -30  125.43    7.68
   4  -2 -30  124.54    9.99
  -4   2 -30  123.37    8.95
   2   2 -30  122.49    6.99
  -2   4  30  125.35    7.73
   2  -4  30  127.23    8.16
  -2  -2 -30  123.67    7.92
  -2   4 -30  125.46    9.32
   2  -4  30  121.51   11.04
   2  -4 -30  126.84    8.42
   4  -2 -30  140.92   11.33
  -2  -2 -30  144.18   12.98
   2   2  30  121.09    7.95
   2   2 -30  127.35    9.05
   4  -2  30  131.49   12.51
  -4   2  30  126.31    7.79
  -4   2 -30  137.21   12.28
  -2  -2  30  128.27    7.91
   4  -2 -31   44.74    3.92
   4  -2  31   49.20    4.70
   2  -4 -31   46.90    6.64
  -2  -2 -31   45.33    4.99
   2  -4  31   43.55    4.90
  -2   4 -31   45.87    4.68
   4  -2 -31   44.04    5.27
  -4   2 -31   42.55    5.41
  -2   4  31   43.45    4.67
   4  -2 -31   47.63    6.07
  -2  -2  31   50.76    5.06
   4  -2  31   47.15    7.48
  -2  -2 -31   43.65    4.24
  -2  -2 -31   55.23    8.29
  -2   4  31   44.80    4.55
  -2   4 -31   48.97    4.81
  -4   2 -31   56.28    8.28
   2   2 -31   48.21    5.80
   2   2  31   42.64    4.86
   2  -4  31   49.14    6.94
   2   2  31   44.25    6.30
   2  -4 -31   44.02    5.15
  -2   4 -31   45.30    5.74
  -2   4  31   45.26    3.78
  -4   2  31   45.19    3.41
   2  -4 -31   42.45    4.63
   2   2 -31   49.61    4.53
  -4   2  31   44.56    4.80
   4  -2 -31   54.48    7.14
   2  -4 -32   57.70    5.71
  -4   2  32   55.86    5.58
  -2  -2 -32   68.55    9.19
   2   2 -32   55.70    4.94
  -4   2 -32   55.52    6.17
  -2  -2 -32   57.83    5.66
   2  -4 -32   56.57    7.75
  -4   2  32   53.37    3.80
  -2  -2 -32   52.45    4.81
  -2   4 -32   60.00    5.44
  -2   4 -32   54.46    5.35
   4  -2  32   56.79    5.05
   2  -4  32   60.59    5.86
   4  -2  32   58.06    8.48
   4  -2 -32   65.57    6.62
   2  -4  32   59.39    7.57
  -2   4 -32   55.49    6.51
   4  -2 -32   59.19    4.65
  -4   2 -32   70.85    9.19
   2   2 -32   59.61    6.41
   2   2  32   60.01    7.63
  -2  -2  32   60.31    5.66
   2  -4 -32   55.07    5.75
  -2   4  32   57.17    4.30
  -2   4  32   55.90    5.19
  -2   4  32   57.29    5.46
   4  -2 -32   60.79    7.83
   2   2  32   58.74    5.89
   2  -4 -33  168.65   13.54
  -4   2 -33  153.16   10.44
   2   2  33  144.63    9.46
  -4   2  33  144.41    8.95
  -2  -2 -33  174.88   14.96
  -2  -2 -33  152.86    9.33
   2  -4 -33  153.94    9.96
   4  -2 -33  165.42   10.69
  -2   4  33  154.02    7.09
   2  -4  33  152.15   12.21
  -4   2 -33  182.13   14.87
  -2   4 -33  152.12   10.78
   2   2 -33  152.62    8.36
  -2   4 -33  154.25    8.82
   4  -2  33  151.23   13.65
   2  -4 -33  166.41    9.72
   2   2  33  156.19   12.35
  -4   2  33  156.35    6.58
  -2   4  33  153.91    9.02
   2   2 -33  173.94   11.44
  -2   4 -33  159.38    9.17
   2  -4  33  149.06    9.38
   4  -2 -33  161.24    7.80
  -2  -2  33  160.65    9.44
  -2   4  33  153.88    8.85
  -2   4 -34   34.55    4.41
   4  -2  34   35.30    6.69
  -2  -2  34   31.91    4.32
  -4   2 -34   31.27    4.88
  -2  -2 -34   33.06    4.49
  -4   2 -34   38.63    6.78
   2  -4 -34   30.80    4.59
   2   2  34   31.93    4.69
   2   2 -34   33.84    5.05
  -2   4  34   32.77    4.31
  -2   4 -34   34.46    4.31
   2  -4  34   28.26    4.25
  -2   4  34   32.88    3.36
  -2   4  34   34.23    4.41
  -4   2  34   38.13    4.90
   2  -4  34   32.11    5.55
   2   2  34   33.41    5.75
  -2   4 -34   34.08    5.37
   2  -4 -34   38.10    6.44
   4  -2 -34   35.08    3.87
   4  -2 -34   31.40    4.83
  -2  -2 -34   37.62    7.14
   2   2 -34   32.01    3.89
   2  -4 -34   34.63    4.65
  -2   4  35   55.23    5.54
  -2   4 -35   52.20    6.53
  -4   2 -35   60.30    8.81
  -2   4 -35   55.24    5.51
  -2   4 -35   52.41    5.30
   2  -4 -35   58.19    8.30
   2  -4  35   59.61    7.56
   2   2 -35   54.09    6.56
   2   2  35   51.34    5.80
  -4   2  35   53.50    5.74
   4  -2  35   47.74    7.71
  -2  -2 -35   50.17    5.55
  -2   4  35   52.91    5.50
  -2  -2  35   56.45    5.83
   4  -2 -35   55.41    4.86
   2   2 -35   50.76    4.98
   4  -2  35   54.15    6.35
  -2  -2 -35   58.57    8.91
   2   2  35   49.71    7.17
   2  -4 -35   51.23    5.67
  -4   2 -35   50.24    6.18
   2  -4 -35   67.13    6.82
  -2   4  35   54.26    4.27
   4  -2 -35   56.18    6.43
   2  -4  35   57.82    6.06
   2   2 -36   35.85    5.58
  -2   4 -36   34.50    5.62
  -2   4  36   36.99    4.94
  -4   2 -36   43.57    7.62
  -2  -2 -36   45.05    7.94
  -4   2  36   36.90    4.98
  -2   4  36   34.39    3.56
   4  -2  36   31.12    4.79
   2   2  36   37.24    5.12
   2  -4  36   34.34    4.82
  -2   4 -36   34.19    4.50
   4  -2 -36   30.60    4.84
  -2  -2  36   36.57    4.91
  -2   4  36   35.61    4.70
   2   2 -36   33.62    4.17
  -4   2 -36   36.82    5.57
  -2  -2 -36   35.34    4.94
   2  -4 -36   38.93    7.07
   4  -2 -36   33.94    3.93
   2   2  36   36.73    6.20
   2  -4 -36   35.86    5.23
  -2   4 -36   37.87    4.68
   2  -4  36   35.50    5.97
   2  -4 -36   35.45    4.77
   4  -2  36   33.44    6.68
   2  -4  37  202.26   11.80
   2   2  37  211.59   12.24
  -2  -2 -37  235.95   18.31
   4  -2 -37  212.60   12.95
   2  -4 -37  214.20   12.96
   4  -2 -37  214.82    9.84
   2   2 -37  201.18   10.32
  -4   2  37  209.81   11.83
  -2   4  37  212.80   11.28
  -2   4 -37  208.96   10.99
  -4   2 -37  238.10   17.69
  -4   2 -37  205.28   13.03
   2   2 -37  217.63   13.84
   2  -4 -37  225.32   12.29
  -2   4 -37  209.83   13.50
   4  -2  37  200.38   12.51
  -2  -2  37  211.78   11.75
   2  -4  37  230.20   14.85
   2   2  37  206.06   14.74
  -2   4  37  200.66   11.26
  -2  -2 -37  221.89   12.18
   2  -4 -37  238.13   17.65
   4  -2  37  201.91   16.34
   4  -2 -38   14.88    2.84
   2   2 -38   21.32    4.79
  -2   4 -38   15.33    4.13
  -4   2  38   19.26    3.87
   2   2 -38   15.77    3.23
   2  -4  38   14.18    3.43
  -2   4 -38   15.07    3.17
   2  -4 -38   15.53    3.74
   4  -2 -38   18.42    4.08
   4  -2  38   15.01    3.83
  -2  -2  38   19.22    4.13
  -2  -2 -38   17.75    5.26
   2   2  38   14.53    4.18
  -2  -2 -38   16.98    3.63
  -4   2 -38   18.52    5.59
   4  -2  38   11.53    3.87
  -2   4  38   17.14    3.76
  -4   2 -38   14.88    4.05
   2  -4 -38   14.71    4.81
   2   2  38   12.49    3.36
   2  -4 -38   17.36    3.83
  -2   4  38   16.09    3.37
  -2   4  39  117.60    8.63
  -4   2 -39  140.14   13.98
   4  -2 -39  120.13    7.60
  -2  -2 -39  116.58    9.21
   2  -4 -39  141.22   14.23
  -2   4 -39  130.60   11.21
   2  -4 -39  118.78   10.20
  -4   2 -39  118.09   10.26
  -2  -2 -39  138.50   14.40
   2  -4  39  113.42    9.15
   2   2  39  120.93    9.71
   4  -2 -39  130.53   10.51
   2   2 -39  123.74    8.50
   4  -2  39  115.12   12.49
   2   2  39  116.95   11.35
  -2   4  39  113.40    8.90
  -2  -2  39  120.77    9.29
   2  -4 -39  122.97    9.59
   4  -2  39  117.15   10.04
   2   2 -39  134.79   11.40
  -4   2  39  113.86    8.96
   4  -2  40  157.27   11.93
   2   2  40  154.41   11.20
  -2   4 -40  176.84   13.14
  -4   2 -40  170.76   12.44
   4  -2 -40  168.04    9.19
   2  -4  40  158.41   11.08
  -4   2 -40  195.01   16.42
   2  -4 -40  192.19   16.94
  -2   4  40  157.46   10.70
   2   2 -40  176.34   10.27
  -4   2  40  147.80   10.41
  -2   4  40  165.62   10.29
  -2  -2  40  158.26   10.83
   2   2  40  166.71   13.59
   2  -4 -40  170.89   11.52
  -2  -2 -40  203.24   17.47
   4  -2  40  162.05   14.81
   2   2 -40  180.03   13.25
   4  -2 -40  174.93   12.48
  -2  -2 -40  169.51   11.30
   2   2  41    3.72    2.07
  -2  -2 -41    2.37    1.48
   2  -4 -41    1.26    1.32
  -4   2 -41    3.12    3.23
  -2   4  41    2.68    2.13
   4  -2 -41    0.43    0.23
  -2   4 -41    0.70    1.62
  -4   2 -41    2.36    1.42
   2   2 -41    2.16    1.42
   4  -2  41    2.63    2.15
  -4   2  41   -0.86    0.59
  -2  -2 -41    2.15    2.40
   4  -2  41    0.65    1.67
  -2  -2  41    2.09    1.68
   2  -4 -41    5.47    2.39
   2   2 -41    3.69    2.49
   2   2  41    1.46    1.56
   2  -4  41    4.59    2.27
  -2   4  41    0.96    1.59
   4  -2  42   18.14    4.90
  -4   2 -42   17.33    4.09
   2  -4  42   22.05    4.29
   2  -4 -42   21.38    5.85
   4  -2 -42   19.47    4.05
   2   2  42   17.44    4.42
  -2  -2  42   18.90    3.80
  -2   4 -42   17.88    4.26
  -2   4  42   18.34    3.33
  -2  -2 -42   15.74    3.84
  -4   2  42   20.47    3.94
   2   2 -42   18.60    3.70
  -4   2 -42   22.40    6.07
   2   2  42   18.80    3.97
   2   2 -42   19.27    4.43
   4  -2  42   17.69    3.79
  -2  -2 -42   21.79    5.87
   2  -4 -42   16.02    3.73
  -2   4  42   19.29    3.93
   4  -2  43    5.59    2.17
   4  -2 -43    3.65    2.25
   2  -4 -43    5.91    2.39
  -4   2  43    6.21    2.36
  -2   4 -43    3.70    1.96
  -2   4  43    3.99    1.63
  -2   4  43    4.69    1.63
   2   2 -43    7.88    2.30
   2   2  43    6.48    2.83
   2  -4  43    5.87    2.72
   2   2 -43    3.14    1.71
  -2  -2 -43    6.85    3.29
   4  -2  43    5.97    2.69
  -2  -2  43    6.58    2.40
   2   2  43    4.83    2.61
  -4   2 -43    3.71    1.98
  -4   2 -43    9.94    4.58
  -2  -2 -43    6.59    2.59
   2   2  44    9.47    3.19
   2  -4  44    6.01    2.13
  -4   2  44    7.72    2.51
  -4   2 -44    6.87    3.44
   4  -2 -44   10.34    3.23
   2   2 -44    8.14    2.35
   2   2 -44    7.73    2.80
  -2  -2 -44    8.19    3.12
   4  -2  44   10.35    3.73
  -2   4  44    9.20    2.96
  -2   4 -44    7.11    3.06
  -2  -2  44    6.79    2.41
   4  -2  44    4.63    0.84
  -4   2 -44    6.83    2.47
   2   2  44    7.66    2.69
   2  -4 -44   11.52    3.27
  -2  -2 -44   11.38    4.70
  -4   2 -45   20.22    4.73
  -2  -2  45   21.32    4.58
   2   2 -45   20.68    4.72
   2   2 -45   22.95    4.10
   4  -2  45   20.87    5.24
  -2  -2 -45   20.47    4.27
  -2   4 -45   21.63    5.06
   2  -4 -45   23.29    4.65
  -4   2 -45   23.69    6.14
  -2  -2 -45   23.95    5.96
   2   2  45   19.78    4.30
  -2   4  45   18.97    3.97
   2  -4  45   19.74    4.22
   4  -2 -45   23.24    4.94
   4  -2  45   17.92    4.26
   2   2  45   22.25    4.92
  -4   2  45   22.71    4.83
   2  -4  46   15.46    3.61
   4  -2  46   14.52    4.00
  -2  -2  46   14.81    3.83
   2  -4 -46   14.24    3.59
   2   2  46   16.35    4.23
  -4   2  46   18.76    4.33
  -4   2 -46   15.31    4.62
   4  -2 -46   17.93    4.75
  -2   4  46   14.85    3.77
   2   2  46   18.47    5.02
   2   2 -46   16.21    4.26
   2   2 -46   15.97    3.51
  -2   4 -46   18.36    4.71
   4  -2  46   16.72    4.77
  -2  -2 -46   22.31    6.04
  -2  -2 -46   15.63    3.98
  -4   2 -46   18.00    4.68
  -4   2  47   42.36    6.38
  -2   4  47   41.31    6.21
   2   2 -47   46.43    5.75
   2  -4 -47   47.91    6.75
   4  -2 -47   45.84    6.92
   2   2  47   42.53    7.15
   4  -2  47   38.50    6.34
   2  -4  47   46.36    7.07
  -2  -2 -47   50.43    9.16
   2   2 -47   48.01    7.56
  -2  -2  47   46.39    6.74
  -4   2 -47   42.37    7.27
  -2  -2 -47   45.66    6.58
   2   2  47   40.98    6.38
  -2   4 -47   43.65    7.46
  -4   2  48    7.24    2.53
  -2   4 -48    6.26    2.54
   2  -4 -48    9.40    2.69
  -2  -2 -48   15.79    5.60
   2   2 -48   12.98    4.20
  -2  -2  48    6.53    2.81
  -4   2 -48   10.89    3.68
   2   2  48    9.50    3.29
  -2   4  48    7.54    2.56
   4  -2  48    8.86    3.58
   4  -2 -48   12.02    3.75
   2  -4  48   11.52    3.54
   2   2  48   10.85    3.93
  -2  -2 -48    6.92    2.38
   2   2 -49    2.08    1.01
  -2   4 -49    5.30    2.15
  -4   2  49    2.97    1.45
  -4   2 -49    0.59    1.12
  -2   4  49    2.14    0.56
   2  -4  49    1.66    2.12
   4  -2  49    5.63    3.25
  -2  -2 -49    5.15    2.67
   2   2  49    2.44    2.15
   2  -4 -49    3.99    2.06
   4  -2 -49    5.19    3.12
  -2  -2  49    5.12    2.66
  -2   4  50    6.51    3.32
   2  -4 -50    1.66    1.25
   4  -2  50    4.06    2.45
  -4   2  50    4.48    1.91
  -2   4 -50    3.51    3.03
   2   2 -50    4.00    2.17
  -2  -2 -50    5.87    2.39
  -2  -2  50    5.94    2.80
   2   2  50    1.34    1.63
   4  -2 -50    3.90    2.38
   2  -4  50    4.63    1.07
  -4   2 -50    2.67    0.76
   2   2 -51   20.91    5.05
   2   2  51   21.01    5.19
   4  -2 -51   24.14    5.51
  -2  -2 -51   18.33    4.19
  -4   2 -51   20.56    5.04
  -2   4 -51   17.59    4.26
   2  -4  51   19.99    4.78
  -2   4  51   19.58    4.95
   2  -4 -51   20.53    4.75
   4  -2  51   24.19    5.13
  -2  -2  51   21.96    4.84
  -4   2  51   19.23    4.57
  -4   2  52    4.01    2.64
  -2   4 -52    6.61    3.86
  -2  -2 -52    7.94    3.18
   4  -2 -52    5.02    2.27
   4  -2  52   11.96    4.37
  -2  -2  52    6.68    2.43
   2  -4  52    9.75    3.97
  -2   4  52    9.91    3.68
   2   2  52    9.33    3.38
   2  -4 -52   10.75    3.56
   2   2 -52    8.39    3.93
  -4   2 -52    9.80    3.75
  -2   4  53   49.96    7.57
  -2  -2 -53   48.00    7.51
   2  -4 -53   55.61    8.02
  -4   2 -53   49.92    8.31
   2   2  53   50.73    8.11
  -4   2  53   51.83    7.74
   2  -4 -54   17.77    4.55
  -2  -2 -54   16.42    4.69
  -2   4  54   17.64    4.55
  -3   4   0  302.36    6.54
  -3  -1   0  147.45    7.63
  -1  -3   0  161.45    8.45
   3  -4   0  314.00    6.92
  -1  -3   0  158.26    7.06
   1   3   0  255.05    7.21
   3  -4   0  223.45    7.03
   1   3   0  224.88    5.96
  -3   4   0  175.13    8.39
  -3  -1   0  352.43   10.71
   4  -3   0  300.47    8.23
   1  -4   0  203.78    6.35
  -1   4   0  282.00    6.06
  -4   3   0  239.88   10.12
  -4   1   0  201.52    6.36
  -1   4   0  213.26    7.49
   4  -1   0  294.84    8.29
  -1   4   0  199.36    4.56
  -4   1   0  171.02    6.11
   3   1  -1  156.27    8.16
  -3   4  -1   93.11    5.95
   3   1  -1  175.00    8.84
  -3   4   1   87.89    5.88
  -4   3  -1   64.20    3.67
   4  -3  -1  117.16    5.28
   3  -4  -1   75.45    4.02
  -4   3   1   64.93    3.34
  -1  -3   1   81.27    5.98
  -1   4   1  122.78    4.09
  -4   3   1   46.32    4.53
  -4   1   1   52.96    3.29
   3   1   1  152.60    8.55
   3  -4  -1   56.02    4.13
   3  -4   1   99.41    3.94
   1   3  -1   81.83    2.46
  -1   4   1   72.80    2.73
   1  -4  -1   51.79    4.52
  -4   1   1   63.62    3.37
   3  -4  -1  109.09    4.15
   1  -4   1   54.90    3.41
  -3   4   1  110.13    2.67
   4  -1   1   86.66    4.90
   1   3   1   79.69    3.92
   3   1   1  177.43    8.43
  -4   1  -1   51.00    3.47
   1  -4  -1   61.45    3.73
   1   3  -1   65.04    3.49
  -1  -3   1   58.31    4.05
  -1  -3  -1   55.66    4.54
  -3  -1  -1   50.46    4.00
  -3  -1  -1   46.27    4.63
   3  -4   1   79.20    3.98
  -3   4  -1   57.58    3.14
   1   3   1  137.17    5.13
  -3  -1   1   52.74    4.66
  -4   1   1   42.19    3.95
  -3  -1   1   47.48    3.17
  -3  -1   1  124.58    6.15
   1   3  -1  127.84    4.76
  -1   4  -1   55.75    4.00
   1   3   1   66.50    3.37
   3  -4   1   55.07    3.44
   1   3  -1   81.14    4.30
  -3  -1  -1  172.01    7.73
  -1   4   1   51.52    3.85
   4  -1  -1   93.48    5.06
  -1  -3  -1   87.82    6.12
  -3   4   1   77.54    3.32
   1   3  -1   57.40    2.81
   1  -4   1   54.94    4.18
  -3  -1   1   41.60    3.42
   4  -3   1   82.14    4.23
  -4   3  -1   45.03    4.38
  -3   4  -1   78.26    3.24
   4  -1   1  104.80    5.83
  -1   4  -1   82.98    3.00
  -1   4  -1  112.00    3.76
  -4   1  -1   69.79    4.13
  -1  -3   2    8.42    1.58
  -4   1   2    5.06    0.75
  -3  -1  -2   26.40    3.15
  -3  -1   2   11.82    1.80
  -3  -1   2    5.14    1.12
  -1   4  -2    9.86    1.12
  -4   3  -2   13.62    2.32
  -3   4   2   18.12    1.71
   1   3  -2   20.60    1.37
  -4   3   2   10.66    2.42
  -1  -3   2    7.80    1.99
   3   1   2   27.69    3.40
   1  -4  -2   10.62    1.56
   3   1  -2   15.31    1.96
  -3   4  -2   11.31    1.31
  -4   3   2    6.80    1.06
  -1   4   2    7.84    0.90
  -4   1   2    6.75    1.10
  -1   4  -2    8.98    1.09
   1  -4   2    9.24    1.47
   1  -4  -2    5.97    1.70
  -1  -3  -2    6.59    1.72
  -3   4   2    5.30    1.77
  -3  -1  -2    5.54    1.44
   3  -4  -2   22.94    2.20
   4  -3  -2   14.71    2.02
  -3   4  -2   24.85    1.60
   3   1  -2   16.53    2.67
   1   3   2    8.42    1.24
   1   3  -2   14.48    2.12
   3  -4   2    5.71    1.04
   1  -4  -2    9.34    1.51
  -1   4  -2   11.01    1.84
   1  -4   2    6.61    1.32
  -4   3  -2    6.96    1.11
  -3   4  -2    8.49    1.25
  -1  -3   2    6.87    0.85
  -4   1   2    4.80    1.18
  -3   4   2   19.44    1.02
  -3  -1  -2    6.92    1.96
  -1   4   2    9.26    1.62
  -3  -1   2    6.02    1.63
  -4   1  -2   11.31    1.85
   3   1  -2   14.10    2.64
   4  -1   2   13.41    2.55
  -4   1   2    6.42    1.18
  -1   4  -2    8.81    1.63
   3  -4   2   14.98    1.49
   3   1   2   39.05    3.99
  -1   4   2   10.77    1.30
  -4   1  -2    5.67    1.35
  -3   4  -2    5.80    1.55
   3  -4  -2    9.63    1.55
  -3  -1   2    6.29    1.19
   1   3  -2    9.26    1.32
   1   3   2   30.04    2.45
   1   3   2   10.81    1.39
   4  -3   2   18.59    1.53
  -1  -3  -2    4.38    1.19
   4  -3   2   12.91    1.67
   4  -1  -2   15.79    2.19
   3   1   2   22.87    3.24
   4  -1   2   20.06    2.66
   1   3  -2    7.90    1.04
   1   3  -3    7.98    1.57
   3  -4   3    4.57    0.99
  -3  -1   3    5.69    1.24
   4  -3  -3    9.10    1.68
   1   3   3   16.26    1.88
  -1   4  -3    4.92    1.30
   3   1   3   11.88    2.12
  -3   4  -3   17.52    1.40
  -1   4   3    5.34    1.27
  -3   4  -3    6.20    1.91
  -4   3   3    6.45    1.03
   1   3  -3    5.10    1.00
   1  -4   3    5.95    1.19
   3   1  -3   23.28    2.25
  -3  -1   3    4.63    0.98
   4  -3  -3   22.37    1.97
  -1   4   3    7.76    1.37
  -4   1  -3    4.42    1.19
  -3  -1   3   10.67    1.60
   3  -4  -3    7.29    0.51
  -4   3  -3    5.49    0.73
   1   3   3    6.69    1.19
  -4   3   3    3.52    1.10
  -4   1   3    5.35    1.19
  -3   4   3    7.98    1.08
   1  -4  -3    6.37    1.42
   4  -1   3    9.00    1.79
  -1   4  -3    8.30    1.05
   1   3   3    8.38    1.12
  -3   4  -3    7.76    1.67
  -1  -3  -3    8.61    1.88
   1  -4   3   16.93    1.06
  -3   4  -3    4.95    0.94
  -1   4   3    7.50    0.89
  -1  -3   3    4.56    1.12
  -1   4   3   17.86    1.72
   3  -4  -3    8.53    1.35
   4  -1  -3    9.76    1.63
  -3   4   3   10.38    2.01
  -3  -1  -3    4.07    1.61
  -1  -3  -3    4.55    1.40
  -1   4  -3    6.67    1.51
   3  -4   3   11.37    1.30
  -3  -1   3    5.86    1.38
   3   1   3   10.77    2.41
   4  -3   3   10.15    1.56
  -1  -3   3    7.00    1.83
  -4   1   3    5.17    1.09
  -4   1  -3    8.62    1.69
   1  -4  -3    9.04    1.66
   4  -1   3    8.95    1.82
  -1  -3   3    4.66    0.72
   1   3  -3    5.30    0.78
   3   1  -3   20.73    2.95
  -3   4   3    4.43    1.00
   1  -4   3    5.01    1.12
   3   1  -3   26.61    3.69
   3  -4  -3   10.96    1.40
  -4   1   3    4.99    0.89
  -1   4  -3    9.38    1.07
  -4   3  -3    7.16    1.24
  -4   3  -3    4.02    1.34
   4  -3   3   19.71    1.51
   3   1   3   17.25    2.74
   1   3  -3    8.92    1.09
  -3  -1  -3   19.90    2.89
   1   3   4   42.00    3.00
  -1   4   4   26.17    2.09
   4  -3  -4   46.53    2.85
  -4   1   4   11.50    1.24
  -3   4  -4   12.44    2.68
  -4   3  -4   15.63    2.02
  -3   4   4   26.86    2.13
   1  -4   4   16.70    2.11
  -3  -1   4    8.97    1.52
  -3   4   4   10.44    1.44
  -3   4  -4   14.43    1.63
  -1   4  -4   18.36    1.67
   3   1  -4   35.08    4.31
   4  -3  -4   21.10    2.56
   1   3   4   18.24    1.60
   1   3  -4   25.57    2.83
  -1   4   4   15.46    1.26
   4  -3   4   25.18    2.27
   3   1   4   31.18    3.15
   3  -4  -4   28.05    2.45
  -4   3  -4   11.03    1.12
  -1  -3  -4   13.92    2.38
   1  -4   4   12.15    1.80
  -4   1  -4    9.14    1.78
   4  -1  -4   26.24    2.61
  -4   3   4   11.61    1.37
   1   3   4   27.18    2.56
  -4   1   4   11.40    1.82
  -4   1  -4   12.36    1.91
   3  -4  -4   20.22    2.31
   4  -3   4   31.09    1.78
  -1  -3   4   15.85    1.36
  -3  -1  -4   16.70    3.00
  -1   4  -4   18.24    1.51
   3   1   4   29.78    3.70
  -4   3   4    9.44    1.71
   3  -4   4   28.85    1.92
  -1   4  -4   15.96    2.48
  -1   4   4   17.58    2.24
   1  -4  -4   18.52    2.03
   1   3  -4   14.32    1.68
   1   3  -4   35.62    2.30
  -4   1   4   14.53    1.86
  -4   1  -4   25.17    3.18
   4  -1   4   29.57    3.61
  -1  -3   4   13.76    2.44
  -1   4  -4   18.33    2.28
  -3   4  -4   44.28    2.30
  -4   3  -4   18.12    2.75
   3   1  -4   30.46    2.35
  -3  -1   4   11.68    1.58
  -3  -1   4   12.16    2.03
  -3  -1   4   17.47    1.84
   3   1   4   45.24    4.51
  -1   4   4   18.20    1.84
  -3  -1  -4   41.53    4.17
  -1  -3   4   11.64    1.87
  -3   4  -4   12.19    2.34
  -3   4  -4   10.51    0.99
  -3   4   4   16.76    2.72
   1   3  -5    2.25    0.65
   3   1  -5    3.26    1.24
   1  -4  -5    2.34    0.82
  -1  -3   5    0.87    0.48
   3   1  -5    1.57    0.42
   1   3   5    1.76    0.76
  -1   4   5    1.72    0.27
   4  -3   5    1.47    0.53
   1   3  -5    0.65    0.27
  -4   1   5    0.56    0.48
  -1  -3   5    0.98    0.54
  -4   3  -5    1.45    0.70
  -3   4  -5    1.48    0.98
   4  -1   5    1.70    0.84
  -4   1  -5    0.25    0.26
   3   1   5    1.87    1.16
  -4   1  -5    0.76    0.88
   1  -4   5    0.89    0.57
   1   3  -5    0.34    0.50
   1   3   5    0.79    0.35
  -3   4   5    0.91    0.16
  -4   1  -5    0.43    0.71
   4  -3  -5    1.40    0.67
   4  -3   5    1.29    0.50
   4  -3   5    1.53    0.39
  -1   4  -5    1.16    0.57
  -4   3  -5    0.83    0.63
   1  -4   5    2.75    0.52
   4  -1  -5    1.81    0.66
  -1   4   5    1.16    0.53
   1   3   5    3.26    0.88
  -1  -3   5    1.33    0.39
   1  -4   5    0.76    0.14
  -3   4  -5    3.26    0.70
  -3  -1  -5    3.32    1.18
  -3   4  -5    0.54    0.53
  -3   4   5    2.19    0.58
  -1   4  -5    0.90    0.30
  -4   3  -5    1.09    0.78
   3   1   5    2.14    1.10
  -1   4   5    0.62    0.39
  -3  -1   5    0.80    0.35
   3  -4   5    1.65    0.40
   3  -4  -5    1.76    0.61
   3  -4  -5    2.16    0.73
  -3  -1   5    1.35    0.48
  -3   4  -5    1.28    0.47
  -3   4   5    1.11    0.60
   4  -3  -5    3.01    0.80
   3   1  -5    0.63    0.43
  -1   4  -5    1.10    0.49
  -4   3   5    0.29    0.25
  -1   4  -5    1.06    0.44
  -1  -3  -5    1.23    0.64
  -4   3  -5    0.82    0.42
  -4   1   5    0.84    0.32
  -3  -1  -5    0.51    0.57
  -3  -1   5    0.68    0.32
  -1   4   6    6.13    1.39
  -3   4  -6    7.12    1.19
   3   1  -6   12.21    1.12
  -4   1  -6    8.03    1.41
   4  -1  -6   12.90    1.84
   3   1   6   23.33    3.42
   3   1   6   14.32    2.91
  -1  -3   6    7.18    1.67
  -3  -1   6    6.19    1.10
  -4   3  -6    6.02    2.11
  -4   3  -6    3.81    0.88
  -4   3  -6    4.63    1.46
  -3  -1  -6   23.99    3.53
   1  -4   6    4.99    1.27
  -4   1   6    4.61    0.69
  -3  -1  -6    3.76    1.23
  -1   4   6   11.22    1.60
  -1   4  -6    9.12    1.23
   1   3  -6    8.01    1.86
  -3  -1   6    7.40    1.48
   4  -1   6   12.05    2.62
  -3   4  -6    8.41    2.16
  -1  -3  -6    9.02    1.67
  -4   3  -6    9.39    1.72
  -3   4   6   10.58    1.28
  -1  -3  -6   10.06    0.76
  -3   4   6    5.02    0.93
   3  -4   6   11.24    1.22
  -3  -1  -6    4.15    1.52
  -3  -1   6    7.25    0.81
   1   3   6   10.88    1.97
   3  -4  -6    9.27    1.52
   4  -3   6    9.84    1.52
   1   3  -6    6.96    1.21
  -3   4  -6    5.38    1.77
  -1   4  -6    7.14    0.88
   1   3   6   18.65    2.17
  -1   4  -6    7.55    1.41
   3  -4  -6   10.76    1.61
   3   1  -6   28.10    4.08
  -4   1  -6    9.62    2.12
  -4   1  -6    7.75    1.81
   4  -1  -6   16.35    3.66
   1   3  -6   14.15    1.66
   1  -4   6   21.19    1.54
  -1   4  -6    5.82    1.55
  -3   4   6    8.42    2.08
   1   3   6    6.18    0.94
  -4   1   6    5.51    1.28
  -1  -3   6    6.69    0.95
   4  -3   6   12.94    1.52
   1  -4  -6    7.54    1.36
   4  -3  -6   24.80    2.25
  -3   4  -6   19.13    1.67
   3   1  -6    6.38    1.21
  -4   1  -6    8.82    2.13
  -1   4   6    9.70    0.78
  -4   3   6    5.40    1.23
   4  -3   6   14.12    1.12
  -4   3  -7   46.92    4.92
   1   3   7   31.57    2.10
  -3   4  -7   48.54    3.12
  -1   4   7   42.02    1.76
  -3  -1  -7   46.25    4.42
  -4   1  -7   56.78    5.69
   1   3   7  101.53    5.03
   4  -3   7   58.57    3.14
  -3   4   7   38.51    4.45
   4  -1  -7   69.11    3.85
   1   3  -7   44.66    2.87
  -4   1   7   31.90    2.75
   4  -1  -7   36.79    2.59
  -1   4  -7   38.61    1.97
   3   1   7   79.64    6.64
   3  -4  -7   64.86    3.72
  -3  -1   7   37.73    3.13
  -3   4   7   34.12    2.35
  -1   4  -7   39.88    3.84
  -3   4   7   74.75    3.58
  -1   4  -7   40.76    2.27
  -1   4   7   40.84    2.97
  -4   3  -7   49.84    3.73
   4  -3  -7   34.13    1.65
  -1  -3   7   36.99    3.59
  -1   4  -7   45.71    2.81
  -4   1   7   28.98    1.55
  -3   4  -7   36.40    4.40
   3  -4   7   69.38    2.72
   4  -1  -7   70.02    7.73
  -1  -3  -7   70.89    2.28
   3   1  -7   79.61    6.88
   3   1   7   60.04    5.63
  -1  -3   7   58.50    2.89
   3   1  -7   33.40    2.65
  -4   3  -7   39.83    2.21
   3  -4  -7   43.01    3.57
  -3   4  -7   28.26    3.55
   4  -1   7   56.68    5.70
  -3  -1  -7   49.39    3.70
   4  -3   7   49.65    1.98
   4  -3   7   44.87    3.19
  -4   1  -7   25.98    3.67
   1  -4  -7   44.04    3.28
   1  -4   7   32.48    3.51
  -1   4  -7   50.64    3.74
  -1  -3  -7   42.27    3.77
  -3  -1  -7   84.58    6.60
  -1   4   7   41.25    3.38
  -4   3   7   32.36    2.85
   4  -3   7   34.66    1.79
  -4   1  -7   19.67    2.30
  -4   3  -7   43.72    3.90
  -3  -1   7   30.13    2.61
   1   3   7   81.34    4.91
  -4   1  -7   24.86    3.11
  -1  -3   8   52.91    2.92
  -3   4   8   38.21    4.62
  -3  -1  -8   36.62    3.25
  -4   3  -8   47.89    3.79
  -1  -3  -8   35.92    3.58
   1   3  -8   84.39    4.19
   3   1  -8  107.15    8.18
  -1   4  -8   55.60    3.12
  -3  -1  -8   95.12    7.15
  -4   3  -8   29.51    1.73
  -1   4  -8   37.20    1.91
  -4   1  -8   29.65    3.27
  -1   4  -8   43.96    2.39
  -1   4   8   48.62    3.34
   3  -4  -8   54.14    3.69
  -4   1   8   35.41    3.15
  -3   4   8   64.61    3.33
   3   1  -8   39.96    2.95
  -3   4  -8   40.93    2.97
   1   3   8   33.82    2.19
  -3  -1   8   36.78    2.95
   3  -4  -8   35.17    3.16
   1   3   8   95.06    5.03
   1   3  -8   40.14    2.79
   3   1   8  100.99    7.51
  -4   3  -8   36.72    4.71
   3  -4   8   66.78    2.57
  -4   1  -8   37.55    4.13
  -1   4   8   52.89    2.23
  -3   4  -8   41.83    4.61
   1   3   8   77.95    4.99
   4  -3   8   43.57    3.25
  -4   3   8   32.15    2.76
   4  -3   8   56.66    3.20
  -3  -1   8   36.50    3.06
   4  -1  -8   35.52    2.48
  -1  -3   8   34.71    3.79
   4  -3  -8   96.03    4.59
  -1   4  -8   45.33    4.43
  -1   4   8   42.51    3.55
  -3   4  -8   29.99    3.73
   1  -4  -8   41.40    3.19
   3   1   8   70.01    6.05
   4  -1   8   58.85    6.54
  -4   1  -8   59.10    5.61
  -4   3  -8   32.44    3.38
   4  -3   8   30.52    2.00
   4  -1  -8   77.36    4.01
   4  -1  -8   70.96    8.26
  -3   4   8   32.75    2.33
   4  -3   8   46.52    1.79
  -4   1  -8   27.78    2.55
   1  -4   8   29.20    3.35
  -1   4  -8   50.66    3.85
   3   1  -8   44.60    3.28
  -3  -1  -8   35.37    3.96
   4  -3  -8   29.37    1.52
   3   1  -9   62.43    4.24
  -1   4   9   45.67    3.76
  -1  -3   9   45.52    3.68
  -4   1   9   36.08    2.99
  -4   1  -9   63.47    6.09
   1  -4  -9   50.82    2.66
   3  -4   9   62.45    2.44
  -3   4  -9   89.47    3.90
   4  -1  -9   69.44    3.68
  -4   3  -9   35.84    1.54
  -3   4  -9   53.31    5.13
   4  -3   9   71.13    3.38
  -3  -1  -9   30.66    3.77
  -1   4  -9   43.30    4.36
  -4   3  -9   57.42    4.22
   1   3   9   43.40    2.41
   3   1   9   82.24    6.44
  -3  -1   9   56.94    3.69
  -3   4  -9   45.57    4.54
   1   3  -9   38.60    2.91
  -1  -3  -9   44.13    3.63
   4  -3  -9   39.28    1.78
   4  -1   9   60.79    6.67
   4  -1  -9   38.35    2.53
  -1   4  -9   70.48    3.52
  -4   3  -9   22.43    2.90
  -4   3   9   81.23    3.39
   3   1   9   97.46    7.72
  -1   4  -9   50.75    2.16
   3   1  -9   49.22    3.28
  -1  -3  -9   76.29    2.88
   1  -4  -9   40.73    2.95
   1  -4   9   34.88    3.47
   1  -4  -9   55.14    3.75
   3   1  -9  100.85    8.04
   1   3  -9   40.65    1.63
   3  -4  -9   55.66    3.84
  -4   3   9   46.81    3.26
   1   3   9   69.02    4.40
  -1  -3  -9   47.68    4.19
  -4   1  -9   49.15    2.99
   1   3  -9   75.74    4.14
  -3   4   9   34.38    2.42
   4  -3   9   49.84    3.57
  -1   4  -9   65.26    4.49
  -1   4   9   72.90    4.17
  -3  -1  -9   31.46    2.92
  -4   1  -9   49.02    4.03
  -4   3  -9   37.20    4.44
  -1  -3   9   52.16    3.02
   4  -1  -9   70.41    8.36
  -4   1  -9   54.50    4.91
  -1   4   9   84.69    2.86
   1   3   9   67.52    4.73
  -3   4   9   66.63    3.38
   3  -4  -9   49.40    3.95
  -3  -1  -9  111.26    7.81
  -3  -1   9   48.41    3.59
   4  -3  -9  110.25    5.00
  -3   4  -9   40.94    2.98
  -1   4  -9   52.72    2.65
   3  -4 -10   30.53    2.93
  -4   3  10   44.20    2.47
  -1  -3  10   26.19    2.94
   1  -4 -10   17.09    1.98
  -4   3 -10   25.17    2.87
   1  -4 -10   21.29    1.91
  -3   4 -10   47.34    2.92
  -3   4 -10   18.43    2.82
  -4   3 -10   15.68    2.45
  -3  -1  10   18.59    2.41
  -4   1  10   18.13    2.46
   1   3 -10   19.63    1.08
   4  -3 -10   18.69    1.25
   4  -3  10   20.31    2.47
   4  -1  10   36.28    5.78
  -1   4  10   24.42    2.75
   4  -1 -10   36.55    2.66
   3   1  10   55.25    6.17
  -3   4  10   22.74    2.16
  -3   4  10   47.49    2.90
  -3  -1 -10   50.31    5.54
   4  -3  10   29.41    2.23
   3   1  10   41.96    4.76
   3   1 -10   41.93    5.35
   3  -4 -10   20.29    2.77
  -4   1 -10   17.75    2.90
  -1   4 -10   23.46    1.87
  -1  -3 -10   18.63    2.43
   3  -4  10   30.42    1.66
  -4   1 -10   33.98    4.99
   3   1 -10   17.67    2.02
   1   3  10   15.12    1.62
  -1   4  10   21.12    2.65
  -1   4 -10   33.55    2.60
   4  -1 -10   17.01    1.80
  -1  -3 -10   43.92    2.33
  -3  -1 -10   17.13    2.58
   4  -1 -10   26.96    5.04
   1  -4 -10   25.65    2.74
   1  -4  10   16.05    2.21
  -1   4 -10   35.36    3.29
  -4   3 -10   24.07    3.59
  -4   1 -10   15.50    2.32
  -3  -1  10   22.54    2.27
   4  -3 -10   50.05    3.60
  -1  -3  10   40.09    2.88
  -4   1 -10   14.41    1.68
   1   3 -10   22.34    2.23
  -3   4 -10   23.17    3.46
   1   3  10   39.71    3.82
  -1   4  10   29.53    1.89
   1  -4  10   47.38    3.09
  -3   4 -10   21.30    2.24
   3   1 -10   25.20    2.70
  -4   3  10   19.35    2.48
   1   3 -10   55.21    3.65
  -3  -1 -10   20.17    2.37
  -1   4 -10   21.94    3.14
  -1  -3 -11    9.86    1.81
   1   3  11   10.64    1.28
  -4   1 -11    8.50    1.34
   4  -3 -11   20.10    2.48
   1  -4  11   22.36    2.10
   3  -4 -11   16.63    2.26
   1  -4 -11   12.24    2.03
   4  -3  11   10.52    2.24
   4  -3  11   16.38    1.77
  -4   1  11   10.10    1.81
  -4   3 -11   12.05    2.64
   3  -4  11    9.50    0.83
  -1   4 -11   12.26    1.43
   3   1  11   15.31    3.28
   4  -1 -11    7.23    1.28
   3  -4 -11   12.20    2.18
   4  -1 -11   17.34    4.11
   3   1 -11   23.34    3.97
   1  -4  11   10.72    1.78
   3  -4  11   18.68    1.24
  -4   1 -11    7.70    1.63
  -4   3 -11   11.52    2.42
  -4   3 -11    8.30    1.97
  -3   4  11   11.14    1.59
  -3   4 -11   14.03    1.88
  -1   4 -11   14.76    1.78
   1   3  11   20.73    2.94
  -3   4  11   18.03    0.84
  -3  -1 -11   11.75    1.80
  -1  -3  11   12.28    1.96
   1   3 -11    9.32    0.71
  -3   4  11   21.77    2.01
   1   3 -11   22.91    2.44
  -1   4 -11   10.49    2.73
   4  -3  11    9.30    1.94
  -3  -1 -11   10.95    2.10
  -4   1 -11    9.63    2.16
  -3   4 -11   25.72    2.24
   4  -1  11   13.17    3.68
  -1   4  11   14.89    2.29
   3   1  11   23.04    4.16
  -3  -1 -11   25.25    4.03
  -3   4 -11   12.53    2.85
  -1   4  11   17.39    1.59
  -4   3  11   22.88    1.81
  -1  -3  11   18.62    2.06
  -4   1 -11   17.14    3.66
   4  -3 -11   11.68    1.07
  -1  -3 -11   25.66    1.90
   3   1 -11   13.87    2.28
   1  -4 -11    9.64    1.62
  -4   3  11    8.97    1.74
   1  -4 -11   13.61    1.56
   4  -1 -11   18.80    1.92
  -3   4 -11    9.03    2.21
  -3  -1  11   10.28    1.57
   3   1 -11    8.77    1.53
   1   3 -11   11.53    1.75
  -1   4  11   11.19    2.12
  -1   4 -11   18.10    2.38
  -4   3 -12   13.43    2.88
  -3   4  12   12.48    1.74
  -3   4 -12   16.43    2.10
   1   3 -12   20.56    2.53
   1   3  12   10.10    1.31
  -1  -3  12   10.92    1.89
  -4   1 -12   17.03    3.66
  -1   4  12   22.69    1.94
  -4   1 -12   10.30    2.18
  -1   4  12   18.29    2.48
  -3   4 -12    8.56    2.24
  -1  -3  12   17.14    2.00
   1   3 -12    7.66    0.57
   3  -4  12   19.35    1.24
   4  -1 -12    8.69    1.38
   1  -4 -12    8.82    1.57
  -3   4 -12   24.01    2.29
  -3  -1 -12    8.12    2.07
  -1   4 -12    9.89    1.30
  -1   4 -12   10.34    2.83
   4  -3  12   16.71    1.78
   1  -4 -12   14.47    1.70
  -4   1 -12    7.58    1.40
  -3  -1 -12    9.74    1.72
   4  -3  12   11.31    2.58
  -4   1 -12    6.45    1.43
  -1   4 -12   13.94    1.83
  -4   3 -12    8.84    2.05
   1  -4  12   21.35    2.15
  -1  -3 -12    9.83    1.89
   1   3 -12   10.25    1.68
   4  -1  12   16.26    3.59
   4  -1 -12   14.89    3.84
   4  -3 -12   20.85    2.58
   1  -4  12    9.96    1.66
  -4   3  12   10.34    1.85
   3   1 -12    8.74    1.52
  -3   4 -12   11.92    2.68
   3   1  12   16.34    3.54
  -1   4  12   11.13    2.12
   3   1 -12   12.94    2.21
  -1  -3 -12   28.92    2.09
   4  -3  12    9.65    2.09
  -4   1  12    9.21    2.03
  -4   3  12   19.94    1.76
  -3  -1 -12   20.08    3.77
   3   1 -12   26.80    4.46
  -1   4 -12   15.43    2.56
  -3  -1  12   12.17    1.78
   3   1  12   15.23    3.21
   1  -4 -12   11.67    1.92
  -4   3 -12   11.92    2.69
   4  -1 -12   19.47    1.98
   1   3  12   25.44    3.26
   3  -4 -12   17.58    2.25
   4  -3 -12   11.43    1.10
  -3   4  12   11.27    1.59
   3  -4 -12    9.58    1.99
  -3   4  12   18.93    1.94
   4  -1 -13    6.20    2.85
   4  -1 -13    4.33    0.93
  -4   1 -13   10.55    2.94
  -4   3 -13    4.56    1.61
   1   3 -13   11.60    1.92
   1  -4  13    4.52    1.10
  -3   4 -13    2.61    1.20
   3   1  13    5.11    1.76
   1   3 -13    6.70    1.27
   4  -3  13    5.50    1.63
  -1   4  13    4.85    1.28
  -3   4 -13    6.90    1.33
   1   3  13   11.63    2.38
   3   1 -13    3.73    1.08
   4  -3 -13    8.87    1.82
  -1   4 -13    7.64    1.71
   4  -3  13    4.32    1.26
  -1  -3  13    6.03    1.41
  -1  -3  13   10.81    1.70
  -1   4 -13    5.11    1.19
  -3   4  13    7.29    1.36
   1  -4  13    8.19    1.42
   3   1 -13    8.10    2.56
  -3   4 -13   10.45    1.54
  -3  -1 -13    9.68    2.69
  -3   4  13   10.57    1.44
   4  -1  13    7.84    2.67
  -1  -3  13    4.41    1.09
   3  -4  13    4.68    1.07
  -1   4  13    4.02    1.23
   3  -4 -13    7.65    1.50
  -4   3  13    4.36    1.41
   3  -4 -13    4.18    1.41
   1  -4 -13    4.57    1.00
   3   1 -13    4.24    1.36
  -3   4 -13    3.74    1.54
  -3  -1 -13    5.39    1.27
  -3   4  13    7.03    1.32
   1   3  13    3.50    0.79
  -1  -3 -13    3.80    1.10
   4  -3 -13    4.19    0.73
  -4   1 -13    2.29    0.81
  -1  -3 -13   11.46    1.39
   1  -4 -13    4.76    1.22
  -1  -3 -13    2.76    0.72
  -1   4  13    5.60    1.10
  -4   3  13    7.01    1.14
  -1   4 -13    5.07    1.98
   1   3 -13    6.18    0.68
  -3  -1  13    4.66    1.17
  -4   1 -13    4.56    1.53
   4  -1 -13    7.23    1.22
   4  -3  13    4.81    1.08
   3   1  13    4.86    1.78
  -1   4 -13    3.93    0.81
  -4   1  13    5.97    1.52
  -4   3 -13    5.02    1.74
  -4   3 -13    4.52    1.44
   1  -4 -13    4.05    1.14
   3  -4 -14    8.60    1.70
  -4   1 -14    7.26    1.84
  -4   3  14   10.54    1.43
   4  -1  14    5.92    2.09
  -3  -1  14   11.19    2.16
   1   3  14    5.70    1.18
  -3   4  14   12.69    1.56
   4  -1 -14    5.97    1.77
   1  -4  14    6.29    1.21
  -4   3  14    6.48    1.57
   3   1 -14   10.36    1.97
  -3   4 -14    6.05    1.88
   3   1 -14    5.47    1.40
  -1   4  14   13.78    2.58
  -4   3 -14   10.04    2.53
  -1   4 -14    8.91    1.52
   3  -4  14    5.60    1.06
  -4   3 -14   14.68    2.99
  -3   4 -14   12.41    2.02
  -3  -1 -14   11.65    3.09
  -1   4  14   19.09    2.05
  -3  -1 -14    6.54    1.54
  -1   4 -14    4.49    1.77
  -3   4  14    7.96    1.38
   1  -4  14   16.57    1.99
   3   1 -14    4.15    0.48
   4  -3 -14    5.71    0.91
   3   1  14    8.26    2.64
   4  -1  14    8.00    3.06
  -1  -3 -14    6.16    0.99
  -1  -3  14    6.09    1.49
  -1  -3  14    5.19    1.28
   1  -4 -14    9.49    1.82
  -1  -3  14    8.47    1.52
   4  -3  14   12.00    1.81
   4  -3 -14    7.96    1.79
  -4   1  14    7.46    1.90
  -3   4  14    8.23    1.44
   4  -1 -14   10.81    4.17
  -1  -3 -14   22.82    2.17
   1  -4 -14   12.18    2.01
   1   3 -14    7.92    1.97
   1   3  14   14.85    3.03
  -1   4 -14   14.66    2.31
  -3   4 -14   20.33    2.33
  -4   1 -14    4.95    0.75
   4  -3  14    9.71    2.82
   1   3 -14    4.30    1.16
  -4   1 -14    9.10    2.81
  -4   1 -14    5.68    1.36
   1   3 -14    5.04    0.71
  -1  -3 -14    6.68    1.48
   3   1  14    7.58    2.05
  -1   4 -14    5.57    1.12
   1  -4 -14    5.38    1.36
  -4   3 -14    3.74    1.45
  -3   4 -14   11.99    3.07
   4  -1 -14    4.86    1.20
  -3  -1 -14    4.35    1.12
   4  -1 -14   14.01    1.82
   4  -1 -15   12.67    1.58
   4  -1 -15   19.77    5.28
   4  -3  15   25.25    2.40
  -4   3  15   25.00    2.64
   1  -4  15   17.31    2.07
   3  -4 -15   27.59    2.93
   1   3 -15   11.09    1.12
  -3   4  15   20.36    2.17
  -1  -3  15   17.52    2.16
   4  -1 -15   12.95    2.48
  -1   4  15   36.44    2.92
   3   1  15   23.80    4.61
   3   1  15   10.71    0.90
   1   3  15   13.12    1.76
  -3   4 -15   15.83    3.15
  -1  -3 -15   37.62    2.86
  -3   4 -15   21.92    2.57
  -4   3 -15   10.39    2.36
  -4   1 -15   30.95    5.15
   3  -4  15   12.46    1.67
  -4   1 -15   22.28    3.24
   4  -1  15   13.70    3.03
  -3   4 -15   17.87    3.66
   4  -3 -15   17.59    1.64
  -4   3 -15   24.50    4.11
   4  -1 -15   21.07    2.17
  -4   3  15   26.03    2.27
  -3  -1 -15   20.10    2.70
   1   3 -15   14.34    2.03
  -4   3 -15   23.46    3.71
  -1   4 -15   36.62    3.81
   4  -3  15   17.11    3.39
  -3   4  15   17.50    2.08
   3   1 -15   14.87    2.25
   1  -4 -15   12.25    1.95
  -1   4 -15   19.76    2.48
  -3  -1 -15   11.26    1.68
  -3  -1 -15   33.43    5.33
  -4   1  15   13.88    2.36
   3   1  15   19.12    3.31
   1   3  15   30.61    4.12
  -1  -3 -15   15.39    2.22
  -4   1 -15   15.16    2.25
  -1   4  15   35.32    3.72
  -1   4 -15   13.82    3.49
   4  -3 -15   28.12    3.42
  -1  -3 -15   14.25    1.48
   3  -4 -15   11.40    2.04
   3  -4  15   11.29    2.34
   1  -4 -15   19.79    2.53
  -3   4  15   23.19    2.33
  -4   1 -15   14.13    1.22
  -3  -1  15   28.85    3.07
  -3   4 -15   31.30    3.00
   3   1 -15   20.62    2.91
  -1  -3  15   21.74    2.68
   4  -1  15   16.30    4.46
   1  -4 -15   25.34    2.58
  -1  -3  15   13.25    2.19
   1  -4  15   37.85    3.17
   1   3 -15   27.36    3.42
  -1   4 -15   13.80    1.77
   3   1 -15   31.30    2.68
   4  -1 -16   74.35    3.95
   1   3  16  136.28    8.23
   1  -4 -16   80.27    5.15
  -4   3 -16   71.38    6.02
  -1  -3 -16  148.74    5.65
   4  -1 -16   81.34    5.79
  -4   3 -16   92.26    7.47
   3  -4 -16  112.80    6.10
  -1   4 -16   89.64    5.14
  -4   1  16  102.21    5.85
   4  -1 -16  111.95    4.39
   1   3 -16  145.13    7.47
   3   1 -16   74.06    5.78
   4  -3  16   84.15    4.00
  -1   4  16   90.42    5.84
   3   1 -16  100.21    4.43
  -4   1 -16   88.98    6.05
   3  -4  16   60.28    3.99
   1  -4 -16   81.60    4.68
  -1  -3  16   76.88    5.54
  -4   3 -16  104.87    7.47
   1   3 -16   66.87    2.78
   3  -4 -16   82.57    5.26
   1   3 -16   92.40    5.17
  -3   4 -16   62.62    6.50
   3   1 -16   61.55    4.12
  -3  -1 -16   62.29    3.81
  -3   4  16  147.87    6.03
  -1   4 -16  141.79    7.53
   4  -3 -16  115.71    6.34
  -3   4 -16  101.79    7.47
   3   1  16   85.91    6.77
  -3   4 -16  116.41    6.02
  -3   4 -16  139.69    5.98
  -3  -1  16   86.28    5.10
  -1   4 -16   72.29    3.84
   1  -4  16   80.02    4.33
   4  -3 -16   75.01    3.48
  -4   3  16   92.56    5.45
   4  -3  16   75.45    7.76
  -3   4  16  151.93    5.67
   4  -1  16   98.64    8.17
  -4   3  16  112.49    4.42
   1  -4  16   60.21    5.09
  -3  -1 -16  125.73   10.00
   1  -4 -16   77.07    5.03
   1  -4  16  131.25    5.94
  -3   4  16  139.59    5.89
   4  -1 -16   77.24    9.19
   3   1  16  109.84    9.38
  -3  -1 -16   83.83    5.58
   3  -4  16   72.62    6.16
  -1  -3 -16   70.56    4.91
  -4   1 -16  135.37   10.63
   4  -1  16  125.70   11.41
  -1   4  16   91.27    4.58
  -1  -3  16  155.59    6.56
  -3   4  17   77.62    4.08
  -4   1  17   42.94    3.87
   3   1 -17   44.72    4.56
   1   3 -17   72.39    5.41
  -1   4 -17   74.43    5.79
   1   3  17   53.50    5.33
  -1  -3 -17   71.09    4.07
  -3   4 -17   58.47    4.13
   3   1  17   62.68    6.14
   4  -1  17   38.43    5.59
  -3  -1  17   58.68    4.22
   4  -1 -17   45.01    7.09
  -4   1 -17   62.07    7.53
   3   1 -17   51.93    2.88
  -1  -3 -17   30.48    2.26
   4  -3  17   48.32    3.03
   3   1 -17   40.17    3.34
  -4   3 -17   54.92    5.18
  -3  -1 -17   25.80    2.48
   3   1  17   82.81    8.38
  -1   4 -17   42.55    3.15
   4  -1 -17   34.92    2.75
   1   3 -17   31.77    2.04
  -3   4 -17   39.58    5.23
   3  -4 -17   47.12    4.09
   4  -1 -17   32.08    3.88
  -1  -3  17   38.54    3.90
  -4   3 -17   30.14    4.25
  -3   4  17   72.66    4.36
  -1   4  17   57.29    3.80
   4  -3 -17   34.49    4.39
  -4   1 -17   51.99    4.77
  -3  -1 -17   77.82    8.02
   4  -3  17   35.66    5.59
  -4   3  17   77.38    3.68
  -1  -3 -17   38.80    3.69
   1  -4 -17   25.67    3.03
   1  -4  17   84.44    4.93
   3  -4 -17   34.95    3.88
  -3   4 -17   51.86    4.13
  -4   3  17   76.33    5.02
   4  -1 -17   53.37    2.99
   3  -4  17   27.39    2.86
  -1   4 -17   61.01    4.29
  -1  -3  17   79.33    4.85
   4  -3 -17   64.87    5.03
  -1   4  17   59.30    4.82
  -3   4 -17   46.01    5.44
   4  -3 -17   52.13    2.97
  -3  -1 -17   43.86    4.42
  -3   4  17   71.75    4.22
   3  -4  17   30.10    4.44
   1  -4  17   35.42    4.65
   1  -4 -17   48.80    3.82
   1  -4 -17   35.06    3.48
   4  -1  17   44.84    7.13
   1   3 -17   41.39    3.68
  -4   3 -17   52.08    5.80
   4  -1 -18    0.15    0.36
  -3  -1 -18    0.74    0.57
   1  -4  18   -0.20    0.52
   4  -1 -18    0.52    0.37
  -4   3 -18   -0.08    0.49
  -1  -3  18    1.32    0.92
  -3   4 -18    1.24    0.86
   3   1  18    1.17    1.02
  -3  -1  18   -0.07    0.36
  -1  -3 -18    1.59    0.62
   3   1  18   -0.07    0.31
  -1   4 -18    0.00    0.34
   1  -4 -18    1.04    0.69
  -1   4 -18    0.27    0.43
  -4   3 -18    0.60    0.66
  -4   3  18   -0.09    0.40
   1   3 -18   -0.20    0.23
  -3   4  18   -0.42    0.32
  -1   4 -18   -0.08    0.63
  -3   4 -18    0.77    0.62
   1  -4  18    0.15    0.10
  -3   4 -18   -0.49    0.61
   3   1 -18   -0.29    0.44
   3   1 -18   -0.18    0.10
  -1   4  18    0.44    0.65
   4  -3  18   -0.44    1.12
  -4   1 -18    0.07    0.49
  -4   1 -18    1.01    0.75
  -3  -1 -18    1.06    0.79
  -3   4  18    0.67    0.33
   4  -1  18    0.35    0.67
   3  -4  18    0.79    0.85
   3  -4 -18    0.18    0.26
  -4   3  18   -0.05    0.19
  -4   1  18   -0.04    0.40
   4  -3  18   -0.03    0.21
   4  -3 -18    1.12    0.68
   3   1 -18    0.23    0.11
   1  -4  18    0.16    0.23
   3  -4 -18    0.78    0.60
   4  -1  18    1.76    1.29
   4  -3 -18   -0.35    0.08
   1   3 -18    1.07    0.63
  -1   4  18   -0.09    0.16
   3   1 -18    0.08    0.23
   1   3  18    2.37    1.28
   1  -4 -18    0.05    0.21
  -1  -3  18    0.89    0.64
  -3   4 -18    0.51    0.30
  -4   3 -18    0.61    0.58
  -3   4  18    1.05    0.48
   3  -4  18   -0.11    0.57
  -4   1 -18    0.08    0.10
   1   3 -18    0.82    0.85
   4  -1 -18    0.01    0.75
  -3  -1 -18   -0.11    0.06
   4  -1 -18   -0.04    0.59
  -1  -3 -18    0.89    0.35
   4  -3 -18   -0.02    0.05
   3   1 -19    0.85    0.98
  -3   4 -19    2.19    1.45
   1   3 -19    0.51    0.44
   1  -4 -19    0.05    0.62
   4  -3 -19    0.56    0.51
  -3   4 -19    0.35    0.20
  -3   4  19    1.49    0.53
   1  -4  19    0.79    0.72
  -3  -1  19    0.81    0.56
  -4   3 -19    1.10    0.38
   3  -4 -19    0.70    0.40
  -3  -1 -19    0.09    0.27
  -1   4 -19    2.80    1.20
   4  -3 -19    1.64    0.97
   4  -3  19    0.63    0.40
  -1   4  19    0.81    0.49
   3   1 -19    0.12    0.25
  -1  -3  19    0.76    0.69
   3   1  19    0.55    0.74
   1  -4 -19    0.65    0.48
   4  -1 -19    0.10    0.62
   4  -1 -19    0.89    0.59
  -3   4 -19    1.55    0.94
  -3  -1 -19    0.56    0.59
   4  -1 -19    1.33    1.57
  -4   3  19    0.26    0.13
   4  -3 -19    0.91    0.43
  -4   1 -19    1.55    1.99
  -3  -1 -19    1.11    1.40
   4  -3  19    1.44    1.35
   1   3  19    1.37    1.17
   1   3 -19    0.41    0.29
  -1  -3 -19    0.38    0.19
   4  -1  19    0.84    0.89
  -1   4 -19    0.76    0.52
  -4   3  19    1.50    0.76
   4  -1 -19    0.40    0.12
  -4   3 -19    0.65    0.83
  -4   1 -19    0.68    0.81
  -3   4  19    0.48    0.33
   3  -4  19    0.35    0.39
  -4   3 -19    0.29    0.42
  -3   4  19    1.02    0.24
   4  -1  19    0.04    0.42
   3   1 -19    0.61    0.19
  -1  -3  19    1.23    0.65
   3  -4 -19    0.16    0.52
  -4   1 -19    0.43    0.25
   1  -4  19   -0.73    0.84
   1   3 -19    1.44    0.65
  -1   4 -19    0.43    0.23
  -1   4  19    0.70    0.71
  -1  -3 -19    1.86    0.67
   3   1  19    1.57    1.58
  -4   1  19    0.43    0.27
  -3   4 -19    0.20    0.46
   4  -1 -20    0.58    0.18
   1  -4 -20    0.68    0.65
   3   1  20    2.89    1.80
   4  -1 -20    0.57    0.47
  -4   3  20    0.82    0.52
  -3  -1  20    0.59    0.19
  -4   3 -20    0.34    0.58
   4  -1 -20    1.11    0.39
   3   1  20    1.52    1.17
   1  -4  20   -0.56    0.59
  -3  -1  20    2.04    0.97
  -1   4  20    0.53    0.34
  -4   1  20    0.56    0.30
   4  -3 -20    0.92    0.97
   3  -4 -20    0.54    0.44
   4  -3 -20    0.02    0.57
  -3   4 -20    0.29    0.48
  -4   1 -20    1.47    0.77
  -3   4 -20    0.34    0.36
  -4   1 -20    1.59    1.27
  -1   4 -20    0.71    0.59
  -3  -1 -20    1.64    0.96
  -4   3  20    1.26    0.78
   4  -3  20    1.59    1.57
   1   3 -20    1.47    1.13
  -4   3 -20    0.59    0.14
  -3   4  20    1.09    0.69
   3  -4  20    0.23    0.41
  -3  -1 -20    1.48    1.05
   1   3 -20   -0.16    0.40
  -1   4 -20    0.03    0.33
  -3   4 -20    1.70    1.45
  -1  -3  20    0.30    0.47
   1  -4 -20    0.53    0.63
  -1   4 -20    1.20    1.11
  -4   3 -20    0.41    0.71
   4  -3  20    0.30    0.23
  -4   3  20    1.50    0.65
   3   1 -20    0.46    0.31
  -1  -3  20    1.55    0.80
   4  -1 -20    0.22    0.13
  -4   1 -20    0.75    0.29
  -3   4  20    0.77    0.25
   4  -1  20    0.76    0.48
  -3  -1 -20    0.19    0.40
   4  -3 -20    0.75    0.34
   3  -4 -20    2.04    0.91
   4  -3 -20    1.37    0.85
  -3   4 -20    0.39    0.50
  -3   4  20    1.00    0.59
  -1   4  20    0.79    0.89
   1   3  20    1.03    1.07
   3   1 -20    0.64    0.22
  -1  -3 -20    0.38    0.60
   1   3 -20    0.25    0.28
  -1  -3 -20    1.05    0.55
   1  -4  20    0.96    0.70
   3   1 -20    0.50    0.78
   4  -1  20    1.36    1.35
   3  -4 -21    9.69    2.16
  -4   3  21   12.22    2.24
  -3   4  21   12.66    2.05
  -1  -3 -21   13.33    3.30
  -3   4 -21   16.18    2.74
  -4   1 -21    9.75    2.45
   3   1 -21   14.37    1.26
   1  -4  21   12.80    2.21
  -3  -1 -21    8.92    2.17
   4  -1 -21   12.70    3.85
  -3   4 -21   17.52    2.59
   4  -1 -21    8.68    2.29
  -4   3 -21   11.91    3.18
  -4   1 -21   10.06    3.28
  -3  -1  21   15.44    2.68
   3  -4  21    5.99    3.15
   4  -3 -21   10.78    1.53
  -3  -1  21   11.97    0.99
   4  -3  21   10.07    3.71
   3   1 -21   11.08    2.87
  -4   3  21   13.03    1.61
  -1   4  21   14.19    2.66
   1  -4 -21    9.06    2.04
  -3   4  21   12.29    1.77
   4  -3  21   11.09    1.61
  -4   1 -21    8.84    0.96
  -3  -1 -21    6.59    1.36
   1  -4 -21   11.56    2.15
   1   3 -21    9.06    1.94
   1   3  21   16.99    3.45
  -1   4 -21   11.53    2.75
  -3  -1 -21   10.10    2.98
   1   3 -21    6.73    1.27
  -1  -3  21    9.39    1.85
   4  -3 -21   10.51    2.34
   1   3 -21   11.95    2.55
   1  -4  21    5.11    2.25
  -4   3  21   10.80    1.70
  -3   4 -21   15.49    3.15
   3   1 -21    7.12    1.61
   3  -4 -21    8.33    1.96
  -1   4 -21   10.39    1.94
  -1   4 -21    8.41    1.68
   4  -1 -21   14.65    1.59
   4  -1  21    5.98    2.09
  -3   4  21   12.64    2.24
  -1  -3 -21    8.85    1.85
   4  -3 -21    9.18    2.14
   4  -1 -21    9.47    1.74
  -1  -3 -21   20.45    2.56
  -1  -3  21   14.01    2.31
   4  -1  21   12.31    4.04
   3   1  21    9.47    2.28
   4  -3 -21    7.45    2.95
  -1   4  21   13.59    2.36
  -4   1  21   13.24    2.58
  -4   3 -21   15.04    3.11
   3   1  21    9.82    3.11
   3  -4  22    3.08    1.74
   4  -1 -22    4.56    2.42
   1   3 -22    3.84    1.35
   4  -3  22    4.28    1.00
   3   1 -22    3.37    1.11
   4  -3 -22    4.70    1.10
  -3   4 -22    5.16    1.64
   3   1 -22    5.17    0.76
   3  -4 -22    4.25    1.43
  -3   4  22    5.62    1.56
  -3  -1 -22    8.56    2.98
  -4   3 -22    4.78    1.74
   4  -1  22    3.35    1.60
   1   3  22    7.15    2.38
  -1  -3 -22    3.52    1.07
   3   1  22    3.05    1.59
   1  -4 -22    4.15    1.43
   4  -3  22    3.46    1.56
  -1  -3  22    4.19    1.22
  -4   1 -22    5.23    1.70
  -4   3  22    3.68    1.11
   1  -4 -22    4.07    1.35
   4  -1 -22    4.98    0.93
  -1  -3  22    6.67    1.86
   4  -1 -22    5.36    1.67
   4  -1 -22    3.61    1.08
  -3  -1 -22    3.56    0.90
   1   3 -22    2.90    0.83
   4  -3 -22    2.19    1.76
  -1  -3 -22    7.45    1.65
   4  -1 -22    2.04    1.16
  -4   3 -22    6.30    2.44
   3  -4 -22    5.08    1.58
   1  -4  22    1.60    1.27
  -4   3  22    5.38    1.22
  -3  -1  22    4.65    0.66
   3   1  22    5.39    2.47
   1   3 -22    7.57    2.27
  -3   4 -22    5.73    2.01
   4  -3 -22    5.57    1.74
  -3  -1 -22    5.89    1.84
  -3   4 -22    6.44    1.73
  -1  -3 -22    4.90    2.16
  -1   4 -22    3.40    1.10
  -4   1  22    4.65    1.67
   4  -1  22    4.36    1.88
  -1   4  22    4.72    1.50
  -4   1 -22    6.26    2.97
  -3   4  22    5.11    1.49
  -3  -1  22    6.14    2.07
   4  -3 -22    3.89    1.52
  -4   1 -22    4.19    0.68
   3   1 -22    3.86    1.47
  -3   4  22    5.98    1.30
  -1   4 -22    3.48    1.16
  -1   4  22    5.11    1.44
  -4   3  22    3.01    1.22
   4  -3  22    2.61    0.34
  -1   4 -22    4.81    1.85
   1  -4  22    5.76    1.68
  -3  -1 -23    6.56    1.31
  -4   3  23   11.81    1.92
  -3   4  23   13.50    2.23
  -1  -3  23   15.88    2.59
   4  -3  23    8.14    1.26
   1  -4 -23    6.33    1.85
[truncated: 4,014,473 more chars]
