# Supplementary material for: The Rb7Bi3−3xSb3xCl16 Family: A Fully Inorganic Solid Solution with Room‐Temperature Luminescent Members
Source: Angew Chem Int Ed Engl. 2020 Jul 2;59(34):14490–7. doi: 10.1002/anie.202003822 (PMC7496723; doi:10.1002/anie.202003822)
Supplement: Supplementary file 1 — Supplementary [file ANIE-59-14490-s001.zip › Rb7Sb3Cl16_100K.cif]

data_mo_dp028_100k_full
_audit_creation_date               2020-03-12
_audit_creation_method
;
Olex2 1.2
(compiled 2018.05.29 svn.r3508 for OlexSys, GUI svn.r5506)
;
_shelx_SHELXL_version_number       '2018/3'
_audit_contact_author_address      ?
_audit_contact_author_email        ?
_audit_contact_author_name         ''
_audit_contact_author_phone        ?
_publ_contact_author_id_orcid      ?
_publ_section_references
;
Dolomanov, O.V., Bourhis, L.J., Gildea, R.J, Howard, J.A.K. & Puschmann, H.
 (2009), J. Appl. Cryst. 42, 339-341.

Sheldrick, G.M. (2015). Acta Cryst. C71, 3-8.
;
_chemical_name_common              ?
_chemical_name_systematic          ?
_chemical_formula_moiety           '0.17(Cl95 Rb42 Sb18)'
_chemical_formula_sum              'Cl16 Rb7 Sb3'
_chemical_formula_weight           1530.74
_chemical_absolute_configuration   ?
_chemical_melting_point            ?
_chemical_oxdiff_formula           Rb7Sb3Cl16
loop_
  _atom_type_symbol
  _atom_type_description
  _atom_type_scat_dispersion_real
  _atom_type_scat_dispersion_imag
  _atom_type_scat_source
 'Cl' 'Cl' 0.1484 0.1585 'International Tables Vol C Tables 4.2.6.8 and 6.1.1.4'
 'Rb' 'Rb' -0.9393 2.9676
 'International Tables Vol C Tables 4.2.6.8 and 6.1.1.4'
 'Sb' 'Sb' -0.5866 1.5461
 'International Tables Vol C Tables 4.2.6.8 and 6.1.1.4'

_shelx_space_group_comment
;
The symmetry employed for this shelxl refinement is uniquely defined
by the following loop, which should always be used as a source of
symmetry information in preference to the above space-group names.
They are only intended as comments.
;
_space_group_crystal_system        'hexagonal'
_space_group_IT_number             189
_space_group_name_H-M_alt          'P -6 2 m'
_space_group_name_Hall             'P -6 -2'
loop_
  _space_group_symop_operation_xyz
 'x, y, z'
 '-y, x-y, z'
 '-x+y, -x, z'
 'x, y, -z'
 '-y, x-y, -z'
 '-x+y, -x, -z'
 'y, x, -z'
 'x-y, -y, -z'
 '-x, -x+y, -z'
 'y, x, z'
 'x-y, -y, z'
 '-x, -x+y, z'

_cell_length_a                     12.8570(2)
_cell_length_b                     12.8570(2)
_cell_length_c                     34.1574(5)
_cell_angle_alpha                  90
_cell_angle_beta                   90
_cell_angle_gamma                  120
_cell_volume                       4889.84(17)
_cell_formula_units_Z              6
_cell_measurement_reflns_used      37494
_cell_measurement_temperature      293(2)
_cell_measurement_theta_max        43.2450
_cell_measurement_theta_min        2.3490
_shelx_estimated_absorpt_T_max     ?
_shelx_estimated_absorpt_T_min     ?
_exptl_absorpt_coefficient_mu      14.161
_exptl_absorpt_correction_T_max    1.00000
_exptl_absorpt_correction_T_min    0.54599
_exptl_absorpt_correction_type     multi-scan
_exptl_absorpt_process_details
;
CrysAlisPro 1.171.40.45a (Rigaku Oxford Diffraction, 2019)
Empirical absorption correction using spherical harmonics,
 implemented in SCALE3 ABSPACK scaling algorithm.
;
_exptl_absorpt_special_details     ?
_exptl_crystal_colour              'clear colourless'
_exptl_crystal_colour_lustre       clear
_exptl_crystal_colour_primary      colourless
_exptl_crystal_density_diffrn      3.119
_exptl_crystal_density_meas        ?
_exptl_crystal_density_method      ?
_exptl_crystal_description         plate
_exptl_crystal_F_000               4104
_exptl_crystal_recrystallization_method  'Solvothermally crystallized from HCl.'
_exptl_crystal_size_max            0.201
_exptl_crystal_size_mid            0.168
_exptl_crystal_size_min            0.084
_exptl_transmission_factor_max     ?
_exptl_transmission_factor_min     ?
_diffrn_reflns_av_R_equivalents    0.1172
_diffrn_reflns_av_unetI/netI       0.0220
_diffrn_reflns_Laue_measured_fraction_full  0.999
_diffrn_reflns_Laue_measured_fraction_max  0.999
_diffrn_reflns_limit_h_max         18
_diffrn_reflns_limit_h_min         -18
_diffrn_reflns_limit_k_max         18
_diffrn_reflns_limit_k_min         -18
_diffrn_reflns_limit_l_max         48
_diffrn_reflns_limit_l_min         -48
_diffrn_reflns_number              251406
_diffrn_reflns_point_group_measured_fraction_full  0.999
_diffrn_reflns_point_group_measured_fraction_max  1.000
_diffrn_reflns_theta_full          25.242
_diffrn_reflns_theta_max           30.497
_diffrn_reflns_theta_min           1.789
_diffrn_ambient_temperature        293(2)
_diffrn_detector                   'CCD plate'
_diffrn_detector_area_resol_mean   ?
_diffrn_measured_fraction_theta_full  0.999
_diffrn_measured_fraction_theta_max  0.999
_diffrn_measurement_details
;
List of Runs (angles in degrees, time in seconds):

  # Type    Start    End  Width  t~exp~   \w     \q     \k     \f   Frames
--------------------------------------------------------------------------
  1  \f   -349.73   9.97   0.30    9.00  -6.44 -13.99 -31.50    --  1199
  2  \w    -77.37  32.13   0.30    9.00    --  -46.75  75.69  81.85  365
  3  \w    -97.69   6.11   0.30    9.00    --  -13.99 -59.25-123.92  346
  4  \w    -67.86  24.84   0.30    9.00    --  -58.80  39.33 -22.31  309
  5  \w    -86.51  24.49   0.30    9.00    --  -59.08  70.07-154.38  370
  6  \w    -97.69   6.11   0.30    9.00    --  -13.99 -59.25  92.08  346
  7  \w    -97.69   6.11   0.30    9.00    --  -13.99 -59.25  20.08  346
  8  \f    -10.27 349.73   0.30    9.00  69.76 -13.99  31.50    --  1200
;
_diffrn_measurement_device         'abstract diffractometer'
_diffrn_measurement_device_type   
 'Saxi-CrysAlisPro-abstract goniometer imported SAXI images'
_diffrn_measurement_method         '\w and \f scans'
_diffrn_orient_matrix_type        
 'CrysAlisPro convention (1999,Acta A55,543-557)'
_diffrn_orient_matrix_UB_11        -0.0008569000
_diffrn_orient_matrix_UB_12        -0.0518195000
_diffrn_orient_matrix_UB_13        -0.0075487000
_diffrn_orient_matrix_UB_21        -0.0023566000
_diffrn_orient_matrix_UB_22        0.0188847000
_diffrn_orient_matrix_UB_23        -0.0193280000
_diffrn_orient_matrix_UB_31        0.0636526000
_diffrn_orient_matrix_UB_32        0.0318507000
_diffrn_orient_matrix_UB_33        -0.0008266000
_diffrn_radiation_monochromator    graphite
_diffrn_radiation_probe            x-ray
_diffrn_radiation_type             MoK\a
_diffrn_radiation_wavelength       0.71073
_diffrn_source                     'fine-focus sealed X-ray tube'
_diffrn_source_type                'Enhance (Mo) X-ray Source'
_reflns_Friedel_coverage           0.790
_reflns_Friedel_fraction_full      1.000
_reflns_Friedel_fraction_max       1.000
_reflns_number_gt                  5178
_reflns_number_total               5426
_reflns_odcompleteness_completeness  98.26
_reflns_odcompleteness_iscentric   1
_reflns_odcompleteness_theta       55.62
_reflns_special_details
;
 Reflections were merged by SHELXL according to the crystal
 class for the calculation of statistics and refinement.
 
 _reflns_Friedel_fraction is defined as the number of unique
 Friedel pairs measured divided by the number that would be
 possible theoretically, ignoring centric projections and
 systematic absences. Completness statistics refer to single and
 composite reflections containing twin component 1 only.
;
_reflns_threshold_expression       'I > 2\s(I)'
_computing_cell_refinement         'CrysAlisPro 1.171.40.45a (Rigaku OD, 2019)'
_computing_data_collection         'CrysAlisPro 1.171.40.45a (Rigaku OD, 2019)'
_computing_data_reduction          'CrysAlisPro 1.171.40.45a (Rigaku OD, 2019)'
_computing_molecular_graphics      'Olex2 (Dolomanov et al., 2009)'
_computing_publication_material    'Olex2 (Dolomanov et al., 2009)'
_computing_structure_refinement    'ShelXL (Sheldrick, 2015)'
_computing_structure_solution      'ShelXT (Sheldrick, 2015)'
_refine_diff_density_max           3.967
_refine_diff_density_min           -3.597
_refine_diff_density_rms           0.414
_refine_ls_abs_structure_details
;
 Refined as an inversion twin.
;
_refine_ls_abs_structure_Flack     0.50(4)
_refine_ls_extinction_coef         .
_refine_ls_extinction_method       none
_refine_ls_goodness_of_fit_ref     1.109
_refine_ls_hydrogen_treatment      undef
_refine_ls_matrix_type             full
_refine_ls_number_parameters       208
_refine_ls_number_reflns           5426
_refine_ls_number_restraints       0
_refine_ls_R_factor_all            0.0825
_refine_ls_R_factor_gt             0.0802
_refine_ls_restrained_S_all        1.109
_refine_ls_shift/su_max            0.001
_refine_ls_shift/su_mean           0.000
_refine_ls_structure_factor_coef   Fsqd
_refine_ls_weighting_details      
 'w=1/[\s^2^(Fo^2^)+(0.1214P)^2^+132.1359P] where P=(Fo^2^+2Fc^2^)/3'
_refine_ls_weighting_scheme        calc
_refine_ls_wR_factor_gt            0.2347
_refine_ls_wR_factor_ref           0.2370
_refine_special_details
;
 Refined as a 2-component inversion twin.
;
_olex2_refinement_description
;
1. Twinned data refinement
 Scales: 0.50(4)
 0.50(4)
2. Others
 Fixed Sof: Rb8(0.16667) Rb9(0.33333) Rb10(0.33333) Rb11(0.16667)
 Rb12(0.08333) Rb13(0.16667) Cl10(0.16667) Cl11(0.16667) Cl12(0.33333)
 Cl13(0.33333) Cl14(0.33333) Cl15(0.33333) Cl16(0.33333) Cl17(0.16667)
 Cl18(0.16667) Cl19(0.08333)
;
_atom_sites_solution_hydrogens     .
_atom_sites_solution_primary       ?
_atom_sites_solution_secondary     ?
loop_
  _atom_site_label
  _atom_site_type_symbol
  _atom_site_fract_x
  _atom_site_fract_y
  _atom_site_fract_z
  _atom_site_U_iso_or_equiv
  _atom_site_adp_type
  _atom_site_occupancy
  _atom_site_site_symmetry_order
  _atom_site_calc_flag
  _atom_site_refinement_flags_posn
  _atom_site_refinement_flags_adp
  _atom_site_refinement_flags_occupancy
  _atom_site_disorder_assembly
  _atom_site_disorder_group
 Sb1 Sb 0.33027(12) 1.000000 0.56634(4) 0.0147(4) Uani 1 2 d S T P . .
 Sb2 Sb 0.000000 0.67428(10) 0.75001(6) 0.0150(3) Uani 1 2 d S T P . .
 Sb3 Sb 0.333333 0.666667 0.93309(5) 0.0120(4) Uani 1 3 d S T P . .
 Sb4 Sb 0.000000 1.000000 0.93373(6) 0.0127(5) Uani 1 6 d S T P . .
 Rb1 Rb 0.7196(2) 1.000000 0.500000 0.0155(5) Uani 1 4 d S T P . .
 Rb2 Rb 0.333333 0.666667 0.500000 0.0161(8) Uani 1 6 d S T P . .
 Rb3 Rb -0.333333 0.333333 0.63253(8) 0.0169(6) Uani 1 3 d S T P . .
 Rb4 Rb 0.000000 0.71150(19) 0.63175(6) 0.0195(5) Uani 1 2 d S T P . .
 Rb5 Rb -0.333333 0.333333 0.78005(9) 0.0341(9) Uani 1 3 d S T P . .
 Rb6 Rb -0.3349(2) 0.6651(2) 0.71555(13) 0.0395(9) Uani 1 2 d S T P . .
 Rb7 Rb 0.000000 1.000000 0.79134(12) 0.0265(9) Uani 1 6 d S T P . .
 Rb8 Rb 0.000000 0.6187(5) 0.86727(17) 0.0150(11) Uani 0.3333 2 d S T P . .
 Rb9 Rb 0.0475(4) 0.7082(5) 0.86882(13) 0.0160(8) Uani 0.3333 1 d . . . . .
 Rb10 Rb 0.3339(2) 1.000000 0.86748(10) 0.0130(6) Uani 0.6667 2 d S T P . .
 Rb11 Rb 0.3312(3) 1.000000 1.000000 0.0124(9) Uani 0.6667 4 d S T P . .
 Rb12 Rb 0.6175(6) 1.000000 1.000000 0.0146(15) Uani 0.3333 4 d S T P . .
 Rb13 Rb 0.7184(6) 1.0551(5) 1.000000 0.0147(11) Uani 0.3333 2 d S T P . .
 Cl1 Cl 0.4735(9) 1.000000 0.500000 0.070(5) Uani 1 4 d S T P . .
 Cl2 Cl 0.1890(9) 1.000000 0.500000 0.095(8) Uani 1 4 d S T P . .
 Cl3 Cl 0.2079(4) 0.7616(4) 0.56662(8) 0.0169(7) Uani 1 1 d . . . . .
 Cl4 Cl 0.4546(7) 1.000000 0.6228(3) 0.0406(18) Uani 1 2 d S T P . .
 Cl5 Cl 0.1912(7) 1.000000 0.6164(3) 0.054(3) Uani 1 2 d S T P . .
 Cl6 Cl 0.000000 0.8423(6) 0.71306(16) 0.040(2) Uani 1 2 d S T P . .
 Cl7 Cl -0.1765(5) 0.5212(5) 0.70112(11) 0.0316(10) Uani 1 1 d . . . . .
 Cl8 Cl 0.000000 0.4942(7) 0.7918(3) 0.098(5) Uani 1 2 d S T P . .
 Cl9 Cl 0.1651(8) 0.8342(7) 0.7949(2) 0.071(3) Uani 1 1 d . . . . .
 Cl10 Cl 0.000000 0.8745(14) 0.8805(7) 0.032(4) Uani 0.3333 2 d S T P . .
 Cl11 Cl 0.1467(14) 1.000000 0.8823(6) 0.026(3) Uani 0.3333 2 d S T P . .
 Cl12 Cl 0.1112(10) 0.8736(9) 0.9333(3) 0.0135(17) Uani 0.3333 1 d . . . . .
 Cl13 Cl 0.2078(10) 0.7825(10) 0.9329(3) 0.0140(17) Uani 0.3333 1 d . . . . .
 Cl14 Cl 0.3353(11) 0.8128(18) 0.8854(7) 0.054(6) Uani 0.3333 1 d . . . . .
 Cl15 Cl 0.4522(17) 0.7899(16) 0.8771(6) 0.045(4) Uani 0.3333 1 d . . . . .
 Cl16 Cl 0.4537(10) 0.9028(9) 0.9344(3) 0.0150(18) Uani 0.3333 1 d . . . . .
 Cl17 Cl 0.6599(19) 1.1883(19) 1.0105(5) 0.015(4) Uiso 0.1667 1 d . . . . .
 Cl18 Cl 0.522(2) 1.189(2) 0.9915(7) 0.027(6) Uiso 0.1667 1 d . . . . .
 Cl19 Cl 0.149(3) 1.000000 1.000000 0.048(8) Uiso 0.3333 4 d S T P . .

loop_
  _atom_site_aniso_label
  _atom_site_aniso_U_11
  _atom_site_aniso_U_22
  _atom_site_aniso_U_33
  _atom_site_aniso_U_23
  _atom_site_aniso_U_13
  _atom_site_aniso_U_12
 Sb1 0.0180(6) 0.0169(7) 0.0088(6) 0.000 0.0002(4) 0.0085(4)
 Sb2 0.0183(6) 0.0158(4) 0.0117(5) -0.0001(4) 0.000 0.0091(3)
 Sb3 0.0115(5) 0.0115(5) 0.0129(8) 0.000 0.000 0.0057(3)
 Sb4 0.0138(7) 0.0138(7) 0.0104(9) 0.000 0.000 0.0069(3)
 Rb1 0.0196(10) 0.0178(13) 0.0084(10) 0.000 0.000 0.0089(7)
 Rb2 0.0231(12) 0.0231(12) 0.0020(12) 0.000 0.000 0.0116(6)
 Rb3 0.0214(8) 0.0214(8) 0.0081(10) 0.000 0.000 0.0107(4)
 Rb4 0.0197(10) 0.0276(9) 0.0085(8) -0.0002(7) 0.000 0.0098(5)
 Rb5 0.0445(13) 0.0445(13) 0.0133(11) 0.000 0.000 0.0222(7)
 Rb6 0.0237(10) 0.0237(10) 0.075(3) -0.0040(11) -0.0040(11) 0.0144(11)
 Rb7 0.0323(13) 0.0323(13) 0.0149(14) 0.000 0.000 0.0161(7)
 Rb8 0.014(3) 0.019(2) 0.011(2) -0.0009(18) 0.000 0.0071(13)
 Rb9 0.0171(17) 0.023(2) 0.0154(18) 0.0033(17) 0.0028(15) 0.0152(18)
 Rb10 0.0139(11) 0.0126(13) 0.0121(14) 0.000 -0.0012(8) 0.0063(6)
 Rb11 0.0085(13) 0.0096(17) 0.020(2) 0.000 0.000 0.0048(8)
 Rb12 0.008(2) 0.005(3) 0.030(4) 0.000 0.000 0.0024(15)
 Rb13 0.010(2) 0.012(3) 0.023(3) 0.000 0.000 0.006(2)
 Cl1 0.027(4) 0.037(6) 0.150(17) 0.000 0.000 0.018(3)
 Cl2 0.020(4) 0.012(4) 0.25(3) 0.000 0.000 0.006(2)
 Cl3 0.0254(18) 0.0223(18) 0.0058(11) 0.0009(12) 0.0012(12) 0.0139(16)
 Cl4 0.038(3) 0.037(4) 0.047(4) 0.000 -0.015(3) 0.018(2)
 Cl5 0.037(3) 0.022(3) 0.097(7) 0.000 0.042(4) 0.0108(15)
 Cl6 0.093(6) 0.039(2) 0.0067(19) 0.0005(17) 0.000 0.047(3)
 Cl7 0.032(2) 0.030(2) 0.0094(13) -0.0044(15) 0.0024(16) -0.0024(18)
 Cl8 0.207(17) 0.057(4) 0.080(7) 0.018(4) 0.000 0.104(8)
 Cl9 0.056(4) 0.046(4) 0.058(4) -0.019(3) -0.031(4) -0.014(3)
 Cl10 0.036(10) 0.021(6) 0.045(11) -0.003(6) 0.000 0.018(5)
 Cl11 0.020(5) 0.030(9) 0.031(8) 0.000 0.007(6) 0.015(4)
 Cl12 0.011(4) 0.008(4) 0.021(4) 0.002(3) 0.001(3) 0.005(3)
 Cl13 0.012(4) 0.010(4) 0.025(4) -0.001(4) -0.001(4) 0.009(3)
 Cl14 0.006(5) 0.046(10) 0.100(16) 0.025(10) -0.010(6) 0.007(6)
 Cl15 0.038(9) 0.028(7) 0.072(12) 0.021(8) 0.020(9) 0.017(7)
 Cl16 0.013(4) 0.007(4) 0.025(5) 0.001(3) 0.000(4) 0.005(4)

_geom_special_details
;
 All esds (except the esd in the dihedral angle between two l.s. planes)
 are estimated using the full covariance matrix.  The cell esds are taken
 into account individually in the estimation of esds in distances, angles
 and torsion angles; correlations between esds in cell parameters are only
 used when they are defined by crystal symmetry.  An approximate (isotropic)
 treatment of cell esds is used for estimating esds involving l.s. planes.
;
loop_
  _geom_bond_atom_site_label_1
  _geom_bond_atom_site_label_2
  _geom_bond_distance
  _geom_bond_site_symmetry_2
  _geom_bond_publ_flag
 Sb1 Cl3 2.655(4) 11_675 ?
 Sb1 Cl3 2.655(4) . ?
 Sb1 Cl4 2.506(8) . ?
 Sb1 Cl5 2.474(8) . ?
 Sb2 Rb4 4.068(3) . ?
 Sb2 Rb8 4.068(6) . ?
 Sb2 Rb9 4.094(5) . ?
 Sb2 Rb9 4.094(5) 12 ?
 Sb2 Cl6 2.503(7) . ?
 Sb2 Cl7 2.710(5) 12 ?
 Sb2 Cl7 2.710(5) . ?
 Sb2 Cl8 2.721(9) . ?
 Sb2 Cl9 2.593(7) . ?
 Sb2 Cl9 2.593(7) 12 ?
 Sb3 Cl14 2.477(19) 3_565 ?
 Sb3 Cl14 2.477(19) . ?
 Sb3 Cl14 2.477(19) 2_665 ?
 Sb3 Cl15 2.466(18) 2_665 ?
 Sb3 Cl15 2.466(18) 3_565 ?
 Sb3 Cl15 2.466(18) . ?
 Sb3 Cl16 2.630(10) 2_665 ?
 Sb3 Cl16 2.630(10) . ?
 Sb3 Cl16 2.630(10) 3_565 ?
 Sb3 Cl17 2.65(2) 7_457 ?
 Sb3 Cl17 2.65(2) 8_677 ?
 Sb3 Cl17 2.65(2) 9_657 ?
 Sb4 Cl10 2.43(2) . ?
 Sb4 Cl10 2.43(2) 3_465 ?
 Sb4 Cl10 2.43(2) 2_675 ?
 Sb4 Cl11 2.578(18) 2_675 ?
 Sb4 Cl11 2.579(18) . ?
 Sb4 Cl11 2.578(18) 3_465 ?
 Sb4 Cl12 2.648(10) 10_465 ?
 Sb4 Cl12 2.648(10) 3_465 ?
 Sb4 Cl12 2.648(10) 11_675 ?
 Sb4 Cl12 2.648(10) . ?
 Sb4 Cl12 2.648(10) 2_675 ?
 Sb4 Cl12 2.648(10) 12 ?
 Rb1 Rb2 4.6633(18) . ?
 Rb1 Rb2 4.6633(18) 7_566 ?
 Rb1 Rb4 4.5017(19) 3_565 ?
 Rb1 Rb4 4.5017(19) 6_566 ?
 Rb1 Cl1 3.164(13) . ?
 Rb1 Cl2 3.185(3) 3_565 ?
 Rb1 Cl2 3.185(3) 2_775 ?
 Rb1 Cl3 3.342(4) 3_565 ?
 Rb1 Cl3 3.342(4) 10_565 ?
 Rb1 Cl3 3.342(4) 7_566 ?
 Rb1 Cl3 3.342(4) 6_566 ?
 Rb2 Rb3 4.527(3) 7_566 ?
 Rb2 Rb3 4.527(3) 10_565 ?
 Rb2 Cl1 3.7271(12) 2_665 ?
 Rb2 Cl1 3.7271(12) . ?
 Rb2 Cl1 3.7271(11) 3_565 ?
 Rb2 Cl3 3.352(3) 5_666 ?
 Rb2 Cl3 3.352(4) 6_566 ?
 Rb2 Cl3 3.352(3) 2_665 ?
 Rb2 Cl3 3.352(3) . ?
 Rb2 Cl3 3.352(4) 3_565 ?
 Rb2 Cl3 3.352(3) 4_556 ?
 Rb3 Rb4 4.6011(15) 3_455 ?
 Rb3 Rb4 4.6012(15) . ?
 Rb3 Cl3 3.336(4) 10_455 ?
 Rb3 Cl3 3.336(4) 12 ?
 Rb3 Cl3 3.336(4) 11_565 ?
 Rb3 Cl4 3.7716(15) 2_665 ?
 Rb3 Cl4 3.7716(15) 1_445 ?
 Rb3 Cl4 3.7716(14) 3_465 ?
 Rb3 Cl7 3.243(5) 3_455 ?
 Rb3 Cl7 3.243(5) 2_565 ?
 Rb3 Cl7 3.243(5) . ?
 Rb4 Cl3 3.285(4) . ?
 Rb4 Cl3 3.285(4) 12 ?
 Rb4 Cl4 3.316(9) 2_665 ?
 Rb4 Cl5 3.310(3) 3_465 ?
 Rb4 Cl5 3.310(3) . ?
 Rb4 Cl6 3.247(6) . ?
 Rb4 Cl7 3.346(5) . ?
 Rb4 Cl7 3.346(5) 12 ?
 Rb5 Cl7 3.507(5) 3_455 ?
 Rb5 Cl7 3.507(5) 2_565 ?
 Rb5 Cl7 3.507(5) . ?
 Rb5 Cl8 3.7340(13) . ?
 Rb5 Cl8 3.7340(13) 3_455 ?
 Rb5 Cl8 3.7340(13) 2_565 ?
 Rb5 Cl9 3.773(9) 10_455 ?
 Rb5 Cl9 3.773(9) 11_565 ?
 Rb5 Cl9 3.773(9) 12 ?
 Rb5 Cl15 3.66(2) 11_565 ?
 Rb5 Cl15 3.66(2) 10_455 ?
 Rb5 Cl15 3.66(2) 12 ?
 Rb6 Cl4 3.521(10) 3_465 ?
 Rb6 Cl5 3.858(14) 3_465 ?
 Rb6 Cl6 3.732(2) . ?
 Rb6 Cl6 3.732(2) 3_465 ?
 Rb6 Cl7 3.403(6) 10_465 ?
 Rb6 Cl7 3.403(6) . ?
 Rb6 Cl8 3.314(13) 2_565 ?
 Rb6 Cl9 3.464(9) 3_465 ?
 Rb6 Cl9 3.464(9) 12 ?
 Rb7 Cl6 3.355(7) . ?
 Rb7 Cl6 3.355(7) 3_465 ?
 Rb7 Cl6 3.355(7) 2_675 ?
 Rb7 Cl9 3.686(9) 2_675 ?
 Rb7 Cl9 3.686(9) 3_465 ?
 Rb7 Cl9 3.686(9) 11_675 ?
 Rb7 Cl10 3.45(2) 2_675 ?
 Rb7 Cl10 3.45(2) . ?
 Rb7 Cl10 3.45(2) 3_465 ?
 Rb7 Cl11 3.63(2) 3_465 ?
 Rb7 Cl11 3.63(2) . ?
 Rb7 Cl11 3.63(2) 2_675 ?
 Rb8 Rb9 0.998(8) . ?
 Rb8 Rb9 0.998(8) 12 ?
 Rb8 Cl8 3.034(14) . ?
 Rb8 Cl10 3.32(2) . ?
 Rb8 Cl13 3.313(11) 12 ?
 Rb8 Cl13 3.313(12) . ?
 Rb8 Cl14 3.268(15) 2_665 ?
 Rb8 Cl14 3.268(15) 10_455 ?
 Rb8 Cl15 2.492(18) 10_455 ?
 Rb8 Cl15 2.492(18) 2_665 ?
 Rb8 Cl16 2.943(12) 10_455 ?
 Rb8 Cl16 2.943(12) 2_665 ?
 Rb9 Rb9 1.059(10) 12 ?
 Rb9 Cl9 2.973(10) . ?
 Rb9 Cl10 2.533(19) . ?
 Rb9 Cl11 3.336(7) . ?
 Rb9 Cl12 3.307(11) 12 ?
 Rb9 Cl12 2.883(11) . ?
 Rb9 Cl13 2.826(11) . ?
 Rb9 Cl14 3.293(13) . ?
 Rb9 Cl15 2.455(19) 2_665 ?
 Rb9 Cl15 3.314(19) 10_455 ?
 Rb9 Cl16 3.286(12) 2_665 ?
 Rb10 Cl8 3.305(10) 3_565 ?
 Rb10 Cl9 3.282(7) 11_675 ?
 Rb10 Cl9 3.282(7) . ?
 Rb10 Cl11 2.458(18) . ?
 Rb10 Cl12 3.353(11) 11_675 ?
 Rb10 Cl12 3.354(11) . ?
 Rb10 Cl13 3.303(11) . ?
 Rb10 Cl13 3.303(11) 11_675 ?
 Rb10 Cl14 2.492(19) . ?
 Rb10 Cl14 2.49(2) 11_675 ?
 Rb10 Cl16 3.329(11) 11_675 ?
 Rb10 Cl16 3.329(11) . ?
 Rb11 Cl13 3.339(11) 8_677 ?
 Rb11 Cl13 3.339(11) 11_675 ?
 Rb11 Cl13 3.339(11) 4_557 ?
 Rb11 Cl16 3.323(11) 11_675 ?
 Rb11 Cl16 3.323(11) 8_677 ?
 Rb11 Cl16 3.323(11) . ?
 Rb11 Cl16 3.323(11) 4_557 ?
 Rb11 Cl18 2.46(3) 4_557 ?
 Rb11 Cl18 2.46(3) . ?
 Rb11 Cl18 2.46(3) 11_675 ?
 Rb11 Cl18 2.46(3) 8_677 ?
 Rb11 Cl19 2.35(4) . ?
 Rb12 Rb13 1.125(10) . ?
 Rb12 Rb13 1.125(10) 8_677 ?
 Rb12 Cl16 2.897(11) 8_677 ?
 Rb12 Cl16 2.897(11) . ?
 Rb12 Cl16 2.897(11) 11_675 ?
 Rb12 Cl16 2.897(11) 4_557 ?
 Rb12 Cl17 2.23(2) 8_677 ?
 Rb12 Cl17 2.23(2) . ?
 Rb12 Cl17 2.23(2) 11_675 ?
 Rb12 Cl17 2.23(2) 4_557 ?
 Rb12 Cl18 3.24(2) 11_675 ?
 Rb12 Cl18 3.24(2) . ?
 Rb13 Rb13 1.227(12) 8_677 ?
 Rb13 Cl12 2.872(10) 10_565 ?
 Rb13 Cl12 2.872(10) 7_567 ?
 Rb13 Cl13 2.858(11) 7_567 ?
 Rb13 Cl13 2.858(11) 10_565 ?
 Rb13 Cl17 3.17(2) 11_675 ?
 Rb13 Cl17 3.17(2) 8_677 ?
 Rb13 Cl17 2.22(2) . ?
 Rb13 Cl17 2.22(2) 4_557 ?
 Rb13 Cl18 3.17(2) 5_777 ?
 Rb13 Cl18 3.17(2) 2_775 ?
 Cl10 Cl11 1.767(13) 3_465 ?
 Cl10 Cl11 1.767(13) . ?
 Cl10 Cl12 2.31(2) . ?
 Cl10 Cl12 2.31(2) 12 ?
 Cl11 Cl12 2.270(18) 11_675 ?
 Cl11 Cl12 2.270(18) . ?
 Cl12 Cl12 2.48(2) 12 ?
 Cl12 Cl13 2.090(15) . ?
 Cl13 Cl14 2.20(2) . ?
 Cl13 Cl15 2.46(2) 2_665 ?
 Cl13 Cl17 2.43(2) 7_457 ?
 Cl14 Cl15 1.82(2) 2_665 ?
 Cl14 Cl15 1.69(2) . ?
 Cl14 Cl16 2.17(2) . ?
 Cl15 Cl16 2.43(2) . ?
 Cl16 Cl16 2.16(2) 11_675 ?
 Cl16 Cl17 2.29(2) 8_677 ?
 Cl16 Cl18 2.41(3) 11_675 ?
 Cl17 Cl17 0.72(4) 4_557 ?
 Cl17 Cl18 1.78(3) 4_557 ?
 Cl17 Cl18 2.01(3) 2_775 ?
 Cl17 Cl18 1.89(3) . ?
 Cl17 Cl18 1.90(3) 5_777 ?
 Cl18 Cl18 0.58(4) 4_557 ?

loop_
  _geom_angle_atom_site_label_1
  _geom_angle_atom_site_label_2
  _geom_angle_atom_site_label_3
  _geom_angle
  _geom_angle_site_symmetry_1
  _geom_angle_site_symmetry_3
  _geom_angle_publ_flag
 Cl3 Sb1 Cl3 178.19(19) 11_675 . ?
 Cl4 Sb1 Cl3 90.40(8) . 11_675 ?
 Cl4 Sb1 Cl3 90.40(8) . . ?
 Cl5 Sb1 Cl3 89.22(8) . . ?
 Cl5 Sb1 Cl3 89.22(8) . 11_675 ?
 Cl5 Sb1 Cl4 85.9(4) . . ?
 Rb4 Sb2 Rb8 176.65(11) . . ?
 Rb4 Sb2 Rb9 168.66(8) . . ?
 Rb4 Sb2 Rb9 168.66(8) . 12 ?
 Rb8 Sb2 Rb9 14.04(11) . 12 ?
 Rb8 Sb2 Rb9 14.04(11) . . ?
 Rb9 Sb2 Rb9 14.86(14) 12 . ?
 Cl6 Sb2 Rb4 52.95(15) . . ?
 Cl6 Sb2 Rb8 130.40(17) . . ?
 Cl6 Sb2 Rb9 118.20(16) . 12 ?
 Cl6 Sb2 Rb9 118.20(16) . . ?
 Cl6 Sb2 Cl7 87.41(16) . . ?
 Cl6 Sb2 Cl7 87.41(16) . 12 ?
 Cl6 Sb2 Cl8 178.6(3) . . ?
 Cl6 Sb2 Cl9 88.1(2) . . ?
 Cl6 Sb2 Cl9 88.1(2) . 12 ?
 Cl7 Sb2 Rb4 54.85(10) . . ?
 Cl7 Sb2 Rb4 54.85(10) 12 . ?
 Cl7 Sb2 Rb8 123.55(11) . . ?
 Cl7 Sb2 Rb8 123.55(11) 12 . ?
 Cl7 Sb2 Rb9 121.78(12) 12 . ?
 Cl7 Sb2 Rb9 135.58(12) 12 12 ?
 Cl7 Sb2 Rb9 135.58(13) . . ?
 Cl7 Sb2 Rb9 121.78(12) . 12 ?
 Cl7 Sb2 Cl7 92.9(2) . 12 ?
 Cl7 Sb2 Cl8 93.5(2) 12 . ?
 Cl7 Sb2 Cl8 93.5(2) . . ?
 Cl8 Sb2 Rb4 128.4(3) . . ?
 Cl8 Sb2 Rb8 48.2(3) . . ?
 Cl8 Sb2 Rb9 60.4(3) . . ?
 Cl8 Sb2 Rb9 60.4(3) . 12 ?
 Cl9 Sb2 Rb4 122.8(2) . . ?
 Cl9 Sb2 Rb4 122.82(19) 12 . ?
 Cl9 Sb2 Rb8 59.0(2) 12 . ?
 Cl9 Sb2 Rb8 59.0(2) . . ?
 Cl9 Sb2 Rb9 46.4(2) 12 12 ?
 Cl9 Sb2 Rb9 59.6(2) 12 . ?
 Cl9 Sb2 Rb9 46.4(2) . . ?
 Cl9 Sb2 Rb9 59.6(2) . 12 ?
 Cl9 Sb2 Cl7 175.3(2) 12 12 ?
 Cl9 Sb2 Cl7 88.2(2) . 12 ?
 Cl9 Sb2 Cl7 175.3(2) . . ?
 Cl9 Sb2 Cl7 88.2(2) 12 . ?
 Cl9 Sb2 Cl8 90.9(3) . . ?
 Cl9 Sb2 Cl8 90.9(3) 12 . ?
 Cl9 Sb2 Cl9 90.3(4) . 12 ?
 Cl14 Sb3 Cl14 81.5(9) 2_665 3_565 ?
 Cl14 Sb3 Cl14 81.5(9) . 2_665 ?
 Cl14 Sb3 Cl14 81.5(9) . 3_565 ?
 Cl14 Sb3 Cl16 90.6(4) . 2_665 ?
 Cl14 Sb3 Cl16 90.6(4) 3_565 . ?
 Cl14 Sb3 Cl16 90.6(4) 2_665 3_565 ?
 Cl14 Sb3 Cl16 50.1(5) 2_665 2_665 ?
 Cl14 Sb3 Cl16 131.5(6) . 3_565 ?
 Cl14 Sb3 Cl16 131.5(6) 3_565 2_665 ?
 Cl14 Sb3 Cl16 50.1(5) 3_565 3_565 ?
 Cl14 Sb3 Cl16 131.5(5) 2_665 . ?
 Cl14 Sb3 Cl16 50.1(5) . . ?
 Cl14 Sb3 Cl17 104.1(7) . 7_457 ?
 Cl14 Sb3 Cl17 174.1(7) 2_665 8_677 ?
 Cl14 Sb3 Cl17 174.1(7) . 9_657 ?
 Cl14 Sb3 Cl17 101.2(7) 2_665 7_457 ?
 Cl14 Sb3 Cl17 104.1(7) 3_565 8_677 ?
 Cl14 Sb3 Cl17 174.1(7) 3_565 7_457 ?
 Cl14 Sb3 Cl17 104.1(7) 2_665 9_657 ?
 Cl14 Sb3 Cl17 101.2(7) . 8_677 ?
 Cl14 Sb3 Cl17 101.2(7) 3_565 9_657 ?
 Cl15 Sb3 Cl14 40.1(6) 2_665 2_665 ?
 Cl15 Sb3 Cl14 43.1(5) . 3_565 ?
 Cl15 Sb3 Cl14 88.0(8) 3_565 . ?
 Cl15 Sb3 Cl14 88.0(8) . 2_665 ?
 Cl15 Sb3 Cl14 43.1(5) 2_665 . ?
 Cl15 Sb3 Cl14 43.1(5) 3_565 2_665 ?
 Cl15 Sb3 Cl14 40.1(6) 3_565 3_565 ?
 Cl15 Sb3 Cl14 88.0(8) 2_665 3_565 ?
 Cl15 Sb3 Cl14 40.1(6) . . ?
 Cl15 Sb3 Cl15 66.3(8) . 3_565 ?
 Cl15 Sb3 Cl15 66.3(8) 2_665 3_565 ?
 Cl15 Sb3 Cl15 66.3(8) 2_665 . ?
 Cl15 Sb3 Cl16 123.1(5) 3_565 . ?
 Cl15 Sb3 Cl16 123.1(5) . 2_665 ?
 Cl15 Sb3 Cl16 56.9(5) 2_665 2_665 ?
 Cl15 Sb3 Cl16 92.3(5) 3_565 2_665 ?
 Cl15 Sb3 Cl16 92.3(5) 2_665 . ?
 Cl15 Sb3 Cl16 92.3(5) . 3_565 ?
 Cl15 Sb3 Cl16 56.9(5) . . ?
 Cl15 Sb3 Cl16 56.9(5) 3_565 3_565 ?
 Cl15 Sb3 Cl16 123.1(5) 2_665 3_565 ?
 Cl15 Sb3 Cl17 140.9(6) 2_665 8_677 ?
 Cl15 Sb3 Cl17 141.7(6) 3_565 8_677 ?
 Cl15 Sb3 Cl17 141.7(6) 2_665 9_657 ?
 Cl15 Sb3 Cl17 140.9(6) . 9_657 ?
 Cl15 Sb3 Cl17 97.4(7) 2_665 7_457 ?
 Cl15 Sb3 Cl17 97.4(7) . 8_677 ?
 Cl15 Sb3 Cl17 141.7(6) . 7_457 ?
 Cl15 Sb3 Cl17 140.9(6) 3_565 7_457 ?
 Cl15 Sb3 Cl17 97.4(7) 3_565 9_657 ?
 Cl16 Sb3 Cl16 119.973(14) 2_665 . ?
 Cl16 Sb3 Cl16 119.973(19) 2_665 3_565 ?
 Cl16 Sb3 Cl16 119.97(2) . 3_565 ?
 Cl16 Sb3 Cl17 124.4(5) 2_665 8_677 ?
 Cl16 Sb3 Cl17 91.4(5) 3_565 8_677 ?
 Cl16 Sb3 Cl17 51.4(5) 3_565 9_657 ?
 Cl16 Sb3 Cl17 51.4(5) . 8_677 ?
 Cl16 Sb3 Cl17 124.4(5) . 9_657 ?
 Cl16 Sb3 Cl17 124.3(5) 3_565 7_457 ?
 Cl16 Sb3 Cl17 91.4(5) . 7_457 ?
 Cl16 Sb3 Cl17 51.4(5) 2_665 7_457 ?
 Cl16 Sb3 Cl17 91.4(5) 2_665 9_657 ?
 Cl17 Sb3 Cl17 73.1(7) 7_457 8_677 ?
 Cl17 Sb3 Cl17 73.1(7) 7_457 9_657 ?
 Cl17 Sb3 Cl17 73.1(7) 8_677 9_657 ?
 Cl10 Sb4 Cl10 70.1(8) 3_465 2_675 ?
 Cl10 Sb4 Cl10 70.1(8) . 2_675 ?
 Cl10 Sb4 Cl10 70.1(8) . 3_465 ?
 Cl10 Sb4 Cl11 88.6(6) 2_675 3_465 ?
 Cl10 Sb4 Cl11 41.2(2) . . ?
 Cl10 Sb4 Cl11 41.2(2) 2_675 . ?
 Cl10 Sb4 Cl11 88.6(6) . 2_675 ?
 Cl10 Sb4 Cl11 88.6(6) 3_465 . ?
 Cl10 Sb4 Cl11 41.2(2) . 3_465 ?
 Cl10 Sb4 Cl11 41.2(2) 3_465 3_465 ?
 Cl10 Sb4 Cl11 41.2(2) 2_675 2_675 ?
 Cl10 Sb4 Cl11 41.2(2) 3_465 2_675 ?
 Cl10 Sb4 Cl12 53.8(5) 3_465 10_465 ?
 Cl10 Sb4 Cl12 123.9(4) . 10_465 ?
 Cl10 Sb4 Cl12 91.2(2) 3_465 12 ?
 Cl10 Sb4 Cl12 91.2(2) 2_675 10_465 ?
 Cl10 Sb4 Cl12 53.8(5) 2_675 11_675 ?
 Cl10 Sb4 Cl12 53.8(5) . . ?
 Cl10 Sb4 Cl12 91.2(2) . 3_465 ?
 Cl10 Sb4 Cl12 123.9(4) 3_465 . ?
 Cl10 Sb4 Cl12 123.9(5) 3_465 11_675 ?
 Cl10 Sb4 Cl12 91.2(2) 2_675 . ?
 Cl10 Sb4 Cl12 53.8(5) . 12 ?
 Cl10 Sb4 Cl12 123.9(5) . 2_675 ?
 Cl10 Sb4 Cl12 123.9(4) 2_675 12 ?
 Cl10 Sb4 Cl12 91.2(2) 3_465 2_675 ?
 Cl10 Sb4 Cl12 53.8(5) 3_465 3_465 ?
 Cl10 Sb4 Cl12 123.9(4) 2_675 3_465 ?
 Cl10 Sb4 Cl12 91.2(2) . 11_675 ?
 Cl10 Sb4 Cl12 53.8(5) 2_675 2_675 ?
 Cl11 Sb4 Cl11 78.6(7) 3_465 . ?
 Cl11 Sb4 Cl11 78.6(7) 3_465 2_675 ?
 Cl11 Sb4 Cl11 78.6(7) 2_675 . ?
 Cl11 Sb4 Cl12 130.0(4) 3_465 2_675 ?
 Cl11 Sb4 Cl12 51.5(4) 2_675 10_465 ?
 Cl11 Sb4 Cl12 51.5(4) 2_675 2_675 ?
 Cl11 Sb4 Cl12 88.3(2) . 12 ?
 Cl11 Sb4 Cl12 88.3(2) 3_465 . ?
 Cl11 Sb4 Cl12 88.3(2) 2_675 3_465 ?
 Cl11 Sb4 Cl12 130.0(4) . 10_465 ?
 Cl11 Sb4 Cl12 130.0(4) 2_675 . ?
 Cl11 Sb4 Cl12 88.3(2) 3_465 10_465 ?
 Cl11 Sb4 Cl12 130.0(4) 2_675 12 ?
 Cl11 Sb4 Cl12 88.3(2) . 2_675 ?
 Cl11 Sb4 Cl12 51.5(4) . . ?
 Cl11 Sb4 Cl12 130.0(4) 3_465 11_675 ?
 Cl11 Sb4 Cl12 51.5(4) 3_465 3_465 ?
 Cl11 Sb4 Cl12 88.3(2) 2_675 11_675 ?
 Cl11 Sb4 Cl12 130.0(4) . 3_465 ?
 Cl11 Sb4 Cl12 51.5(4) . 11_675 ?
 Cl11 Sb4 Cl12 51.5(4) 3_465 12 ?
 Cl12 Sb4 Cl12 55.8(5) . 12 ?
 Cl12 Sb4 Cl12 55.8(5) 10_465 3_465 ?
 Cl12 Sb4 Cl12 64.2(5) 12 3_465 ?
 Cl12 Sb4 Cl12 119.996(5) 11_675 12 ?
 Cl12 Sb4 Cl12 119.996(5) 2_675 3_465 ?
 Cl12 Sb4 Cl12 64.2(5) 10_465 2_675 ?
 Cl12 Sb4 Cl12 55.8(5) 2_675 11_675 ?
 Cl12 Sb4 Cl12 175.7(5) 10_465 . ?
 Cl12 Sb4 Cl12 119.998(8) . 3_465 ?
 Cl12 Sb4 Cl12 119.999(9) . 2_675 ?
 Cl12 Sb4 Cl12 175.7(5) 11_675 3_465 ?
 Cl12 Sb4 Cl12 119.999(9) 10_465 11_675 ?
 Cl12 Sb4 Cl12 119.999(9) 10_465 12 ?
 Cl12 Sb4 Cl12 64.2(5) . 11_675 ?
 Cl12 Sb4 Cl12 175.7(5) 2_675 12 ?
 Rb2 Rb1 Rb2 105.48(6) 7_566 . ?
 Rb4 Rb1 Rb2 89.20(3) 6_566 . ?
 Rb4 Rb1 Rb2 89.20(3) 3_565 7_566 ?
 Rb4 Rb1 Rb2 89.20(3) 3_565 . ?
 Rb4 Rb1 Rb2 89.20(3) 6_566 7_566 ?
 Rb4 Rb1 Rb4 177.35(9) 6_566 3_565 ?
 Cl1 Rb1 Rb2 52.74(3) . . ?
 Cl1 Rb1 Rb2 52.74(3) . 7_566 ?
 Cl1 Rb1 Rb4 88.68(5) . 6_566 ?
 Cl1 Rb1 Rb4 88.68(5) . 3_565 ?
 Cl1 Rb1 Cl2 138.6(2) . 2_775 ?
 Cl1 Rb1 Cl2 138.6(2) . 3_565 ?
 Cl1 Rb1 Cl3 76.22(8) . 7_566 ?
 Cl1 Rb1 Cl3 76.22(8) . 10_565 ?
 Cl1 Rb1 Cl3 76.22(9) . 6_566 ?
 Cl1 Rb1 Cl3 76.22(9) . 3_565 ?
 Cl2 Rb1 Rb2 85.9(2) 2_775 7_566 ?
 Cl2 Rb1 Rb2 85.9(2) 3_565 . ?
 Cl2 Rb1 Rb2 168.6(2) 3_565 7_566 ?
 Cl2 Rb1 Rb2 168.6(2) 2_775 . ?
 Cl2 Rb1 Rb4 90.99(3) 3_565 6_566 ?
 Cl2 Rb1 Rb4 90.99(3) 2_775 3_565 ?
 Cl2 Rb1 Rb4 90.99(3) 2_775 6_566 ?
 Cl2 Rb1 Rb4 90.99(3) 3_565 3_565 ?
 Cl2 Rb1 Cl2 82.7(4) 2_775 3_565 ?
 Cl2 Rb1 Cl3 73.80(17) 2_775 10_565 ?
 Cl2 Rb1 Cl3 129.53(13) 3_565 7_566 ?
 Cl2 Rb1 Cl3 129.53(13) 3_565 10_565 ?
 Cl2 Rb1 Cl3 73.80(17) 2_775 7_566 ?
 Cl2 Rb1 Cl3 73.80(17) 3_565 6_566 ?
 Cl2 Rb1 Cl3 129.53(13) 2_775 3_565 ?
 Cl2 Rb1 Cl3 129.53(13) 2_775 6_566 ?
 Cl2 Rb1 Cl3 73.80(17) 3_565 3_565 ?
 Cl3 Rb1 Rb2 114.02(9) 3_565 7_566 ?
 Cl3 Rb1 Rb2 45.93(6) 7_566 7_566 ?
 Cl3 Rb1 Rb2 114.02(9) 7_566 . ?
 Cl3 Rb1 Rb2 45.93(6) 6_566 . ?
 Cl3 Rb1 Rb2 45.93(6) 10_565 7_566 ?
 Cl3 Rb1 Rb2 45.93(6) 3_565 . ?
 Cl3 Rb1 Rb2 114.02(9) 6_566 7_566 ?
 Cl3 Rb1 Rb2 114.02(9) 10_565 . ?
 Cl3 Rb1 Rb4 46.67(6) 7_566 6_566 ?
 Cl3 Rb1 Rb4 132.46(6) 7_566 3_565 ?
 Cl3 Rb1 Rb4 132.46(6) 10_565 6_566 ?
 Cl3 Rb1 Rb4 132.46(6) 6_566 3_565 ?
 Cl3 Rb1 Rb4 46.67(6) 6_566 6_566 ?
 Cl3 Rb1 Rb4 46.67(6) 10_565 3_565 ?
 Cl3 Rb1 Rb4 46.67(6) 3_565 3_565 ?
 Cl3 Rb1 Rb4 132.46(7) 3_565 6_566 ?
 Cl3 Rb1 Cl3 152.43(17) 6_566 10_565 ?
 Cl3 Rb1 Cl3 152.43(17) 3_565 7_566 ?
 Cl3 Rb1 Cl3 85.81(12) 10_565 7_566 ?
 Cl3 Rb1 Cl3 85.81(12) 6_566 3_565 ?
 Cl3 Rb1 Cl3 87.68(13) 10_565 3_565 ?
 Cl3 Rb1 Cl3 87.68(13) 6_566 7_566 ?
 Rb3 Rb2 Rb1 90.0 7_566 2_665 ?
 Rb3 Rb2 Rb1 90.0 10_565 2_665 ?
 Rb3 Rb2 Rb3 180.0 10_565 7_566 ?
 Cl1 Rb2 Rb1 42.50(19) 2_665 2_665 ?
 Cl1 Rb2 Rb1 162.50(19) 3_565 2_665 ?
 Cl1 Rb2 Rb1 77.50(19) . 2_665 ?
 Cl1 Rb2 Rb3 90.0 3_565 10_565 ?
 Cl1 Rb2 Rb3 90.0 2_665 7_566 ?
 Cl1 Rb2 Rb3 90.0 3_565 7_566 ?
 Cl1 Rb2 Rb3 90.0 . 7_566 ?
 Cl1 Rb2 Rb3 90.0 2_665 10_565 ?
 Cl1 Rb2 Rb3 90.0 . 10_565 ?
 Cl1 Rb2 Cl1 120.000(5) 2_665 3_565 ?
 Cl1 Rb2 Cl1 120.001(1) . 2_665 ?
 Cl1 Rb2 Cl1 119.999(5) . 3_565 ?
 Cl3 Rb2 Rb1 45.76(6) 4_556 2_665 ?
 Cl3 Rb2 Rb1 98.65(7) 2_665 2_665 ?
 Cl3 Rb2 Rb1 45.76(6) . 2_665 ?
 Cl3 Rb2 Rb1 123.18(7) 6_566 2_665 ?
 Cl3 Rb2 Rb1 123.18(7) 3_565 2_665 ?
 Cl3 Rb2 Rb1 98.65(7) 5_666 2_665 ?
 Cl3 Rb2 Rb3 47.25(6) 3_565 10_565 ?
 Cl3 Rb2 Rb3 132.75(6) 2_665 7_566 ?
 Cl3 Rb2 Rb3 47.25(6) 5_666 7_566 ?
 Cl3 Rb2 Rb3 47.25(6) . 10_565 ?
 Cl3 Rb2 Rb3 47.25(6) 2_665 10_565 ?
 Cl3 Rb2 Rb3 132.75(6) 4_556 10_565 ?
 Cl3 Rb2 Rb3 132.75(6) 6_566 10_565 ?
 Cl3 Rb2 Rb3 132.75(6) . 7_566 ?
 Cl3 Rb2 Rb3 132.75(6) 5_666 10_565 ?
 Cl3 Rb2 Rb3 47.25(6) 4_556 7_566 ?
 Cl3 Rb2 Rb3 132.75(6) 3_565 7_566 ?
 Cl3 Rb2 Rb3 47.25(6) 6_566 7_566 ?
 Cl3 Rb2 Cl1 137.25(6) 5_666 . ?
 Cl3 Rb2 Cl1 68.00(14) . . ?
 Cl3 Rb2 Cl1 68.00(14) 4_556 . ?
 Cl3 Rb2 Cl1 68.92(15) 4_556 2_665 ?
 Cl3 Rb2 Cl1 68.00(14) 6_566 3_565 ?
 Cl3 Rb2 Cl1 137.25(6) 3_565 2_665 ?
 Cl3 Rb2 Cl1 68.00(14) 3_565 3_565 ?
 Cl3 Rb2 Cl1 137.25(6) 6_566 2_665 ?
 Cl3 Rb2 Cl1 68.92(14) 5_666 3_565 ?
 Cl3 Rb2 Cl1 68.00(14) 5_666 2_665 ?
 Cl3 Rb2 Cl1 68.00(14) 2_665 2_665 ?
 Cl3 Rb2 Cl1 137.25(6) 2_665 . ?
 Cl3 Rb2 Cl1 137.25(6) . 3_565 ?
 Cl3 Rb2 Cl1 68.92(15) . 2_665 ?
 Cl3 Rb2 Cl1 68.92(14) 2_665 3_565 ?
 Cl3 Rb2 Cl1 68.92(14) 3_565 . ?
 Cl3 Rb2 Cl1 68.92(14) 6_566 . ?
 Cl3 Rb2 Cl1 137.25(6) 4_556 3_565 ?
 Cl3 Rb2 Cl3 85.50(12) 3_565 6_566 ?
 Cl3 Rb2 Cl3 78.98(9) 4_556 6_566 ?
 Cl3 Rb2 Cl3 136.92(4) 4_556 3_565 ?
 Cl3 Rb2 Cl3 136.92(4) . 5_666 ?
 Cl3 Rb2 Cl3 85.50(12) . 4_556 ?
 Cl3 Rb2 Cl3 78.98(9) 4_556 5_666 ?
 Cl3 Rb2 Cl3 78.98(9) 3_565 2_665 ?
 Cl3 Rb2 Cl3 136.92(4) 3_565 5_666 ?
 Cl3 Rb2 Cl3 85.50(12) 5_666 2_665 ?
 Cl3 Rb2 Cl3 78.98(9) 6_566 5_666 ?
 Cl3 Rb2 Cl3 78.98(9) . 3_565 ?
 Cl3 Rb2 Cl3 78.98(9) . 2_665 ?
 Cl3 Rb2 Cl3 136.92(4) . 6_566 ?
 Cl3 Rb2 Cl3 136.92(4) 4_556 2_665 ?
 Cl3 Rb2 Cl3 136.92(4) 6_566 2_665 ?
 Rb2 Rb3 Rb4 89.67(4) 7_456 3_455 ?
 Rb2 Rb3 Rb4 89.67(4) 7_456 . ?
 Rb4 Rb3 Rb4 119.997(1) 3_455 . ?
 Cl3 Rb3 Rb2 47.56(7) 11_565 7_456 ?
 Cl3 Rb3 Rb2 47.55(7) 10_455 7_456 ?
 Cl3 Rb3 Rb2 47.56(7) 12 7_456 ?
 Cl3 Rb3 Rb4 123.70(9) 12 3_455 ?
 Cl3 Rb3 Rb4 123.70(9) 11_565 . ?
 Cl3 Rb3 Rb4 45.52(7) 12 . ?
 Cl3 Rb3 Rb4 97.72(8) 11_565 3_455 ?
 Cl3 Rb3 Rb4 97.72(8) 10_455 . ?
 Cl3 Rb3 Rb4 45.52(7) 10_455 3_455 ?
 Cl3 Rb3 Cl3 79.44(10) 10_455 11_565 ?
 Cl3 Rb3 Cl3 79.44(10) 12 11_565 ?
 Cl3 Rb3 Cl3 79.44(10) 10_455 12 ?
 Cl3 Rb3 Cl4 132.35(16) 12 1_445 ?
 Cl3 Rb3 Cl4 132.35(16) 10_455 3_465 ?
 Cl3 Rb3 Cl4 61.70(14) 10_455 2_665 ?
 Cl3 Rb3 Cl4 61.70(14) 11_565 1_445 ?
 Cl3 Rb3 Cl4 67.84(16) 12 2_665 ?
 Cl3 Rb3 Cl4 67.84(16) 11_565 3_465 ?
 Cl3 Rb3 Cl4 132.35(16) 11_565 2_665 ?
 Cl3 Rb3 Cl4 67.84(16) 10_455 1_445 ?
 Cl3 Rb3 Cl4 61.70(14) 12 3_465 ?
 Cl4 Rb3 Rb2 84.96(14) 1_445 7_456 ?
 Cl4 Rb3 Rb2 84.97(14) 3_465 7_456 ?
 Cl4 Rb3 Rb2 84.96(14) 2_665 7_456 ?
 Cl4 Rb3 Rb4 45.34(13) 2_665 . ?
 Cl4 Rb3 Rb4 164.24(15) 1_445 . ?
 Cl4 Rb3 Rb4 74.87(14) 3_465 . ?
 Cl4 Rb3 Rb4 45.34(13) 1_445 3_455 ?
 Cl4 Rb3 Rb4 164.24(15) 3_465 3_455 ?
 Cl4 Rb3 Rb4 74.87(14) 2_665 3_455 ?
 Cl4 Rb3 Cl4 119.24(4) 2_665 3_465 ?
 Cl4 Rb3 Cl4 119.24(4) 2_665 1_445 ?
 Cl4 Rb3 Cl4 119.24(4) 1_445 3_465 ?
 Cl7 Rb3 Rb2 136.25(9) . 7_456 ?
 Cl7 Rb3 Rb2 136.25(9) 3_455 7_456 ?
 Cl7 Rb3 Rb2 136.25(9) 2_565 7_456 ?
 Cl7 Rb3 Rb4 112.15(12) . 3_455 ?
 Cl7 Rb3 Rb4 108.79(12) 3_455 . ?
 Cl7 Rb3 Rb4 112.15(12) 2_565 . ?
 Cl7 Rb3 Rb4 46.64(8) . . ?
 Cl7 Rb3 Rb4 46.64(8) 3_455 3_455 ?
 Cl7 Rb3 Rb4 108.79(12) 2_565 3_455 ?
 Cl7 Rb3 Cl3 89.91(10) 3_455 10_455 ?
 Cl7 Rb3 Cl3 127.30(13) 3_455 11_565 ?
 Cl7 Rb3 Cl3 127.30(13) 2_565 12 ?
 Cl7 Rb3 Cl3 127.30(13) . 10_455 ?
 Cl7 Rb3 Cl3 89.91(11) 2_565 11_565 ?
 Cl7 Rb3 Cl3 89.91(11) . 12 ?
 Cl7 Rb3 Cl3 149.11(14) 2_565 10_455 ?
 Cl7 Rb3 Cl3 149.11(14) 3_455 12 ?
 Cl7 Rb3 Cl3 149.11(14) . 11_565 ?
 Cl7 Rb3 Cl4 137.44(17) 3_455 3_465 ?
 Cl7 Rb3 Cl4 81.55(19) 2_565 1_445 ?
 Cl7 Rb3 Cl4 66.46(16) 3_455 1_445 ?
 Cl7 Rb3 Cl4 137.44(17) . 1_445 ?
 Cl7 Rb3 Cl4 137.45(17) 2_565 2_665 ?
 Cl7 Rb3 Cl4 66.46(15) 2_565 3_465 ?
 Cl7 Rb3 Cl4 81.55(19) 3_455 2_665 ?
 Cl7 Rb3 Cl4 66.46(16) . 2_665 ?
 Cl7 Rb3 Cl4 81.55(19) . 3_465 ?
 Cl7 Rb3 Cl7 73.57(13) 3_455 . ?
 Cl7 Rb3 Cl7 73.57(13) . 2_565 ?
 Cl7 Rb3 Cl7 73.57(13) 3_455 2_565 ?
 Sb2 Rb4 Rb1 174.57(7) . 2_665 ?
 Sb2 Rb4 Rb3 85.69(5) . 10_565 ?
 Sb2 Rb4 Rb3 85.69(5) . . ?
 Rb1 Rb4 Rb3 91.11(5) 2_665 . ?
 Rb1 Rb4 Rb3 91.11(5) 2_665 10_565 ?
 Rb3 Rb4 Rb3 107.54(5) 10_565 . ?
 Cl3 Rb4 Sb2 130.38(7) 12 . ?
 Cl3 Rb4 Sb2 130.38(7) . . ?
 Cl3 Rb4 Rb1 47.75(7) 12 2_665 ?
 Cl3 Rb4 Rb1 47.75(7) . 2_665 ?
 Cl3 Rb4 Rb3 116.60(10) . . ?
 Cl3 Rb4 Rb3 46.43(7) 12 . ?
 Cl3 Rb4 Rb3 46.43(7) . 10_565 ?
 Cl3 Rb4 Rb3 116.61(10) 12 10_565 ?
 Cl3 Rb4 Cl3 89.62(13) 12 . ?
 Cl3 Rb4 Cl4 74.21(13) 12 2_665 ?
 Cl3 Rb4 Cl4 74.21(13) . 2_665 ?
 Cl3 Rb4 Cl5 66.26(15) . . ?
 Cl3 Rb4 Cl5 120.3(2) 12 . ?
 Cl3 Rb4 Cl5 120.3(2) . 3_465 ?
 Cl3 Rb4 Cl5 66.26(15) 12 3_465 ?
 Cl3 Rb4 Cl7 89.03(11) 12 . ?
 Cl3 Rb4 Cl7 144.18(15) 12 12 ?
 Cl3 Rb4 Cl7 89.03(11) . 12 ?
 Cl3 Rb4 Cl7 144.18(15) . . ?
 Cl4 Rb4 Sb2 88.51(16) 2_665 . ?
 Cl4 Rb4 Rb1 86.05(16) 2_665 2_665 ?
 Cl4 Rb4 Rb3 53.99(3) 2_665 . ?
 Cl4 Rb4 Rb3 53.99(3) 2_665 10_565 ?
 Cl4 Rb4 Cl7 71.01(16) 2_665 . ?
 Cl4 Rb4 Cl7 71.01(16) 2_665 12 ?
 Cl5 Rb4 Sb2 104.2(2) 3_465 . ?
 Cl5 Rb4 Sb2 104.2(2) . . ?
 Cl5 Rb4 Rb1 79.9(2) 3_465 2_665 ?
 Cl5 Rb4 Rb1 79.9(2) . 2_665 ?
 Cl5 Rb4 Rb3 85.70(16) 3_465 . ?
 Cl5 Rb4 Rb3 85.70(15) . 10_565 ?
 Cl5 Rb4 Rb3 164.2(2) 3_465 10_565 ?
 Cl5 Rb4 Rb3 164.2(2) . . ?
 Cl5 Rb4 Cl4 137.02(14) . 2_665 ?
 Cl5 Rb4 Cl4 137.02(14) 3_465 2_665 ?
 Cl5 Rb4 Cl5 80.0(3) 3_465 . ?
 Cl5 Rb4 Cl7 91.6(2) . 12 ?
 Cl5 Rb4 Cl7 141.6(2) 3_465 12 ?
 Cl5 Rb4 Cl7 91.6(2) 3_465 . ?
 Cl5 Rb4 Cl7 141.6(2) . . ?
 Cl6 Rb4 Sb2 37.96(12) . . ?
 Cl6 Rb4 Rb1 147.47(14) . 2_665 ?
 Cl6 Rb4 Rb3 107.54(8) . 10_565 ?
 Cl6 Rb4 Rb3 107.54(8) . . ?
 Cl6 Rb4 Cl3 133.52(8) . 12 ?
 Cl6 Rb4 Cl3 133.52(8) . . ?
 Cl6 Rb4 Cl4 126.5(2) . 2_665 ?
 Cl6 Rb4 Cl5 75.4(2) . . ?
 Cl6 Rb4 Cl5 75.4(2) . 3_465 ?
 Cl6 Rb4 Cl7 66.27(13) . . ?
 Cl6 Rb4 Cl7 66.27(13) . 12 ?
 Cl7 Rb4 Sb2 41.47(8) . . ?
 Cl7 Rb4 Sb2 41.47(8) 12 . ?
 Cl7 Rb4 Rb1 135.80(9) 12 2_665 ?
 Cl7 Rb4 Rb1 135.80(9) . 2_665 ?
 Cl7 Rb4 Rb3 103.76(13) . 10_565 ?
 Cl7 Rb4 Rb3 44.81(9) . . ?
 Cl7 Rb4 Rb3 44.80(9) 12 10_565 ?
 Cl7 Rb4 Rb3 103.76(13) 12 . ?
 Cl7 Rb4 Cl7 71.9(2) . 12 ?
 Cl7 Rb5 Cl7 67.26(13) 3_455 2_565 ?
 Cl7 Rb5 Cl7 67.26(13) 3_455 . ?
 Cl7 Rb5 Cl7 67.26(13) . 2_565 ?
 Cl7 Rb5 Cl8 132.9(2) . 3_455 ?
 Cl7 Rb5 Cl8 132.9(2) 2_565 . ?
 Cl7 Rb5 Cl8 66.17(18) 3_455 3_455 ?
 Cl7 Rb5 Cl8 88.4(2) . 2_565 ?
 Cl7 Rb5 Cl8 88.4(2) 2_565 3_455 ?
 Cl7 Rb5 Cl8 88.4(2) 3_455 . ?
 Cl7 Rb5 Cl8 66.17(18) 2_565 2_565 ?
 Cl7 Rb5 Cl8 66.17(18) . . ?
 Cl7 Rb5 Cl8 132.9(2) 3_455 2_565 ?
 Cl7 Rb5 Cl9 60.79(12) 3_455 10_455 ?
 Cl7 Rb5 Cl9 60.79(12) . 12 ?
 Cl7 Rb5 Cl9 101.63(18) 3_455 11_565 ?
 Cl7 Rb5 Cl9 101.63(18) . 10_455 ?
 Cl7 Rb5 Cl9 101.63(18) 2_565 12 ?
 Cl7 Rb5 Cl9 126.61(15) 2_565 10_455 ?
 Cl7 Rb5 Cl9 126.61(15) . 11_565 ?
 Cl7 Rb5 Cl9 126.61(16) 3_455 12 ?
 Cl7 Rb5 Cl9 60.79(12) 2_565 11_565 ?
 Cl7 Rb5 Cl15 141.8(3) 2_565 11_565 ?
 Cl7 Rb5 Cl15 141.8(3) . 12 ?
 Cl7 Rb5 Cl15 115.4(3) 3_455 11_565 ?
 Cl7 Rb5 Cl15 141.8(3) 3_455 10_455 ?
 Cl7 Rb5 Cl15 115.4(3) 2_565 12 ?
 Cl7 Rb5 Cl15 115.4(3) . 10_455 ?
 Cl7 Rb5 Cl15 150.8(3) . 11_565 ?
 Cl7 Rb5 Cl15 150.8(3) 2_565 10_455 ?
 Cl7 Rb5 Cl15 150.8(3) 3_455 12 ?
 Cl8 Rb5 Cl8 118.85(7) . 2_565 ?
 Cl8 Rb5 Cl8 118.85(7) . 3_455 ?
 Cl8 Rb5 Cl8 118.85(7) 3_455 2_565 ?
 Cl8 Rb5 Cl9 166.0(2) 3_455 12 ?
 Cl8 Rb5 Cl9 58.4(2) 3_455 11_565 ?
 Cl8 Rb5 Cl9 58.4(2) . 10_455 ?
 Cl8 Rb5 Cl9 58.4(2) 2_565 12 ?
 Cl8 Rb5 Cl9 60.6(2) 3_455 10_455 ?
 Cl8 Rb5 Cl9 166.0(2) . 11_565 ?
 Cl8 Rb5 Cl9 166.0(2) 2_565 10_455 ?
 Cl8 Rb5 Cl9 60.6(2) 2_565 11_565 ?
 Cl8 Rb5 Cl9 60.6(2) . 12 ?
 Cl9 Rb5 Cl9 118.22(5) 10_455 11_565 ?
 Cl9 Rb5 Cl9 118.22(5) 10_455 12 ?
 Cl9 Rb5 Cl9 118.22(5) 12 11_565 ?
 Cl15 Rb5 Cl8 105.4(3) 11_565 2_565 ?
 Cl15 Rb5 Cl8 84.7(3) 11_565 . ?
 Cl15 Rb5 Cl8 62.2(3) 10_455 . ?
 Cl15 Rb5 Cl8 105.4(3) 12 . ?
 Cl15 Rb5 Cl8 62.2(3) 12 2_565 ?
 Cl15 Rb5 Cl8 84.7(3) 12 3_455 ?
 Cl15 Rb5 Cl8 62.2(3) 11_565 3_455 ?
 Cl15 Rb5 Cl8 105.4(3) 10_455 3_455 ?
 Cl15 Rb5 Cl8 84.7(3) 10_455 2_565 ?
 Cl15 Rb5 Cl9 61.3(3) 11_565 10_455 ?
 Cl15 Rb5 Cl9 82.3(3) 10_455 10_455 ?
 Cl15 Rb5 Cl9 82.3(3) 12 12 ?
 Cl15 Rb5 Cl9 82.3(3) 11_565 11_565 ?
 Cl15 Rb5 Cl9 104.4(3) 12 10_455 ?
 Cl15 Rb5 Cl9 104.4(3) 10_455 11_565 ?
 Cl15 Rb5 Cl9 61.3(3) 10_455 12 ?
 Cl15 Rb5 Cl9 61.3(3) 12 11_565 ?
 Cl15 Rb5 Cl9 104.4(3) 11_565 12 ?
 Cl15 Rb5 Cl15 43.2(4) 10_455 12 ?
 Cl15 Rb5 Cl15 43.2(4) 11_565 10_455 ?
 Cl15 Rb5 Cl15 43.2(4) 11_565 12 ?
 Rb5 Rb6 Rb4 169.68(8) . 3_465 ?
 Rb5 Rb6 Rb4 89.01(3) 10_465 3_465 ?
 Rb5 Rb6 Rb5 100.99(7) . 10_465 ?
 Cl4 Rb6 Rb4 72.34(12) 3_465 3_465 ?
 Cl4 Rb6 Rb5 102.64(10) 3_465 . ?
 Cl4 Rb6 Rb5 102.65(10) 3_465 10_465 ?
 Cl4 Rb6 Cl5 54.55(18) 3_465 3_465 ?
 Cl4 Rb6 Cl6 111.43(18) 3_465 . ?
 Cl4 Rb6 Cl6 111.43(18) 3_465 3_465 ?
 Cl5 Rb6 Rb4 41.89(5) 3_465 3_465 ?
 Cl5 Rb6 Rb5 127.84(5) 3_465 . ?
 Cl5 Rb6 Rb5 127.84(5) 3_465 10_465 ?
 Cl6 Rb6 Rb4 81.68(12) . 3_465 ?
 Cl6 Rb6 Rb4 40.98(10) 3_465 3_465 ?
 Cl6 Rb6 Rb5 92.11(11) 3_465 10_465 ?
 Cl6 Rb6 Rb5 139.71(13) 3_465 . ?
 Cl6 Rb6 Rb5 92.11(11) . . ?
 Cl6 Rb6 Rb5 139.71(13) . 10_465 ?
 Cl6 Rb6 Cl5 63.74(14) . 3_465 ?
 Cl6 Rb6 Cl5 63.74(14) 3_465 3_465 ?
 Cl6 Rb6 Cl6 56.1(2) 3_465 . ?
 Cl7 Rb6 Rb4 42.36(9) 10_465 3_465 ?
 Cl7 Rb6 Rb4 122.99(13) . 3_465 ?
 Cl7 Rb6 Rb5 147.30(12) . 10_465 ?
 Cl7 Rb6 Rb5 46.78(9) 10_465 10_465 ?
 Cl7 Rb6 Rb5 46.78(9) . . ?
 Cl7 Rb6 Rb5 147.30(12) 10_465 . ?
 Cl7 Rb6 Cl4 83.21(10) . 3_465 ?
 Cl7 Rb6 Cl4 83.21(10) 10_465 3_465 ?
 Cl7 Rb6 Cl5 81.94(10) . 3_465 ?
 Cl7 Rb6 Cl5 81.94(10) 10_465 3_465 ?
 Cl7 Rb6 Cl6 60.49(16) . . ?
 Cl7 Rb6 Cl6 60.49(16) 10_465 3_465 ?
 Cl7 Rb6 Cl6 115.97(15) 10_465 . ?
 Cl7 Rb6 Cl6 115.97(15) . 3_465 ?
 Cl7 Rb6 Cl7 163.05(19) 10_465 . ?
 Cl7 Rb6 Cl9 129.16(19) . 3_465 ?
 Cl7 Rb6 Cl9 65.01(13) . 12 ?
 Cl7 Rb6 Cl9 65.01(13) 10_465 3_465 ?
 Cl7 Rb6 Cl9 129.16(19) 10_465 12 ?
 Cl8 Rb6 Rb4 139.49(4) 2_565 3_465 ?
 Cl8 Rb6 Rb5 50.74(4) 2_565 10_465 ?
 Cl8 Rb6 Rb5 50.74(4) 2_565 . ?
 Cl8 Rb6 Cl4 115.9(2) 2_565 3_465 ?
 Cl8 Rb6 Cl5 170.5(2) 2_565 3_465 ?
 Cl8 Rb6 Cl6 124.3(2) 2_565 3_465 ?
 Cl8 Rb6 Cl6 124.3(2) 2_565 . ?
 Cl8 Rb6 Cl7 97.51(10) 2_565 . ?
 Cl8 Rb6 Cl7 97.51(10) 2_565 10_465 ?
 Cl8 Rb6 Cl9 65.4(2) 2_565 12 ?
 Cl8 Rb6 Cl9 65.4(2) 2_565 3_465 ?
 Cl9 Rb6 Rb4 86.97(11) 3_465 3_465 ?
 Cl9 Rb6 Rb4 129.67(17) 12 3_465 ?
 Cl9 Rb6 Rb5 51.15(16) 12 . ?
 Cl9 Rb6 Rb5 51.15(16) 3_465 10_465 ?
 Cl9 Rb6 Rb5 101.24(14) 3_465 . ?
 Cl9 Rb6 Rb5 101.24(14) 12 10_465 ?
 Cl9 Rb6 Cl4 147.63(14) 12 3_465 ?
 Cl9 Rb6 Cl4 147.63(14) 3_465 3_465 ?
 Cl9 Rb6 Cl5 122.17(16) 12 3_465 ?
 Cl9 Rb6 Cl5 122.17(16) 3_465 3_465 ?
 Cl9 Rb6 Cl6 89.1(2) 3_465 . ?
 Cl9 Rb6 Cl6 58.86(15) 3_465 3_465 ?
 Cl9 Rb6 Cl6 89.1(2) 12 3_465 ?
 Cl9 Rb6 Cl6 58.86(15) 12 . ?
 Cl9 Rb6 Cl9 64.4(3) 12 3_465 ?
 Cl6 Rb7 Cl6 63.1(2) 3_465 2_675 ?
 Cl6 Rb7 Cl6 63.1(2) . 2_675 ?
 Cl6 Rb7 Cl6 63.1(2) . 3_465 ?
 Cl6 Rb7 Cl9 91.54(15) 3_465 2_675 ?
 Cl6 Rb7 Cl9 91.54(15) . 11_675 ?
 Cl6 Rb7 Cl9 60.20(13) 2_675 11_675 ?
 Cl6 Rb7 Cl9 123.29(18) 2_675 3_465 ?
 Cl6 Rb7 Cl9 123.29(18) 3_465 11_675 ?
 Cl6 Rb7 Cl9 123.29(18) . 2_675 ?
 Cl6 Rb7 Cl9 60.20(13) 3_465 3_465 ?
 Cl6 Rb7 Cl9 91.54(15) . 3_465 ?
 Cl6 Rb7 Cl9 60.20(13) 2_675 2_675 ?
 Cl6 Rb7 Cl10 147.73(11) 3_465 . ?
 Cl6 Rb7 Cl10 114.9(3) . . ?
 Cl6 Rb7 Cl10 147.73(10) 3_465 2_675 ?
 Cl6 Rb7 Cl10 147.73(11) 2_675 . ?
 Cl6 Rb7 Cl10 147.73(10) . 2_675 ?
 Cl6 Rb7 Cl10 114.9(3) 3_465 3_465 ?
 Cl6 Rb7 Cl10 147.73(11) 2_675 3_465 ?
 Cl6 Rb7 Cl10 114.9(4) 2_675 2_675 ?
 Cl6 Rb7 Cl10 147.73(11) . 3_465 ?
 Cl6 Rb7 Cl11 121.6(2) 2_675 . ?
 Cl6 Rb7 Cl11 121.6(2) . . ?
 Cl6 Rb7 Cl11 174.1(3) 2_675 3_465 ?
 Cl6 Rb7 Cl11 174.1(3) . 2_675 ?
 Cl6 Rb7 Cl11 121.6(2) 3_465 3_465 ?
 Cl6 Rb7 Cl11 121.6(2) 3_465 2_675 ?
 Cl6 Rb7 Cl11 174.1(3) 3_465 . ?
 Cl6 Rb7 Cl11 121.6(2) 2_675 2_675 ?
 Cl6 Rb7 Cl11 121.6(2) . 3_465 ?
 Cl9 Rb7 Cl9 176.2(3) 11_675 3_465 ?
 Cl9 Rb7 Cl9 119.892(15) 2_675 3_465 ?
 Cl9 Rb7 Cl9 59.8(3) 11_675 2_675 ?
 Cl10 Rb7 Cl9 88.36(12) 3_465 2_675 ?
 Cl10 Rb7 Cl9 112.1(3) 2_675 3_465 ?
 Cl10 Rb7 Cl9 88.36(12) . 3_465 ?
 Cl10 Rb7 Cl9 64.2(3) 3_465 3_465 ?
 Cl10 Rb7 Cl9 88.36(12) . 11_675 ?
 Cl10 Rb7 Cl9 112.1(3) . 2_675 ?
 Cl10 Rb7 Cl9 64.2(3) 2_675 2_675 ?
 Cl10 Rb7 Cl9 64.2(3) 2_675 11_675 ?
 Cl10 Rb7 Cl9 112.1(3) 3_465 11_675 ?
 Cl10 Rb7 Cl10 47.8(5) 2_675 3_465 ?
 Cl10 Rb7 Cl10 47.8(5) . 2_675 ?
 Cl10 Rb7 Cl10 47.8(5) . 3_465 ?
 Cl10 Rb7 Cl11 28.75(18) . . ?
 Cl10 Rb7 Cl11 28.75(18) 2_675 . ?
 Cl10 Rb7 Cl11 28.75(18) 2_675 2_675 ?
 Cl10 Rb7 Cl11 28.75(18) . 3_465 ?
 Cl10 Rb7 Cl11 59.2(4) . 2_675 ?
 Cl10 Rb7 Cl11 59.2(4) 2_675 3_465 ?
 Cl10 Rb7 Cl11 28.75(18) 3_465 2_675 ?
 Cl10 Rb7 Cl11 28.75(18) 3_465 3_465 ?
 Cl10 Rb7 Cl11 59.2(4) 3_465 . ?
 Cl11 Rb7 Cl9 88.35(15) . 2_675 ?
 Cl11 Rb7 Cl9 88.35(15) 2_675 3_465 ?
 Cl11 Rb7 Cl9 88.35(15) 2_675 11_675 ?
 Cl11 Rb7 Cl9 61.5(3) 2_675 2_675 ?
 Cl11 Rb7 Cl9 61.5(3) 3_465 3_465 ?
 Cl11 Rb7 Cl9 114.9(3) 3_465 2_675 ?
 Cl11 Rb7 Cl9 114.9(3) 3_465 11_675 ?
 Cl11 Rb7 Cl9 114.9(3) . 3_465 ?
 Cl11 Rb7 Cl9 61.5(3) . 11_675 ?
 Cl11 Rb7 Cl11 53.4(5) 2_675 3_465 ?
 Cl11 Rb7 Cl11 53.4(5) . 2_675 ?
 Cl11 Rb7 Cl11 53.4(5) . 3_465 ?
 Rb9 Rb8 Rb9 64.1(6) 12 . ?
 Rb9 Rb8 Cl8 119.5(4) 12 . ?
 Rb9 Rb8 Cl8 119.5(4) . . ?
 Rb9 Rb8 Cl10 32.3(3) . . ?
 Rb9 Rb8 Cl10 32.3(3) 12 . ?
 Rb9 Rb8 Cl13 97.9(4) . 12 ?
 Rb9 Rb8 Cl13 52.9(4) . . ?
 Rb9 Rb8 Cl13 97.9(4) 12 . ?
 Rb9 Rb8 Cl13 52.9(4) 12 12 ?
 Rb9 Rb8 Cl14 106.5(5) 12 10_455 ?
 Rb9 Rb8 Cl14 163.7(6) 12 2_665 ?
 Rb9 Rb8 Cl14 163.7(6) . 10_455 ?
 Rb9 Rb8 Cl14 106.5(5) . 2_665 ?
 Rb9 Rb8 Cl15 76.3(5) 12 10_455 ?
 Rb9 Rb8 Cl15 76.3(5) . 2_665 ?
 Rb9 Rb8 Cl15 139.4(6) . 10_455 ?
 Rb9 Rb8 Cl15 139.4(6) 12 2_665 ?
 Rb9 Rb8 Cl16 101.2(4) 12 10_455 ?
 Rb9 Rb8 Cl16 125.7(5) 12 2_665 ?
 Rb9 Rb8 Cl16 101.2(4) . 2_665 ?
 Rb9 Rb8 Cl16 125.7(5) . 10_455 ?
 Cl8 Rb8 Cl10 129.7(5) . . ?
 Cl8 Rb8 Cl13 134.2(2) . . ?
 Cl8 Rb8 Cl13 134.2(2) . 12 ?
 Cl8 Rb8 Cl14 76.5(4) . 10_455 ?
 Cl8 Rb8 Cl14 76.5(4) . 2_665 ?
 Cl13 Rb8 Cl10 71.2(3) 12 . ?
 Cl13 Rb8 Cl10 71.2(3) . . ?
 Cl13 Rb8 Cl13 88.6(4) . 12 ?
 Cl14 Rb8 Cl10 135.6(4) 2_665 . ?
 Cl14 Rb8 Cl10 135.6(4) 10_455 . ?
 Cl14 Rb8 Cl13 119.4(5) 10_455 . ?
 Cl14 Rb8 Cl13 66.4(4) 10_455 12 ?
 Cl14 Rb8 Cl13 66.4(4) 2_665 . ?
 Cl14 Rb8 Cl13 119.4(5) 2_665 12 ?
 Cl14 Rb8 Cl14 79.2(8) 10_455 2_665 ?
 Cl15 Rb8 Cl8 87.0(5) 10_455 . ?
 Cl15 Rb8 Cl8 87.0(5) 2_665 . ?
 Cl15 Rb8 Cl10 107.2(4) 2_665 . ?
 Cl15 Rb8 Cl10 107.2(4) 10_455 . ?
 Cl15 Rb8 Cl13 47.7(5) 10_455 12 ?
 Cl15 Rb8 Cl13 129.6(6) 10_455 . ?
 Cl15 Rb8 Cl13 47.7(5) 2_665 . ?
 Cl15 Rb8 Cl13 129.6(6) 2_665 12 ?
 Cl15 Rb8 Cl14 109.7(6) 10_455 2_665 ?
 Cl15 Rb8 Cl14 109.7(6) 2_665 10_455 ?
 Cl15 Rb8 Cl14 30.6(5) 10_455 10_455 ?
 Cl15 Rb8 Cl14 30.6(5) 2_665 2_665 ?
 Cl15 Rb8 Cl15 139.7(9) 10_455 2_665 ?
 Cl15 Rb8 Cl16 94.5(5) 2_665 10_455 ?
 Cl15 Rb8 Cl16 94.5(5) 10_455 2_665 ?
 Cl15 Rb8 Cl16 52.3(5) 2_665 2_665 ?
 Cl15 Rb8 Cl16 52.3(5) 10_455 10_455 ?
 Cl16 Rb8 Cl8 113.1(3) 10_455 . ?
 Cl16 Rb8 Cl8 113.1(3) 2_665 . ?
 Cl16 Rb8 Cl10 113.5(5) 10_455 . ?
 Cl16 Rb8 Cl10 113.5(5) 2_665 . ?
 Cl16 Rb8 Cl13 48.3(3) 2_665 . ?
 Cl16 Rb8 Cl13 81.2(3) 2_665 12 ?
 Cl16 Rb8 Cl13 81.3(3) 10_455 . ?
 Cl16 Rb8 Cl13 48.3(3) 10_455 12 ?
 Cl16 Rb8 Cl14 73.0(5) 10_455 2_665 ?
 Cl16 Rb8 Cl14 73.0(5) 2_665 10_455 ?
 Cl16 Rb8 Cl14 40.4(5) 10_455 10_455 ?
 Cl16 Rb8 Cl14 40.4(5) 2_665 2_665 ?
 Cl16 Rb8 Cl16 43.2(4) 2_665 10_455 ?
 Rb8 Rb9 Rb9 57.9(3) . 12 ?
 Rb8 Rb9 Cl9 115.8(5) . . ?
 Rb8 Rb9 Cl10 135.6(4) . . ?
 Rb8 Rb9 Cl11 166.6(5) . . ?
 Rb8 Rb9 Cl12 132.5(5) . . ?
 Rb8 Rb9 Cl12 101.0(4) . 12 ?
 Rb8 Rb9 Cl13 110.7(5) . . ?
 Rb8 Rb9 Cl14 113.3(5) . . ?
 Rb8 Rb9 Cl15 29.3(4) . 10_455 ?
 Rb8 Rb9 Cl15 80.5(5) . 2_665 ?
 Rb8 Rb9 Cl16 61.5(4) . 2_665 ?
 Rb9 Rb9 Cl9 116.13(17) 12 . ?
 Rb9 Rb9 Cl10 77.94(15) 12 . ?
 Rb9 Rb9 Cl11 109.3(3) 12 . ?
 Rb9 Rb9 Cl12 57.7(2) 12 12 ?
 Rb9 Rb9 Cl12 104.2(2) 12 . ?
 Rb9 Rb9 Cl13 129.2(2) 12 . ?
 Rb9 Rb9 Cl14 166.7(4) 12 . ?
 Rb9 Rb9 Cl15 137.5(4) 12 2_665 ?
 Rb9 Rb9 Cl15 30.0(3) 12 10_455 ?
 Rb9 Rb9 Cl16 99.7(2) 12 2_665 ?
 Cl9 Rb9 Cl11 72.5(4) . . ?
 Cl9 Rb9 Cl12 130.6(3) . 12 ?
 Cl9 Rb9 Cl14 76.2(4) . . ?
 Cl9 Rb9 Cl15 126.7(4) . 10_455 ?
 Cl9 Rb9 Cl16 135.4(3) . 2_665 ?
 Cl10 Rb9 Cl9 86.8(5) . . ?
 Cl10 Rb9 Cl11 31.4(3) . . ?
 Cl10 Rb9 Cl12 49.9(5) . . ?
 Cl10 Rb9 Cl12 44.1(5) . 12 ?
 Cl10 Rb9 Cl13 92.0(5) . . ?
 Cl10 Rb9 Cl14 108.9(5) . . ?
 Cl10 Rb9 Cl15 106.3(4) . 10_455 ?
 Cl10 Rb9 Cl16 128.0(6) . 2_665 ?
 Cl12 Rb9 Cl9 111.6(3) . . ?
 Cl12 Rb9 Cl11 66.4(4) 12 . ?
 Cl12 Rb9 Cl11 42.0(4) . . ?
 Cl12 Rb9 Cl12 46.5(4) . 12 ?
 Cl12 Rb9 Cl14 73.8(5) . . ?
 Cl12 Rb9 Cl15 116.2(5) . 10_455 ?
 Cl12 Rb9 Cl15 74.7(4) 12 10_455 ?
 Cl12 Rb9 Cl16 82.1(3) . 2_665 ?
 Cl13 Rb9 Cl9 112.8(3) . . ?
 Cl13 Rb9 Cl11 73.1(4) . . ?
 Cl13 Rb9 Cl12 42.9(3) . . ?
 Cl13 Rb9 Cl12 80.5(3) . 12 ?
 Cl13 Rb9 Cl14 41.2(5) . . ?
 Cl13 Rb9 Cl15 117.9(5) . 10_455 ?
 Cl13 Rb9 Cl16 49.2(3) . 2_665 ?
 Cl14 Rb9 Cl11 78.3(5) . . ?
 Cl14 Rb9 Cl12 119.0(5) . 12 ?
 Cl14 Rb9 Cl15 138.8(5) . 10_455 ?
 Cl15 Rb9 Cl9 88.1(6) 2_665 . ?
 Cl15 Rb9 Cl10 141.1(5) 2_665 . ?
 Cl15 Rb9 Cl11 111.2(5) 2_665 . ?
 Cl15 Rb9 Cl11 137.3(4) 10_455 . ?
 Cl15 Rb9 Cl12 97.3(5) 2_665 . ?
 Cl15 Rb9 Cl12 131.5(6) 2_665 12 ?
 Cl15 Rb9 Cl13 55.1(5) 2_665 . ?
 Cl15 Rb9 Cl14 32.9(5) 2_665 . ?
 Cl15 Rb9 Cl15 107.5(7) 2_665 10_455 ?
 Cl15 Rb9 Cl16 47.4(5) 2_665 2_665 ?
 Cl16 Rb9 Cl11 121.0(4) 2_665 . ?
 Cl16 Rb9 Cl12 90.3(3) 2_665 12 ?
 Cl16 Rb9 Cl14 67.0(4) 2_665 . ?
 Cl16 Rb9 Cl15 74.7(4) 2_665 10_455 ?
 Cl8 Rb10 Cl12 154.91(18) 3_565 11_675 ?
 Cl8 Rb10 Cl12 154.91(18) 3_565 . ?
 Cl8 Rb10 Cl16 97.5(3) 3_565 11_675 ?
 Cl8 Rb10 Cl16 97.5(3) 3_565 . ?
 Cl9 Rb10 Cl8 67.6(2) . 3_565 ?
 Cl9 Rb10 Cl8 67.6(2) 11_675 3_565 ?
 Cl9 Rb10 Cl9 68.4(3) 11_675 . ?
 Cl9 Rb10 Cl12 122.5(2) . 11_675 ?
 Cl9 Rb10 Cl12 122.5(2) 11_675 . ?
 Cl9 Rb10 Cl12 93.7(2) 11_675 11_675 ?
 Cl9 Rb10 Cl12 93.7(2) . . ?
 Cl9 Rb10 Cl13 154.3(3) . 11_675 ?
 Cl9 Rb10 Cl13 94.4(2) 11_675 11_675 ?
 Cl9 Rb10 Cl13 94.4(2) . . ?
 Cl9 Rb10 Cl13 154.3(3) 11_675 . ?
 Cl9 Rb10 Cl16 123.7(2) . . ?
 Cl9 Rb10 Cl16 123.7(2) 11_675 11_675 ?
 Cl9 Rb10 Cl16 156.9(3) . 11_675 ?
 Cl9 Rb10 Cl16 156.9(3) 11_675 . ?
 Cl11 Rb10 Cl8 140.4(5) . 3_565 ?
 Cl11 Rb10 Cl9 80.0(4) . 11_675 ?
 Cl11 Rb10 Cl9 80.0(4) . . ?
 Cl11 Rb10 Cl12 42.6(4) . 11_675 ?
 Cl11 Rb10 Cl12 42.6(4) . . ?
 Cl11 Rb10 Cl13 78.2(4) . 11_675 ?
 Cl11 Rb10 Cl13 78.2(4) . . ?
 Cl11 Rb10 Cl14 115.4(4) . 11_675 ?
 Cl11 Rb10 Cl14 115.4(4) . . ?
 Cl11 Rb10 Cl16 119.7(5) . 11_675 ?
 Cl11 Rb10 Cl16 119.7(5) . . ?
 Cl12 Rb10 Cl12 49.6(3) 11_675 . ?
 Cl13 Rb10 Cl8 124.8(2) . 3_565 ?
 Cl13 Rb10 Cl8 124.8(2) 11_675 3_565 ?
 Cl13 Rb10 Cl12 36.6(3) . . ?
 Cl13 Rb10 Cl12 36.6(3) 11_675 11_675 ?
 Cl13 Rb10 Cl12 79.2(3) 11_675 . ?
 Cl13 Rb10 Cl12 79.2(2) . 11_675 ?
 Cl13 Rb10 Cl13 94.3(4) . 11_675 ?
 Cl13 Rb10 Cl16 79.5(3) . 11_675 ?
 Cl13 Rb10 Cl16 79.5(3) 11_675 . ?
 Cl13 Rb10 Cl16 48.8(3) . . ?
 Cl13 Rb10 Cl16 48.8(3) 11_675 11_675 ?
 Cl14 Rb10 Cl8 83.5(6) . 3_565 ?
 Cl14 Rb10 Cl8 83.5(6) 11_675 3_565 ?
 Cl14 Rb10 Cl9 145.2(6) 11_675 . ?
 Cl14 Rb10 Cl9 145.2(6) . 11_675 ?
 Cl14 Rb10 Cl9 83.1(5) . . ?
 Cl14 Rb10 Cl9 83.1(5) 11_675 11_675 ?
 Cl14 Rb10 Cl12 77.5(5) . . ?
 Cl14 Rb10 Cl12 119.1(6) 11_675 . ?
 Cl14 Rb10 Cl12 77.5(5) 11_675 11_675 ?
 Cl14 Rb10 Cl12 119.1(6) . 11_675 ?
 Cl14 Rb10 Cl13 118.7(6) 11_675 . ?
 Cl14 Rb10 Cl13 41.7(5) . . ?
 Cl14 Rb10 Cl13 41.7(5) 11_675 11_675 ?
 Cl14 Rb10 Cl13 118.7(6) . 11_675 ?
 Cl14 Rb10 Cl14 113.5(7) 11_675 . ?
 Cl14 Rb10 Cl16 77.5(5) 11_675 . ?
 Cl14 Rb10 Cl16 77.5(5) . 11_675 ?
 Cl14 Rb10 Cl16 40.6(5) . . ?
 Cl14 Rb10 Cl16 40.6(5) 11_675 11_675 ?
 Cl16 Rb10 Cl12 94.2(3) . 11_675 ?
 Cl16 Rb10 Cl12 78.5(3) . . ?
 Cl16 Rb10 Cl12 78.5(3) 11_675 11_675 ?
 Cl16 Rb10 Cl12 94.2(3) 11_675 . ?
 Cl16 Rb10 Cl16 38.0(3) 11_675 . ?
 Cl13 Rb11 Cl13 93.0(4) 8_677 4_557 ?
 Cl13 Rb11 Cl13 173.6(4) 4_557 11_675 ?
 Cl13 Rb11 Cl13 86.6(4) 8_677 11_675 ?
 Cl16 Rb11 Cl13 48.5(3) 8_677 8_677 ?
 Cl16 Rb11 Cl13 79.1(3) . 11_675 ?
 Cl16 Rb11 Cl13 137.4(2) 11_675 4_557 ?
 Cl16 Rb11 Cl13 48.5(3) 11_675 11_675 ?
 Cl16 Rb11 Cl13 137.4(3) . 8_677 ?
 Cl16 Rb11 Cl13 105.3(3) 11_675 8_677 ?
 Cl16 Rb11 Cl13 137.4(3) 4_557 11_675 ?
 Cl16 Rb11 Cl13 105.3(3) . 4_557 ?
 Cl16 Rb11 Cl13 105.3(3) 8_677 11_675 ?
 Cl16 Rb11 Cl13 79.1(3) 8_677 4_557 ?
 Cl16 Rb11 Cl13 48.5(3) 4_557 4_557 ?
 Cl16 Rb11 Cl13 79.1(3) 4_557 8_677 ?
 Cl16 Rb11 Cl16 97.1(4) 4_557 11_675 ?
 Cl16 Rb11 Cl16 38.0(3) . 11_675 ?
 Cl16 Rb11 Cl16 38.0(3) 8_677 4_557 ?
 Cl16 Rb11 Cl16 84.9(4) 8_677 11_675 ?
 Cl16 Rb11 Cl16 84.9(4) . 4_557 ?
 Cl16 Rb11 Cl16 97.1(4) . 8_677 ?
 Cl18 Rb11 Cl13 47.7(6) 4_557 8_677 ?
 Cl18 Rb11 Cl13 47.7(6) 8_677 4_557 ?
 Cl18 Rb11 Cl13 136.8(6) 8_677 11_675 ?
 Cl18 Rb11 Cl13 136.8(6) 11_675 8_677 ?
 Cl18 Rb11 Cl13 59.2(5) . 8_677 ?
 Cl18 Rb11 Cl13 124.7(6) 4_557 4_557 ?
 Cl18 Rb11 Cl13 59.2(6) 11_675 4_557 ?
 Cl18 Rb11 Cl13 47.7(6) . 11_675 ?
 Cl18 Rb11 Cl13 136.8(6) . 4_557 ?
 Cl18 Rb11 Cl13 59.2(5) 4_557 11_675 ?
 Cl18 Rb11 Cl13 124.7(6) 11_675 11_675 ?
 Cl18 Rb11 Cl13 124.7(6) 8_677 8_677 ?
 Cl18 Rb11 Cl16 91.4(6) 8_677 11_675 ?
 Cl18 Rb11 Cl16 57.8(6) 11_675 4_557 ?
 Cl18 Rb11 Cl16 46.3(6) . 11_675 ?
 Cl18 Rb11 Cl16 82.3(5) . . ?
 Cl18 Rb11 Cl16 46.3(6) 11_675 . ?
 Cl18 Rb11 Cl16 46.3(6) 4_557 8_677 ?
 Cl18 Rb11 Cl16 82.3(6) 11_675 11_675 ?
 Cl18 Rb11 Cl16 91.4(6) 11_675 8_677 ?
 Cl18 Rb11 Cl16 46.3(6) 8_677 4_557 ?
 Cl18 Rb11 Cl16 82.3(6) 8_677 8_677 ?
 Cl18 Rb11 Cl16 57.8(6) 8_677 . ?
 Cl18 Rb11 Cl16 91.4(6) 4_557 . ?
 Cl18 Rb11 Cl16 57.8(6) 4_557 11_675 ?
 Cl18 Rb11 Cl16 91.4(6) . 4_557 ?
 Cl18 Rb11 Cl16 82.3(5) 4_557 4_557 ?
 Cl18 Rb11 Cl16 57.8(6) . 8_677 ?
 Cl18 Rb11 Cl18 117.7(11) 4_557 8_677 ?
 Cl18 Rb11 Cl18 117.7(11) . 11_675 ?
 Cl18 Rb11 Cl18 13.5(10) . 4_557 ?
 Cl18 Rb11 Cl18 13.5(10) 11_675 8_677 ?
 Cl18 Rb11 Cl18 119.5(11) 4_557 11_675 ?
 Cl18 Rb11 Cl18 119.5(11) . 8_677 ?
 Cl19 Rb11 Cl13 86.78(18) . 11_675 ?
 Cl19 Rb11 Cl13 86.78(19) . 4_557 ?
 Cl19 Rb11 Cl13 86.78(18) . 8_677 ?
 Cl19 Rb11 Cl16 131.47(19) . 4_557 ?
 Cl19 Rb11 Cl16 131.47(19) . 8_677 ?
 Cl19 Rb11 Cl16 131.47(19) . 11_675 ?
 Cl19 Rb11 Cl16 131.47(19) . . ?
 Cl19 Rb11 Cl18 120.2(6) . 11_675 ?
 Cl19 Rb11 Cl18 120.2(5) . . ?
 Cl19 Rb11 Cl18 120.2(5) . 4_557 ?
 Cl19 Rb11 Cl18 120.2(6) . 8_677 ?
 Rb13 Rb12 Rb13 66.1(7) 8_677 . ?
 Rb13 Rb12 Cl16 129.2(2) 8_677 11_675 ?
 Rb13 Rb12 Cl16 103.0(3) . 8_677 ?
 Rb13 Rb12 Cl16 103.0(3) 8_677 4_557 ?
 Rb13 Rb12 Cl16 129.2(2) 8_677 8_677 ?
 Rb13 Rb12 Cl16 103.0(3) 8_677 . ?
 Rb13 Rb12 Cl16 129.2(2) . 4_557 ?
 Rb13 Rb12 Cl16 129.2(2) . . ?
 Rb13 Rb12 Cl16 103.0(3) . 11_675 ?
 Rb13 Rb12 Cl17 74.8(6) . . ?
 Rb13 Rb12 Cl17 74.8(6) 8_677 11_675 ?
 Rb13 Rb12 Cl17 74.8(6) . 4_557 ?
 Rb13 Rb12 Cl17 74.8(6) 8_677 8_677 ?
 Rb13 Rb12 Cl17 139.8(7) . 11_675 ?
 Rb13 Rb12 Cl17 139.8(7) . 8_677 ?
 Rb13 Rb12 Cl17 139.8(7) 8_677 . ?
 Rb13 Rb12 Cl17 139.8(7) 8_677 4_557 ?
 Rb13 Rb12 Cl18 170.7(5) . 11_675 ?
 Rb13 Rb12 Cl18 106.0(6) 8_677 11_675 ?
 Rb13 Rb12 Cl18 170.7(6) 8_677 . ?
 Rb13 Rb12 Cl18 106.0(6) . . ?
 Cl16 Rb12 Cl16 43.9(4) . 11_675 ?
 Cl16 Rb12 Cl16 118.5(5) . 8_677 ?
 Cl16 Rb12 Cl16 101.4(5) . 4_557 ?
 Cl16 Rb12 Cl16 43.9(4) 8_677 4_557 ?
 Cl16 Rb12 Cl16 118.5(5) 11_675 4_557 ?
 Cl16 Rb12 Cl16 101.4(5) 8_677 11_675 ?
 Cl16 Rb12 Cl18 77.8(5) 11_675 11_675 ?
 Cl16 Rb12 Cl18 56.0(5) 8_677 . ?
 Cl16 Rb12 Cl18 85.8(5) 4_557 . ?
 Cl16 Rb12 Cl18 85.8(5) 8_677 11_675 ?
 Cl16 Rb12 Cl18 45.8(5) 11_675 . ?
 Cl16 Rb12 Cl18 56.0(5) 4_557 11_675 ?
 Cl16 Rb12 Cl18 77.8(5) . . ?
 Cl16 Rb12 Cl18 45.8(5) . 11_675 ?
 Cl17 Rb12 Cl16 67.7(5) 11_675 . ?
 Cl17 Rb12 Cl16 51.0(5) 11_675 4_557 ?
 Cl17 Rb12 Cl16 94.2(6) . 4_557 ?
 Cl17 Rb12 Cl16 108.9(6) 11_675 11_675 ?
 Cl17 Rb12 Cl16 108.9(6) 4_557 4_557 ?
 Cl17 Rb12 Cl16 51.0(5) . 8_677 ?
 Cl17 Rb12 Cl16 67.7(5) 8_677 4_557 ?
 Cl17 Rb12 Cl16 108.9(6) 8_677 8_677 ?
 Cl17 Rb12 Cl16 94.2(6) 8_677 11_675 ?
 Cl17 Rb12 Cl16 51.0(5) 8_677 . ?
 Cl17 Rb12 Cl16 94.2(6) 11_675 8_677 ?
 Cl17 Rb12 Cl16 94.2(6) 4_557 . ?
 Cl17 Rb12 Cl16 51.0(5) 4_557 11_675 ?
 Cl17 Rb12 Cl16 108.9(6) . . ?
 Cl17 Rb12 Cl16 67.7(5) 4_557 8_677 ?
 Cl17 Rb12 Cl16 67.7(5) . 11_675 ?
 Cl17 Rb12 Cl17 140.3(11) 8_677 4_557 ?
 Cl17 Rb12 Cl17 18.5(10) . 4_557 ?
 Cl17 Rb12 Cl17 145.2(12) . 8_677 ?
 Cl17 Rb12 Cl17 145.2(12) 11_675 4_557 ?
 Cl17 Rb12 Cl17 18.5(10) 8_677 11_675 ?
 Cl17 Rb12 Cl17 140.3(11) . 11_675 ?
 Cl17 Rb12 Cl18 113.7(8) . 11_675 ?
 Cl17 Rb12 Cl18 31.6(7) 4_557 . ?
 Cl17 Rb12 Cl18 113.7(8) 11_675 . ?
 Cl17 Rb12 Cl18 111.9(8) 4_557 11_675 ?
 Cl17 Rb12 Cl18 34.6(7) . . ?
 Cl17 Rb12 Cl18 31.6(7) 8_677 11_675 ?
 Cl17 Rb12 Cl18 34.6(7) 11_675 11_675 ?
 Cl17 Rb12 Cl18 111.9(8) 8_677 . ?
 Cl18 Rb12 Cl18 81.3(10) . 11_675 ?
 Rb12 Rb13 Rb13 57.0(3) . 8_677 ?
 Rb12 Rb13 Cl12 126.6(2) . 7_567 ?
 Rb12 Rb13 Cl12 126.6(2) . 10_565 ?
 Rb12 Rb13 Cl13 106.2(3) . 7_567 ?
 Rb12 Rb13 Cl13 106.2(3) . 10_565 ?
 Rb12 Rb13 Cl17 75.9(6) . 4_557 ?
 Rb12 Rb13 Cl17 27.0(5) . 8_677 ?
 Rb12 Rb13 Cl17 75.9(6) . . ?
 Rb12 Rb13 Cl17 27.0(5) . 11_675 ?
 Rb12 Rb13 Cl18 111.9(6) . 5_777 ?
 Rb12 Rb13 Cl18 111.9(6) . 2_775 ?
 Rb13 Rb13 Cl12 102.6(3) 8_677 7_567 ?
 Rb13 Rb13 Cl12 102.6(3) 8_677 10_565 ?
 Rb13 Rb13 Cl13 126.5(2) 8_677 7_567 ?
 Rb13 Rb13 Cl13 126.5(2) 8_677 10_565 ?
 Rb13 Rb13 Cl17 31.3(4) 8_677 11_675 ?
 Rb13 Rb13 Cl17 132.0(6) 8_677 . ?
 Rb13 Rb13 Cl17 31.3(4) 8_677 8_677 ?
 Rb13 Rb13 Cl17 132.0(6) 8_677 4_557 ?
 Rb13 Rb13 Cl18 167.8(5) 8_677 5_777 ?
 Rb13 Rb13 Cl18 167.8(5) 8_677 2_775 ?
 Cl12 Rb13 Cl12 104.9(4) 7_567 10_565 ?
 Cl12 Rb13 Cl17 124.4(4) 10_565 11_675 ?
 Cl12 Rb13 Cl17 112.6(4) 10_565 8_677 ?
 Cl12 Rb13 Cl17 112.6(4) 7_567 11_675 ?
 Cl12 Rb13 Cl17 124.4(4) 7_567 8_677 ?
 Cl12 Rb13 Cl18 79.8(5) 10_565 2_775 ?
 Cl12 Rb13 Cl18 88.2(5) 10_565 5_777 ?
 Cl12 Rb13 Cl18 79.8(5) 7_567 5_777 ?
 Cl12 Rb13 Cl18 88.2(5) 7_567 2_775 ?
 Cl13 Rb13 Cl12 122.5(4) 7_567 10_565 ?
 Cl13 Rb13 Cl12 122.5(4) 10_565 7_567 ?
 Cl13 Rb13 Cl12 42.8(3) 10_565 10_565 ?
 Cl13 Rb13 Cl12 42.8(3) 7_567 7_567 ?
 Cl13 Rb13 Cl13 106.6(5) 7_567 10_565 ?
 Cl13 Rb13 Cl17 112.9(4) 7_567 11_675 ?
 Cl13 Rb13 Cl17 124.8(4) 10_565 11_675 ?
 Cl13 Rb13 Cl17 124.8(4) 7_567 8_677 ?
 Cl13 Rb13 Cl17 112.9(4) 10_565 8_677 ?
 Cl13 Rb13 Cl18 58.7(5) 7_567 2_775 ?
 Cl13 Rb13 Cl18 48.3(5) 7_567 5_777 ?
 Cl13 Rb13 Cl18 48.3(5) 10_565 2_775 ?
 Cl13 Rb13 Cl18 58.7(5) 10_565 5_777 ?
 Cl17 Rb13 Cl12 98.0(6) . 7_567 ?
 Cl17 Rb13 Cl12 113.3(6) . 10_565 ?
 Cl17 Rb13 Cl12 98.0(6) 4_557 10_565 ?
 Cl17 Rb13 Cl12 113.3(6) 4_557 7_567 ?
 Cl17 Rb13 Cl13 55.4(5) . 7_567 ?
 Cl17 Rb13 Cl13 72.0(6) 4_557 7_567 ?
 Cl17 Rb13 Cl13 72.0(6) . 10_565 ?
 Cl17 Rb13 Cl13 55.4(5) 4_557 10_565 ?
 Cl17 Rb13 Cl17 100.7(10) . 11_675 ?
 Cl17 Rb13 Cl17 18.6(10) . 4_557 ?
 Cl17 Rb13 Cl17 100.7(10) 4_557 8_677 ?
 Cl17 Rb13 Cl17 102.8(10) 4_557 11_675 ?
 Cl17 Rb13 Cl17 13.0(7) 8_677 11_675 ?
 Cl17 Rb13 Cl17 102.8(10) . 8_677 ?
 Cl17 Rb13 Cl18 39.0(7) . 2_775 ?
 Cl17 Rb13 Cl18 39.0(7) 4_557 5_777 ?
 Cl17 Rb13 Cl18 36.2(7) 4_557 2_775 ?
 Cl17 Rb13 Cl18 36.2(7) . 5_777 ?
 Cl18 Rb13 Cl17 138.5(7) 2_775 11_675 ?
 Cl18 Rb13 Cl17 136.8(7) 5_777 11_675 ?
 Cl18 Rb13 Cl17 136.8(7) 2_775 8_677 ?
 Cl18 Rb13 Cl17 138.5(7) 5_777 8_677 ?
 Cl18 Rb13 Cl18 10.5(8) 5_777 2_775 ?
 Rb1 Cl1 Rb2 84.76(18) . 7_566 ?
 Rb1 Cl1 Rb2 84.76(18) . . ?
 Rb2 Cl1 Rb2 169.5(4) 7_566 . ?
 Rb1 Cl2 Rb1 157.3(4) 2_665 3_575 ?
 Sb1 Cl3 Rb1 98.54(12) . 2_665 ?
 Sb1 Cl3 Rb2 107.62(12) . . ?
 Sb1 Cl3 Rb3 108.00(12) . 10_565 ?
 Sb1 Cl3 Rb4 100.56(12) . . ?
 Rb1 Cl3 Rb2 88.31(8) 2_665 . ?
 Rb3 Cl3 Rb1 153.41(15) 10_565 2_665 ?
 Rb3 Cl3 Rb2 85.20(10) 10_565 . ?
 Rb4 Cl3 Rb1 85.57(10) . 2_665 ?
 Rb4 Cl3 Rb2 151.75(14) . . ?
 Rb4 Cl3 Rb3 88.05(8) . 10_565 ?
 Sb1 Cl4 Rb3 99.57(12) . 10_565 ?
 Sb1 Cl4 Rb3 99.57(12) . 1_665 ?
 Sb1 Cl4 Rb4 134.9(4) . 3_565 ?
 Sb1 Cl4 Rb6 114.4(3) . 2_675 ?
 Rb3 Cl4 Rb3 159.5(2) 10_565 1_665 ?
 Rb4 Cl4 Rb3 80.67(13) 3_565 1_665 ?
 Rb4 Cl4 Rb3 80.68(13) 3_565 10_565 ?
 Rb4 Cl4 Rb6 110.7(2) 3_565 2_675 ?
 Rb6 Cl4 Rb3 89.35(15) 2_675 10_565 ?
 Rb6 Cl4 Rb3 89.35(15) 2_675 1_665 ?
 Sb1 Cl5 Rb4 103.96(13) . . ?
 Sb1 Cl5 Rb4 103.96(13) . 2_675 ?
 Sb1 Cl5 Rb6 105.1(3) . 2_675 ?
 Rb4 Cl5 Rb4 152.1(3) . 2_675 ?
 Rb4 Cl5 Rb6 87.0(2) 2_675 2_675 ?
 Rb4 Cl5 Rb6 87.0(2) . 2_675 ?
 Sb2 Cl6 Rb4 89.1(2) . . ?
 Sb2 Cl6 Rb6 87.67(11) . . ?
 Sb2 Cl6 Rb6 87.67(11) . 2_675 ?
 Sb2 Cl6 Rb7 96.88(18) . . ?
 Rb4 Cl6 Rb6 90.12(12) . . ?
 Rb4 Cl6 Rb6 90.12(12) . 2_675 ?
 Rb4 Cl6 Rb7 174.0(2) . . ?
 Rb6 Cl6 Rb6 175.3(2) 2_675 . ?
 Rb7 Cl6 Rb6 90.13(11) . 2_675 ?
 Rb7 Cl6 Rb6 90.13(11) . . ?
 Sb2 Cl7 Rb3 165.7(2) . . ?
 Sb2 Cl7 Rb4 83.68(14) . . ?
 Sb2 Cl7 Rb5 90.62(11) . . ?
 Sb2 Cl7 Rb6 91.56(16) . . ?
 Rb3 Cl7 Rb4 88.56(9) . . ?
 Rb3 Cl7 Rb5 96.50(14) . . ?
 Rb3 Cl7 Rb6 101.03(17) . . ?
 Rb4 Cl7 Rb5 173.79(18) . . ?
 Rb4 Cl7 Rb6 94.37(16) . . ?
 Rb6 Cl7 Rb5 88.22(14) . . ?
 Sb2 Cl8 Rb5 85.77(14) . 10_565 ?
 Sb2 Cl8 Rb5 85.77(14) . . ?
 Sb2 Cl8 Rb6 96.5(3) . 3_455 ?
 Sb2 Cl8 Rb8 89.8(3) . . ?
 Sb2 Cl8 Rb9 78.9(3) . . ?
 Sb2 Cl8 Rb9 78.9(3) . 12 ?
 Sb2 Cl8 Rb10 160.2(5) . 2_665 ?
 Rb5 Cl8 Rb5 167.4(4) 10_565 . ?
 Rb6 Cl8 Rb5 85.85(19) 3_455 . ?
 Rb6 Cl8 Rb5 85.85(19) 3_455 10_565 ?
 Rb6 Cl8 Rb9 170.36(18) 3_455 . ?
 Rb6 Cl8 Rb9 170.36(18) 3_455 12 ?
 Rb8 Cl8 Rb5 94.64(19) . 10_565 ?
 Rb8 Cl8 Rb5 94.64(19) . . ?
 Rb8 Cl8 Rb6 173.7(3) . 3_455 ?
 Rb8 Cl8 Rb9 13.85(14) . 12 ?
 Rb8 Cl8 Rb9 13.85(14) . . ?
 Rb8 Cl8 Rb10 70.4(3) . 2_665 ?
 Rb9 Cl8 Rb5 102.1(2) 12 10_565 ?
 Rb9 Cl8 Rb5 85.38(17) . 10_565 ?
 Rb9 Cl8 Rb5 85.39(17) 12 . ?
 Rb9 Cl8 Rb5 102.1(2) . . ?
 Rb9 Cl8 Rb9 16.77(16) 12 . ?
 Rb10 Cl8 Rb5 95.56(15) 2_665 10_565 ?
 Rb10 Cl8 Rb5 95.56(15) 2_665 . ?
 Rb10 Cl8 Rb6 103.3(3) 2_665 3_455 ?
 Rb10 Cl8 Rb9 81.6(3) 2_665 . ?
 Rb10 Cl8 Rb9 81.6(3) 2_665 12 ?
 Sb2 Cl9 Rb5 86.8(2) . 10_565 ?
 Sb2 Cl9 Rb6 92.3(2) . 2_675 ?
 Sb2 Cl9 Rb7 87.7(2) . . ?
 Sb2 Cl9 Rb8 81.9(2) . . ?
 Sb2 Cl9 Rb9 94.5(3) . . ?
 Sb2 Cl9 Rb9 81.6(2) . 12 ?
 Sb2 Cl9 Rb10 167.2(4) . . ?
 Rb6 Cl9 Rb5 83.2(2) 2_675 10_565 ?
 Rb6 Cl9 Rb7 89.2(2) 2_675 . ?
 Rb6 Cl9 Rb8 168.3(3) 2_675 . ?
 Rb6 Cl9 Rb9 171.3(3) 2_675 12 ?
 Rb7 Cl9 Rb5 170.4(2) . 10_565 ?
 Rb8 Cl9 Rb5 86.4(2) . 10_565 ?
 Rb8 Cl9 Rb7 100.5(2) . . ?
 Rb8 Cl9 Rb9 16.16(13) . 12 ?
 Rb9 Cl9 Rb5 94.8(2) . 10_565 ?
 Rb9 Cl9 Rb5 102.5(2) 12 10_565 ?
 Rb9 Cl9 Rb6 172.8(3) . 2_675 ?
 Rb9 Cl9 Rb7 93.5(3) . . ?
 Rb9 Cl9 Rb7 84.4(2) 12 . ?
 Rb9 Cl9 Rb8 14.77(15) . . ?
 Rb9 Cl9 Rb9 15.45(15) . 12 ?
 Rb9 Cl9 Rb10 72.74(18) . . ?
 Rb10 Cl9 Rb5 95.2(2) . 10_565 ?
 Rb10 Cl9 Rb6 100.5(2) . 2_675 ?
 Rb10 Cl9 Rb7 92.0(2) . . ?
 Rb10 Cl9 Rb8 85.60(18) . . ?
 Rb10 Cl9 Rb9 85.56(18) . 12 ?
 Sb4 Cl10 Rb7 110.5(6) . . ?
 Sb4 Cl10 Rb8 139.4(9) . . ?
 Sb4 Cl10 Rb9 139.3(9) . 12 ?
 Sb4 Cl10 Rb9 139.3(9) . . ?
 Sb4 Cl10 Rb10 100.4(3) . 3_465 ?
 Sb4 Cl10 Rb10 100.4(3) . . ?
 Rb7 Cl10 Rb10 87.8(3) . . ?
 Rb7 Cl10 Rb10 87.8(3) . 3_465 ?
 Rb8 Cl10 Rb7 110.1(6) . . ?
 Rb8 Cl10 Rb10 81.0(3) . 3_465 ?
 Rb8 Cl10 Rb10 81.0(3) . . ?
 Rb9 Cl10 Rb7 108.2(7) 12 . ?
 Rb9 Cl10 Rb7 108.2(7) . . ?
 Rb9 Cl10 Rb8 12.15(15) . . ?
 Rb9 Cl10 Rb8 12.15(15) 12 . ?
 Rb9 Cl10 Rb9 24.1(3) . 12 ?
 Rb9 Cl10 Rb10 68.9(2) 12 3_465 ?
 Rb9 Cl10 Rb10 92.9(4) . 3_465 ?
 Rb9 Cl10 Rb10 92.9(4) 12 . ?
 Rb9 Cl10 Rb10 68.9(2) . . ?
 Rb10 Cl10 Rb10 158.9(6) . 3_465 ?
 Cl11 Cl10 Sb4 73.9(9) . . ?
 Cl11 Cl10 Sb4 73.9(9) 3_465 . ?
 Cl11 Cl10 Rb7 81.6(10) 3_465 . ?
 Cl11 Cl10 Rb7 81.6(10) . . ?
 Cl11 Cl10 Rb8 112.4(7) 3_465 . ?
 Cl11 Cl10 Rb8 112.4(7) . . ?
 Cl11 Cl10 Rb9 124.4(8) 3_465 . ?
 Cl11 Cl10 Rb9 100.3(7) . . ?
 Cl11 Cl10 Rb9 124.4(8) . 12 ?
 Cl11 Cl10 Rb9 100.3(7) 3_465 12 ?
 Cl11 Cl10 Rb10 165.1(11) 3_465 . ?
 Cl11 Cl10 Rb10 31.6(6) . . ?
 Cl11 Cl10 Rb10 31.6(6) 3_465 3_465 ?
 Cl11 Cl10 Rb10 165.1(11) . 3_465 ?
 Cl11 Cl10 Cl11 135.2(15) 3_465 . ?
 Cl11 Cl10 Cl12 126.1(14) . 12 ?
 Cl11 Cl10 Cl12 66.2(9) . . ?
 Cl11 Cl10 Cl12 126.1(14) 3_465 . ?
 Cl11 Cl10 Cl12 66.2(8) 3_465 12 ?
 Cl12 Cl10 Sb4 67.9(6) 12 . ?
 Cl12 Cl10 Sb4 67.9(6) . . ?
 Cl12 Cl10 Rb7 147.1(4) . . ?
 Cl12 Cl10 Rb7 147.1(4) 12 . ?
 Cl12 Cl10 Rb8 78.1(6) 12 . ?
 Cl12 Cl10 Rb8 78.1(6) . . ?
 Cl12 Cl10 Rb9 72.9(6) . . ?
 Cl12 Cl10 Rb9 72.9(6) 12 12 ?
 Cl12 Cl10 Rb9 86.0(7) 12 . ?
 Cl12 Cl10 Rb9 86.0(7) . 12 ?
 Cl12 Cl10 Rb10 125.1(7) 12 . ?
 Cl12 Cl10 Rb10 125.1(7) . 3_465 ?
 Cl12 Cl10 Rb10 61.3(3) . . ?
 Cl12 Cl10 Rb10 61.3(3) 12 3_465 ?
 Cl12 Cl10 Cl12 64.9(8) 12 . ?
 Sb4 Cl11 Rb7 101.7(6) . . ?
 Sb4 Cl11 Rb9 91.2(3) . 12 ?
 Sb4 Cl11 Rb9 103.0(3) . 11_675 ?
 Sb4 Cl11 Rb9 91.2(3) . 2_675 ?
 Sb4 Cl11 Rb9 103.0(3) . . ?
 Rb7 Cl11 Rb9 81.6(3) . 12 ?
 Rb7 Cl11 Rb9 81.6(3) . 2_675 ?
 Rb9 Cl11 Rb7 88.6(4) . . ?
 Rb9 Cl11 Rb7 88.6(4) 11_675 . ?
 Rb9 Cl11 Rb9 163.2(6) 12 2_675 ?
 Rb9 Cl11 Rb9 153.8(6) 11_675 . ?
 Rb9 Cl11 Rb9 164.1(6) . 2_675 ?
 Rb9 Cl11 Rb9 164.1(6) 11_675 12 ?
 Rb9 Cl11 Rb9 15.17(15) 11_675 2_675 ?
 Rb9 Cl11 Rb9 15.16(15) . 12 ?
 Rb10 Cl11 Sb4 148.9(9) . . ?
 Rb10 Cl11 Rb7 109.4(6) . . ?
 Rb10 Cl11 Rb9 78.2(3) . . ?
 Rb10 Cl11 Rb9 93.2(3) . 12 ?
 Rb10 Cl11 Rb9 78.2(3) . 11_675 ?
 Rb10 Cl11 Rb9 93.2(3) . 2_675 ?
 Cl10 Cl11 Sb4 64.9(9) 2_675 . ?
 Cl10 Cl11 Sb4 64.9(9) . . ?
 Cl10 Cl11 Rb7 69.7(10) . . ?
 Cl10 Cl11 Rb7 69.7(10) 2_675 . ?
 Cl10 Cl11 Rb9 151.1(11) . 11_675 ?
 Cl10 Cl11 Rb9 33.2(6) 2_675 2_675 ?
 Cl10 Cl11 Rb9 151.1(11) 2_675 . ?
 Cl10 Cl11 Rb9 48.3(6) 2_675 11_675 ?
 Cl10 Cl11 Rb9 48.3(6) . . ?
 Cl10 Cl11 Rb9 33.2(6) . 12 ?
 Cl10 Cl11 Rb9 136.7(10) . 2_675 ?
 Cl10 Cl11 Rb9 136.7(10) 2_675 12 ?
 Cl10 Cl11 Rb10 126.2(8) . . ?
 Cl10 Cl11 Rb10 126.2(8) 2_675 . ?
 Cl10 Cl11 Cl10 104.5(15) . 2_675 ?
 Cl10 Cl11 Cl12 68.4(9) . . ?
 Cl10 Cl11 Cl12 127.8(13) 2_675 . ?
 Cl10 Cl11 Cl12 127.8(13) . 11_675 ?
 Cl10 Cl11 Cl12 68.4(9) 2_675 11_675 ?
 Cl12 Cl11 Sb4 65.8(5) 11_675 . ?
 Cl12 Cl11 Sb4 65.8(5) . . ?
 Cl12 Cl11 Rb7 137.6(5) 11_675 . ?
 Cl12 Cl11 Rb7 137.6(5) . . ?
 Cl12 Cl11 Rb9 133.0(7) 11_675 . ?
 Cl12 Cl11 Rb9 58.2(3) . . ?
 Cl12 Cl11 Rb9 136.0(7) . 2_675 ?
 Cl12 Cl11 Rb9 58.2(3) 11_675 11_675 ?
 Cl12 Cl11 Rb9 136.0(6) 11_675 12 ?
 Cl12 Cl11 Rb9 59.5(3) . 12 ?
 Cl12 Cl11 Rb9 59.5(3) 11_675 2_675 ?
 Cl12 Cl11 Rb9 133.0(7) . 11_675 ?
 Cl12 Cl11 Rb10 90.2(7) . . ?
 Cl12 Cl11 Rb10 90.2(7) 11_675 . ?
 Cl12 Cl11 Cl12 76.6(8) 11_675 . ?
 Sb4 Cl12 Rb8 117.8(3) . . ?
 Sb4 Cl12 Rb9 114.5(4) . . ?
 Sb4 Cl12 Rb9 102.3(3) . 12 ?
 Sb4 Cl12 Rb10 107.3(3) . . ?
 Sb4 Cl12 Rb11 106.4(3) . . ?
 Sb4 Cl12 Rb13 113.4(4) . 7_457 ?
 Sb4 Cl12 Rb13 99.7(3) . 2_665 ?
 Rb9 Cl12 Rb8 11.69(15) . . ?
 Rb9 Cl12 Rb8 15.64(13) 12 . ?
 Rb9 Cl12 Rb9 18.08(18) . 12 ?
 Rb9 Cl12 Rb10 72.7(2) . . ?
 Rb9 Cl12 Rb10 88.7(2) 12 . ?
 Rb9 Cl12 Rb11 137.5(4) . . ?
 Rb9 Cl12 Rb11 151.2(3) 12 . ?
 Rb9 Cl12 Rb13 95.3(3) . 2_665 ?
 Rb9 Cl12 Rb13 84.5(3) 12 2_665 ?
 Rb10 Cl12 Rb8 82.9(2) . . ?
 Rb10 Cl12 Rb13 152.9(3) . 2_665 ?
 Rb11 Cl12 Rb8 135.7(3) . . ?
 Rb11 Cl12 Rb10 84.9(3) . . ?
 Rb11 Cl12 Rb13 88.5(2) . 2_665 ?
 Rb13 Cl12 Rb8 83.7(2) 2_665 . ?
 Rb13 Cl12 Rb8 91.0(3) 7_457 . ?
 Rb13 Cl12 Rb9 102.3(3) 7_457 . ?
 Rb13 Cl12 Rb9 96.7(3) 7_457 12 ?
 Rb13 Cl12 Rb10 136.5(4) 7_457 . ?
 Rb13 Cl12 Rb11 69.9(2) 7_457 . ?
 Rb13 Cl12 Rb13 20.9(2) 7_457 2_665 ?
 Cl10 Cl12 Sb4 58.3(5) . . ?
 Cl10 Cl12 Rb8 63.4(5) . . ?
 Cl10 Cl12 Rb9 49.8(5) . 12 ?
 Cl10 Cl12 Rb9 57.1(5) . . ?
 Cl10 Cl12 Rb10 81.6(4) . . ?
 Cl10 Cl12 Rb11 154.7(6) . . ?
 Cl10 Cl12 Rb13 112.8(5) . 2_665 ?
 Cl10 Cl12 Rb13 133.1(6) . 7_457 ?
 Cl10 Cl12 Cl12 57.5(4) . 12 ?
 Cl11 Cl12 Sb4 62.7(5) . . ?
 Cl11 Cl12 Rb8 90.9(4) . . ?
 Cl11 Cl12 Rb9 84.3(4) . 12 ?
 Cl11 Cl12 Rb9 79.7(4) . . ?
 Cl11 Cl12 Rb10 47.1(5) . . ?
 Cl11 Cl12 Rb11 110.9(5) . . ?
 Cl11 Cl12 Rb13 176.1(7) . 7_457 ?
 Cl11 Cl12 Rb13 156.4(7) . 2_665 ?
 Cl11 Cl12 Cl10 45.4(5) . . ?
 Cl11 Cl12 Cl12 100.0(5) . 12 ?
 Cl12 Cl12 Sb4 62.1(2) 12 . ?
 Cl12 Cl12 Rb8 70.07(17) 12 . ?
 Cl12 Cl12 Rb9 57.7(2) 12 12 ?
 Cl12 Cl12 Rb9 75.8(2) 12 . ?
 Cl12 Cl12 Rb10 137.67(18) 12 . ?
 Cl12 Cl12 Rb11 136.97(18) 12 . ?
 Cl12 Cl12 Rb13 77.4(3) 12 7_457 ?
 Cl12 Cl12 Rb13 56.6(2) 12 2_665 ?
 Cl13 Cl12 Sb4 176.9(6) . . ?
 Cl13 Cl12 Rb8 64.3(4) . . ?
 Cl13 Cl12 Rb9 79.9(4) . 12 ?
 Cl13 Cl12 Rb9 67.1(4) . . ?
 Cl13 Cl12 Rb10 70.4(4) . . ?
 Cl13 Cl12 Rb11 71.5(4) . . ?
 Cl13 Cl12 Rb13 68.3(4) . 7_457 ?
 Cl13 Cl12 Rb13 82.6(4) . 2_665 ?
 Cl13 Cl12 Cl10 122.7(7) . . ?
 Cl13 Cl12 Cl11 115.6(7) . . ?
 Cl13 Cl12 Cl12 121.0(4) . 12 ?
 Sb3 Cl13 Rb8 99.6(3) . . ?
 Sb3 Cl13 Rb9 115.5(3) . 12 ?
 Sb3 Cl13 Rb9 110.6(4) . . ?
 Sb3 Cl13 Rb10 107.1(3) . . ?
 Sb3 Cl13 Rb11 107.3(3) . . ?
 Sb3 Cl13 Rb12 99.1(3) . 2_665 ?
 Sb3 Cl13 Rb13 110.8(4) . 7_457 ?
 Rb8 Cl13 Rb9 15.98(14) . 12 ?
 Rb8 Cl13 Rb11 153.0(3) . . ?
 Rb8 Cl13 Rb12 85.8(3) . 2_665 ?
 Rb9 Cl13 Rb8 16.36(17) . . ?
 Rb9 Cl13 Rb9 13.22(14) . 12 ?
 Rb9 Cl13 Rb10 74.2(3) . . ?
 Rb9 Cl13 Rb11 140.9(4) . . ?
 Rb9 Cl13 Rb12 95.7(3) . 2_665 ?
 Rb9 Cl13 Rb13 104.1(4) . 7_457 ?
 Rb10 Cl13 Rb8 88.8(3) . . ?
 Rb10 Cl13 Rb9 84.9(2) . 12 ?
 Rb10 Cl13 Rb11 85.9(3) . . ?
 Rb10 Cl13 Rb12 153.8(3) . 2_665 ?
 Rb11 Cl13 Rb9 137.0(3) . 12 ?
 Rb11 Cl13 Rb12 87.4(3) . 2_665 ?
 Rb12 Cl13 Rb9 82.8(3) 2_665 12 ?
 Rb13 Cl13 Rb8 98.0(3) 7_457 . ?
 Rb13 Cl13 Rb9 91.0(3) 7_457 12 ?
 Rb13 Cl13 Rb10 139.7(4) 7_457 . ?
 Rb13 Cl13 Rb11 70.2(2) 7_457 . ?
 Rb13 Cl13 Rb12 18.8(2) 7_457 2_665 ?
 Cl12 Cl13 Sb3 179.4(6) . . ?
 Cl12 Cl13 Rb8 81.1(4) . . ?
 Cl12 Cl13 Rb9 65.1(4) . 12 ?
 Cl12 Cl13 Rb9 70.0(4) . . ?
 Cl12 Cl13 Rb10 73.0(4) . . ?
 Cl12 Cl13 Rb11 72.1(4) . . ?
 Cl12 Cl13 Rb12 80.8(4) . 2_665 ?
 Cl12 Cl13 Rb13 69.0(4) . 7_457 ?
 Cl12 Cl13 Cl14 120.3(7) . . ?
 Cl12 Cl13 Cl15 123.6(7) . 2_665 ?
 Cl12 Cl13 Cl17 117.4(7) . 7_457 ?
 Cl14 Cl13 Sb3 59.9(5) . . ?
 Cl14 Cl13 Rb8 84.6(6) . . ?
 Cl14 Cl13 Rb9 93.7(6) . 12 ?
 Cl14 Cl13 Rb9 80.9(6) . . ?
 Cl14 Cl13 Rb10 49.0(6) . . ?
 Cl14 Cl13 Rb11 111.0(7) . . ?
 Cl14 Cl13 Rb12 154.9(7) . 2_665 ?
 Cl14 Cl13 Rb13 170.7(7) . 7_457 ?
 Cl14 Cl13 Cl15 45.4(7) . 2_665 ?
 Cl14 Cl13 Cl17 121.9(8) . 7_457 ?
 Cl15 Cl13 Sb3 57.0(5) 2_665 . ?
 Cl15 Cl13 Rb8 48.4(4) 2_665 . ?
 Cl15 Cl13 Rb9 54.8(5) 2_665 . ?
 Cl15 Cl13 Rb9 63.2(5) 2_665 12 ?
 Cl15 Cl13 Rb10 81.5(5) 2_665 . ?
 Cl15 Cl13 Rb11 155.0(6) 2_665 . ?
 Cl15 Cl13 Rb12 112.9(6) 2_665 2_665 ?
 Cl15 Cl13 Rb13 131.4(6) 2_665 7_457 ?
 Cl17 Cl13 Sb3 62.2(5) 7_457 . ?
 Cl17 Cl13 Rb8 109.7(6) 7_457 . ?
 Cl17 Cl13 Rb9 115.3(6) 7_457 12 ?
 Cl17 Cl13 Rb9 125.2(7) 7_457 . ?
 Cl17 Cl13 Rb10 159.5(7) 7_457 . ?
 Cl17 Cl13 Rb11 81.3(6) 7_457 . ?
 Cl17 Cl13 Rb12 41.7(5) 7_457 2_665 ?
 Cl17 Cl13 Rb13 48.8(5) 7_457 7_457 ?
 Cl17 Cl13 Cl15 103.8(8) 7_457 2_665 ?
 Sb3 Cl14 Rb8 105.5(4) . 3_565 ?
 Sb3 Cl14 Rb8 91.8(4) . . ?
 Sb3 Cl14 Rb9 102.7(5) . . ?
 Sb3 Cl14 Rb9 92.8(4) . 3_565 ?
 Sb3 Cl14 Rb10 153.1(12) . . ?
 Rb8 Cl14 Rb8 159.0(8) 3_565 . ?
 Rb8 Cl14 Rb9 151.6(7) 3_565 . ?
 Rb8 Cl14 Rb9 15.08(14) 3_565 3_565 ?
 Rb9 Cl14 Rb8 13.95(15) . . ?
 Rb9 Cl14 Rb8 159.3(8) 3_565 . ?
 Rb9 Cl14 Rb9 160.8(8) . 3_565 ?
 Rb10 Cl14 Rb8 77.7(4) . 3_565 ?
 Rb10 Cl14 Rb8 92.3(4) . . ?
 Rb10 Cl14 Rb9 78.6(4) . . ?
 Rb10 Cl14 Rb9 92.7(5) . 3_565 ?
 Cl13 Cl14 Sb3 69.9(7) . . ?
 Cl13 Cl14 Rb8 60.2(4) . . ?
 Cl13 Cl14 Rb8 136.8(10) . 3_565 ?
 Cl13 Cl14 Rb9 57.9(4) . . ?
 Cl13 Cl14 Rb9 139.9(9) . 3_565 ?
 Cl13 Cl14 Rb10 89.3(8) . . ?
 Cl15 Cl14 Sb3 68.1(8) 2_665 . ?
 Cl15 Cl14 Sb3 69.6(9) . . ?
 Cl15 Cl14 Rb8 48.5(7) . 3_565 ?
 Cl15 Cl14 Rb8 145.3(14) 2_665 3_565 ?
 Cl15 Cl14 Rb8 33.4(7) 2_665 . ?
 Cl15 Cl14 Rb8 132.2(13) . . ?
 Cl15 Cl14 Rb9 33.7(7) . 3_565 ?
 Cl15 Cl14 Rb9 47.3(7) 2_665 . ?
 Cl15 Cl14 Rb9 133.0(12) 2_665 3_565 ?
 Cl15 Cl14 Rb9 144.4(14) . . ?
 Cl15 Cl14 Rb10 124.0(9) 2_665 . ?
 Cl15 Cl14 Rb10 124.3(10) . . ?
 Cl15 Cl14 Cl13 137.8(14) . . ?
 Cl15 Cl14 Cl13 75.0(10) 2_665 . ?
 Cl15 Cl14 Cl15 100.3(17) . 2_665 ?
 Cl15 Cl14 Cl16 77.0(10) . . ?
 Cl15 Cl14 Cl16 134.5(13) 2_665 . ?
 Cl16 Cl14 Sb3 68.6(6) . . ?
 Cl16 Cl14 Rb8 137.8(9) . . ?
 Cl16 Cl14 Rb8 61.7(4) . 3_565 ?
 Cl16 Cl14 Rb9 62.2(4) . 3_565 ?
 Cl16 Cl14 Rb9 134.2(10) . . ?
 Cl16 Cl14 Rb10 91.0(8) . . ?
 Cl16 Cl14 Cl13 77.7(9) . . ?
 Sb3 Cl15 Rb5 115.7(7) . 10_565 ?
 Sb3 Cl15 Rb8 136.2(10) . 3_565 ?
 Sb3 Cl15 Rb9 134.0(9) . 10_565 ?
 Sb3 Cl15 Rb10 100.8(5) . . ?
 Sb3 Cl15 Rb10 98.2(5) . 3_565 ?
 Rb5 Cl15 Rb10 90.0(4) 10_565 . ?
 Rb5 Cl15 Rb10 88.5(4) 10_565 3_565 ?
 Rb8 Cl15 Rb5 107.1(6) 3_565 10_565 ?
 Rb8 Cl15 Rb9 11.3(2) 3_565 10_565 ?
 Rb8 Cl15 Rb10 91.9(5) 3_565 3_565 ?
 Rb8 Cl15 Rb10 69.0(4) 3_565 . ?
 Rb9 Cl15 Sb3 134.3(10) 3_565 . ?
 Rb9 Cl15 Rb5 107.8(6) 3_565 10_565 ?
 Rb9 Cl15 Rb5 110.3(5) 10_565 10_565 ?
 Rb9 Cl15 Rb8 23.3(3) 3_565 3_565 ?
 Rb9 Cl15 Rb9 12.46(18) 3_565 10_565 ?
 Rb9 Cl15 Rb10 81.2(4) 10_565 3_565 ?
 Rb9 Cl15 Rb10 92.3(5) 3_565 . ?
 Rb9 Cl15 Rb10 80.1(4) 10_565 . ?
 Rb9 Cl15 Rb10 68.8(4) 3_565 3_565 ?
 Rb9 Cl15 Cl13 70.1(6) 3_565 3_565 ?
 Rb10 Cl15 Rb10 159.5(5) . 3_565 ?
 Cl13 Cl15 Sb3 66.1(6) 3_565 . ?
 Cl13 Cl15 Rb5 146.3(7) 3_565 10_565 ?
 Cl13 Cl15 Rb8 83.9(7) 3_565 3_565 ?
 Cl13 Cl15 Rb9 75.2(6) 3_565 10_565 ?
 Cl13 Cl15 Rb10 58.8(4) 3_565 3_565 ?
 Cl13 Cl15 Rb10 123.4(8) 3_565 . ?
 Cl14 Cl15 Sb3 70.3(9) . . ?
 Cl14 Cl15 Sb3 68.8(8) 3_565 . ?
 Cl14 Cl15 Rb5 88.8(11) 3_565 10_565 ?
 Cl14 Cl15 Rb5 90.7(12) . 10_565 ?
 Cl14 Cl15 Rb8 123.0(11) 3_565 3_565 ?
 Cl14 Cl15 Rb8 100.9(10) . 3_565 ?
 Cl14 Cl15 Rb9 111.8(10) 3_565 10_565 ?
 Cl14 Cl15 Rb9 99.8(10) 3_565 3_565 ?
 Cl14 Cl15 Rb9 123.8(11) . 3_565 ?
 Cl14 Cl15 Rb9 111.3(10) . 10_565 ?
 Cl14 Cl15 Rb10 32.8(6) 3_565 3_565 ?
 Cl14 Cl15 Rb10 33.6(7) . . ?
 Cl14 Cl15 Rb10 166.8(10) . 3_565 ?
 Cl14 Cl15 Rb10 167.6(10) 3_565 . ?
 Cl14 Cl15 Cl13 119.0(14) . 3_565 ?
 Cl14 Cl15 Cl13 59.6(10) 3_565 3_565 ?
 Cl14 Cl15 Cl14 134.1(15) . 3_565 ?
 Cl14 Cl15 Cl16 60.3(11) . . ?
 Cl14 Cl15 Cl16 116.9(13) 3_565 . ?
 Cl16 Cl15 Sb3 65.0(6) . . ?
 Cl16 Cl15 Rb5 149.7(7) . 10_565 ?
 Cl16 Cl15 Rb8 73.4(6) . 3_565 ?
 Cl16 Cl15 Rb9 76.4(6) . 10_565 ?
 Cl16 Cl15 Rb9 84.5(7) . 3_565 ?
 Cl16 Cl15 Rb10 121.7(8) . 3_565 ?
 Cl16 Cl15 Rb10 61.4(4) . . ?
 Cl16 Cl15 Cl13 63.6(7) . 3_565 ?
 Sb3 Cl16 Rb8 111.1(4) . 3_565 ?
 Sb3 Cl16 Rb9 99.5(3) . 3_565 ?
 Sb3 Cl16 Rb10 107.8(3) . . ?
 Sb3 Cl16 Rb11 109.2(3) . . ?
 Sb3 Cl16 Rb12 113.1(4) . . ?
 Sb3 Cl16 Rb13 99.2(3) . 8_677 ?
 Rb8 Cl16 Rb9 17.33(16) 3_565 3_565 ?
 Rb8 Cl16 Rb10 71.2(3) 3_565 . ?
 Rb8 Cl16 Rb11 137.9(3) 3_565 . ?
 Rb8 Cl16 Rb13 95.9(3) 3_565 8_677 ?
 Rb9 Cl16 Rb10 86.6(3) 3_565 . ?
 Rb9 Cl16 Rb11 151.2(3) 3_565 . ?
 Rb9 Cl16 Rb13 85.2(3) 3_565 8_677 ?
 Rb10 Cl16 Rb13 152.7(3) . 8_677 ?
 Rb11 Cl16 Rb10 85.8(3) . . ?
 Rb11 Cl16 Rb13 89.0(3) . 8_677 ?
 Rb12 Cl16 Rb8 101.8(4) . 3_565 ?
 Rb12 Cl16 Rb9 95.8(3) . 3_565 ?
 Rb12 Cl16 Rb10 137.9(4) . . ?
 Rb12 Cl16 Rb11 72.2(3) . . ?
 Rb12 Cl16 Rb13 19.18(18) . 8_677 ?
 Cl14 Cl16 Sb3 61.3(6) . . ?
 Cl14 Cl16 Rb8 77.9(6) . 3_565 ?
 Cl14 Cl16 Rb9 82.1(6) . 3_565 ?
 Cl14 Cl16 Rb10 48.5(6) . . ?
 Cl14 Cl16 Rb11 112.5(7) . . ?
 Cl14 Cl16 Rb12 173.3(7) . . ?
 Cl14 Cl16 Rb13 154.3(7) . 8_677 ?
 Cl14 Cl16 Cl15 42.8(7) . . ?
 Cl14 Cl16 Cl17 125.8(9) . 8_677 ?
 Cl14 Cl16 Cl18 104.8(9) . 11_675 ?
 Cl15 Cl16 Sb3 58.2(5) . . ?
 Cl15 Cl16 Rb8 54.3(5) . 3_565 ?
 Cl15 Cl16 Rb9 48.1(5) . 3_565 ?
 Cl15 Cl16 Rb10 78.8(5) . . ?
 Cl15 Cl16 Rb11 154.7(6) . . ?
 Cl15 Cl16 Rb12 131.9(7) . . ?
 Cl15 Cl16 Rb13 113.7(6) . 8_677 ?
 Cl16 Cl16 Sb3 178.9(3) 11_675 . ?
 Cl16 Cl16 Rb8 68.4(2) 11_675 3_565 ?
 Cl16 Cl16 Rb9 80.31(19) 11_675 3_565 ?
 Cl16 Cl16 Rb10 71.02(17) 11_675 . ?
 Cl16 Cl16 Rb11 70.99(17) 11_675 . ?
 Cl16 Cl16 Rb12 68.1(2) 11_675 . ?
 Cl16 Cl16 Rb13 81.91(19) 11_675 8_677 ?
 Cl16 Cl16 Cl14 117.5(6) 11_675 . ?
 Cl16 Cl16 Cl15 121.2(5) 11_675 . ?
 Cl16 Cl16 Cl17 116.3(6) 11_675 8_677 ?
 Cl16 Cl16 Cl18 115.3(7) 11_675 11_675 ?
 Cl17 Cl16 Sb3 64.8(6) 8_677 . ?
 Cl17 Cl16 Rb8 128.5(7) 8_677 3_565 ?
 Cl17 Cl16 Rb9 112.4(7) 8_677 3_565 ?
 Cl17 Cl16 Rb10 160.1(7) 8_677 . ?
 Cl17 Cl16 Rb11 79.9(6) 8_677 . ?
 Cl17 Cl16 Rb12 49.2(6) 8_677 . ?
 Cl17 Cl16 Rb13 41.4(6) 8_677 8_677 ?
 Cl17 Cl16 Cl15 109.2(8) 8_677 . ?
 Cl17 Cl16 Cl18 44.4(8) 8_677 11_675 ?
 Cl18 Cl16 Sb3 65.3(7) 11_675 . ?
 Cl18 Cl16 Rb8 172.6(8) 11_675 3_565 ?
 Cl18 Cl16 Rb9 155.3(7) 11_675 3_565 ?
 Cl18 Cl16 Rb10 115.9(7) 11_675 . ?
 Cl18 Cl16 Rb11 47.7(7) 11_675 . ?
 Cl18 Cl16 Rb12 74.6(6) 11_675 . ?
 Cl18 Cl16 Rb13 78.7(6) 11_675 8_677 ?
 Cl18 Cl16 Cl15 123.3(9) 11_675 . ?
 Sb3 Cl17 Rb11 99.0(6) 7_567 . ?
 Sb3 Cl17 Rb13 139.8(7) 7_567 8_677 ?
 Rb12 Cl17 Sb3 141.7(9) . 7_567 ?
 Rb12 Cl17 Rb11 72.2(6) . . ?
 Rb12 Cl17 Rb13 13.2(3) . 8_677 ?
 Rb12 Cl17 Cl13 92.0(8) . 7_567 ?
 Rb12 Cl17 Cl16 79.8(7) . 8_677 ?
 Rb13 Cl17 Sb3 139.1(9) . 7_567 ?
 Rb13 Cl17 Rb11 85.3(5) 8_677 . ?
 Rb13 Cl17 Rb11 101.4(7) . . ?
 Rb13 Cl17 Rb12 29.3(4) . . ?
 Rb13 Cl17 Rb13 16.7(3) . 8_677 ?
 Rb13 Cl17 Cl13 75.8(7) . 7_567 ?
 Rb13 Cl17 Cl16 95.5(8) . 8_677 ?
 Cl13 Cl17 Sb3 63.7(5) 7_567 7_567 ?
 Cl13 Cl17 Rb11 128.1(7) 7_567 . ?
 Cl13 Cl17 Rb13 82.2(6) 7_567 8_677 ?
 Cl16 Cl17 Sb3 63.8(5) 8_677 7_567 ?
 Cl16 Cl17 Rb11 62.4(5) 8_677 . ?
 Cl16 Cl17 Rb13 84.0(7) 8_677 8_677 ?
 Cl16 Cl17 Cl13 66.3(6) 8_677 7_567 ?
 Cl17 Cl17 Sb3 136.6(4) 4_557 7_567 ?
 Cl17 Cl17 Rb11 84.4(3) 4_557 . ?
 Cl17 Cl17 Rb12 80.7(5) 4_557 . ?
 Cl17 Cl17 Rb13 83.5(3) 4_557 8_677 ?
 Cl17 Cl17 Rb13 80.7(5) 4_557 . ?
 Cl17 Cl17 Cl13 142.8(5) 4_557 7_567 ?
 Cl17 Cl17 Cl16 145.4(6) 4_557 8_677 ?
 Cl17 Cl17 Cl18 87.9(10) 4_557 5_777 ?
 Cl17 Cl17 Cl18 87.7(10) 4_557 4_557 ?
 Cl17 Cl17 Cl18 71.2(8) 4_557 2_775 ?
 Cl17 Cl17 Cl18 69.9(8) 4_557 . ?
 Cl18 Cl17 Sb3 72.9(11) 4_557 7_567 ?
 Cl18 Cl17 Sb3 84.6(9) 2_775 7_567 ?
 Cl18 Cl17 Sb3 71.3(10) 5_777 7_567 ?
 Cl18 Cl17 Sb3 86.9(10) . 7_567 ?
 Cl18 Cl17 Rb11 35.3(10) 4_557 . ?
 Cl18 Cl17 Rb11 146.6(11) 2_775 . ?
 Cl18 Cl17 Rb11 37.2(10) . . ?
 Cl18 Cl17 Rb11 155.6(12) 5_777 . ?
 Cl18 Cl17 Rb12 129.3(14) 5_777 . ?
 Cl18 Cl17 Rb12 103.4(13) . . ?
 Cl18 Cl17 Rb12 107.4(14) 4_557 . ?
 Cl18 Cl17 Rb12 123.6(12) 2_775 . ?
 Cl18 Cl17 Rb13 129.1(13) . . ?
 Cl18 Cl17 Rb13 120.6(13) 4_557 8_677 ?
 Cl18 Cl17 Rb13 116.8(12) 5_777 8_677 ?
 Cl18 Cl17 Rb13 100.2(12) 5_777 . ?
 Cl18 Cl17 Rb13 116.3(12) . 8_677 ?
 Cl18 Cl17 Rb13 113.3(11) 2_775 8_677 ?
 Cl18 Cl17 Rb13 136.3(15) 4_557 . ?
 Cl18 Cl17 Rb13 96.9(11) 2_775 . ?
 Cl18 Cl17 Cl13 68.7(10) 5_777 7_567 ?
 Cl18 Cl17 Cl13 128.9(13) 4_557 7_567 ?
 Cl18 Cl17 Cl13 83.4(10) 2_775 7_567 ?
 Cl18 Cl17 Cl13 146.5(12) . 7_567 ?
 Cl18 Cl17 Cl16 71.3(11) 4_557 8_677 ?
 Cl18 Cl17 Cl16 143.1(11) 2_775 8_677 ?
 Cl18 Cl17 Cl16 87.2(11) . 8_677 ?
 Cl18 Cl17 Cl16 126.5(13) 5_777 8_677 ?
 Cl18 Cl17 Cl18 121(2) 4_557 5_777 ?
 Cl18 Cl17 Cl18 118.8(18) 4_557 2_775 ?
 Cl18 Cl17 Cl18 16.7(13) 5_777 2_775 ?
 Cl18 Cl17 Cl18 118.6(18) . 5_777 ?
 Cl18 Cl17 Cl18 110.8(18) . 2_775 ?
 Cl18 Cl17 Cl18 17.8(14) 4_557 . ?
 Sb3 Cl18 Rb12 101.0(7) 10_565 . ?
 Sb3 Cl18 Rb12 89.8(6) 10_565 3_575 ?
 Sb3 Cl18 Rb13 89.0(6) 10_565 . ?
 Sb3 Cl18 Rb13 101.4(7) 10_565 3_575 ?
 Rb11 Cl18 Sb3 139.6(10) . 10_565 ?
 Rb11 Cl18 Rb12 79.1(7) . . ?
 Rb11 Cl18 Rb12 94.2(7) . 3_575 ?
 Rb11 Cl18 Rb13 78.0(6) . 3_575 ?
 Rb11 Cl18 Rb13 96.0(7) . . ?
 Rb12 Cl18 Rb12 168.9(8) . 3_575 ?
 Rb12 Cl18 Rb13 16.94(19) . . ?
 Rb13 Cl18 Rb12 155.9(9) 3_575 . ?
 Rb13 Cl18 Rb12 165.6(8) . 3_575 ?
 Rb13 Cl18 Rb12 16.2(2) 3_575 3_575 ?
 Rb13 Cl18 Rb13 169.2(8) 3_575 . ?
 Cl16 Cl18 Sb3 61.3(6) 11_675 10_565 ?
 Cl16 Cl18 Rb11 86.0(9) 11_675 . ?
 Cl16 Cl18 Rb12 59.6(5) 11_675 . ?
 Cl16 Cl18 Rb12 129.3(8) 11_675 3_575 ?
 Cl16 Cl18 Rb13 126.0(9) 11_675 3_575 ?
 Cl16 Cl18 Rb13 61.8(5) 11_675 . ?
 Cl17 Cl18 Sb3 68.6(11) 4_557 10_565 ?
 Cl17 Cl18 Sb3 84.1(10) 3_575 10_565 ?
 Cl17 Cl18 Sb3 86.3(11) . 10_565 ?
 Cl17 Cl18 Sb3 67.3(10) 6_577 10_565 ?
 Cl17 Cl18 Rb11 120.1(14) 4_557 . ?
 Cl17 Cl18 Rb11 121.5(13) 6_577 . ?
 Cl17 Cl18 Rb11 115.3(13) . . ?
 Cl17 Cl18 Rb11 117.0(12) 3_575 . ?
 Cl17 Cl18 Rb12 148.3(12) 3_575 . ?
 Cl17 Cl18 Rb12 41.0(9) 4_557 . ?
 Cl17 Cl18 Rb12 137.9(13) . 3_575 ?
 Cl17 Cl18 Rb12 27.5(8) 6_577 3_575 ?
 Cl17 Cl18 Rb12 145.2(15) 4_557 3_575 ?
 Cl17 Cl18 Rb12 29.8(7) 3_575 3_575 ?
 Cl17 Cl18 Rb12 42.0(9) . . ?
 Cl17 Cl18 Rb12 158.7(14) 6_577 . ?
 Cl17 Cl18 Rb13 27.6(8) . . ?
 Cl17 Cl18 Rb13 148.8(12) . 3_575 ?
 Cl17 Cl18 Rb13 44.0(8) 3_575 3_575 ?
 Cl17 Cl18 Rb13 141.9(13) 6_577 . ?
 Cl17 Cl18 Rb13 24.4(9) 4_557 . ?
 Cl17 Cl18 Rb13 135.8(12) 3_575 . ?
 Cl17 Cl18 Rb13 161.2(16) 4_557 3_575 ?
 Cl17 Cl18 Rb13 43.6(8) 6_577 3_575 ?
 Cl17 Cl18 Cl16 142.7(13) 3_575 11_675 ?
 Cl17 Cl18 Cl16 84.3(10) . 11_675 ?
 Cl17 Cl18 Cl16 64.3(10) 4_557 11_675 ?
 Cl17 Cl18 Cl16 122.2(13) 6_577 11_675 ?
 Cl17 Cl18 Cl17 117.6(19) 4_557 3_575 ?
 Cl17 Cl18 Cl17 22.3(12) 4_557 . ?
 Cl17 Cl18 Cl17 108.2(17) . 3_575 ?
 Cl17 Cl18 Cl17 118.3(19) 4_557 6_577 ?
 Cl17 Cl18 Cl17 117.4(18) . 6_577 ?
 Cl17 Cl18 Cl17 20.9(11) 6_577 3_575 ?
 Cl18 Cl18 Sb3 137.2(4) 4_557 10_565 ?
 Cl18 Cl18 Rb11 83.3(6) 4_557 . ?
 Cl18 Cl18 Rb12 85.6(3) 4_557 3_575 ?
 Cl18 Cl18 Rb12 84.9(4) 4_557 . ?
 Cl18 Cl18 Rb13 84.8(4) 4_557 3_575 ?
 Cl18 Cl18 Rb13 85.5(4) 4_557 . ?
 Cl18 Cl18 Cl16 144.3(6) 4_557 11_675 ?
 Cl18 Cl18 Cl17 92.1(9) 4_557 6_577 ?
 Cl18 Cl18 Cl17 69.9(8) 4_557 . ?
 Cl18 Cl18 Cl17 92.3(10) 4_557 4_557 ?
 Cl18 Cl18 Cl17 71.2(8) 4_557 3_575 ?
 Rb11 Cl19 Rb13 79.0(7) . 3_575 ?
 Rb11 Cl19 Rb13 96.9(6) . 2_665 ?
 Rb11 Cl19 Rb13 79.0(7) . 7_457 ?
 Rb11 Cl19 Rb13 96.9(6) . 9_667 ?
 Rb13 Cl19 Rb13 166.2(13) 2_665 9_667 ?
 Rb13 Cl19 Rb13 17.9(2) 7_457 2_665 ?
 Rb13 Cl19 Rb13 17.9(2) 3_575 9_667 ?
 Rb13 Cl19 Rb13 176.0(14) 7_457 9_667 ?
 Rb13 Cl19 Rb13 176.0(14) 3_575 2_665 ?
 Rb13 Cl19 Rb13 158.1(15) 3_575 7_457 ?

loop_
  _geom_torsion_atom_site_label_1
  _geom_torsion_atom_site_label_2
  _geom_torsion_atom_site_label_3
  _geom_torsion_atom_site_label_4
  _geom_torsion
  _geom_torsion_site_symmetry_1
  _geom_torsion_site_symmetry_2
  _geom_torsion_site_symmetry_3
  _geom_torsion_site_symmetry_4
  _geom_torsion_publ_flag
 Sb3 Cl14 Cl15 Rb5 117.1(5) . . . 10_565 ?
 Sb3 Cl14 Cl15 Rb8 -135.3(9) . . . 3_565 ?
 Sb3 Cl14 Cl15 Rb9 -130.8(14) . . . 3_565 ?
 Sb3 Cl14 Cl15 Rb9 -130.8(10) . . . 10_565 ?
 Sb3 Cl14 Cl15 Rb10 31(6) . . . 3_565 ?
 Sb3 Cl14 Cl15 Rb10 -153.9(15) . . . . ?
 Sb3 Cl14 Cl15 Cl13 -46.3(9) . . . 3_565 ?
 Sb3 Cl14 Cl15 Cl14 28(3) . . . 3_565 ?
 Sb3 Cl14 Cl15 Cl16 -71.8(6) . . . . ?
 Sb3 Cl17 Cl18 Sb3 106.3(6) 7_567 . . 10_565 ?
 Sb3 Cl17 Cl18 Rb11 -109.3(10) 7_567 . . . ?
 Sb3 Cl17 Cl18 Rb12 -142.7(10) 7_567 . . . ?
 Sb3 Cl17 Cl18 Rb12 20.8(17) 7_567 . . 3_575 ?
 Sb3 Cl17 Cl18 Rb13 0(3) 7_567 . . 3_575 ?
 Sb3 Cl17 Cl18 Rb13 -158.7(16) 7_567 . . . ?
 Sb3 Cl17 Cl18 Cl16 167.8(8) 7_567 . . 11_675 ?
 Sb3 Cl17 Cl18 Cl17 142.6(4) 7_567 . . 4_557 ?
 Sb3 Cl17 Cl18 Cl17 44.3(13) 7_567 . . 6_577 ?
 Sb3 Cl17 Cl18 Cl17 23.8(13) 7_567 . . 3_575 ?
 Sb3 Cl17 Cl18 Cl18 -37.4(5) 7_567 . . 4_557 ?
 Sb4 Cl10 Cl11 Rb7 -114.3(4) . . . . ?
 Sb4 Cl10 Cl11 Rb9 138.5(9) . . . . ?
 Sb4 Cl10 Cl11 Rb9 139.3(15) . . . 12 ?
 Sb4 Cl10 Cl11 Rb9 -71(2) . . . 11_675 ?
 Sb4 Cl10 Cl11 Rb9 -62.5(15) . . . 2_675 ?
 Sb4 Cl10 Cl11 Rb10 146.0(13) . . . . ?
 Sb4 Cl10 Cl11 Cl10 -52.8(15) . . . 2_675 ?
 Sb4 Cl10 Cl11 Cl12 72.5(5) . . . . ?
 Sb4 Cl10 Cl11 Cl12 20.9(12) . . . 11_675 ?
 Rb7 Cl10 Cl11 Sb4 114.3(4) . . . . ?
 Rb7 Cl10 Cl11 Rb9 -106.4(14) . . . 12 ?
 Rb7 Cl10 Cl11 Rb9 -107.1(8) . . . . ?
 Rb7 Cl10 Cl11 Rb9 51.8(15) . . . 2_675 ?
 Rb7 Cl10 Cl11 Rb9 44(2) . . . 11_675 ?
 Rb7 Cl10 Cl11 Rb10 -99.7(12) . . . . ?
 Rb7 Cl10 Cl11 Cl10 61.5(14) . . . 2_675 ?
 Rb7 Cl10 Cl11 Cl12 -173.2(6) . . . . ?
 Rb7 Cl10 Cl11 Cl12 135.2(11) . . . 11_675 ?
 Rb8 Cl10 Cl11 Sb4 -137.3(10) . . . . ?
 Rb8 Cl10 Cl11 Rb7 108.3(9) . . . . ?
 Rb8 Cl10 Cl11 Rb9 2.0(5) . . . 12 ?
 Rb8 Cl10 Cl11 Rb9 160.1(9) . . . 2_675 ?
 Rb8 Cl10 Cl11 Rb9 152.0(17) . . . 11_675 ?
 Rb8 Cl10 Cl11 Rb9 1.2(2) . . . . ?
 Rb8 Cl10 Cl11 Rb10 9(2) . . . . ?
 Rb8 Cl10 Cl11 Cl10 169.8(6) . . . 2_675 ?
 Rb8 Cl10 Cl11 Cl12 -64.9(9) . . . . ?
 Rb8 Cl10 Cl11 Cl12 -116.5(10) . . . 11_675 ?
 Rb8 Cl14 Cl15 Sb3 -73.0(13) . . . . ?
 Rb8 Cl14 Cl15 Sb3 135.3(9) 3_565 . . . ?
 Rb8 Cl14 Cl15 Rb5 -107.5(8) 3_565 . . 10_565 ?
 Rb8 Cl14 Cl15 Rb5 44.2(14) . . . 10_565 ?
 Rb8 Cl14 Cl15 Rb8 151.7(11) . . . 3_565 ?
 Rb8 Cl14 Cl15 Rb9 4.6(6) 3_565 . . 3_565 ?
 Rb8 Cl14 Cl15 Rb9 4.6(2) 3_565 . . 10_565 ?
 Rb8 Cl14 Cl15 Rb9 156.3(9) . . . 3_565 ?
 Rb8 Cl14 Cl15 Rb9 156.3(9) . . . 10_565 ?
 Rb8 Cl14 Cl15 Rb10 -18.5(19) 3_565 . . . ?
 Rb8 Cl14 Cl15 Rb10 166(7) 3_565 . . 3_565 ?
 Rb8 Cl14 Cl15 Rb10 133(3) . . . . ?
 Rb8 Cl14 Cl15 Rb10 -42(7) . . . 3_565 ?
 Rb8 Cl14 Cl15 Cl13 -119.2(15) . . . 3_565 ?
 Rb8 Cl14 Cl15 Cl13 89.1(13) 3_565 . . 3_565 ?
 Rb8 Cl14 Cl15 Cl14 -45(4) . . . 3_565 ?
 Rb8 Cl14 Cl15 Cl14 163(3) 3_565 . . 3_565 ?
 Rb8 Cl14 Cl15 Cl16 -144.7(16) . . . . ?
 Rb8 Cl14 Cl15 Cl16 63.6(9) 3_565 . . . ?
 Rb9 Rb8 Rb9 Cl9 -105.9(3) 12 . . . ?
 Rb9 Rb8 Rb9 Cl10 7.9(11) 12 . . . ?
 Rb9 Rb8 Rb9 Cl11 20(3) 12 . . . ?
 Rb9 Rb8 Rb9 Cl12 79.6(6) 12 . . . ?
 Rb9 Rb8 Rb9 Cl12 40.1(4) 12 . . 12 ?
 Rb9 Rb8 Rb9 Cl13 124.0(3) 12 . . . ?
 Rb9 Rb8 Rb9 Cl14 168.6(5) 12 . . . ?
 Rb9 Rb8 Rb9 Cl15 13.7(9) 12 . . 10_455 ?
 Rb9 Rb8 Rb9 Cl15 170.9(6) 12 . . 2_665 ?
 Rb9 Rb8 Rb9 Cl16 124.5(4) 12 . . 2_665 ?
 Rb9 Cl10 Cl11 Sb4 -139.3(15) 12 . . . ?
 Rb9 Cl10 Cl11 Sb4 -138.5(9) . . . . ?
 Rb9 Cl10 Cl11 Rb7 107.1(8) . . . . ?
 Rb9 Cl10 Cl11 Rb7 106.4(14) 12 . . . ?
 Rb9 Cl10 Cl11 Rb9 150.8(19) . . . 11_675 ?
 Rb9 Cl10 Cl11 Rb9 -0.8(6) 12 . . . ?
 Rb9 Cl10 Cl11 Rb9 150.1(15) 12 . . 11_675 ?
 Rb9 Cl10 Cl11 Rb9 158.2(8) 12 . . 2_675 ?
 Rb9 Cl10 Cl11 Rb9 0.8(6) . . . 12 ?
 Rb9 Cl10 Cl11 Rb9 158.9(10) . . . 2_675 ?
 Rb9 Cl10 Cl11 Rb10 7(2) 12 . . . ?
 Rb9 Cl10 Cl11 Rb10 7.4(18) . . . . ?
 Rb9 Cl10 Cl11 Cl10 167.8(4) 12 . . 2_675 ?
 Rb9 Cl10 Cl11 Cl10 168.6(8) . . . 2_675 ?
 Rb9 Cl10 Cl11 Cl12 -66.8(13) 12 . . . ?
 Rb9 Cl10 Cl11 Cl12 -117.7(10) . . . 11_675 ?
 Rb9 Cl10 Cl11 Cl12 -66.1(7) . . . . ?
 Rb9 Cl10 Cl11 Cl12 -118.4(12) 12 . . 11_675 ?
 Rb9 Cl14 Cl15 Sb3 130.8(14) 3_565 . . . ?
 Rb9 Cl14 Cl15 Sb3 -83.3(19) . . . . ?
 Rb9 Cl14 Cl15 Rb5 34(2) . . . 10_565 ?
 Rb9 Cl14 Cl15 Rb5 -112.1(14) 3_565 . . 10_565 ?
 Rb9 Cl14 Cl15 Rb8 -4.6(6) 3_565 . . 3_565 ?
 Rb9 Cl14 Cl15 Rb8 141.4(16) . . . 3_565 ?
 Rb9 Cl14 Cl15 Rb9 145.9(13) . . . 3_565 ?
 Rb9 Cl14 Cl15 Rb9 146.0(15) . . . 10_565 ?
 Rb9 Cl14 Cl15 Rb9 0.0(5) 3_565 . . 10_565 ?
 Rb9 Cl14 Cl15 Rb10 123(3) . . . . ?
 Rb9 Cl14 Cl15 Rb10 162(8) 3_565 . . 3_565 ?
 Rb9 Cl14 Cl15 Rb10 -53(8) . . . 3_565 ?
 Rb9 Cl14 Cl15 Rb10 -23(3) 3_565 . . . ?
 Rb9 Cl14 Cl15 Cl13 84.5(17) 3_565 . . 3_565 ?
 Rb9 Cl14 Cl15 Cl13 -129.6(18) . . . 3_565 ?
 Rb9 Cl14 Cl15 Cl14 -55(4) . . . 3_565 ?
 Rb9 Cl14 Cl15 Cl14 159(4) 3_565 . . 3_565 ?
 Rb9 Cl14 Cl15 Cl16 59.0(14) 3_565 . . . ?
 Rb9 Cl14 Cl15 Cl16 -155(2) . . . . ?
 Rb10 Cl10 Cl11 Sb4 -146.0(13) . . . . ?
 Rb10 Cl10 Cl11 Sb4 69(5) 3_465 . . . ?
 Rb10 Cl10 Cl11 Rb7 99.7(12) . . . . ?
 Rb10 Cl10 Cl11 Rb7 -45(5) 3_465 . . . ?
 Rb10 Cl10 Cl11 Rb9 -7.4(18) . . . . ?
 Rb10 Cl10 Cl11 Rb9 -1(7) 3_465 . . 11_675 ?
 Rb10 Cl10 Cl11 Rb9 143(3) . . . 11_675 ?
 Rb10 Cl10 Cl11 Rb9 151(3) . . . 2_675 ?
 Rb10 Cl10 Cl11 Rb9 -152(6) 3_465 . . . ?
 Rb10 Cl10 Cl11 Rb9 7(6) 3_465 . . 2_675 ?
 Rb10 Cl10 Cl11 Rb9 -151(6) 3_465 . . 12 ?
 Rb10 Cl10 Cl11 Rb9 -7(2) . . . 12 ?
 Rb10 Cl10 Cl11 Rb10 -145(4) 3_465 . . . ?
 Rb10 Cl10 Cl11 Cl10 161(3) . . . 2_675 ?
 Rb10 Cl10 Cl11 Cl10 17(6) 3_465 . . 2_675 ?
 Rb10 Cl10 Cl11 Cl12 -73.5(13) . . . . ?
 Rb10 Cl10 Cl11 Cl12 90(5) 3_465 . . 11_675 ?
 Rb10 Cl10 Cl11 Cl12 142(5) 3_465 . . . ?
 Rb10 Cl10 Cl11 Cl12 -125(2) . . . 11_675 ?
 Rb10 Cl14 Cl15 Sb3 153.9(15) . . . . ?
 Rb10 Cl14 Cl15 Rb5 -89.0(14) . . . 10_565 ?
 Rb10 Cl14 Cl15 Rb8 18.5(19) . . . 3_565 ?
 Rb10 Cl14 Cl15 Rb9 23(2) . . . 10_565 ?
 Rb10 Cl14 Cl15 Rb9 23(3) . . . 3_565 ?
 Rb10 Cl14 Cl15 Rb10 -175(5) . . . 3_565 ?
 Rb10 Cl14 Cl15 Cl13 107.6(15) . . . 3_565 ?
 Rb10 Cl14 Cl15 Cl14 -178.0(15) . . . 3_565 ?
 Rb10 Cl14 Cl15 Cl16 82.1(14) . . . . ?
 Rb11 Cl17 Cl18 Sb3 -144.4(13) . . . 10_565 ?
 Rb11 Cl17 Cl18 Rb12 -33.3(13) . . . . ?
 Rb11 Cl17 Cl18 Rb12 130(2) . . . 3_575 ?
 Rb11 Cl17 Cl18 Rb13 110(3) . . . 3_575 ?
 Rb11 Cl17 Cl18 Rb13 -49.3(17) . . . . ?
 Rb11 Cl17 Cl18 Cl16 -82.9(11) . . . 11_675 ?
 Rb11 Cl17 Cl18 Cl17 154(2) . . . 6_577 ?
 Rb11 Cl17 Cl18 Cl17 133.1(18) . . . 3_575 ?
 Rb11 Cl17 Cl18 Cl17 -108.1(11) . . . 4_557 ?
 Rb11 Cl17 Cl18 Cl18 71.9(11) . . . 4_557 ?
 Rb12 Cl17 Cl18 Sb3 -111.0(8) . . . 10_565 ?
 Rb12 Cl17 Cl18 Rb11 33.3(13) . . . . ?
 Rb12 Cl17 Cl18 Rb12 163.5(13) . . . 3_575 ?
 Rb12 Cl17 Cl18 Rb13 -16.0(7) . . . . ?
 Rb12 Cl17 Cl18 Rb13 143(2) . . . 3_575 ?
 Rb12 Cl17 Cl18 Cl16 -49.5(9) . . . 11_675 ?
 Rb12 Cl17 Cl18 Cl17 -74.7(9) . . . 4_557 ?
 Rb12 Cl17 Cl18 Cl17 -173.0(15) . . . 6_577 ?
 Rb12 Cl17 Cl18 Cl17 166.5(10) . . . 3_575 ?
 Rb12 Cl17 Cl18 Cl18 105.3(9) . . . 4_557 ?
 Rb13 Rb12 Rb13 Cl12 -80.8(5) 8_677 . . 7_567 ?
 Rb13 Rb12 Rb13 Cl12 80.8(5) 8_677 . . 10_565 ?
 Rb13 Rb12 Rb13 Cl13 -123.4(3) 8_677 . . 7_567 ?
 Rb13 Rb12 Rb13 Cl13 123.4(3) 8_677 . . 10_565 ?
 Rb13 Rb12 Rb13 Cl17 170.4(5) 8_677 . . 4_557 ?
 Rb13 Rb12 Rb13 Cl17 14.4(8) 8_677 . . 8_677 ?
 Rb13 Rb12 Rb13 Cl17 -170.4(5) 8_677 . . . ?
 Rb13 Rb12 Rb13 Cl17 -14.4(8) 8_677 . . 11_675 ?
 Rb13 Rb12 Rb13 Cl18 -174.4(4) 8_677 . . 5_777 ?
 Rb13 Rb12 Rb13 Cl18 174.4(4) 8_677 . . 2_775 ?
 Rb13 Cl17 Cl18 Sb3 -95.0(14) . . . 10_565 ?
 Rb13 Cl17 Cl18 Sb3 -107.9(9) 8_677 . . 10_565 ?
 Rb13 Cl17 Cl18 Rb11 36.4(14) 8_677 . . . ?
 Rb13 Cl17 Cl18 Rb11 49.3(17) . . . . ?
 Rb13 Cl17 Cl18 Rb12 166.6(11) 8_677 . . 3_575 ?
 Rb13 Cl17 Cl18 Rb12 16.0(7) . . . . ?
 Rb13 Cl17 Cl18 Rb12 3.1(2) 8_677 . . . ?
 Rb13 Cl17 Cl18 Rb12 179.4(10) . . . 3_575 ?
 Rb13 Cl17 Cl18 Rb13 146(2) 8_677 . . 3_575 ?
 Rb13 Cl17 Cl18 Rb13 -12.9(6) 8_677 . . . ?
 Rb13 Cl17 Cl18 Rb13 159.0(17) . . . 3_575 ?
 Rb13 Cl17 Cl18 Cl16 -33.5(16) . . . 11_675 ?
 Rb13 Cl17 Cl18 Cl16 -46.4(10) 8_677 . . 11_675 ?
 Rb13 Cl17 Cl18 Cl17 -58.8(16) . . . 4_557 ?
 Rb13 Cl17 Cl18 Cl17 -169.9(13) 8_677 . . 6_577 ?
 Rb13 Cl17 Cl18 Cl17 169.6(8) 8_677 . . 3_575 ?
 Rb13 Cl17 Cl18 Cl17 -157.1(16) . . . 6_577 ?
 Rb13 Cl17 Cl18 Cl17 -177.6(10) . . . 3_575 ?
 Rb13 Cl17 Cl18 Cl17 -71.6(10) 8_677 . . 4_557 ?
 Rb13 Cl17 Cl18 Cl18 121.3(16) . . . 4_557 ?
 Rb13 Cl17 Cl18 Cl18 108.4(10) 8_677 . . 4_557 ?
 Cl8 Rb8 Rb9 Rb9 110.7(4) . . . 12 ?
 Cl8 Rb8 Rb9 Cl9 4.8(5) . . . . ?
 Cl8 Rb8 Rb9 Cl10 118.6(8) . . . . ?
 Cl8 Rb8 Rb9 Cl11 131(2) . . . . ?
 Cl8 Rb8 Rb9 Cl12 -169.6(4) . . . . ?
 Cl8 Rb8 Rb9 Cl12 150.8(3) . . . 12 ?
 Cl8 Rb8 Rb9 Cl13 -125.3(4) . . . . ?
 Cl8 Rb8 Rb9 Cl14 -80.7(6) . . . . ?
 Cl8 Rb8 Rb9 Cl15 -78.4(6) . . . 2_665 ?
 Cl8 Rb8 Rb9 Cl15 124.4(11) . . . 10_455 ?
 Cl8 Rb8 Rb9 Cl16 -124.8(4) . . . 2_665 ?
 Cl10 Rb8 Rb9 Rb9 -7.9(11) . . . 12 ?
 Cl10 Rb8 Rb9 Cl9 -113.9(10) . . . . ?
 Cl10 Rb8 Rb9 Cl11 12(2) . . . . ?
 Cl10 Rb8 Rb9 Cl12 71.7(9) . . . . ?
 Cl10 Rb8 Rb9 Cl12 32.2(9) . . . 12 ?
 Cl10 Rb8 Rb9 Cl13 116.1(10) . . . . ?
 Cl10 Rb8 Rb9 Cl14 160.7(11) . . . . ?
 Cl10 Rb8 Rb9 Cl15 162.9(11) . . . 2_665 ?
 Cl10 Rb8 Rb9 Cl15 5.8(15) . . . 10_455 ?
 Cl10 Rb8 Rb9 Cl16 116.5(9) . . . 2_665 ?
 Cl11 Cl10 Cl11 Sb4 45(2) 3_465 . . . ?
 Cl11 Cl10 Cl11 Rb7 -69(2) 3_465 . . . ?
 Cl11 Cl10 Cl11 Rb9 -25(5) 3_465 . . 11_675 ?
 Cl11 Cl10 Cl11 Rb9 -175(4) 3_465 . . 12 ?
 Cl11 Cl10 Cl11 Rb9 -17(4) 3_465 . . 2_675 ?
 Cl11 Cl10 Cl11 Rb9 -176(3) 3_465 . . . ?
 Cl11 Cl10 Cl11 Rb10 -168.6(15) 3_465 . . . ?
 Cl11 Cl10 Cl11 Cl10 -7(4) 3_465 . . 2_675 ?
 Cl11 Cl10 Cl11 Cl12 118(3) 3_465 . . . ?
 Cl11 Cl10 Cl11 Cl12 66(3) 3_465 . . 11_675 ?
 Cl12 Cl10 Cl11 Sb4 -72.5(5) . . . . ?
 Cl12 Cl10 Cl11 Sb4 -46.0(10) 12 . . . ?
 Cl12 Cl10 Cl11 Rb7 173.2(6) . . . . ?
 Cl12 Cl10 Cl11 Rb7 -160.3(12) 12 . . . ?
 Cl12 Cl10 Cl11 Rb9 66.1(7) . . . . ?
 Cl12 Cl10 Cl11 Rb9 -135.0(15) . . . 2_675 ?
 Cl12 Cl10 Cl11 Rb9 93.3(17) 12 . . 12 ?
 Cl12 Cl10 Cl11 Rb9 66.8(13) . . . 12 ?
 Cl12 Cl10 Cl11 Rb9 -117(2) 12 . . 11_675 ?
 Cl12 Cl10 Cl11 Rb9 -108.5(16) 12 . . 2_675 ?
 Cl12 Cl10 Cl11 Rb9 92.6(13) 12 . . . ?
 Cl12 Cl10 Cl11 Rb9 -143(2) . . . 11_675 ?
 Cl12 Cl10 Cl11 Rb10 100.0(16) 12 . . . ?
 Cl12 Cl10 Cl11 Rb10 73.5(13) . . . . ?
 Cl12 Cl10 Cl11 Cl10 -98.8(16) 12 . . 2_675 ?
 Cl12 Cl10 Cl11 Cl10 -125.3(14) . . . 2_675 ?
 Cl12 Cl10 Cl11 Cl12 -51.6(11) . . . 11_675 ?
 Cl12 Cl10 Cl11 Cl12 26.5(10) 12 . . . ?
 Cl12 Cl10 Cl11 Cl12 -25.1(19) 12 . . 11_675 ?
 Cl13 Rb8 Rb9 Rb9 -41.9(2) 12 . . 12 ?
 Cl13 Rb8 Rb9 Rb9 -124.0(3) . . . 12 ?
 Cl13 Rb8 Rb9 Cl9 -147.8(3) 12 . . . ?
 Cl13 Rb8 Rb9 Cl9 130.0(5) . . . . ?
 Cl13 Rb8 Rb9 Cl10 -34.0(10) 12 . . . ?
 Cl13 Rb8 Rb9 Cl10 -116.1(10) . . . . ?
 Cl13 Rb8 Rb9 Cl11 -22(2) 12 . . . ?
 Cl13 Rb8 Rb9 Cl11 -104(2) . . . . ?
 Cl13 Rb8 Rb9 Cl12 -83.9(4) . . . 12 ?
 Cl13 Rb8 Rb9 Cl12 37.8(6) 12 . . . ?
 Cl13 Rb8 Rb9 Cl12 -1.7(3) 12 . . 12 ?
 Cl13 Rb8 Rb9 Cl12 -44.4(5) . . . . ?
 Cl13 Rb8 Rb9 Cl13 82.2(4) 12 . . . ?
 Cl13 Rb8 Rb9 Cl14 126.7(5) 12 . . . ?
 Cl13 Rb8 Rb9 Cl14 44.6(5) . . . . ?
 Cl13 Rb8 Rb9 Cl15 -28.2(9) 12 . . 10_455 ?
 Cl13 Rb8 Rb9 Cl15 -110.3(10) . . . 10_455 ?
 Cl13 Rb8 Rb9 Cl15 129.0(6) 12 . . 2_665 ?
 Cl13 Rb8 Rb9 Cl15 46.8(6) . . . 2_665 ?
 Cl13 Rb8 Rb9 Cl16 82.6(4) 12 . . 2_665 ?
 Cl13 Rb8 Rb9 Cl16 0.4(4) . . . 2_665 ?
 Cl13 Cl14 Cl15 Sb3 17.2(18) . . . . ?
 Cl13 Cl14 Cl15 Rb5 134.3(18) . . . 10_565 ?
 Cl13 Cl14 Cl15 Rb8 -118.2(17) . . . 3_565 ?
 Cl13 Cl14 Cl15 Rb9 -113.6(16) . . . 10_565 ?
 Cl13 Cl14 Cl15 Rb9 -113.6(16) . . . 3_565 ?
 Cl13 Cl14 Cl15 Rb10 -137(3) . . . . ?
 Cl13 Cl14 Cl15 Rb10 48(8) . . . 3_565 ?
 Cl13 Cl14 Cl15 Cl13 -29(3) . . . 3_565 ?
 Cl13 Cl14 Cl15 Cl14 45(4) . . . 3_565 ?
 Cl13 Cl14 Cl15 Cl16 -54.6(18) . . . . ?
 Cl13 Cl17 Cl18 Sb3 134(2) 7_567 . . 10_565 ?
 Cl13 Cl17 Cl18 Rb11 -82(3) 7_567 . . . ?
 Cl13 Cl17 Cl18 Rb12 48(4) 7_567 . . 3_575 ?
 Cl13 Cl17 Cl18 Rb12 -115(3) 7_567 . . . ?
 Cl13 Cl17 Cl18 Rb13 -131(3) 7_567 . . . ?
 Cl13 Cl17 Cl18 Rb13 28(5) 7_567 . . 3_575 ?
 Cl13 Cl17 Cl18 Cl16 -165(2) 7_567 . . 11_675 ?
 Cl13 Cl17 Cl18 Cl17 170(2) 7_567 . . 4_557 ?
 Cl13 Cl17 Cl18 Cl17 51(3) 7_567 . . 3_575 ?
 Cl13 Cl17 Cl18 Cl17 72(3) 7_567 . . 6_577 ?
 Cl13 Cl17 Cl18 Cl18 -10(2) 7_567 . . 4_557 ?
 Cl14 Rb8 Rb9 Rb9 -165.8(6) 2_665 . . 12 ?
 Cl14 Rb8 Rb9 Rb9 -57.3(19) 10_455 . . 12 ?
 Cl14 Rb8 Rb9 Cl9 88.3(6) 2_665 . . . ?
 Cl14 Rb8 Rb9 Cl9 -163.3(19) 10_455 . . . ?
 Cl14 Rb8 Rb9 Cl10 -157.8(9) 2_665 . . . ?
 Cl14 Rb8 Rb9 Cl10 -49(2) 10_455 . . . ?
 Cl14 Rb8 Rb9 Cl11 -37(4) 10_455 . . . ?
 Cl14 Rb8 Rb9 Cl11 -146(2) 2_665 . . . ?
 Cl14 Rb8 Rb9 Cl12 22(2) 10_455 . . . ?
 Cl14 Rb8 Rb9 Cl12 -125.6(5) 2_665 . . 12 ?
 Cl14 Rb8 Rb9 Cl12 -86.1(7) 2_665 . . . ?
 Cl14 Rb8 Rb9 Cl12 -17(2) 10_455 . . 12 ?
 Cl14 Rb8 Rb9 Cl13 -41.7(6) 2_665 . . . ?
 Cl14 Rb8 Rb9 Cl13 67(2) 10_455 . . . ?
 Cl14 Rb8 Rb9 Cl14 2.9(4) 2_665 . . . ?
 Cl14 Rb8 Rb9 Cl14 111(2) 10_455 . . . ?
 Cl14 Rb8 Rb9 Cl15 5.1(8) 2_665 . . 2_665 ?
 Cl14 Rb8 Rb9 Cl15 114(2) 10_455 . . 2_665 ?
 Cl14 Rb8 Rb9 Cl15 -152.0(12) 2_665 . . 10_455 ?
 Cl14 Rb8 Rb9 Cl15 -44(2) 10_455 . . 10_455 ?
 Cl14 Rb8 Rb9 Cl16 67(2) 10_455 . . 2_665 ?
 Cl14 Rb8 Rb9 Cl16 -41.3(5) 2_665 . . 2_665 ?
 Cl15 Rb8 Rb9 Rb9 -170.9(6) 2_665 . . 12 ?
 Cl15 Rb8 Rb9 Rb9 -13.7(9) 10_455 . . 12 ?
 Cl15 Rb8 Rb9 Cl9 83.2(6) 2_665 . . . ?
 Cl15 Rb8 Rb9 Cl9 -119.7(10) 10_455 . . . ?
 Cl15 Rb8 Rb9 Cl10 -5.8(15) 10_455 . . . ?
 Cl15 Rb8 Rb9 Cl10 -162.9(11) 2_665 . . . ?
 Cl15 Rb8 Rb9 Cl11 6(3) 10_455 . . . ?
 Cl15 Rb8 Rb9 Cl11 -151(2) 2_665 . . . ?
 Cl15 Rb8 Rb9 Cl12 -130.7(6) 2_665 . . 12 ?
 Cl15 Rb8 Rb9 Cl12 26.4(11) 10_455 . . 12 ?
 Cl15 Rb8 Rb9 Cl12 65.9(12) 10_455 . . . ?
 Cl15 Rb8 Rb9 Cl12 -91.2(7) 2_665 . . . ?
 Cl15 Rb8 Rb9 Cl13 110.3(10) 10_455 . . . ?
 Cl15 Rb8 Rb9 Cl13 -46.8(6) 2_665 . . . ?
 Cl15 Rb8 Rb9 Cl14 -2.2(8) 2_665 . . . ?
 Cl15 Rb8 Rb9 Cl14 154.9(10) 10_455 . . . ?
 Cl15 Rb8 Rb9 Cl15 -157.1(14) 2_665 . . 10_455 ?
 Cl15 Rb8 Rb9 Cl15 157.1(14) 10_455 . . 2_665 ?
 Cl15 Rb8 Rb9 Cl16 -46.4(6) 2_665 . . 2_665 ?
 Cl15 Rb8 Rb9 Cl16 110.7(11) 10_455 . . 2_665 ?
 Cl15 Cl14 Cl15 Sb3 -61.8(13) 2_665 . . . ?
 Cl15 Cl14 Cl15 Rb5 55.3(13) 2_665 . . 10_565 ?
 Cl15 Cl14 Cl15 Rb8 162.8(8) 2_665 . . 3_565 ?
 Cl15 Cl14 Cl15 Rb9 167.4(6) 2_665 . . 10_565 ?
 Cl15 Cl14 Cl15 Rb9 167.4(6) 2_665 . . 3_565 ?
 Cl15 Cl14 Cl15 Rb10 -31(7) 2_665 . . 3_565 ?
 Cl15 Cl14 Cl15 Rb10 144(3) 2_665 . . . ?
 Cl15 Cl14 Cl15 Cl13 -108.1(15) 2_665 . . 3_565 ?
 Cl15 Cl14 Cl15 Cl14 -34(4) 2_665 . . 3_565 ?
 Cl15 Cl14 Cl15 Cl16 -133.6(14) 2_665 . . . ?
 Cl16 Rb8 Rb9 Rb9 -124.5(4) 2_665 . . 12 ?
 Cl16 Rb8 Rb9 Rb9 -85.2(4) 10_455 . . 12 ?
 Cl16 Rb8 Rb9 Cl9 168.9(3) 10_455 . . . ?
 Cl16 Rb8 Rb9 Cl9 129.6(4) 2_665 . . . ?
 Cl16 Rb8 Rb9 Cl10 -77.3(10) 10_455 . . . ?
 Cl16 Rb8 Rb9 Cl10 -116.5(9) 2_665 . . . ?
 Cl16 Rb8 Rb9 Cl11 -105(2) 2_665 . . . ?
 Cl16 Rb8 Rb9 Cl11 -65(2) 10_455 . . . ?
 Cl16 Rb8 Rb9 Cl12 -45.0(5) 10_455 . . 12 ?
 Cl16 Rb8 Rb9 Cl12 -5.5(7) 10_455 . . . ?
 Cl16 Rb8 Rb9 Cl12 -44.8(6) 2_665 . . . ?
 Cl16 Rb8 Rb9 Cl12 -84.3(3) 2_665 . . 12 ?
 Cl16 Rb8 Rb9 Cl13 -0.4(4) 2_665 . . . ?
 Cl16 Rb8 Rb9 Cl13 38.9(5) 10_455 . . . ?
 Cl16 Rb8 Rb9 Cl14 83.4(6) 10_455 . . . ?
 Cl16 Rb8 Rb9 Cl14 44.1(6) 2_665 . . . ?
 Cl16 Rb8 Rb9 Cl15 85.7(6) 10_455 . . 2_665 ?
 Cl16 Rb8 Rb9 Cl15 46.4(6) 2_665 . . 2_665 ?
 Cl16 Rb8 Rb9 Cl15 -110.7(11) 2_665 . . 10_455 ?
 Cl16 Rb8 Rb9 Cl15 -71.5(10) 10_455 . . 10_455 ?
 Cl16 Rb8 Rb9 Cl16 39.3(4) 10_455 . . 2_665 ?
 Cl16 Rb12 Rb13 Rb13 -127.4(2) 11_675 . . 8_677 ?
 Cl16 Rb12 Rb13 Rb13 -87.5(4) . . . 8_677 ?
 Cl16 Rb12 Rb13 Rb13 87.5(4) 4_557 . . 8_677 ?
 Cl16 Rb12 Rb13 Rb13 127.4(2) 8_677 . . 8_677 ?
 Cl16 Rb12 Rb13 Cl12 151.8(4) 11_675 . . 7_567 ?
 Cl16 Rb12 Rb13 Cl12 -6.6(8) . . . 10_565 ?
 Cl16 Rb12 Rb13 Cl12 46.6(6) 8_677 . . 7_567 ?
 Cl16 Rb12 Rb13 Cl12 -168.3(5) . . . 7_567 ?
 Cl16 Rb12 Rb13 Cl12 -151.8(4) 8_677 . . 10_565 ?
 Cl16 Rb12 Rb13 Cl12 -46.6(6) 11_675 . . 10_565 ?
 Cl16 Rb12 Rb13 Cl12 168.3(5) 4_557 . . 10_565 ?
 Cl16 Rb12 Rb13 Cl12 6.6(8) 4_557 . . 7_567 ?
 Cl16 Rb12 Rb13 Cl13 109.2(3) 11_675 . . 7_567 ?
 Cl16 Rb12 Rb13 Cl13 -109.2(3) 8_677 . . 10_565 ?
 Cl16 Rb12 Rb13 Cl13 -36.0(6) 4_557 . . 7_567 ?
 Cl16 Rb12 Rb13 Cl13 36.0(6) . . . 10_565 ?
 Cl16 Rb12 Rb13 Cl13 4.0(4) 8_677 . . 7_567 ?
 Cl16 Rb12 Rb13 Cl13 -4.0(4) 11_675 . . 10_565 ?
 Cl16 Rb12 Rb13 Cl13 -149.1(4) 4_557 . . 10_565 ?
 Cl16 Rb12 Rb13 Cl13 149.1(4) . . . 7_567 ?
 Cl16 Rb12 Rb13 Cl17 102.2(7) . . . . ?
 Cl16 Rb12 Rb13 Cl17 -43.0(5) 8_677 . . . ?
 Cl16 Rb12 Rb13 Cl17 82.9(7) . . . 4_557 ?
 Cl16 Rb12 Rb13 Cl17 101.9(9) 4_557 . . 8_677 ?
 Cl16 Rb12 Rb13 Cl17 -73.0(8) . . . 8_677 ?
 Cl16 Rb12 Rb13 Cl17 -82.9(7) 4_557 . . . ?
 Cl16 Rb12 Rb13 Cl17 73.0(8) 4_557 . . 11_675 ?
 Cl16 Rb12 Rb13 Cl17 -101.9(9) . . . 11_675 ?
 Cl16 Rb12 Rb13 Cl17 62.2(5) 11_675 . . . ?
 Cl16 Rb12 Rb13 Cl17 113.0(8) 8_677 . . 11_675 ?
 Cl16 Rb12 Rb13 Cl17 141.9(8) 8_677 . . 8_677 ?
 Cl16 Rb12 Rb13 Cl17 -141.9(8) 11_675 . . 11_675 ?
 Cl16 Rb12 Rb13 Cl17 -62.2(5) 8_677 . . 4_557 ?
 Cl16 Rb12 Rb13 Cl17 43.0(5) 11_675 . . 4_557 ?
 Cl16 Rb12 Rb13 Cl17 -102.2(7) 4_557 . . 4_557 ?
 Cl16 Rb12 Rb13 Cl17 -113.0(8) 11_675 . . 8_677 ?
 Cl16 Rb12 Rb13 Cl18 -58.2(5) 8_677 . . 2_775 ?
 Cl16 Rb12 Rb13 Cl18 -46.9(5) 8_677 . . 5_777 ?
 Cl16 Rb12 Rb13 Cl18 -86.9(6) 4_557 . . 5_777 ?
 Cl16 Rb12 Rb13 Cl18 46.9(5) 11_675 . . 2_775 ?
 Cl16 Rb12 Rb13 Cl18 58.2(5) 11_675 . . 5_777 ?
 Cl16 Rb12 Rb13 Cl18 -98.2(6) 4_557 . . 2_775 ?
 Cl16 Rb12 Rb13 Cl18 86.9(6) . . . 2_775 ?
 Cl16 Rb12 Rb13 Cl18 98.2(6) . . . 5_777 ?
 Cl16 Cl14 Cl15 Sb3 71.8(6) . . . . ?
 Cl16 Cl14 Cl15 Rb5 -171.1(6) . . . 10_565 ?
 Cl16 Cl14 Cl15 Rb8 -63.6(9) . . . 3_565 ?
 Cl16 Cl14 Cl15 Rb9 -59.0(14) . . . 3_565 ?
 Cl16 Cl14 Cl15 Rb9 -59.0(10) . . . 10_565 ?
 Cl16 Cl14 Cl15 Rb10 -82.1(14) . . . . ?
 Cl16 Cl14 Cl15 Rb10 103(6) . . . 3_565 ?
 Cl16 Cl14 Cl15 Cl13 25.5(11) . . . 3_565 ?
 Cl16 Cl14 Cl15 Cl14 100(3) . . . 3_565 ?
 Cl16 Cl17 Cl18 Sb3 170.2(7) 8_677 . . 10_565 ?
 Cl16 Cl17 Cl18 Rb11 -45.4(11) 8_677 . . . ?
 Cl16 Cl17 Cl18 Rb12 84.7(17) 8_677 . . 3_575 ?
 Cl16 Cl17 Cl18 Rb12 -78.8(8) 8_677 . . . ?
 Cl16 Cl17 Cl18 Rb13 64(3) 8_677 . . 3_575 ?
 Cl16 Cl17 Cl18 Rb13 -94.8(15) 8_677 . . . ?
 Cl16 Cl17 Cl18 Cl16 -128.3(9) 8_677 . . 11_675 ?
 Cl16 Cl17 Cl18 Cl17 87.7(13) 8_677 . . 3_575 ?
 Cl16 Cl17 Cl18 Cl17 108.2(15) 8_677 . . 6_577 ?
 Cl16 Cl17 Cl18 Cl17 -153.5(5) 8_677 . . 4_557 ?
 Cl16 Cl17 Cl18 Cl18 26.5(5) 8_677 . . 4_557 ?
 Cl17 Rb12 Rb13 Rb13 14.4(8) 11_675 . . 8_677 ?
 Cl17 Rb12 Rb13 Rb13 -170.4(5) 4_557 . . 8_677 ?
 Cl17 Rb12 Rb13 Rb13 170.4(5) . . . 8_677 ?
 Cl17 Rb12 Rb13 Rb13 -14.4(8) 8_677 . . 8_677 ?
 Cl17 Rb12 Rb13 Cl12 89.6(7) . . . 7_567 ?
 Cl17 Rb12 Rb13 Cl12 66.4(9) 8_677 . . 10_565 ?
 Cl17 Rb12 Rb13 Cl12 -89.6(7) 4_557 . . 10_565 ?
 Cl17 Rb12 Rb13 Cl12 -95.3(8) 8_677 . . 7_567 ?
 Cl17 Rb12 Rb13 Cl12 95.3(8) 11_675 . . 10_565 ?
 Cl17 Rb12 Rb13 Cl12 -66.4(9) 11_675 . . 7_567 ?
 Cl17 Rb12 Rb13 Cl12 108.8(7) 4_557 . . 7_567 ?
 Cl17 Rb12 Rb13 Cl12 -108.8(7) . . . 10_565 ?
 Cl17 Rb12 Rb13 Cl13 66.2(6) 4_557 . . 7_567 ?
 Cl17 Rb12 Rb13 Cl13 109.0(8) 8_677 . . 10_565 ?
 Cl17 Rb12 Rb13 Cl13 -47.0(6) 4_557 . . 10_565 ?
 Cl17 Rb12 Rb13 Cl13 -137.9(8) 8_677 . . 7_567 ?
 Cl17 Rb12 Rb13 Cl13 137.9(8) 11_675 . . 10_565 ?
 Cl17 Rb12 Rb13 Cl13 -109.0(8) 11_675 . . 7_567 ?
 Cl17 Rb12 Rb13 Cl13 -66.2(6) . . . 10_565 ?
 Cl17 Rb12 Rb13 Cl13 47.0(6) . . . 7_567 ?
 Cl17 Rb12 Rb13 Cl17 -19.2(10) . . . 4_557 ?
 Cl17 Rb12 Rb13 Cl17 28.9(15) 11_675 . . 8_677 ?
 Cl17 Rb12 Rb13 Cl17 19.2(10) 4_557 . . . ?
 Cl17 Rb12 Rb13 Cl17 155.9(12) 8_677 . . 4_557 ?
 Cl17 Rb12 Rb13 Cl17 175.2(3) 8_677 . . . ?
 Cl17 Rb12 Rb13 Cl17 -175.2(3) 11_675 . . 4_557 ?
 Cl17 Rb12 Rb13 Cl17 -175.2(3) . . . 8_677 ?
 Cl17 Rb12 Rb13 Cl17 155.9(12) . . . 11_675 ?
 Cl17 Rb12 Rb13 Cl17 -155.9(12) 11_675 . . . ?
 Cl17 Rb12 Rb13 Cl17 -28.9(15) 8_677 . . 11_675 ?
 Cl17 Rb12 Rb13 Cl17 175.2(3) 4_557 . . 11_675 ?
 Cl17 Rb12 Rb13 Cl17 -155.9(12) 4_557 . . 8_677 ?
 Cl17 Rb12 Rb13 Cl18 -159.9(8) 11_675 . . 5_777 ?
 Cl17 Rb12 Rb13 Cl18 4.0(7) 4_557 . . 2_775 ?
 Cl17 Rb12 Rb13 Cl18 -4.0(7) . . . 5_777 ?
 Cl17 Rb12 Rb13 Cl18 15.3(6) 4_557 . . 5_777 ?
 Cl17 Rb12 Rb13 Cl18 -171.2(9) 11_675 . . 2_775 ?
 Cl17 Rb12 Rb13 Cl18 159.9(8) 8_677 . . 2_775 ?
 Cl17 Rb12 Rb13 Cl18 171.2(9) 8_677 . . 5_777 ?
 Cl17 Rb12 Rb13 Cl18 -15.3(6) . . . 2_775 ?
 Cl17 Cl17 Cl18 Sb3 -36.3(3) 4_557 . . 10_565 ?
 Cl17 Cl17 Cl18 Rb11 108.1(11) 4_557 . . . ?
 Cl17 Cl17 Cl18 Rb12 74.7(9) 4_557 . . . ?
 Cl17 Cl17 Cl18 Rb12 -121.8(18) 4_557 . . 3_575 ?
 Cl17 Cl17 Cl18 Rb13 58.8(15) 4_557 . . . ?
 Cl17 Cl17 Cl18 Rb13 -142(3) 4_557 . . 3_575 ?
 Cl17 Cl17 Cl18 Cl16 25.2(4) 4_557 . . 11_675 ?
 Cl17 Cl17 Cl18 Cl17 -98.3(14) 4_557 . . 6_577 ?
 Cl17 Cl17 Cl18 Cl17 -118.8(13) 4_557 . . 3_575 ?
 Cl17 Cl17 Cl18 Cl18 180.00(12) 4_557 . . 4_557 ?
 Cl18 Rb12 Rb13 Rb13 -174.7(4) . . . 8_677 ?
 Cl18 Rb12 Rb13 Cl12 104.5(6) . . . 7_567 ?
 Cl18 Rb12 Rb13 Cl12 -93.9(6) . . . 10_565 ?
 Cl18 Rb12 Rb13 Cl13 -51.3(5) . . . 10_565 ?
 Cl18 Rb12 Rb13 Cl13 61.9(5) . . . 7_567 ?
 Cl18 Rb12 Rb13 Cl17 14.9(6) . . . . ?
 Cl18 Rb12 Rb13 Cl17 -160.2(8) . . . 8_677 ?
 Cl18 Rb12 Rb13 Cl17 170.9(9) . . . 11_675 ?
 Cl18 Rb12 Rb13 Cl17 -4.3(7) . . . 4_557 ?
 Cl18 Rb12 Rb13 Cl18 -0.32(8) . . . 2_775 ?
 Cl18 Rb12 Rb13 Cl18 11.0(8) . . . 5_777 ?
 Cl18 Cl17 Cl18 Sb3 23.3(14) 2_775 . . 10_565 ?
 Cl18 Cl17 Cl18 Sb3 39.6(12) 5_777 . . 10_565 ?
 Cl18 Cl17 Cl18 Sb3 143.7(4) 4_557 . . 10_565 ?
 Cl18 Cl17 Cl18 Rb11 167.7(8) 2_775 . . . ?
 Cl18 Cl17 Cl18 Rb11 -71.9(11) 4_557 . . . ?
 Cl18 Cl17 Cl18 Rb11 -176.0(15) 5_777 . . . ?
 Cl18 Cl17 Cl18 Rb12 150.6(16) 5_777 . . . ?
 Cl18 Cl17 Cl18 Rb12 -62(2) 2_775 . . 3_575 ?
 Cl18 Cl17 Cl18 Rb12 -45.9(16) 5_777 . . 3_575 ?
 Cl18 Cl17 Cl18 Rb12 134.3(15) 2_775 . . . ?
 Cl18 Cl17 Cl18 Rb12 58.2(18) 4_557 . . 3_575 ?
 Cl18 Cl17 Cl18 Rb12 -105.3(9) 4_557 . . . ?
 Cl18 Cl17 Cl18 Rb13 118.4(19) 2_775 . . . ?
 Cl18 Cl17 Cl18 Rb13 -66(2) 5_777 . . 3_575 ?
 Cl18 Cl17 Cl18 Rb13 -83(3) 2_775 . . 3_575 ?
 Cl18 Cl17 Cl18 Rb13 38(3) 4_557 . . 3_575 ?
 Cl18 Cl17 Cl18 Rb13 134.6(19) 5_777 . . . ?
 Cl18 Cl17 Cl18 Rb13 -121.3(16) 4_557 . . . ?
 Cl18 Cl17 Cl18 Cl16 101.1(15) 5_777 . . 11_675 ?
 Cl18 Cl17 Cl18 Cl16 -154.8(6) 4_557 . . 11_675 ?
 Cl18 Cl17 Cl18 Cl16 84.8(13) 2_775 . . 11_675 ?
 Cl18 Cl17 Cl18 Cl17 -38.7(18) 2_775 . . 6_577 ?
 Cl18 Cl17 Cl18 Cl17 -59.2(18) 2_775 . . 3_575 ?
 Cl18 Cl17 Cl18 Cl17 -22.4(9) 5_777 . . 6_577 ?
 Cl18 Cl17 Cl18 Cl17 180.00(3) 4_557 . . 4_557 ?
 Cl18 Cl17 Cl18 Cl17 81.7(14) 4_557 . . 6_577 ?
 Cl18 Cl17 Cl18 Cl17 75.9(14) 5_777 . . 4_557 ?
 Cl18 Cl17 Cl18 Cl17 59.6(14) 2_775 . . 4_557 ?
 Cl18 Cl17 Cl18 Cl17 61.2(14) 4_557 . . 3_575 ?
 Cl18 Cl17 Cl18 Cl17 -42.9(15) 5_777 . . 3_575 ?
 Cl18 Cl17 Cl18 Cl18 -104.1(14) 5_777 . . 4_557 ?
 Cl18 Cl17 Cl18 Cl18 -120.4(14) 2_775 . . 4_557 ?

_shelx_res_file
;
TITL mo_dp028_100k_full_a.res in P-62m
    mo_dp028_100k_full.res
    created by SHELXL-2018/3 at 20:35:55 on 12-Mar-2020
REM Old TITL mo_DP028_100K_full in P-62m
REM SHELXT solution in P-62m: R1 0.211, Rweak 0.005, Alpha 0.024
REM <I/s> 0.000 for 0 systematic absences, Orientation as input
REM Flack x = 0.489 ( 0.013 ) from 1428 Parsons' quotients
REM Formula found by SHELXT: Cl131 Rb9 Sb45
CELL 0.71073 12.857 12.857 34.1574 90 90 120
ZERR 6 0.0002 0.0002 0.0005 0 0 0
LATT -1
SYMM -Y,+X-Y,+Z
SYMM +Y-X,-X,+Z
SYMM +X,+Y,-Z
SYMM -Y,+X-Y,-Z
SYMM +Y-X,-X,-Z
SYMM +Y,+X,-Z
SYMM -Y+X,-Y,-Z
SYMM -X,-X+Y,-Z
SYMM +Y,+X,+Z
SYMM -Y+X,-Y,+Z
SYMM -X,-X+Y,+Z
SFAC Cl Rb Sb
UNIT 96 42 18

L.S. 94
PLAN  13
CONF
list 4
MORE -1
fmap 2 53
acta
TWIN -1 0 0 0 -1 0 0 0 -1 2
OMIT 0 61
REM <olex2.extras>
REM <HklSrc "%.\\mo_DP028_100K_full.hkl">
REM </olex2.extras>

WGHT    0.121400  132.135910
BASF   0.50437
FVAR       0.06244
SB1   3    0.330270    1.000000    0.566339    10.50000    0.01802    0.01690 =
         0.00884    0.00000    0.00022    0.00845
SB2   3    0.000000    0.674279    0.750014    10.50000    0.01826    0.01583 =
         0.01165   -0.00013    0.00000    0.00913
SB3   3    0.333333    0.666667    0.933088    10.33333    0.01146    0.01146 =
         0.01295    0.00000    0.00000    0.00573
SB4   3    0.000000    1.000000    0.933725    10.16667    0.01384    0.01384 =
         0.01041    0.00000    0.00000    0.00692
RB1   2    0.719595    1.000000    0.500000    10.25000    0.01956    0.01785 =
         0.00838    0.00000    0.00000    0.00892
RB2   2    0.333333    0.666667    0.500000    10.16667    0.02313    0.02313 =
         0.00204    0.00000    0.00000    0.01157
RB3   2   -0.333333    0.333333    0.632527    10.33333    0.02135    0.02135 =
         0.00807    0.00000    0.00000    0.01068
RB4   2    0.000000    0.711505    0.631755    10.50000    0.01968    0.02759 =
         0.00847   -0.00018    0.00000    0.00984
RB5   2   -0.333333    0.333333    0.780053    10.33333    0.04448    0.04448 =
         0.01328    0.00000    0.00000    0.02224
RB6   2   -0.334866    0.665134    0.715548    10.50000    0.02368    0.02368 =
         0.07453   -0.00399   -0.00399    0.01436
RB7   2    0.000000    1.000000    0.791336    10.16667    0.03226    0.03226 =
         0.01485    0.00000    0.00000    0.01613
RB8   2    0.000000    0.618732    0.867265    10.16667    0.01420    0.01861 =
         0.01057   -0.00088    0.00000    0.00710
RB9   2    0.047549    0.708155    0.868816    10.33333    0.01708    0.02258 =
         0.01537    0.00331    0.00278    0.01515
RB10  2    0.333868    1.000000    0.867485    10.33333    0.01385    0.01258 =
         0.01208    0.00000   -0.00125    0.00629
RB11  2    0.331164    1.000000    1.000000    10.16667    0.00848    0.00965 =
         0.01954    0.00000    0.00000    0.00482
RB12  2    0.617508    1.000000    1.000000    10.08333    0.00774    0.00474 =
         0.03043    0.00000    0.00000    0.00237
RB13  2    0.718371    1.055082    1.000000    10.16667    0.01019    0.01179 =
         0.02261    0.00000    0.00000    0.00596
CL1   1    0.473531    1.000000    0.500000    10.25000    0.02691    0.03666 =
         0.15018    0.00000    0.00000    0.01833
CL2   1    0.189023    1.000000    0.500000    10.25000    0.01963    0.01239 =
         0.25114    0.00000    0.00000    0.00619
CL3   1    0.207909    0.761615    0.566617    11.00000    0.02536    0.02230 =
         0.00584    0.00086    0.00117    0.01394
CL4   1    0.454643    1.000000    0.622834    10.50000    0.03791    0.03657 =
         0.04695    0.00000   -0.01455    0.01828
CL5   1    0.191163    1.000000    0.616403    10.50000    0.03687    0.02163 =
         0.09743    0.00000    0.04198    0.01081
CL6   1    0.000000    0.842349    0.713061    10.50000    0.09312    0.03890 =
         0.00670    0.00047    0.00000    0.04656
CL7   1   -0.176483    0.521201    0.701123    11.00000    0.03163    0.03002 =
         0.00937   -0.00436    0.00236   -0.00244
CL8   1    0.000000    0.494154    0.791839    10.50000    0.20734    0.05733 =
         0.07983    0.01812    0.00000    0.10367
CL9   1    0.165141    0.834245    0.794893    11.00000    0.05566    0.04578 =
         0.05818   -0.01889   -0.03118   -0.01385
CL10  1    0.000000    0.874543    0.880470    10.16667    0.03558    0.02098 =
         0.04498   -0.00269    0.00000    0.01779
CL11  1    0.146727    1.000000    0.882260    10.16667    0.02023    0.03008 =
         0.03096    0.00000    0.00653    0.01504
CL12  1    0.111197    0.873572    0.933350    10.33333    0.01082    0.00834 =
         0.02137    0.00188    0.00056    0.00484
CL13  1    0.207808    0.782469    0.932919    10.33333    0.01191    0.00986 =
         0.02494   -0.00092   -0.00065    0.00895
CL14  1    0.335335    0.812842    0.885406    10.33333    0.00624    0.04644 =
         0.10039    0.02541   -0.00972    0.00748
CL15  1    0.452231    0.789863    0.877102    10.33333    0.03763    0.02812 =
         0.07179    0.02083    0.01979    0.01723
CL16  1    0.453732    0.902789    0.934352    10.33333    0.01296    0.00680 =
         0.02513    0.00091   -0.00044    0.00478
CL17  1    0.659874    1.188269    1.010511    10.16667    0.01460
CL18  1    0.522465    1.189456    0.991546    10.16667    0.02651
CL19  1    0.148670    1.000000    1.000000    10.08333    0.04803
HKLF 4


REM  mo_dp028_100k_full_a.res in P-62m
REM wR2 = 0.2370, GooF = S = 1.109, Restrained GooF = 1.109 for all data
REM R1 = 0.0802 for 5178 Fo > 4sig(Fo) and 0.0825 for all 5426 data
REM 208 parameters refined using 0 restraints

END

WGHT      0.1212    132.3355

REM Highest difference peak  3.967,  deepest hole -3.597,  1-sigma level  0.414
Q1    1   0.0000  1.0000  0.6290  10.16667  0.05    3.97
Q2    1   0.0000  1.0000  0.5164  10.16667  0.05    3.62
Q3    1   0.0000  0.8604  1.0000  10.25000  0.05    2.89
Q4    1   0.0000  0.6307  0.6353  10.50000  0.05    2.35
Q5    1   0.6081  0.9359  0.5141  11.00000  0.05    2.23
Q6    1   0.1987  0.8652  0.5000  10.50000  0.05    2.18
Q7    1   0.0463  0.5285  0.8013  11.00000  0.05    2.00
Q8    1  -0.0584  0.6051  0.6271  11.00000  0.05    1.97
Q9    1   0.0468  0.8473  0.6978  11.00000  0.05    1.96
Q10   1   0.1592  1.0000  1.0225  10.50000  0.05    1.59
Q11   1  -0.1395  0.4865  0.6971  11.00000  0.05    1.44
Q12   1   0.1843  0.8050  0.8026  11.00000  0.05    1.34
Q13   1   0.3384  0.8555  0.5190  11.00000  0.05    1.30
;
_shelx_res_checksum                70405
_shelx_hkl_file
;
   0   0   3    1.84    0.99
   0   0   3    0.28    0.29
   0   0   3   -0.75    0.83
   0   0  -3    0.69    0.82
   0   0  -3   -0.23    0.66
   0   0  -3   -0.34    0.50
   0   0  -3    0.75    0.69
   0   0  -3    2.63    1.04
   0   0   3    2.02    1.09
   0   0   3    1.37    0.95
   0   0   3   -0.55    0.17
   0   0  -3    2.75    1.17
   0   0   4  129.82    8.62
   0   0  -4  128.83    8.32
   0   0  -4  131.76    8.19
   0   0   4  132.47    7.76
   0   0  -4  119.93    9.24
   0   0  -4  131.53    8.18
   0   0   4  117.71    9.00
   0   0   4  125.14    9.26
   0   0   4  130.61    8.45
   0   0   4  121.77    7.81
   0   0  -4  126.37    8.55
   0   0  -4  118.45    8.89
   0   0   4  148.33    8.26
   0   0  -4  135.96    7.78
   0   0   5   -0.52    1.11
   0   0  -5    0.62    1.17
   0   0  -5    1.81    1.31
   0   0   5   -0.46    1.57
   0   0   5    0.84    0.93
   0   0  -5    0.84    1.10
   0   0  -5    2.05    1.33
   0   0   5    0.73    0.73
   0   0  -5    0.07    0.63
   0   0  -5   -1.56    1.11
   0   0   5    0.76    0.70
   0   0   5    0.72    0.94
   0   0   5   -0.06    0.60
   0   0  -5    0.04    1.04
   0   0  -6  910.02   25.87
   0   0  -6  875.48   23.88
   0   0   6  888.63   24.92
   0   0   6  865.14   24.94
   0   0   6  859.69   27.02
   0   0  -6  810.47   28.90
   0   0  -6  863.52   26.52
   0   0  -6  798.11   28.15
   0   0   6  833.74   29.07
   0   0  -6  837.71   25.48
   0   0   6  849.44   24.09
   0   0   6  857.44   26.78
   0   0  -6  866.74   27.08
   0   0   6  829.10   28.81
   0   0  -7   12.65    3.76
   0   0   7   12.69    4.10
   0   0  -7    9.82    3.06
   0   0   7   10.85    3.23
   0   0  -7   19.92    4.10
   0   0  -7    9.77    3.83
   0   0   7   12.76    4.38
   0   0   7   14.77    4.01
   0   0  -7   16.78    4.55
   0   0   7   11.81    3.44
   0   0   7    9.67    3.14
   0   0  -7   11.62    4.22
   0   0  -7   13.94    3.94
   0   0   7   11.84    3.51
   0   0   7   11.56    3.65
   0   0  -7   10.34    2.91
   0   0   8  639.41   24.18
   0   0  -8  658.75   23.02
   0   0  -8  610.94   25.85
   0   0   8  594.47   28.10
   0   0   8  595.49   25.72
   0   0  -8  619.32   25.22
   0   0   8  618.47   26.09
   0   0  -8  633.97   23.71
   0   0  -8  595.31   28.40
   0   0   8  610.92   26.46
   0   0   8  590.37   28.28
   0   0  -8  622.98   24.66
   0   0   8  618.57   24.07
   0   0   8  682.05   25.59
   0   0  -8  594.37   28.21
   0   0  -8  604.57   26.39
   0   0   9    1.60    1.38
   0   0   9    0.50    0.46
   0   0   9    1.15    1.34
   0   0  -9    2.90    2.33
   0   0  -9    3.34    2.01
   0   0   9    1.62    2.32
   0   0   9    3.08    2.22
   0   0  -9    1.30    1.32
   0   0   9   -0.27    0.57
   0   0   9   -0.44    0.56
   0   0  -9    3.34    2.73
   0   0  -9    1.71    1.57
   0   0  -9    1.49    1.19
   0   0  -9    1.33    1.94
   0   0   9    1.29    2.99
   0   0 -10  161.21   14.62
   0   0  10  163.22   13.80
   0   0 -10  155.75   12.67
   0   0  10  153.21   16.17
   0   0 -10  144.90   15.52
   0   0  10  148.76   14.27
   0   0  10  147.75   15.72
   0   0 -10  156.70   13.28
   0   0  10  140.76   14.40
   0   0 -10  159.65   16.50
   0   0 -10  160.37   14.95
   0   0  10  148.84   13.10
   0   0  10  156.20   13.85
   0   0 -10  162.55   14.28
   0   0 -10  166.40   15.44
   0   0  11    1.68    1.84
   0   0 -11    1.78    1.62
   0   0 -11    2.99    1.92
   0   0 -11    1.36    2.45
   0   0 -11    3.20    2.97
   0   0  11    1.32    2.08
   0   0  11    4.22    2.76
   0   0  11    3.85    2.43
   0   0  11    1.70    2.21
   0   0 -11    2.38    2.11
   0   0 -11    5.06    2.76
   0   0  11    2.85    1.11
   0   0  11    1.70    2.50
   0   0  11    1.97    0.40
   0   0 -11    0.40    1.16
   0   0 -11    6.17    3.91
   0   0 -12 1012.20   36.30
   0   0  12 1029.86   41.49
   0   0  12 1042.32   37.75
   0   0  12 1055.83   39.13
   0   0 -12  964.48   43.44
   0   0  12  982.83   40.76
   0   0 -12  987.33   44.06
   0   0  12 1035.06   41.47
   0   0  12 1030.72   37.54
   0   0  12 1005.73   44.85
   0   0 -12  981.33   40.46
   0   0 -12 1024.11   38.89
   0   0 -12 1000.04   39.63
   0   0 -12 1018.24   40.00
   0   0  12 1017.99   44.90
   0   0  13    4.02    4.18
   0   0 -13    7.24    4.47
   0   0 -13   13.33    6.41
   0   0  13   10.65    6.39
   0   0 -13    8.41    4.96
   0   0 -13    6.34    4.28
   0   0 -13    4.02    3.33
   0   0 -13    9.17    5.69
   0   0  13    5.32    4.03
   0   0  13    1.95    3.17
   0   0  13    7.64    6.15
   0   0  13    9.53    5.49
   0   0  13    6.66    3.99
   0   0 -13    5.67    4.16
   0   0  13    5.45    3.86
   0   0 -13    3.24    3.38
   0   0  14 8289.27  126.59
   0   0 -14 8745.60  126.25
   0   0 -14 8446.11  139.12
   0   0  14 8827.84  143.01
   0   0  14 8528.66  115.85
   0   0 -14 8715.24  130.82
   0   0  14 8729.80  130.02
   0   0  14 8654.32  117.79
   0   0 -14 8601.16  139.88
   0   0  14 8534.68  127.86
   0   0  14 8549.36  139.89
   0   0 -14 8779.10  113.00
   0   0 -14 8685.17  125.81
   0   0 -14 8617.21  121.18
   0   0 -15   51.02   13.24
   0   0 -15   56.20   11.08
   0   0 -15   42.37   11.78
   0   0  15   62.17   12.32
   0   0 -15   37.89   10.72
   0   0  15   51.63   13.17
   0   0 -15   35.98   10.00
   0   0  15   46.16   12.27
   0   0 -15   63.15   12.88
   0   0  15   56.49   12.35
   0   0  15   28.40    9.50
   0   0  15   46.29   11.02
   0   0  15   44.64   11.86
   0   0 -15   46.55   11.46
   0   0  15   40.87    9.65
   0   0 -15   55.25   11.56
   0   0  16 7464.12  139.27
   0   0  16 7472.78  127.50
   0   0  16 7775.16  122.14
   0   0  16 7307.63  113.35
   0   0  16 7513.45  139.33
   0   0  16 7480.48  117.58
   0   0  16 7126.59  124.25
   0   0 -16 7446.33  113.23
   0   0 -16 7387.98  128.00
   0   0 -16 7583.08  122.16
   0   0 -16 7803.26  127.81
   0   0 -16 7569.36  111.89
   0   0 -16 7482.45  124.65
   0   0 -16 7514.38  139.70
   0   0  16 7457.59  127.16
   0   0 -16 7496.68  139.35
   0   0  17   54.12   11.71
   0   0 -17   56.29   11.32
   0   0  17   42.97   10.68
   0   0  17   35.58    9.44
   0   0  17   41.61   12.32
   0   0 -17   38.90   11.95
   0   0  17   40.77   12.21
   0   0 -17   40.08   11.92
   0   0  17   43.42   12.04
   0   0 -17   47.87   11.36
   0   0 -17   44.62   11.50
   0   0 -17   47.42   10.71
   0   0  17   46.61   12.26
   0   0  18   57.49   12.81
   0   0  18   49.35   11.42
   0   0  18   58.11   12.59
   0   0 -18   60.36   13.78
   0   0 -18   61.35   12.47
   0   0  18   55.50   10.69
   0   0 -18   54.99   11.37
   0   0  18   52.74   10.86
   0   0  18   52.64   12.58
   0   0  18   53.83   12.89
   0   0 -18   54.90   10.39
   0   0 -18   47.91   11.72
   0   0  18   54.95   11.08
   0   0 -18   60.68   11.02
   0   0  19   -3.87    3.89
   0   0 -19    0.19    0.66
   0   0  19   -2.27    2.82
   0   0  19    1.14    2.17
   0   0 -19    1.34    2.88
   0   0  19    1.96    2.77
   0   0  19    4.58    3.11
   0   0  19    0.82    0.51
   0   0 -19    1.05    0.97
   0   0 -19   -1.79    2.27
   0   0 -19   -1.20    2.79
   0   0 -19    1.35    1.53
   0   0 -19    0.97    3.10
   0   0  19   -0.90    2.85
   0   0 -20   58.26   11.43
   0   0  20   66.40   14.92
   0   0 -20   59.54   12.34
   0   0  20   72.91   15.73
   0   0  20   56.88   12.03
   0   0  20   64.09   11.70
   0   0 -20   53.54   11.70
   0   0  20   65.42   12.99
   0   0 -20   60.27   13.57
   0   0  20   60.98   11.89
   0   0  20   63.19   13.28
   0   0  20   63.17   13.24
   0   0 -20   70.11   14.26
   0   0 -20   56.53   13.62
   0   0 -20   62.86   11.55
   0   0  21   10.99    5.25
   0   0  21    4.62    4.82
   0   0 -21    9.98    6.45
   0   0  21    6.57    5.26
   0   0 -21    9.33    6.00
   0   0  21    6.57    6.64
   0   0  21    7.89    5.76
   0   0  21    6.58    5.84
   0   0 -21    7.65    6.72
   0   0 -21   11.66    6.35
   0   0 -21    4.14    4.32
   0   0  21    3.51    4.40
   0   0  21    1.07    2.95
   0   0 -21    5.38    3.45
   0   0 -21    6.67    5.12
   0   0 -22  760.70   45.58
   0   0 -22  764.56   52.18
   0   0 -22  756.86   48.06
   0   0  22  768.71   48.38
   0   0  22  809.88   53.80
   0   0 -22  805.24   44.00
   0   0  22  749.88   51.47
   0   0 -22  797.03   43.42
   0   0 -22  804.55   52.81
   0   0  22  754.92   44.46
   0   0  22  762.83   42.07
   0   0  22  771.25   47.18
   0   0 -23    9.36    7.47
   0   0  23    7.32    6.42
   0   0 -23   12.48    8.29
   0   0 -23    5.47    4.26
   0   0 -23   15.06    8.34
   0   0  23    5.87    6.24
   0   0  23   12.18    7.86
   0   0 -23    7.78    5.99
   0   0 -23    9.59    7.92
   0   0  23   10.03    6.01
   0   0  23   11.63    6.94
   0   0  23   13.77    6.70
   0   0 -23    8.35    5.94
   0   0  23    5.59    5.74
   0   0  24  729.90   48.25
   0   0  24  695.85   41.93
   0   0 -24  732.16   43.27
   0   0  24  694.92   51.75
   0   0 -24  731.76   48.83
   0   0 -24  684.81   51.62
   0   0  24  712.80   47.20
   0   0 -24  706.81   47.05
   0   0  24  743.30   46.31
   0   0  24  704.12   48.03
   0   0 -24  691.12   45.51
   0   0  24  692.15   45.49
   0   0  25    5.22    4.47
   0   0  25   14.01    7.59
   0   0  25   11.19    6.94
   0   0 -25   15.87    8.35
   0   0  25   12.14    6.86
   0   0 -25    8.23    6.44
   0   0 -25   13.88    8.78
   0   0 -25   15.98    7.34
   0   0 -25   12.30    6.44
   0   0 -25    4.98    4.28
   0   0  25    7.52    5.73
   0   0  25   14.81    8.67
   0   0  25   12.90    7.16
   0   0  25   10.75    6.23
   0   0 -26 1038.71   65.18
   0   0  26  986.71   57.21
   0   0  26  972.17   58.88
   0   0 -26  996.41   57.97
   0   0  26  975.75   55.79
   0   0  26  985.14   58.72
   0   0  26  984.68   56.54
   0   0 -26 1000.39   52.92
   0   0 -26  993.36   59.81
   0   0 -26  970.42   63.72
   0   0  26  977.24   51.12
   0   0 -26  942.18   55.05
   0   0  26 1031.42   65.75
   0   0  26  972.67   63.11
   0   0 -26 1004.64   53.51
   0   0  27    8.30    5.67
   0   0 -27   15.17    9.26
   0   0  27   21.28   11.53
   0   0 -27   24.89   11.08
   0   0 -27   21.46    9.08
   0   0 -27   17.76    8.63
   0   0  27   21.66   10.90
   0   0  27   15.07    7.96
   0   0  27   21.12    8.77
   0   0  27   14.18    8.51
   0   0  27   16.57    7.92
   0   0 -27   12.88    8.45
   0   0  27   18.74    9.39
   0   0 -27   15.73    9.16
   0   0 -27   18.39    9.06
   0   0  28 1252.14   66.58
   0   0  28 1253.98   74.43
   0   0 -28 1165.31   64.14
   0   0 -28 1224.98   61.46
   0   0 -28 1242.11   67.59
   0   0  28 1295.17   67.45
   0   0 -28 1295.23   76.41
   0   0  28 1182.16   67.46
   0   0  28 1334.50   77.27
   0   0 -28 1370.76   77.54
   0   0 -28 1326.48   71.23
   0   0  28 1290.83   66.74
   0   0  28 1248.95   68.48
   0   0 -28 1269.79   62.08
   0   0  29   36.83   14.35
   0   0 -29   37.17   13.44
   0   0  29   31.10   11.64
   0   0  29   26.32   10.48
   0   0 -29   31.52   12.23
   0   0 -29   36.54   13.20
   0   0  29   31.22   10.14
   0   0  29   28.69   12.15
   0   0  29   26.93   12.01
   0   0  29   34.33   12.11
   0   0 -29   39.59   16.57
   0   0 -29   26.58   13.33
   0   0 -29   37.71   12.16
   0   0  30 2217.79   91.47
   0   0  30 2181.14   90.62
   0   0  30 2113.36   93.84
   0   0 -30 2257.17   86.71
   0   0  30 2145.92   92.38
   0   0 -30 2139.23   93.91
   0   0 -30 2074.55   89.04
   0   0  30 2206.58  102.63
   0   0 -30 2188.41   84.63
   0   0  30 2082.30   88.43
   0   0 -30 2206.40   92.24
   0   0 -30 2312.85  103.76
   0   0  30 2123.21   80.15
   0   0 -31   39.02   12.22
   0   0  31   33.23   13.76
   0   0 -31   30.12   14.62
   0   0  31   45.21   15.45
   0   0 -31   45.61   15.28
   0   0  31   31.46   14.42
   0   0 -31   -2.95    4.68
   0   0 -31   30.47   12.85
   0   0  31   39.35   13.49
   0   0  31   42.81   16.26
   0   0  31   34.77   11.07
   0   0  31   44.88   14.86
   0   0 -31   45.91   15.57
   0   0  32 1430.54   76.45
   0   0  32 1525.74   87.53
   0   0 -32 1478.11   78.09
   0   0  32 1422.22   67.90
   0   0 -32 1481.05   72.65
   0   0  32 1386.92   75.32
   0   0 -32 1392.29   84.96
   0   0  32 1361.30   77.71
   0   0 -32 1509.77   86.47
   0   0  32 1485.19   76.60
   0   0 -32 1451.25   80.46
   0   0  32 1462.21   79.40
   0   0  32 1359.52   82.05
   0   0 -33   67.49   18.66
   0   0  33    7.82    7.88
   0   0  33   26.76   12.72
   0   0  33   24.09   12.83
   0   0  33   30.46   11.93
   0   0 -33   26.94   11.92
   0   0 -33   30.75   11.82
   0   0 -33   22.74   10.92
   0   0  33   20.91    8.79
   0   0  33   18.41    9.05
   0   0  33   15.61    7.97
   0   0  34  301.45   37.12
   0   0  34  298.93   36.17
   0   0  34  305.26   36.46
   0   0 -34  288.53   33.16
   0   0 -34  331.75   42.00
   0   0  34  278.97   30.55
   0   0 -34  306.50   36.86
   0   0  34  305.38   35.23
   0   0  34  317.32   41.38
   0   0 -34  300.49   33.74
   0   0  35    9.51    7.93
   0   0  35    9.92    7.40
   0   0  35    1.73    3.20
   0   0 -35    5.53    4.69
   0   0 -35    6.44    5.60
   0   0 -35    3.86    1.21
   0   0 -35    2.84    3.68
   0   0  35    3.08    4.06
   0   0  35    3.41    2.98
   0   0 -36   36.78   13.97
   0   0 -36   25.39   10.24
   0   0  36   31.25   11.79
   0   0 -36   28.20   12.23
   0   0  36   29.89   12.38
   0   0  36   35.28   13.51
   0   0  36   22.62    9.98
   0   0 -36   28.33   11.36
   0   0  36   35.56   12.39
   0   0 -37    0.77    3.54
   0   0  37   -5.29    6.98
   0   0  37    6.74    7.18
   0   0  37    2.42    2.40
   0   0  37    7.34    6.90
   0   0  37    6.69    8.63
   0   0 -37    1.01    3.56
   0   0 -37    0.68    3.40
   0   0 -37    5.55    6.49
   0   0 -38   69.76   19.20
   0   0 -38   66.57   17.64
   0   0 -38   67.45   18.09
   0   0  38   68.35   21.00
   0   0 -38   69.20   18.15
   0   0  38   58.63   17.45
   0   0  38   63.34   15.24
   0   0  38   75.55   19.70
   0   0  38   59.94   16.30
   0   0 -39    7.85    6.29
   0   0  39    5.63    6.15
   0   0 -39    5.08    2.45
   0   0  39   -5.77    7.27
   0   0 -39    4.75    5.82
   0   0 -39   -0.96    2.70
   0   0  39   -5.01    5.70
   0   0  39    5.51    6.50
   0   0 -40   -1.92    4.62
   0   0  40    7.15    8.19
   0   0  40    4.07    7.21
   0   0 -40    0.04    2.39
   0   0  40    7.52    6.69
   0   0  40    4.10    2.88
   0   0  40   -0.64    1.33
   0   0 -40    2.18    4.07
   0   0 -41   -3.29    3.17
   0   0 -41    1.97    2.19
   0   0  41    6.36    6.51
   0   0 -41   -2.02    6.39
   0   0 -41    5.15    7.48
   0   0  41   -0.10    2.33
   0   0  41    6.41    6.21
   0   0  41    6.88    6.89
   0   0  42  114.30   27.49
   0   0  42  125.00   26.52
   0   0 -42  137.18   26.08
   0   0  42  117.80   22.81
   0   0  42  128.87   27.35
   0   0 -42  133.06   26.94
   0   0  43   16.30    7.63
   0   0 -43   31.00   12.71
   0   0  43   25.03   11.16
   0   0  43   31.76   14.70
   0   0 -43   29.74   13.67
   0   0  43   26.31   12.49
   0   0  43   22.10   10.25
   0   0 -43   24.08   10.89
   0   0 -43   25.57   12.06
   0   0  44 1144.94   89.91
   0   0  44 1053.41   68.41
   0   0 -44 1164.33   78.72
   0   0 -44 1245.48   92.83
   0   0 -44 1214.29   80.11
   0   0  44 1127.59   78.02
   0   0  44 1109.42   81.30
   0   0 -44 1196.89   82.76
   0   0 -45   24.15   11.31
   0   0  45   32.81   16.42
   0   0 -45   28.86   13.42
   0   0  45   29.39   12.36
   0   0  45   38.09   16.08
   0   0 -45   35.82   14.63
   0   0  45   33.83   17.86
   0   0 -45   32.60   14.94
   0   0  46  683.71   55.38
   0   0 -46  733.55   63.81
   0   0  46  691.76   62.99
   0   0  46  682.65   65.83
   0   0  46  730.34   73.75
   0   0 -46  725.12   63.86
   0   0 -46  740.06   66.74
   0   0 -46  718.52   72.30
   0   0  47   12.65    8.95
   0   0 -47    6.55    7.38
   0   0  47    6.73    8.78
   0   0  47   10.86    5.26
   0   0 -47   15.89   11.17
   0   0 -47   16.36    9.67
   0   0 -47   13.74   12.74
   0   0 -48   46.76   16.87
   0   0 -48   56.88   22.16
   0   0  48   56.21   18.32
   0   0  48   53.32   20.10
   0   0 -48   67.51   20.92
   0   0 -48   49.57   17.92
   0   0  48   50.48   14.72
   0   0  48   55.20   19.54
   0   0 -49   11.31   10.39
   0   0 -49   -0.42    5.95
   0   0  49   12.99    7.73
   0   0  49    4.65    8.82
   0   0  49    9.17    7.40
   0   0 -49    7.93    9.99
   0   0 -49    9.09    7.63
   0   0  49    5.64    8.31
   0   0 -50  197.51   39.23
   0   0  50  176.50   29.40
   0   0 -50  171.13   32.12
   0   0  50  194.49   34.10
   0   0  50  156.07   36.24
   0   0 -50  201.36   34.86
   0   0 -50  190.97   35.58
   0   0  51   -1.59    0.93
   0   0  51    5.53    6.61
   0   0  51   16.34   14.86
   0   0 -51    4.43    7.38
   0   0  51   -1.87    5.16
   0   0 -51   -0.25    4.15
   0   0  52    3.47    2.50
   0   0  52    6.54    6.67
   0   0 -52   13.25   13.45
   0   0 -52   12.85   10.97
   0   0  52   13.80   12.16
   0   0  53    2.27    5.30
   0   0 -53  -11.26   13.14
   0   0  53   -8.28    8.43
   0   0 -53    3.65    4.84
   0   0 -53    8.27    9.81
   0   0  53    5.65    5.45
   0   0  53    0.63    6.68
   0   0 -53    1.09    1.29
   0   0 -54   25.74   17.85
   0   0  54   10.14    6.34
   0   0 -54    8.98    4.93
   0   0 -54   16.39   10.73
   0   0  54   15.23   10.65
   0   0  55   -2.40    4.51
   0   0 -55   13.08   10.15
   0   0 -56    7.17    2.38
   0   0 -57   -0.38    3.95
   0   0  57   -7.29    7.37
   0   0 -58   -2.03    7.50
   0   0 -59    4.80    2.12
   0   0 -60  589.87   63.51
   0   0 -61    8.21    8.88
   0   0 -62   67.08   20.90
   0   0 -63    1.23    1.39
   0   0 -65    5.40    4.75
   0   0 -66   83.46   24.39
   0   0 -67   -7.69   10.61
   0   0 -68   13.37    8.52
   0   0 -69   14.59   15.97
   0   0  78  -13.51   11.12
   0  -1   0    1.05    0.67
   0   1   0    0.03    0.18
   1  -1   0    0.80    0.42
   1  -1   0    0.71    0.48
  -1   0   0    0.23    0.37
   1   0   0    0.65    0.59
  -1   1   0    0.82    0.51
   1  -1   0    0.22    0.29
  -1   1   0    0.22    0.13
  -1   1   0    1.04    0.62
  -1   1   0   -0.23    0.32
   0  -1   0   -0.25    0.36
   0   1   1    0.25    0.25
   1  -1   1    1.09    0.68
  -1   0   1    0.03    0.36
   1  -1   1    0.35    0.49
   0   1  -1    0.79    0.63
   1  -1  -1    0.57    0.53
   1   0  -1    1.34    0.71
  -1   1  -1    1.37    0.77
  -1   1   1    0.97    0.67
   0   1  -1   -0.02    0.27
   0  -1  -1    2.16    0.86
  -1   1  -1    0.11    0.25
   0  -1  -1   -0.11    0.19
   0  -1   1    1.59    0.80
   0   1   1    1.32    0.63
   0  -1  -1   -0.10    0.05
   1  -1  -1    0.52    0.36
  -1   0  -1    2.10    0.83
   0   1  -1    1.77    0.76
   1  -1  -1    1.20    0.71
  -1   1   1    1.07    0.78
  -1   1   1    1.02    0.74
  -1   1   1   -0.25    0.34
  -1   1   1    0.40    0.49
  -1   1   1   -0.21    0.36
   1  -1   1    0.77    0.62
   0   1  -1    1.66    0.67
   1   0   1    2.71    1.03
   1  -1  -1    0.97    0.65
  -1   1  -1   -0.17    0.32
   0  -1   1   -0.38    0.39
   0  -1   1    2.24    0.93
   0   1   1    2.38    0.92
   0  -1   1    2.30    0.95
   0   1   1    1.84    0.73
   0  -1  -1    1.78    0.78
   0  -1   1   -0.27    0.44
  -1   1  -1   -0.16    0.19
  -1   1  -1    0.98    0.72
   0  -1  -1   -0.15    0.37
   1  -1  -1    0.52    0.48
  -1   1  -2    1.41    0.76
   1  -1  -2    1.87    0.81
   1  -1  -2    0.92    0.44
   0  -1  -2    1.25    0.71
  -1   1   2    1.37    0.72
  -1   1   2    1.35    0.63
   0   1  -2    1.05    0.82
   0   1   2    1.62    0.91
   1  -1  -2    1.92    1.19
  -1   1   2    1.04    0.62
   0   1   2    1.14    0.68
   0  -1  -2    1.86    1.06
   0   1  -2    1.76    0.94
   1  -1   2    2.08    0.90
   0   1  -2    0.96    0.65
   0  -1  -2    1.32    0.71
  -1   1   2    1.48    0.79
   1  -1   2    1.79    0.87
  -1   1  -2    1.33    0.70
   0   1  -2    2.16    0.93
   0  -1   2    0.88    0.72
   1   0   2    0.85    0.63
   0  -1  -2    1.57    0.95
  -1   1  -2    1.38    0.77
   0   1   2    0.66    0.56
  -1   0   2    1.06    0.68
   0  -1   2    0.59    0.60
   1  -1   2    1.87    0.80
   1   0  -2    1.41    0.78
   0  -1  -2    0.97    0.62
  -1   0   2    1.04    0.80
   1  -1   2    2.41    0.89
   0  -1   2    1.07    0.67
  -1   1   2    1.90    0.97
   0   1   2    1.21    0.81
   0   1   2    0.60    0.31
   1  -1  -2    2.81    1.13
  -1   1  -2    0.94    0.68
  -1   1   2    0.64    0.64
   0  -1  -2    0.93    0.62
   0   1  -2    0.79    0.59
   0   1   2    1.17    0.75
   0  -1   2    1.01    0.75
   1  -1  -2    1.78    0.78
  -1   0  -2    1.27    0.86
   1  -1  -2    1.83    0.96
   1   0  -2    1.11    0.68
   0  -1   2    1.53    0.86
  -1   1   3    0.19    0.49
  -1   1  -3    0.12    0.26
   1   0   3    0.69    0.80
   0   1  -3    0.88    0.77
   0   1   3    0.63    0.75
   1  -1  -3    1.25    0.79
  -1   0   3    0.33    0.57
   0  -1   3    0.09    0.52
  -1   1   3    0.33    0.50
   0  -1   3    0.32    0.52
  -1   1   3    0.54    0.53
  -1   1  -3    0.86    0.51
   1  -1   3    0.45    0.62
   0  -1  -3    0.06    0.15
   1  -1   3    0.17    0.72
   1  -1  -3    0.67    0.58
   0  -1  -3    0.29    0.19
  -1   0   3    0.89    0.66
  -1   0   3    2.40    1.33
  -1   0  -3    1.02    0.66
   1   0  -3    1.12    0.88
  -1   0  -3    2.04    1.13
   1  -1  -3    0.24    0.39
  -1   1   3    0.80    0.82
   1  -1   3    0.89    0.87
   0  -1  -3   -0.06    0.23
   1  -1  -3   -0.08    0.16
   1   0   3    0.32    0.43
  -1   1  -3    0.58    0.91
  -1   0   3    2.15    1.38
   1  -1  -3   -0.03    0.33
   1  -1  -3    0.48    0.51
   1  -1   3    0.19    0.54
  -1   0   3    0.29    0.51
   0   1  -3    1.02    0.84
   1  -1  -3    0.69    0.91
   0   1   3   -0.13    0.37
   1   0   3    0.89    0.63
  -1   0   3    0.49    0.49
   1   0  -3    0.96    0.60
  -1   1   3    0.07    0.09
  -1   0   3    0.82    1.01
   0   1   3    1.51    0.99
   1  -1  -3    1.33    1.08
   0  -1  -3    0.45    0.63
   0  -1   3    2.01    1.14
   0   1  -3    0.48    0.70
   0  -1   3    0.63    0.67
  -1   1  -3    1.85    1.16
   0   1   3    0.45    0.42
  -1   1  -3   -0.11    0.17
   1   0  -3    0.28    0.40
   0   1   3    0.29    0.71
   0   1  -3    0.38    0.72
   1   0   3    0.77    0.58
  -1   1   3    0.63    0.80
  -1   0  -3    0.33    0.66
   0   1  -3   -0.27    0.13
   0   1   3    0.71    0.57
  -1   0  -3    1.24    0.82
  -1   0   3   -0.04    0.64
   0  -1  -3    0.01    0.09
   1  -1   3    0.88    0.78
   0  -1   3    0.09    0.58
  -1   0  -3    0.30    0.50
   0  -1  -3    1.11    0.73
  -1   1   3    0.02    0.25
  -1   1   3    1.52    1.30
  -1   1  -3    0.68    0.79
   1   0  -4    1.83    1.11
   0  -1   4    1.34    1.13
  -1   1   4    1.29    1.25
   0   1   4    0.45    0.48
   1  -1   4    0.77    0.92
   0   1  -4    0.32    0.58
   0  -1   4    1.21    0.74
   0   1  -4    1.34    1.03
  -1   0   4    0.16    0.38
  -1   0  -4    2.58    1.25
   1  -1  -4    2.05    1.19
   1   0  -4    0.11    0.51
   0  -1  -4    0.80    0.44
   1  -1  -4    2.74    1.13
   1  -1   4    1.51    0.66
   0   1  -4    1.15    0.70
  -1   1   4    2.17    0.86
   1  -1   4    2.22    1.14
   1  -1  -4    2.26    1.01
   0  -1   4    0.72    0.99
  -1   0   4    0.13    0.26
  -1   1  -4    2.36    1.28
   0   1   4    1.54    1.12
   1   0  -4    0.15    0.60
   1  -1   4    2.56    1.25
   1  -1  -4    1.67    0.89
   1   0  -4    0.23    0.55
  -1   1   4    2.33    1.07
   0  -1  -4    0.09    0.12
  -1   1  -4    0.79    0.98
   0  -1  -4    0.39    0.31
   0  -1  -4    0.07    0.81
  -1   0  -4    1.15    1.04
  -1   0  -4    0.08    0.37
  -1   0   4   -0.09    0.59
  -1   1  -4    1.56    0.85
   1   0   4    1.40    1.12
   0  -1   4    0.60    0.65
  -1   1   4    1.91    1.13
  -1   1   4    1.72    1.00
   1  -1  -4    2.23    1.28
   0   1   4    1.37    1.08
  -1   0   4    1.08    0.78
   0   1   4    1.38    0.80
   1  -1  -4    1.63    0.82
  -1   1   4    1.66    0.99
  -1   1  -4    1.88    1.14
  -1   0  -4    1.20    1.07
   0   1  -4   -0.59    0.55
   0  -1  -4    1.81    1.09
   1   0  -4    1.24    1.13
   0  -1  -4    1.73    1.26
   1  -1   4    1.97    1.19
   1  -1   4    1.93    1.67
   0   1  -4    0.77    0.43
  -1   0   4    1.32    1.05
   0   1   4    1.83    1.31
   1   0  -4    1.00    0.87
  -1   0   4    1.48    1.12
  -1   0  -4    0.89    0.70
  -1   1   4    1.49    0.97
  -1   0   4    2.10    1.28
  -1   0  -4    1.57    1.39
  -1   1   4    0.40    0.78
   0   1   4    0.19    0.32
   1   0   4    0.40    0.18
   1   0   4    2.12    1.42
   1  -1  -4    1.58    1.07
  -1   1  -4    2.06    0.76
   0  -1   4    0.57    0.22
  -1   1  -4    2.35    1.26
   1  -1  -4    1.55    1.06
   1   0  -4    0.53    0.55
   0   1  -4    0.67    0.49
   1   0   4    2.47    1.67
   0  -1   4   -0.39    0.64
   1   0   4    1.11    0.67
  -1   1  -5    0.59    0.93
   0   1  -5   -0.37    0.89
  -1   0  -5    0.35    0.72
   1   0   5    0.60    0.83
   1  -1   5    0.02    0.07
  -1   1   5    2.20    1.34
  -1   1  -5   -0.11    0.60
  -1   1   5    0.44    0.66
   0  -1   5   -1.71    1.45
   1   0   5    1.59    2.10
  -1   1   5    0.02    0.25
   0   1   5   -0.82    1.23
   1   0  -5   -0.35    0.49
   0  -1  -5    0.15    0.81
   0  -1   5    0.41    0.48
  -1   1  -5    0.07    0.64
   1   0   5    0.10    0.96
   0   1  -5    0.06    0.28
  -1   0  -5    0.23    1.12
   0   1   5    0.08    0.28
  -1   0   5    0.20    0.78
   1  -1   5    0.21    0.92
   0   1   5   -0.25    0.47
   0   1   5    0.51    0.20
   0   1   5   -0.26    0.25
   1  -1  -5    0.22    0.75
  -1   0  -5    0.23    0.43
  -1   1  -5    0.13    0.37
   1  -1   5    0.53    0.30
   1   0   5    0.39    0.79
   1  -1  -5    0.88    0.91
   1  -1  -5   -1.04    1.06
  -1   0  -5    0.38    0.62
  -1   1   5   -1.54    1.21
   0  -1  -5    0.46    0.34
  -1   0   5   -0.16    0.22
   1  -1  -5   -0.19    0.16
   0   1   5    0.24    0.28
   0   1  -5    0.51    0.20
   0  -1   5    0.37    0.16
   0   1  -5    0.64    0.98
   1  -1   5    0.47    0.64
  -1   0   5    0.34    0.81
  -1   0   5   -1.41    1.37
  -1   1   5    1.18    1.17
  -1   0  -5    1.47    1.00
   0  -1   5    0.01    0.78
   1  -1  -5    1.09    1.10
   1  -1   5    0.89    0.97
   0  -1  -5    0.52    1.15
  -1   0   5    1.26    1.23
   1  -1  -5    0.69    0.57
  -1   1  -5    0.46    0.70
  -1   0   5   -1.07    1.72
   1   0  -5    0.75    0.94
   1  -1  -5    1.63    1.09
  -1   1  -5    0.41    0.38
   1   0  -5    0.59    0.74
   0  -1  -5   -0.14    0.24
   1   0   5    1.31    0.98
   1   0  -5    0.29    0.27
  -1   0  -5   -0.17    0.49
   0   1  -5    0.46    1.21
   1  -1   5   -0.82    0.88
   0  -1  -5   -0.75    0.88
   1  -1  -5   -0.25    0.43
  -1   0   5    1.94    1.34
   1   0  -5    0.50    0.41
   1   0  -5    1.59    1.52
   1   0  -5    0.84    1.03
   0  -1   5    1.21    1.17
   0   1   5    0.59    0.76
   1   0   5   -0.16    0.60
  -1   1   5    0.04    0.87
  -1   1   5    0.57    0.90
   1  -1   5   -0.83    0.72
   1   0  -5    1.44    1.06
   0  -1  -5    0.56    0.57
  -1   1   5   -0.56    0.28
   0  -1  -5   -0.23    0.90
   0   1  -5    0.70    0.47
   0   1  -5    0.83    1.17
   0  -1   5    0.73    0.81
   1   0  -5    1.18    1.49
   1   0   5    1.05    1.55
   0   1   5   -0.57    0.47
   1  -1  -6    0.23    0.22
   1   0   6    1.25    1.41
   1   0  -6   -1.10    1.27
   0   1   6   -1.25    1.55
   0  -1   6    0.38    0.61
   0   1  -6   -0.55    0.91
   0  -1  -6   -0.01    0.37
  -1   1   6   -0.17    0.40
   0   1   6   -0.36    1.03
   1  -1   6   -0.44    0.80
  -1   0   6    0.30    1.44
   1   0  -6    0.57    0.73
  -1   1   6   -0.30    0.26
   1  -1   6    2.38    1.55
   0  -1   6    0.89    1.25
   0   1   6   -0.12    1.18
   0  -1   6   -0.22    0.74
   0  -1   6    0.65    1.37
   1  -1   6    2.26    1.47
   0   1  -6   -0.01    0.58
   0   1  -6   -0.46    0.39
  -1   0  -6   -0.07    1.07
   0   1   6    0.01    0.71
  -1   1  -6    1.35    1.24
  -1   1  -6    0.29    0.26
   1   0  -6    1.01    0.96
  -1   1   6   -0.14    1.02
   1   0  -6   -0.25    0.25
  -1   1  -6    0.50    1.10
   1   0   6    0.35    1.17
   0  -1  -6    0.15    0.60
  -1   0   6    0.57    0.62
   1  -1  -6    1.00    0.69
  -1   1  -6   -0.53    0.89
   1  -1   6   -0.67    0.57
   0  -1  -6    0.39    0.51
  -1   1  -6   -0.40    0.43
   1   0   6   -0.77    0.97
  -1   1  -6    1.64    1.49
  -1   1   6   -0.31    0.24
  -1   0  -6   -0.83    0.75
  -1   0   6   -0.57    0.85
   1   0   6   -0.26    1.17
   0   1   6    1.62    1.13
  -1   0   6   -0.45    1.10
   1   0  -6    0.32    0.70
   1   0   6    1.10    1.49
   1   0  -6    1.41    1.02
   1   0  -6    0.04    1.20
  -1   0  -6   -1.11    1.39
   1  -1   6    0.54    0.73
   1   0   6    0.36    0.53
   0   1   6    0.36    0.56
   0  -1   6    0.23    0.38
   1  -1   6    0.79    1.05
   1   0  -6    0.90    0.99
   1   0   6    0.46    0.59
   1  -1  -6    1.03    0.98
  -1   1   6    0.42    0.87
  -1   0   6   -0.15    0.19
  -1   0  -6    1.19    1.59
   1   0   6   -0.36    0.72
   0   1   6    0.08    0.36
   1  -1  -6   -0.19    0.92
   0  -1  -6    1.23    1.00
   0   1  -6   -0.62    0.93
  -1   0   6   -0.11    1.13
   1  -1  -6    1.34    1.01
   1  -1  -6   -0.74    0.23
   0  -1  -6    0.84    0.96
  -1   1   6   -0.25    1.01
   0   1  -6    0.44    0.78
  -1   0  -6    0.30    0.17
   0  -1  -6    1.55    1.48
   1  -1  -6   -0.58    0.99
   1   0  -6    1.19    1.02
   0   1  -6   -0.50    0.68
  -1   0  -6    1.04    1.17
   0   1  -6    0.82    1.08
  -1   1   6    0.86    0.91
   1  -1   6   -0.37    0.88
  -1   1   6    2.10    1.67
  -1   0   6   -0.38    0.53
   0  -1  -6   -0.21    0.53
   0  -1  -6   -0.93    0.87
  -1   0  -6    0.88    0.61
   0  -1   6   -1.66    1.27
   1  -1  -6   -1.62    1.54
   1   0   7    0.23    1.23
   0  -1  -7    0.44    0.56
   1  -1  -7    1.12    0.93
   1  -1  -7    0.16    0.45
   0  -1  -7    0.13    0.33
  -1   1   7    0.73    0.64
  -1   0   7    2.75    2.15
   1  -1  -7    1.84    1.63
   1   0  -7    1.16    1.08
  -1   0  -7    0.98    0.93
   0  -1   7   -0.38    0.53
   0  -1   7    0.61    1.47
   0   1  -7    0.16    0.80
   0   1  -7    0.72    0.86
   1   0   7    0.22    0.97
   1  -1   7    0.46    0.92
  -1   0  -7    1.63    1.57
  -1   1   7    1.26    1.00
   1   0  -7    1.36    1.32
   1   0   7    0.93    1.37
  -1   1  -7    0.90    0.73
   0  -1   7    3.23    1.62
  -1   1  -7    0.31    0.83
   1   0  -7    1.16    0.97
  -1   0   7    0.73    1.11
   1   0   7    0.97    0.70
   1  -1   7    0.76    0.55
   1   0  -7    0.03    0.95
  -1   0   7   -1.51    1.95
   0   1   7    2.30    1.32
   0   1   7   -2.53    2.13
   0   1  -7   -0.33    0.64
   1   0   7    0.10    1.05
   0   1  -7   -0.51    0.62
  -1   0   7    0.37    1.34
   0   1  -7    0.35    0.49
   0  -1  -7    0.31    0.93
  -1   0  -7    1.16    1.25
  -1   0  -7    2.38    1.88
   1   0   7    0.69    0.80
  -1   1  -7   -0.19    0.61
   1  -1  -7    0.79    0.48
   1  -1  -7    0.52    0.95
  -1   0  -7    2.38    1.80
  -1   1  -7    1.41    1.23
  -1   1   7   -0.68    0.98
  -1   1  -7    0.84    1.27
  -1   0   7   -0.01    0.87
   0  -1   7   -0.13    0.38
   1  -1   7   -0.37    1.34
   1   0   7    1.37    1.45
   0  -1   7    1.21    1.40
  -1   0  -7    1.82    1.69
   1   0  -7    1.23    1.75
   0  -1  -7    0.11    1.02
   0   1   7   -0.36    0.76
   1  -1   7    0.90    1.24
  -1   0   7    2.37    1.72
   0   1   7   -0.04    0.47
   0   1  -7   -0.45    1.52
   1   0  -7    0.13    0.53
   0   1   7    0.25    0.81
  -1   1   7    1.31    0.83
   0  -1  -7   -0.17    0.53
   0  -1  -7    0.63    0.93
   1  -1   7   -0.50    1.21
   1  -1  -7   -0.30    0.54
   0  -1  -7   -0.09    0.74
   1  -1   7    0.95    1.84
   1  -1  -7   -1.04    1.43
   1  -1   7    1.54    1.32
  -1   1   7   -0.09    0.95
   1   0   7    2.00    1.55
   0  -1   7   -0.86    0.80
   0  -1  -7   -0.27    0.82
   1   0  -7    2.28    1.31
   0   1   7   -0.78    0.89
  -1   1   7    0.15    0.89
   1   0  -7    1.88    1.94
  -1   0  -7   -0.02    0.26
  -1   1   7    1.05    1.06
  -1   1   7   -0.18    0.85
   0   1   7    0.31    0.88
   0  -1   7    0.23    1.02
  -1   1  -7   -0.72    1.09
  -1   0   7   -0.70    0.97
   0   1  -7   -0.13    0.94
   1  -1  -7   -0.22    0.86
   0  -1   8   -0.68    0.95
   1   0  -8   -0.74    1.07
   0   1   8    0.24    0.62
   1   0   8   -0.30    1.14
   1   0  -8    1.32    1.54
   0   1  -8   -0.20    1.10
  -1   0  -8    0.98    0.75
  -1   1  -8    0.48    0.86
   1   0  -8    3.65    2.11
   0  -1   8    1.32    1.36
   1  -1  -8   -0.87    0.94
  -1   1   8    0.84    0.87
   0  -1  -8   -0.70    0.30
   0   1   8    0.01    0.32
   1   0  -8    1.40    1.55
   1  -1   8    2.06    1.77
  -1   0   8    0.42    0.81
   1  -1   8   -0.07    0.53
   1  -1  -8    1.02    1.37
   1  -1   8   -0.73    1.06
   0  -1   8    1.08    0.59
  -1   0   8    0.72    0.64
   1   0   8   -0.90    1.15
   0   1  -8   -0.10    0.63
  -1   1   8    0.66    1.50
   0  -1  -8    0.32    1.44
   1  -1  -8    1.92    1.59
  -1   0   8    1.75    1.80
  -1   1   8   -0.15    0.83
  -1   0  -8   -0.47    0.63
   1   0  -8    1.21    0.28
   1  -1   8    0.87    1.20
   0  -1   8   -0.13    0.93
   1   0   8    0.03    0.52
   0  -1  -8    0.50    0.54
  -1   0   8   -0.27    0.11
   1   0   8   -0.58    1.20
   1   0  -8    0.39    1.73
  -1   0  -8    4.09    2.72
   1  -1  -8    1.28    0.82
   0  -1   8    0.94    1.87
  -1   1  -8    1.89    2.07
  -1   0  -8    1.47    1.19
  -1   0   8    3.73    3.25
  -1   0   8    2.31    2.03
  -1   0  -8    2.83    2.72
   0  -1  -8   -0.68    1.58
   1  -1  -8    2.12    1.94
   1  -1  -8   -1.61    1.15
   1  -1  -8   -1.22    1.66
  -1   1   8    2.84    2.37
   0  -1  -8    0.06    0.71
  -1   1   8   -0.44    0.40
   0  -1   8    0.38    0.97
  -1   1  -8    0.89    0.94
   0   1   8    0.13    1.29
  -1   1   8   -1.11    1.11
   0  -1  -8    0.10    1.47
   0  -1  -8    1.22    1.28
   1   0   8    2.41    2.21
   0  -1  -8    0.25    1.86
   0   1   8    1.57    1.10
   0   1  -8    0.43    1.10
   1   0   8    1.12    0.88
   0   1  -8   -0.51    1.04
  -1   1  -8   -1.77    1.55
  -1   0  -8    0.98    1.42
   1   0  -8    4.64    2.82
  -1   0   8    0.40    1.29
  -1   0   8    1.58    1.13
  -1   1   8    0.23    0.85
   1  -1   8   -0.64    0.59
   0   1  -8    0.47    0.29
   1   0   8    1.43    2.05
  -1   1  -8    0.28    0.75
   1  -1  -8   -1.55    1.47
   1  -1   8    0.64    1.47
   0   1  -8    0.96    1.35
  -1   0  -8    0.73    1.64
   0   1   8    0.09    1.06
   0  -1   8    0.70    1.13
   0   1   8   -0.07    0.92
   1  -1   8    0.35    1.12
   0   1  -8   -0.70    1.34
   0   1   8   -0.01    1.06
  -1   1   8    0.47    1.99
  -1   1  -8    2.08    1.63
   1   0  -8    2.47    2.30
   1   0   9   23.34    6.56
   0  -1  -9   12.56    4.31
   0  -1  -9   24.66    5.84
  -1   0  -9   30.51    5.47
   0  -1   9   15.63    5.66
   0  -1  -9   13.96    4.24
   0   1   9   12.04    4.39
   0   1   9   13.03    4.75
   1  -1   9   11.14    3.86
  -1   1  -9   16.82    5.53
   0   1   9   23.87    5.45
   0   1  -9   15.31    5.30
  -1   1  -9   10.45    4.63
   1   0   9   36.89    7.05
   1  -1  -9   10.78    4.23
   0  -1   9   12.07    4.28
   1  -1   9   11.58    4.03
  -1   1   9   12.29    4.39
  -1   0   9   23.40    5.44
   1  -1   9    9.76    3.93
  -1   0  -9   26.84    6.42
   1   0  -9   18.40    4.71
   1   0  -9   24.62    5.92
   1   0   9   30.87    7.23
   1  -1   9   10.96    4.48
   0  -1   9   12.27    4.48
   0   1   9   13.52    4.51
   1  -1   9   16.60    4.46
   0   1   9   14.26    4.73
   0  -1   9   12.52    4.27
   0   1   9   13.26    4.10
  -1   1  -9    6.81    3.09
   1  -1  -9   11.11    5.13
  -1   0  -9   41.45    8.62
   0   1   9   21.07    5.24
  -1   0   9   31.55    7.21
  -1   1   9    8.87    3.67
  -1   0  -9   30.66    7.76
   1   0  -9   31.02    8.08
  -1   0   9   18.10    4.80
   1   0  -9   26.27    6.51
  -1   0  -9   19.10    5.68
  -1   0   9   26.75    7.28
   1   0   9   30.39    8.03
   1   0  -9   33.18    6.20
   0  -1   9   20.21    6.08
  -1   0   9   24.18    5.48
   0   1  -9   17.43    6.00
   1   0   9   28.80    7.25
   1   0   9   36.38    5.12
   1  -1  -9   14.02    4.74
  -1   0   9   22.68    5.51
   1  -1   9    7.64    2.60
  -1   0  -9   32.52    6.73
   1  -1  -9    7.17    3.95
   0   1  -9   17.66    5.29
   0  -1   9   13.24    4.34
   1   0  -9   26.25    7.01
   0  -1   9   21.54    5.26
   1   0  -9   23.04    6.23
  -1   0  -9   24.18    5.38
   0  -1  -9   11.33    3.97
   0  -1  -9   14.37    4.22
  -1   1   9   23.49    5.27
  -1   0   9   16.02    3.83
  -1   1   9    8.79    5.03
   0   1  -9   13.95    4.43
   1  -1  -9    9.47    3.65
   1   0   9   22.39    6.64
  -1   1   9   18.52    5.13
   1  -1   9   11.37    4.20
  -1   1  -9    6.55    4.46
  -1   1   9    5.97    3.06
  -1   1   9   23.72    5.54
   0  -1  -9   27.28    5.17
  -1   1   9    8.92    4.25
   1  -1  -9   14.72    4.42
  -1   1  -9    8.21    3.23
   0   1   9   12.71    4.93
   0   1  -9   19.49    5.00
   1  -1  -9    7.61    3.74
   1   0  -9   18.74    5.28
   0  -1  -9   30.59    7.04
   0  -1  -9   15.46    5.90
   1   0   9   32.77    8.17
  -1   1  -9   10.66    4.82
  -1   0   9   27.35    6.70
   0   1  -9   21.76    4.93
   1  -1  -9    8.12    3.75
   0  -1  10    8.11    3.48
   0  -1 -10   11.12    3.99
  -1   1 -10   15.00    5.87
   0   1  10   13.17    4.52
   1  -1 -10   14.94    4.68
   0  -1 -10   10.36    5.12
  -1   1 -10   15.83    6.43
   1  -1 -10   11.52    4.33
  -1   1 -10   11.77    4.09
   1   0  10   20.48    5.57
   0   1 -10    9.11    3.64
   0  -1 -10    9.99    3.54
  -1   1 -10   13.55    4.25
  -1   1 -10   25.38    6.09
   1   0 -10   14.01    5.92
   0   1 -10    7.42    4.02
  -1   0  10   11.69    3.67
   1   0  10   10.16    5.13
   0  -1  10    6.60    3.91
   0  -1 -10   25.29    5.10
   0   1 -10    8.57    3.91
   1   0 -10    9.34    4.12
  -1   1  10   13.52    4.70
  -1   0  10   14.77    5.33
   0  -1 -10   13.31    6.25
  -1   0  10   13.38    4.71
   0   1  10   14.72    6.15
   0  -1 -10   21.61    6.97
   1  -1 -10   16.56    5.48
   0   1  10   11.19    4.89
   1   0 -10    9.78    4.73
  -1   0 -10   14.53    4.12
  -1   0 -10   10.75    4.71
   1   0  10   10.38    5.16
   0   1  10    9.01    4.29
   1  -1 -10   13.71    4.78
   1  -1  10   14.56    4.45
  -1   0 -10   11.85    4.53
  -1   1  10   13.19    4.39
   1  -1  10   12.25    5.06
   1  -1 -10   15.91    4.70
   1   0  10   20.55    6.76
   0   1 -10   14.15    3.93
   0   1  10   10.78    5.32
  -1   1  10   12.76    5.34
  -1   0  10   13.22    4.66
   1   0  10   19.02    3.94
   1   0 -10   13.60    5.15
   0  -1  10    7.73    3.15
  -1   1  10   13.21    4.70
   1  -1 -10    9.18    3.36
   0   1  10   14.91    4.45
   1   0 -10    8.46    4.00
   0  -1  10    9.58    3.93
   1  -1  10   14.10    3.63
   0  -1  10   11.99    5.31
   0   1  10    8.43    4.70
   1  -1  10    8.94    5.01
   0  -1 -10   10.69    3.73
  -1   0 -10   13.14    5.90
   0   1  10   11.74    4.39
  -1   1 -10   11.26    5.17
   0   1 -10    9.82    4.27
  -1   0 -10   11.24    4.26
   1  -1  10   15.30    5.26
  -1   0 -10    8.72    3.04
  -1   1  10   21.82    5.94
   0  -1 -10   22.54    5.99
  -1   0  10   17.42    5.96
   1   0  10   11.46    5.59
   1   0  10   17.74    5.93
   1   0  10   12.87    4.85
   1  -1  10   15.16    5.96
   0  -1  10   11.30    5.04
   1  -1  10   28.13    6.36
  -1   0  10   13.78    5.45
  -1   0  10    9.99    4.10
   0  -1  10    6.47    2.96
  -1   1  10   17.79    5.36
   1  -1 -10   13.42    4.22
   1   0 -10   14.63    5.21
   1  -1 -10   17.01    5.55
   1   0 -10   14.68    4.43
   0  -1  10   12.91    5.08
  -1   0  10   12.26    4.90
  -1   0 -10    8.58    3.48
   1  -1  10   16.31    4.93
  -1   1  10   23.09    5.56
   0   1 -10   10.72    3.72
   1   0  11   15.00    6.28
  -1   1  11   11.96    3.91
   0   1  11    9.69    3.78
   0   1 -11    8.40    4.78
   1  -1  11    4.63    3.47
   0  -1 -11    5.59    3.03
   0  -1  11    7.58    3.22
   0   1  11    5.26    3.00
   0  -1  11    5.10    3.43
   1   0 -11    8.94    3.91
   1  -1 -11    3.94    3.30
   0  -1 -11   10.70    3.46
   1  -1  11    1.93    3.07
   1  -1 -11    6.36    4.06
  -1   1  11    1.45    1.08
  -1   1 -11    1.57    1.40
   0   1 -11   13.26    4.14
   1  -1 -11    4.89    4.27
  -1   1  11    5.60    3.67
  -1   0 -11   12.51    4.98
  -1   0  11    5.28    2.78
  -1   1  11    8.84    4.10
   0   1  11    5.90    3.75
   0   1  11   11.54    4.86
   1  -1  11    1.38    1.32
  -1   1  11    4.75    4.72
   1   0 -11   16.02    4.91
   0  -1 -11    7.71    4.83
   1   0  11    9.80    5.20
   0  -1  11    6.65    3.91
   1  -1  11    4.03    2.93
   0  -1 -11   10.21    4.65
  -1   0 -11   17.96    6.92
   1   0 -11    7.31    4.31
   0  -1  11    5.63    3.00
   0  -1 -11    3.14    3.12
   0   1 -11    6.59    2.98
  -1   0  11    9.79    4.23
   1   0 -11   10.16    4.14
   0   1  11    7.17    4.20
   1  -1 -11    6.47    4.54
  -1   0 -11   13.75    5.57
   0  -1 -11    5.47    2.71
  -1   0 -11    9.32    3.71
  -1   0  11    8.28    3.73
  -1   0  11    8.36    4.84
   0  -1  11    5.26    4.60
  -1   1  11    9.81    4.68
   1   0 -11    7.87    4.15
   0  -1 -11   13.90    5.15
   1  -1 -11    3.54    1.56
   0  -1  11    6.30    3.54
   0  -1  11    7.44    3.76
   1   0 -11   11.38    5.10
  -1   1 -11    6.01    2.89
   1  -1 -11    9.16    4.51
   1   0  11   23.63    5.94
  -1   0  11   10.13    4.68
   0  -1 -11    4.09    2.42
   1   0 -11    7.59    4.04
  -1   0  11    6.73    3.80
   1   0  11    9.65    4.31
  -1   0 -11   14.00    4.53
   1   0  11   12.36    5.23
   0   1  11    7.01    3.88
   1  -1 -11    9.41    3.98
   0   1 -11    5.93    4.22
  -1   1  11    5.30    4.06
  -1   0  11    8.41    3.96
   1  -1 -11    3.93    2.75
  -1   1 -11    8.34    4.26
  -1   1 -11    4.27    3.74
   0   1  11    4.67    4.15
   1   0 -11   10.54    4.48
   1   0  11   11.91    5.36
  -1   0 -11   12.62    3.98
   1  -1  11    4.12    3.51
  -1   1 -11    3.45    3.49
   0   1 -11    7.79    4.43
  -1   1 -11    4.89    3.71
   1   0  11   16.71    4.16
   1   0  11   12.07    6.02
   0   1 -11    6.83    3.98
   0   1  11    7.77    4.06
  -1   1  11    4.09    2.59
  -1   0  11    8.26    4.05
   1  -1  11    7.18    3.68
   1  -1  11    5.25    2.45
   0   1  12    3.77    4.54
   1   0  12    3.01    3.41
  -1   1 -12    6.29    3.26
   0  -1  12    1.38    1.59
   1  -1 -12    4.34    2.36
  -1   1  12    5.34    2.71
   1   0 -12    3.22    2.85
   0   1 -12    4.57    3.47
  -1   1  12   12.21    4.67
  -1   0 -12    4.54    3.37
   0  -1 -12    6.47    4.26
   0   1 -12    9.23    3.83
   1  -1  12    3.98    2.88
   0  -1 -12    4.57    2.82
   0   1 -12    2.20    3.08
  -1   0 -12    3.77    3.04
  -1   0 -12    4.96    3.87
  -1   1  12    3.69    2.52
  -1   0 -12    3.28    1.93
   0  -1  12    5.90    3.85
  -1   1 -12    0.61    1.84
  -1   0  12    1.96    1.36
   0  -1 -12    6.62    3.91
   1  -1  12    3.68    2.24
  -1   0  12    5.01    3.33
   1  -1 -12    1.72    1.77
  -1   0  12    6.56    3.48
   1   0 -12    2.89    2.66
   1   0 -12    6.37    3.88
   0  -1  12    3.88    2.67
  -1   1  12    9.40    4.50
   0   1 -12    5.69    3.90
  -1   0  12    4.64    3.36
  -1   1 -12    5.49    4.18
   1  -1 -12    4.82    3.77
   0   1  12    2.04    3.05
   0   1  12    5.10    3.62
  -1   1  12    6.30    4.60
   0   1  12    6.60    4.87
   1  -1 -12    6.36    3.41
   1   0  12    6.44    3.89
  -1   0  12    7.49    3.42
   1  -1  12    7.61    4.86
   1  -1 -12    2.62    3.48
  -1   0 -12    4.69    3.07
   0  -1 -12   11.58    4.02
   1   0  12    6.70    3.86
  -1   1 -12    3.63    2.19
   1   0  12    5.64    4.63
   1  -1  12    1.53    3.15
   1   0 -12    4.35    3.43
   0  -1  12    2.59    2.67
   0   1  12    6.51    3.76
   1  -1  12    8.75    3.91
  -1   0 -12    5.68    4.24
   0  -1 -12    5.19    3.63
   1   0 -12    3.00    2.83
   1  -1 -12    6.49    4.23
   0  -1  12    2.13    1.79
   1   0  12    7.26    2.70
   0  -1 -12    9.53    4.39
  -1   0  12    5.92    3.81
   0  -1  12    4.71    3.66
   0  -1  12    4.17    2.78
   1  -1  12    4.95    3.53
   0   1  12    6.07    4.53
  -1   0  12    7.04    3.74
   1   0 -12    3.45    3.20
  -1   1 -12    5.23    3.91
   0   1 -12    7.38    4.52
  -1   0 -12    4.87    3.08
   0  -1 -12    2.56    3.46
   0   1  12    4.36    2.81
   1  -1  12    6.48    4.23
  -1   1 -12    4.89    3.64
   1   0  12   10.07    5.36
   0  -1 -12    3.06    2.28
   1   0  12    6.96    4.22
   1  -1 -12    4.84    4.04
  -1   1  12    8.35    4.41
   1   0 -12    8.93    4.23
   1  -1  12    2.60    2.57
   0   1 -12    4.21    3.33
  -1   1  12    5.41    3.94
   1   0  12    6.47    3.60
  -1   1  12    4.51    3.65
   0   1  12    7.43    3.57
   1   0 -12    4.66    3.08
   0   1 -13    7.29    3.87
  -1   0 -13   14.79    4.88
   1   0 -13   13.89    6.13
   0   1  13   11.22    4.94
   1   0 -13    6.24    3.42
   0  -1  13    9.98    4.78
   0  -1 -13    7.94    4.07
   0   1 -13   10.60    4.06
   0  -1 -13   13.62    4.88
  -1   0 -13   10.57    4.24
  -1   1  13    7.06    3.61
   0  -1 -13   12.43    4.90
   1   0  13   15.44    4.18
   0   1  13   11.26    4.43
   1  -1  13   11.00    4.57
   0   1 -13    6.21    2.57
   1   0  13   15.57    5.81
   0   1  13    8.18    4.42
  -1   0  13   11.25    4.48
  -1   1 -13    6.73    3.80
  -1   1 -13    6.69    3.75
   1  -1  13    4.57    3.16
   0   1 -13    6.79    4.63
   0  -1  13   11.44    4.55
   1  -1 -13    7.73    4.59
   0  -1  13    4.49    3.39
   0  -1 -13    9.24    4.02
  -1   0 -13   15.22    6.51
   1  -1  13    6.07    3.97
  -1   1  13    4.65    3.44
   1  -1 -13    4.71    3.39
  -1   1 -13    6.52    3.87
   1   0 -13    9.34    4.29
  -1   1  13    7.86    3.34
   1   0  13    9.27    5.32
   1   0  13   12.28    4.82
   1  -1 -13    3.97    3.39
  -1   1  13    4.89    3.69
   1   0  13   12.81    5.63
   0   1  13    9.14    4.17
  -1   0  13    8.25    3.91
  -1   0  13    7.71    4.90
   0  -1 -13   11.85    4.09
   0   1  13    9.89    4.16
  -1   1  13    8.20    3.74
  -1   0  13   13.69    5.62
   0  -1  13    7.04    3.77
   1  -1  13   10.66    4.38
   1   0 -13    8.24    3.68
   1  -1  13    6.00    2.99
   0  -1 -13    8.80    4.69
  -1   0 -13   14.59    5.28
   0   1  13    6.24    3.74
   1  -1 -13    5.63    3.95
  -1   1 -13    7.64    4.18
   1  -1  13    8.02    4.20
   0  -1  13   11.26    5.09
   0  -1  13    7.91    4.43
   1   0 -13   11.77    4.86
   0   1 -13   10.88    4.70
   0   1  13   11.17    5.56
   0  -1 -13    4.93    3.13
   1  -1 -13    5.76    4.40
   0  -1  13   10.43    5.12
   0  -1  13   11.46    4.63
   1   0  13   15.23    5.59
   0   1 -13    6.23    3.82
  -1   1  13    4.22    4.09
  -1   0  13   11.44    4.82
  -1   0  13    8.91    3.30
   1  -1 -13    2.83    2.60
  -1   1 -13    3.93    3.74
   1   0  13   12.49    5.28
  -1   1  13    7.29    3.69
  -1   1 -13    8.56    4.33
   1  -1 -13    6.77    3.20
   1  -1  13    5.84    3.90
   1   0  13    9.71    5.32
   0  -1 -13    8.99    4.22
   1   0 -13   13.31    4.80
  -1   0 -13   11.42    5.27
   1  -1 -13    5.69    3.80
   0   1 -13    6.84    4.05
   0   1  13    5.13    2.66
   1  -1  13    7.68    4.54
  -1   1  13   13.88    5.57
  -1   0  13   12.70    5.13
  -1   0 -13   13.62    5.52
  -1   0 -13   16.29    6.09
   1   0 -13    7.65    3.74
  -1   0  13   13.37    5.49
   0  -1  14   16.92    7.44
   1  -1  14   16.01    5.30
   1   0 -14   24.54    6.89
   1   0  14   15.04    6.62
   0  -1  14   20.37    7.19
  -1   0 -14   18.33    7.51
   1  -1 -14   27.90    8.09
   0  -1  14   23.33    7.17
   0   1 -14   20.95    6.39
  -1   1 -14   17.14    6.63
  -1   0  14   18.89    6.14
   1  -1 -14   33.51    8.62
   1  -1 -14   26.03    8.50
   1   0  14   20.26    7.10
  -1   0  14   18.68    7.05
   1  -1  14   18.27    7.22
   0   1 -14   15.50    6.94
   1  -1 -14   23.39    7.00
  -1   1  14   17.59    7.33
   0   1  14   10.82    5.79
   1   0  14   26.85    5.59
   1  -1  14   22.98    6.62
  -1   1  14   21.83    9.14
   0  -1 -14   12.76    4.81
   0  -1 -14    9.68    4.39
   1  -1 -14   23.22    7.77
   1  -1 -14   24.31    8.34
   0  -1  14   11.71    5.76
  -1   0 -14   15.05    5.16
   0  -1 -14   12.56    5.80
  -1   1 -14   14.11    7.39
   0   1  14    9.30    5.34
   0  -1  14    9.86    5.58
  -1   0 -14   12.48    4.72
   1   0 -14   14.69    7.45
   1  -1  14   15.01    6.41
  -1   1  14   21.42    6.60
   1   0  14   22.31    6.96
  -1   0 -14   13.48    6.40
   1   0  14   18.46    7.35
   1   0 -14   15.70    6.91
  -1   0  14   24.50    9.11
  -1   0  14   14.47    6.17
   1  -1  14   16.27    5.90
   0  -1 -14   22.87    7.39
  -1   0  14   18.04    7.71
   1   0 -14   11.92    5.81
  -1   1 -14   14.53    6.87
  -1   1  14   31.38    8.30
   0   1  14   15.13    5.36
   0   1  14   13.03    5.23
   0  -1  14   23.21    7.67
   0   1  14   14.91    6.27
  -1   1  14   30.82    7.85
   1   0  14    9.57    5.77
   1  -1  14   16.51    6.92
  -1   1 -14    9.13    5.06
   0  -1 -14   15.02    7.06
   0   1  14   13.58    6.52
   1   0  14   13.89    6.70
  -1   1 -14   16.82    5.43
   0   1 -14   19.03    8.43
   1   0 -14   15.12    6.28
  -1   1  14   13.41    5.18
  -1   0 -14   20.97    7.45
   0  -1  14   21.00    8.51
   0   1  14   12.22    5.27
   0   1 -14   22.43    6.62
  -1   0 -14   16.40    7.23
   1  -1 -14   21.41    7.14
   0   1 -14   15.08    6.12
   0   1 -14   15.07    7.96
  -1   0  14   21.00    7.36
  -1   1  14   19.13    7.77
   1  -1  14    8.37    5.29
   1   0 -14   20.04    8.08
   0  -1 -14   22.31    6.75
  -1   1  14   34.79    8.87
  -1   0 -14   12.42    5.87
   0  -1 -14    9.56    5.12
  -1   1 -14   11.76    6.22
   1   0 -14   18.09    6.83
   0   1 -14   29.78    8.27
  -1   0  14   11.92    4.34
   1  -1  14   14.06    6.62
   0  -1  14   16.16    7.66
  -1   0  14   14.83    6.10
   1  -1 -14   26.71    9.32
   0   1  14   14.73    7.90
   1   0  14   22.80    8.59
   0  -1  15   75.61   14.03
  -1   1  15   73.96   12.32
   0  -1 -15   66.88   11.48
   0   1 -15   61.36   13.25
   0  -1  15   89.49   13.30
  -1   1  15   51.75   12.32
   1   0  15  126.48   12.72
   1   0 -15  125.67   15.53
  -1   0 -15  109.36   15.83
   0  -1 -15   89.13   13.77
  -1   1 -15   54.63   12.10
  -1   1 -15   51.38   11.38
   0   1  15   78.93   13.95
   1   0 -15   97.91   15.01
   1   0 -15   94.03   15.97
   1  -1  15   47.82   12.41
   1   0  15   90.77   15.69
   1   0  15   91.14   14.05
   1  -1  15   49.20   12.31
   0   1  15   94.98   14.62
   0   1 -15   86.65   12.12
   0   1  15   87.65   14.86
   1  -1  15   62.20   12.58
  -1   0 -15  106.00   14.05
   1  -1 -15   57.19   12.23
  -1   0 -15   96.70   16.55
  -1   0  15   94.79   15.13
   0  -1  15   71.05   11.99
   0   1 -15   59.41   12.95
  -1   1  15   76.80   12.31
  -1   0  15  106.97   17.28
   0  -1  15   72.42   12.04
  -1   1 -15   45.27    9.17
   0  -1  15   74.71   13.25
   0  -1 -15   56.22   10.75
   0   1  15   74.29   13.00
  -1   1  15   55.34   10.43
   1  -1 -15   60.55   11.04
  -1   0  15   95.07   12.67
   0   1 -15   81.86   13.72
  -1   1 -15   48.00   12.71
  -1   1 -15   55.42   11.17
   1   0  15  102.40   17.09
   1  -1  15   37.78    9.64
  -1   0  15  100.23   14.75
   0   1  15   85.97   12.48
  -1   0  15   96.19   14.12
   0  -1 -15   55.37   11.69
   1  -1 -15   52.25   11.13
   0   1  15   85.42   13.27
  -1   0  15  100.43   13.93
   1  -1 -15   63.17   12.26
  -1   1  15   41.30    9.61
   1   0 -15  118.31   18.16
   0   1 -15   69.80   13.05
  -1   1  15   49.96   11.54
   0  -1 -15   72.89   14.21
   1  -1  15   62.01   11.54
   1   0 -15  109.34   13.59
   0  -1  15   71.54   14.56
  -1   0 -15   86.53   14.60
   1   0  15  118.17   15.79
   0  -1 -15   72.51   15.63
  -1   1  15   70.93   12.68
   0   1  15   75.74   14.01
  -1   0 -15   93.64   13.96
   0  -1  15   84.02   14.61
   0   1 -15   71.71   14.23
   1   0 -15   91.53   13.90
   1   0 -15  110.20   15.33
   1  -1  15   57.49   11.44
   1   0  15  111.32   15.08
  -1   1 -15   55.73   11.42
  -1   0  15   99.63   14.76
   0  -1 -15   88.32   13.55
   1  -1 -15   53.42   12.88
   0   1 -15   86.36   12.87
   1  -1  15   41.85   10.86
   1   0  15   97.34   14.76
   1  -1  15   62.37   10.21
  -1   0 -15  118.48   18.05
  -1   0  15   89.29   15.30
  -1   0 -15   78.00   12.65
  -1   1  15   57.46   13.83
   1  -1 -15   45.38   11.09
   1   0  15   90.97   15.66
   0   1  15   80.09   15.33
   1  -1 -15   52.16   11.56
   1  -1 -15   55.15   11.51
   0  -1 -15   90.03   12.03
   0  -1  15   62.70   12.01
   0   1 -16   14.36    5.69
   1   0  16   14.59    7.41
  -1   1  16   22.32    7.67
   0   1  16   14.63    7.03
   1   0  16   16.01    7.86
   1  -1  16   17.15    6.96
  -1   0 -16   11.34    5.83
   1  -1  16   15.57    8.03
   0  -1 -16   26.15    7.56
   1  -1  16   15.71    7.06
   1   0  16   14.01    6.47
  -1   1  16   14.58    6.76
   1  -1 -16   14.62    6.06
  -1   0  16   13.68    6.17
   0   1  16   18.19    8.27
   1  -1 -16   19.38    7.60
   0  -1 -16   24.77    9.35
  -1   1  16    9.30    4.86
   1  -1  16   13.03    7.06
   1   0 -16    6.86    3.90
   1   0 -16    8.74    5.88
  -1   1 -16   30.51    9.75
   0  -1 -16   13.72    6.44
   1   0 -16   11.87    5.59
   1   0 -16    5.76    2.99
   0  -1 -16   15.39    5.92
  -1   0  16   13.62    6.39
   0   1  16   13.84    5.85
  -1   0  16    9.09    4.67
   0   1  16   13.85    7.63
  -1   0 -16   18.15    7.21
  -1   0  16   11.87    4.79
   0   1 -16   10.35    5.32
  -1   0 -16    9.59    4.47
   0  -1 -16   22.90    7.77
   1   0 -16    9.73    5.42
   0   1  16   18.59    6.27
  -1   0 -16   16.61    8.19
   0  -1  16    8.94    6.82
   0  -1  16   10.29    5.88
  -1   0 -16    5.54    4.29
   0  -1  16    9.08    4.17
   1   0 -16   14.29    6.24
  -1   0 -16   12.96    6.24
  -1   1  16   19.55    6.61
  -1   1  16   15.11    5.45
  -1   1  16   14.99    7.23
  -1   1 -16   17.24    6.66
  -1   1 -16   24.17    8.30
   0  -1 -16   15.09    5.49
  -1   0  16   13.54    6.72
   1  -1 -16   16.38    6.27
   0  -1  16   14.31    6.03
   0   1  16   20.10    8.18
   1  -1  16   30.24    9.39
   0  -1  16   13.78    6.36
   1  -1 -16   16.75    6.93
  -1   1 -16   14.12    7.18
   1  -1  16   21.89    7.55
   0   1  16   15.85    7.97
   1   0  16    8.81    4.90
   1  -1  16   17.70    8.07
  -1   0 -16    9.94    4.83
   0   1 -16   10.11    5.65
  -1   1 -16   20.23    7.93
   1  -1 -16    9.07    4.61
   0  -1  16   10.45    5.49
   1  -1 -16   14.77    5.28
   0   1 -16    7.68    5.28
   0   1 -16    7.95    4.65
   0  -1 -16   16.40    6.04
   0  -1 -16   22.29    6.95
   0  -1  16    8.55    4.59
  -1   0  16   16.82    7.76
   1   0  16   12.09    7.02
   1   0  16   20.90    7.98
  -1   0  16    9.96    5.01
   1  -1  16   23.82    6.85
   1   0  16   16.74    7.22
   1   0  16   18.63    5.29
   0   1 -16    8.97    5.16
  -1   1 -16   23.23    8.39
  -1   0  16   14.41    6.46
   1  -1 -16   15.10    6.07
  -1   1  16   21.55    7.72
   1   0 -16   11.27    5.18
  -1   1  16   10.99    4.39
   0   1  16   16.13    6.44
   0  -1  16    6.39    4.00
   1  -1 -16   13.70    5.80
   0   1 -16   14.79    6.37
  -1   0 -17   -0.11    2.61
   1  -1 -17    0.88    1.86
   1   0 -17    1.87    3.08
  -1   1 -17    0.50    1.21
   0   1  17    2.95    2.74
  -1   1  17   -0.62    0.72
  -1   0  17    3.41    2.47
   1   0 -17    5.13    3.66
   1   0 -17    2.11    0.84
  -1   1  17   -0.04    1.11
   0  -1  17    1.41    2.44
   0  -1 -17    4.18    3.06
  -1   1  17    1.93    2.41
   1   0  17    2.43    2.71
   0  -1  17    4.12    4.35
   1   0  17    2.96    2.83
  -1   0  17    5.85    4.65
   1  -1 -17    3.11    3.11
  -1   0  17    3.23    2.46
   1   0 -17    4.98    4.22
  -1   0  17    2.52    1.93
  -1   0  17    0.67    0.63
  -1   1  17    3.27    2.91
   0  -1  17    5.71    4.71
  -1   1 -17    1.05    2.21
  -1   0 -17    2.96    2.10
  -1   1 -17    2.72    4.86
  -1   0  17    3.06    2.24
  -1   1  17    2.89    2.74
  -1   0  17    1.51    1.89
   1  -1  17    4.19    4.10
   1  -1  17    3.29    3.58
   0  -1 -17    2.41    2.67
   0  -1  17    1.72    1.77
   0   1 -17    0.83    2.49
  -1   1  17    3.57    3.37
   0  -1 -17    0.40    3.28
   1  -1 -17    4.10    2.88
   1  -1 -17   -0.88    1.62
   0   1 -17    3.01    2.20
   1   0  17    1.61    2.18
   1   0  17    4.63    2.99
   0   1  17    2.80    3.91
   1  -1  17    2.71    2.50
   1   0  17    3.40    1.33
   0  -1  17    2.74    2.70
   1  -1  17    3.23    3.29
  -1   0 -17    4.40    3.69
   1  -1  17    0.84    1.68
   1   0  17    5.00    2.94
   0   1 -17    1.21    1.54
   0  -1  17    3.80    3.13
   0   1  17    4.33    4.19
   0  -1 -17    2.60    2.32
  -1   0 -17    2.27    2.60
   0   1  17    3.72    3.03
   0  -1 -17    0.51    2.47
   0  -1  17    4.39    3.66
   0   1  17   -0.63    0.97
   0   1 -17    1.73    2.96
   0   1  17    1.70    2.33
  -1   0 -17    4.34    2.86
   1  -1 -17    3.28    3.02
   0   1 -17    4.53    2.86
   1  -1 -17    1.92    3.08
  -1   1  17    1.49    1.14
   1  -1  17    5.31    4.91
  -1   1 -17    1.93    3.73
   0  -1 -17    0.78    1.75
   1   0 -17    0.95    3.04
   1  -1  17    2.64    2.90
   1   0  18    2.52    0.94
   1  -1 -18    5.04    4.38
   0   1 -18    2.99    2.30
  -1   0  18    1.68    2.81
   1  -1 -18   -0.52    1.97
   1  -1 -18    2.48    2.64
   1   0  18    3.55    1.81
   1   0  18    0.67    3.70
   0   1  18    2.08    2.85
   0  -1  18    3.97    2.88
   1   0 -18    2.15    1.93
  -1   0  18    1.45    2.33
  -1   1  18    2.44    2.94
   0  -1 -18    3.78    3.64
  -1   1 -18    1.22    3.74
   0  -1  18    3.68    3.03
   1   0 -18    2.27    2.76
   0   1 -18    2.53    2.79
   1  -1 -18    4.08    4.78
   1  -1  18    2.75    2.65
  -1   1 -18    2.06    3.24
  -1   1  18    0.04    1.61
  -1   0  18    0.32    1.64
   1  -1  18    2.41    1.90
   1  -1 -18    0.54    1.69
  -1   0  18    2.92    2.63
   1   0 -18    3.07    3.19
   1  -1  18    1.97    2.80
   1  -1  18    4.82    4.04
   1   0  18    1.98    1.64
  -1   0 -18    3.71    3.82
   0   1  18    6.04    4.64
  -1   0 -18    4.46    3.22
  -1   0  18    4.09    3.93
   0   1  18    3.84    3.11
   1   0 -18    1.62    2.19
   0   1 -18    6.32    5.10
   0   1 -18    2.14    2.20
  -1   0 -18    5.82    5.42
   1   0  18    3.00    2.40
   0  -1 -18    1.50    2.36
   1   0  18    5.50    4.41
   0  -1 -18    6.07    4.84
  -1   1  18    4.84    3.78
   0  -1  18    5.71    7.00
  -1   1  18    5.14    4.76
  -1   1  18    4.99    3.54
  -1   0 -18    1.38    1.58
   1  -1  18    5.51    4.30
   0   1 -18    2.62    3.00
  -1   0 -18    1.98    1.88
   0   1 -18    6.17    3.66
   0  -1 -18    0.16    1.51
   1  -1 -18    1.65    0.65
   1  -1  18    4.42    4.36
  -1   1 -18    4.71    3.40
   0  -1  18    2.30    0.81
   0  -1  18    3.31    3.17
   1  -1 -18    0.87    2.63
   0  -1  18    4.48    3.76
   1   0 -18   -2.20    2.39
   0   1  18    2.68    3.46
  -1   1 -18    3.41    3.37
   1  -1  18    6.00    5.09
  -1   1  18    1.54    2.34
   0  -1  18    3.00    3.12
   0   1 -18    1.31    4.10
  -1   0  18    2.73    3.60
  -1   0  18    5.44    4.54
  -1   1  18    2.64    2.73
  -1   1 -18    5.46    3.04
   0  -1 -18    8.29    5.64
   0   1  18    3.00    2.89
  -1   0  18    4.61    4.47
   0  -1  18    4.63    4.75
   0  -1 -18    2.45    3.08
   1   0  18    0.98    2.04
  -1   0 -18    1.77    2.23
   1  -1 -18    2.05    2.49
   0   1  18    5.72    4.80
   0  -1 -18    8.11    5.15
  -1   0 -18    0.50    1.48
   1   0 -18    1.28    2.81
   0   1  18    1.34    2.34
   1   0  18    2.41    3.20
  -1   0 -19    5.29    5.85
  -1   0 -19    0.66    1.39
   0   1  19    3.24    3.63
   0   1 -19    3.39    3.59
   0  -1 -19   -0.02    1.45
  -1   0  19    3.24    4.16
   0   1 -19    4.93    4.32
   1  -1  19    2.33    3.12
   1  -1 -19    2.61    3.49
   1   0 -19    4.64    3.91
   0  -1 -19    5.85    4.33
  -1   0  19    2.45    2.98
  -1   0  19    2.49    3.09
  -1   1 -19    0.38    1.90
  -1   0 -19    1.61    2.15
   1   0 -19    0.68    1.06
   0  -1 -19    1.05    2.32
   1  -1 -19    3.13    2.76
   1  -1  19    2.18    1.60
   1  -1 -19    8.69    5.80
   0  -1 -19    4.50    4.29
   1   0  19    2.06    1.82
   1  -1  19    2.77    2.25
  -1   1 -19    1.23    2.15
   1  -1  19    4.22    3.45
   1  -1  19    1.33    2.25
  -1   1 -19    3.59    3.34
   0  -1  19    3.18    3.12
   0   1 -19    0.39    1.51
   0   1  19    0.45    2.53
   1   0 -19    2.30    2.67
  -1   1 -19   -0.14    0.87
  -1   0 -19    1.90    1.53
   0  -1  19    1.35    0.72
   0  -1  19    1.19    3.03
  -1   1 -19    3.98    4.84
   1  -1 -19    5.62    3.76
  -1   1  19    3.76    4.81
   0  -1 -19    2.01    2.03
  -1   0 -19    2.49    3.65
   1   0  19    3.02    2.60
   1   0  19    5.10    4.31
   1   0 -19    5.48    5.22
  -1   1  19    6.03    3.58
   1  -1 -19    1.89    2.31
  -1   1  19    1.26    1.60
  -1   0 -19    1.67    2.60
   1   0 -19    5.98    4.10
   0  -1  19    1.16    2.10
   0  -1 -19   -0.30    1.60
   1  -1 -19    1.57    1.70
  -1   1  19    2.85    4.57
   1   0  19    3.94    4.80
   1  -1  19    1.09    2.13
   1   0  19    1.03    3.16
   1   0 -19    2.11    2.94
   0   1  19    3.34    3.21
   0   1 -19    2.75    3.26
   1  -1 -19    4.65    4.76
   0   1  19    3.21    4.46
  -1   1 -19    4.72    3.62
   1  -1  19    0.99    0.95
   0   1  19    3.72    3.62
   0  -1 -19    2.23    2.86
   1   0 -19    3.27    4.07
   0   1  19    5.57    4.11
   1   0  19    3.48    4.18
   0  -1  19    2.82    3.39
  -1   1  19    3.76    2.79
   0   1  19    4.00    0.98
   1  -1 -19    6.14    3.69
   0  -1  19    4.70    3.66
   1  -1  19    2.79    2.40
   0   1 -19    1.95    2.75
  -1   0  19    3.41    3.40
  -1   0  19    3.43    3.18
   0   1 -19    2.28    3.13
  -1   0  19    3.99    4.60
   1   0  19    6.91    5.38
   0   1  19   -1.22    3.03
   0   1 -19    2.99    2.41
  -1   1  19    2.52    2.66
   1   0  19    4.62    2.99
  -1   0 -19    6.24    3.78
  -1   0  19    0.73    1.79
   0  -1 -19    4.61    3.96
   0  -1  19    2.17    3.43
  -1   1  19    2.15    6.94
   0  -1 -20   12.96    7.01
   0  -1  20    9.99    5.57
   0   1  20    8.31    4.58
  -1   0  20    4.61    3.40
  -1   1  20   18.69    7.74
   1   0  20    7.27    5.25
   1  -1  20   15.83    7.65
   1  -1  20   13.66    7.14
   1   0 -20    7.78    4.43
  -1   1 -20   13.48    5.59
  -1   0 -20    7.36    5.12
   0   1  20   10.14    5.04
   1  -1 -20   12.60    5.89
  -1   0  20    7.70    3.83
  -1   1  20   14.45    7.46
   0   1 -20   10.33    6.55
   0  -1  20    9.38    5.04
   0   1  20    5.99    4.53
   1   0 -20    9.48    5.00
  -1   0  20    6.84    3.55
   0   1 -20    8.62    4.67
   1   0 -20    5.63    4.02
   1  -1 -20   13.28    6.04
   1  -1  20   13.79    6.12
   1   0  20    7.47    5.26
   1   0 -20    7.22    5.53
   1   0  20   12.71    5.92
  -1   1 -20   16.78    8.39
   0  -1  20   10.47    6.57
  -1   1 -20   12.56    6.53
   1  -1  20   11.50    5.68
   1  -1 -20   19.41    6.75
   1  -1  20   13.99    6.65
  -1   1  20   15.26    7.14
  -1   1  20   14.16    7.21
   0   1  20    9.83    5.08
  -1   0  20   11.21    6.10
   1   0 -20    6.99    4.38
   0  -1 -20   19.81    7.20
   0  -1  20   14.22    7.39
  -1   1  20   14.68    6.88
  -1   1 -20   17.37    7.97
  -1   0 -20    4.70    3.26
  -1   0 -20   11.90    5.57
   0   1 -20    9.00    4.24
   0  -1 -20   15.18    7.01
   0  -1 -20    7.80    4.05
  -1   0  20    8.18    4.00
   0   1 -20   12.14    6.09
   1   0  20    6.30    5.48
   0  -1 -20   12.95    6.52
   1  -1 -20   17.49    6.36
  -1   0 -20    5.93    4.82
   1  -1 -20   13.90    7.66
  -1   0 -20   10.51    6.89
   1  -1  20   19.61    8.57
   1  -1  20   13.80    6.58
  -1   0  20    4.94    5.34
   0   1  20   10.15    6.39
   0   1  20    7.94    5.18
   0   1 -20   11.33    5.78
   0  -1 -20    8.80    5.36
  -1   1 -20   10.26    5.78
  -1   1  20   10.21    4.77
   0   1 -20    8.90    5.66
  -1   0  20    9.10    5.36
   0  -1  20   12.91    7.18
   1   0  20   10.96    5.05
   0   1 -20   13.79    6.73
   0  -1  20    8.62    5.45
  -1   1  20   16.02    8.19
  -1   1 -20   13.81    6.50
  -1   0 -20    6.95    4.49
   0  -1  20    8.80    6.32
   1   0 -20   12.36    5.78
   1   0  20    9.58    6.22
   0  -1 -20    9.38    5.23
   1  -1 -20   13.42    8.50
   1   0 -20    9.46    4.69
   0   1  20   11.18    5.77
   0   1  20   14.86    7.71
   1  -1  20   19.54    6.34
   0  -1 -20    8.90    5.78
   1   0  20    7.25    4.88
  -1   1  20   18.08    6.68
   1   0  20    5.38    4.03
  -1   0 -20   11.89    6.55
  -1   0  21   12.39    6.35
   0  -1  21   16.39    7.10
   0  -1 -21    6.91    5.58
   0   1 -21   16.77    6.95
   0  -1  21   11.79    7.00
  -1   0 -21   16.04    7.62
  -1   1  21   10.43    6.16
   0   1  21   12.56    7.04
   1  -1  21   12.67    7.44
  -1   1  21    6.50    5.20
  -1   1 -21    8.23    6.32
   1   0  21   13.22    6.94
   1   0  21   15.47    8.14
   1  -1 -21   17.68    7.92
   0   1 -21   12.13    5.76
   0  -1 -21    9.16    6.97
   1  -1 -21   18.03    8.57
   0   1 -21   10.14    7.02
  -1   0 -21   13.34    6.18
   1  -1  21    8.66    4.92
   1  -1  21    4.89    6.35
  -1   0 -21   19.28    7.85
  -1   1  21   12.35    7.65
   0  -1  21   12.00    7.69
   1  -1  21    5.30    6.04
   0  -1  21   12.84    6.04
  -1   1 -21    8.70    4.81
  -1   0  21    9.24    5.89
   0   1  21   12.39    6.36
   0   1 -21   19.56    8.45
   0   1  21   13.21    8.46
  -1   1  21   13.07    7.18
   0  -1  21   13.73    7.81
   1   0  21   16.24    8.61
   1   0  21   16.30    7.45
   0   1  21    9.92    5.43
   1   0  21   17.11    7.49
   1  -1  21    4.74    4.92
   1  -1  21   10.04    6.57
   1  -1 -21   13.99   14.59
   0   1 -21   12.00    7.79
   1   0 -21   17.14    6.57
  -1   1  21   13.07    7.15
  -1   1  21   15.25    7.91
   1  -1 -21    7.58    4.93
   1   0  21   21.05    6.80
   1  -1 -21   15.40    6.76
  -1   0  21    9.92    5.41
   0   1 -21    6.64    7.50
   1   0 -21   12.15    6.22
  -1   0 -21   18.07    8.46
  -1   0 -21   17.97    8.57
   1   0 -21   12.32    7.23
  -1   0  21   11.43    6.76
   0  -1  21    6.35    5.77
  -1   1 -21    7.65    4.54
   1  -1 -21    9.30    6.42
   0  -1 -21    7.94    5.37
   1  -1 -21   10.81    7.78
  -1   1 -21    5.05    5.42
  -1   1  21    9.12    5.53
  -1   1  21    5.73    5.35
   1   0 -21    9.41    6.50
   1   0  21   23.36   10.64
   1  -1 -21   11.35    6.84
  -1   0  21   11.10    7.16
   1   0 -21   10.22    5.55
   1   0  21   15.07    8.11
  -1   0  21    7.53    4.69
   0  -1 -21    9.07    5.35
   1   0 -21    9.43    6.17
  -1   0 -21   13.26    9.54
   0   1 -21   11.45    7.74
  -1   0  21   12.43    7.53
   0  -1  21   12.63    6.66
   0  -1 -21    9.86    6.46
   0   1  21   13.77    9.47
   0   1  21   13.10    9.49
  -1   1 -21   10.62    6.28
   0   1  21   11.81    7.01
   1  -1  21   13.61    7.10
   0  -1 -21    7.64    5.31
   1   0 -21    9.90    6.14
  -1   0 -21   17.09    8.79
  -1   1 -21    5.87    4.29
  -1   0  21    6.65    4.74
   0  -1 -21   12.14    6.32
   1  -1  21    7.00    6.36
  -1   1 -21   13.31    7.45
   0   1  21   10.72    7.21
   0  -1  21   10.22    7.34
   0  -1 -22   34.98    9.86
  -1   0 -22   23.98    7.98
   0  -1  22   28.87   10.55
   0  -1 -22   29.47   11.60
  -1   0 -22   22.57   10.48
   1   0 -22   18.30    7.57
  -1   0  22   31.38   11.71
  -1   1 -22   44.45   13.33
   1   0 -22   26.26    9.83
   1  -1 -22   33.77   10.22
   1  -1  22   45.23   12.95
   0   1 -22   20.95    8.51
   1  -1 -22   40.10   10.40
  -1   1 -22   43.15   10.73
   1   0  22   29.20   10.30
  -1   1  22   41.25   11.14
  -1   1 -22   34.79   11.92
  -1   1  22   29.23   10.13
   0  -1  22   26.63    9.74
   0   1 -22   32.18    9.88
   0  -1  22   24.60   10.21
   0   1  22   29.77    8.38
  -1   0  22   25.98    8.18
   1   0 -22   23.57   10.15
   0   1 -22   29.99   11.16
   0   1  22   30.80   10.43
  -1   1  22   39.60   12.37
  -1   1  22   38.95   10.19
  -1   0  22   26.63    9.33
   1   0 -22   27.55    8.60
  -1   1 -22   33.78    9.86
   0  -1  22   35.15   10.22
   0   1 -22   29.98   11.45
  -1   0 -22   23.08    9.67
   0   1  22   29.10   10.17
   1  -1 -22   33.40   11.61
   0  -1 -22   31.39    9.72
   0   1  22   26.28    8.27
  -1   1 -22   31.26   11.34
  -1   0  22   28.02   10.27
   1  -1 -22   32.01    9.72
   1  -1 -22   35.91   10.30
   1  -1 -22   34.16   10.69
   1  -1  22   33.66   10.84
   1  -1  22   41.77   12.54
   1  -1  22   41.79    9.88
   1  -1  22   37.97   11.12
   1   0 -22   24.85    9.91
   0  -1  22   35.07   11.18
   0   1  22   44.70   13.94
  -1   0 -22   26.51    8.36
  -1   0  22   22.97    8.22
  -1   0 -22   23.81   10.90
  -1   0 -22   19.94    8.42
   1   0 -22   25.33    8.17
  -1   0  22   27.55   10.64
  -1   1 -22   32.18   10.69
   0   1 -22   23.96   10.06
   1   0 -22   23.75    8.99
   0  -1 -22   35.93    9.39
   1   0  22   27.95    9.78
  -1   1  22   38.88   11.02
   1   0  22   32.22    8.32
  -1   1  22   38.18   10.25
   0  -1 -22   37.18   12.16
   1   0  22   27.70    9.04
   0  -1 -22   37.36   10.81
   1  -1 -22   43.50   12.91
   0   1 -22   29.14    8.38
   0  -1  22   29.85    8.79
   1   0  22   25.29   10.12
  -1   1 -23   10.44    5.89
   0   1  23   24.67    8.19
   1   0  23   33.77   13.16
  -1   0 -23   36.82   11.77
   1   0 -23   19.59    9.16
   0  -1  23   23.23    9.71
   1  -1 -23   16.11    7.94
   0   1  23   26.54   11.88
  -1   0 -23   34.03    9.70
   1  -1  23   15.70    8.41
   1  -1  23   20.71    9.80
   1  -1 -23   16.89    9.11
  -1   0  23   21.59    8.87
  -1   1 -23   16.23    8.91
  -1   1 -23   18.76   10.92
  -1   1  23   16.45    8.22
  -1   0 -23   48.83   13.74
   1  -1 -23   22.94    8.49
   1  -1  23   18.65    8.61
   1   0  23   29.33   10.63
  -1   1  23   14.67    7.20
   1   0  23   31.96   10.80
   1   0 -23   27.72    9.17
   1   0  23   35.08   13.28
   0  -1 -23   16.66    9.68
  -1   1 -23   11.53    5.82
   0  -1  23   21.93   10.33
   0  -1 -23   20.79    9.83
   0   1  23   17.65    7.83
  -1   0  23   23.46    8.60
   0   1 -23   27.20    8.73
  -1   1  23   25.13    9.38
   1   0 -23   17.59    8.12
  -1   0  23   18.25    8.24
   0   1 -23   20.13   10.10
   0   1  23   21.16    9.39
   0  -1  23   17.92    9.56
   1  -1  23   11.92    7.06
   0   1  23   19.40    9.77
   0  -1 -23   18.29    8.37
   0   1  23   22.67    9.83
   1   0  23   35.36   11.34
   0  -1 -23   20.81   10.42
   1  -1 -23   13.92    7.10
   1  -1 -23   21.86   10.24
  -1   1 -23   15.11    8.39
   0  -1  23   21.14    8.62
   1   0 -23   25.45    8.74
   0   1 -23   14.18    9.27
   0   1 -23   21.32   10.16
   1  -1 -23   22.28    9.81
  -1   1  23   15.42    7.65
  -1   1  23   20.96    8.70
  -1   1  23   17.46    8.60
   1  -1 -23   17.24    7.94
   0   1 -23   28.02    9.53
   0   1  23   25.12    9.82
   1   0 -23   26.89   10.96
   1   0  23   27.58   10.73
   0   1 -23   23.71   10.03
   1  -1  23   29.13   11.26
   1  -1  23   14.28    8.73
   1   0 -23   20.21    8.34
  -1   0  23   15.26    6.83
   0  -1  23   22.99    8.83
   0  -1 -23   20.14    8.10
   1  -1  23   17.73    6.58
   1   0 -23   16.40    8.52
   1   0  23   32.95   11.70
   0  -1  23   20.28    8.21
  -1   1  23   12.24    8.02
   0  -1 -23   18.78    8.92
  -1   1 -23   14.10    7.54
   1  -1 -23   17.54    7.44
   1   0  23   35.32    9.03
  -1   0 -23   28.92   11.34
  -1   0  23   21.39    9.91
   0  -1 -23   18.22    7.55
  -1   0 -23   48.09   14.62
  -1   1 -23   17.20    9.03
   0   1 -23   22.44    8.33
   1  -1  23   16.34    7.52
  -1   0  23   18.84    8.40
   0  -1  23   18.79    8.85
  -1   0  23   23.47    8.57
   0   1  23   19.80    8.18
   0   1  24   25.65   10.07
   0  -1  24   16.34    8.19
  -1   1 -24   26.94    8.70
   1   0  24   17.51    8.77
   1   0 -24   11.23    6.79
  -1   0  24   19.07    9.81
   0   1 -24   13.21    6.03
   0  -1 -24   10.78    6.11
   1  -1  24   22.41    8.81
   0   1 -24   13.13    6.76
   1  -1  24   17.73    8.38
  -1   0  24   19.12    7.84
   0   1 -24    9.13    5.81
  -1   1 -24   28.61   11.09
   0   1 -24   17.41    7.74
   1  -1  24   16.70    8.42
   0  -1 -24   29.72   10.02
  -1   0  24   14.34    7.63
  -1   0 -24    8.39    5.03
   1  -1  24   16.39    9.35
   0  -1  24   11.03    6.90
  -1   1 -24   22.04    9.61
  -1   1  24   13.48    7.16
   0  -1 -24   25.16   10.65
   1   0  24   14.06    7.26
  -1   1  24   18.40    7.97
   0   1  24   20.13    8.39
   0  -1 -24   27.99    9.64
   1   0  24   14.19    8.52
   0   1  24   14.91    6.33
  -1   0  24   18.38    7.42
   0  -1 -24   31.78   10.91
   1   0  24   16.29    8.22
   0  -1  24   21.19   10.53
   1  -1  24   21.86    7.73
   1  -1 -24    6.02    5.11
   1   0 -24   12.89    7.01
  -1   0 -24   14.39    8.20
   1   0 -24   10.70    7.07
   1   0  24   14.11    7.96
   1   0 -24   11.31    7.36
   1  -1 -24   17.01    8.17
  -1   1 -24   28.34   10.14
  -1   1  24   18.01    7.75
   1   0  24   14.70    6.78
   1  -1 -24   20.21    9.00
  -1   0 -24   13.07    8.28
   1   0  24   22.83    9.41
   1  -1 -24   19.03    7.67
   0  -1 -24   32.00    9.93
   1  -1  24   21.09    9.01
   0  -1  24   13.98    7.86
  -1   0 -24   16.08    8.54
   0   1  24   19.61    9.05
   1  -1 -24   21.08    9.65
  -1   1  24   13.96    6.36
  -1   0 -24   12.75    6.44
   0   1  24   17.96    7.66
  -1   0  24   20.55    9.38
  -1   1  24   18.20    8.20
  -1   0  24   14.09    6.33
  -1   1  24   11.48    5.64
  -1   0 -24   21.27    8.77
   1   0 -24   18.50    7.33
  -1   1 -24   25.42    9.70
   1   0 -24   15.25    6.49
  -1   0  24   23.10    9.76
  -1   1  24   15.90    9.62
   0   1  24   21.02    7.88
   1  -1  24   14.84    6.67
   1  -1 -24   11.71    6.94
   0  -1  24   17.24    7.45
   0  -1  24   22.73   10.02
   1  -1 -24   13.44    7.54
   1   0 -24   14.85    6.61
   0  -1 -24   12.36    6.35
   1   0  24   13.65    7.48
  -1   0 -24   15.63    7.29
   0   1  24   19.67    8.95
   0   1 -24   12.61    5.73
   0   1 -24   15.18    8.62
   0  -1  24   18.73    8.23
   0   1 -24   15.92    8.51
  -1   0  24   11.86    7.27
   0  -1  25   31.80    9.96
  -1   0  25   31.84   11.70
  -1   0 -25   54.49   14.00
   0  -1  25   26.54   10.69
  -1   0 -25   51.47   15.93
   0   1  25   28.66   10.10
   0   1 -25   28.57   10.13
   1   0  25   37.89   12.39
   0  -1 -25   31.34   10.65
   0  -1  25   32.97   12.22
  -1   1 -25   19.95    7.86
   0  -1  25   26.77    9.85
  -1   1  25   30.57   10.42
   1   0  25   46.39   12.86
  -1   0  25   30.12    9.64
   0  -1  25   24.57    9.03
   0  -1 -25   30.94    9.97
   1  -1 -25   28.54   12.01
   0   1  25   32.62   12.82
   1   0 -25   29.48   10.72
   0   1  25   30.85   10.92
   1   0 -25   33.20   11.19
   1  -1  25   26.01    9.52
   1  -1 -25   16.33    7.65
   1  -1 -25   27.54    9.29
   0   1  25   35.85   11.44
   1   0  25   44.18   13.02
   1   0 -25   31.08   11.51
   1  -1 -25   22.12    9.11
   0  -1 -25   29.79   12.31
   1   0  25   45.38   14.90
  -1   1  25   28.88   10.73
   1  -1 -25   31.28   10.62
   1  -1  25   28.03   10.93
   0  -1 -25   25.94    9.75
   1  -1  25   24.15    8.00
   1  -1  25   13.79    8.41
   1  -1  25   26.18   10.21
  -1   1 -25   21.54    8.22
   0   1  25   38.36   13.93
   1   0 -25   21.50    9.16
   0  -1 -25   31.30   11.98
  -1   1  25   25.53   11.50
   1  -1  25   22.99   10.39
   1   0 -25   31.17    9.54
   1   0  25   45.58   12.93
   0  -1  25   30.76   11.21
   0  -1  25   38.18   13.21
   1   0 -25   26.54    9.58
  -1   1 -25   26.65    9.27
  -1   0  25   35.63   10.82
  -1   1  25   27.61    9.95
  -1   1 -25   17.01    8.82
  -1   0 -25   50.71   15.81
   1  -1  25   23.30    9.71
   1   0  25   49.42   10.83
  -1   0  25   37.03   13.70
  -1   1 -25   19.95   10.14
   0   1  25   31.22   10.48
  -1   1  25   28.17   12.47
  -1   1  25   25.16    9.38
   0   1  25   37.88   10.23
   0   1 -25   26.98   10.72
  -1   1  25   23.01    8.89
   0   1  25   27.66   10.20
  -1   0  25   29.96    9.84
  -1   0  25   29.78   11.03
   1   0  25   36.66   11.40
  -1   1  25   29.13   10.13
  -1   0 -25   47.81   12.21
  -1   1 -25   24.47   11.03
  -1   0 -25   55.57   13.69
   0  -1 -25   37.38   10.04
   0  -1 -25   26.57   10.54
   1  -1  25   30.86   11.51
  -1   0 -25   40.01   12.40
   0  -1 -25   30.10   10.80
   0   1 -25   24.74   11.34
   0  -1  25   36.14   11.56
   0   1 -25   32.08   12.90
   1  -1 -25   27.16    9.54
  -1   0  25   31.99   12.36
   1  -1 -25   22.37    8.81
  -1   1 -25   22.27    8.92
  -1   0 -25   30.87   12.08
   0   1 -25   36.26   11.85
   0   1  26   16.01    8.69
   0   1  26    9.97    5.19
  -1   1 -26   14.63    8.96
   0  -1  26   10.76    7.24
  -1   1 -26   15.52    6.54
   1  -1  26   20.47    9.04
   1   0  26   13.62    8.80
   0   1  26   11.88    7.66
   1  -1  26   17.06   10.15
   1  -1 -26   12.40    7.11
   0   1  26   17.46    8.30
   0  -1  26    7.59    6.14
   1  -1  26   15.05    8.85
   1  -1  26   13.67    8.17
   0   1 -26    8.30    6.30
   1   0 -26    4.60    4.77
  -1   0 -26    9.75    5.91
   0  -1  26   11.90    7.95
   1  -1  26   12.14    6.84
   1  -1 -26   12.93    6.67
   0   1 -26    5.16    5.57
   0   1  26   15.05    8.23
   0  -1 -26   10.93    6.95
  -1   1 -26   17.26    7.70
   1   0 -26    8.24    5.58
   0  -1 -26   20.36    8.69
  -1   1 -26   11.00    6.31
  -1   1  26    7.57    4.43
   0   1  26   20.09   10.50
  -1   1 -26   11.66    6.42
   0   1 -26   17.00    8.82
  -1   1  26    8.11    5.78
  -1   1 -26   26.52   12.45
   0  -1 -26   27.37    9.66
  -1   1  26   10.36    6.81
  -1   1  26    7.15    7.30
   0  -1 -26   12.05    7.16
  -1   0  26   13.54    6.93
   1  -1  26   11.66    8.78
   1   0  26    9.86    6.50
   1   0 -26   12.65    6.62
   1   0  26    7.83    5.27
   1  -1 -26   24.56   10.22
  -1   1  26   13.30    8.07
   1   0  26   15.14    8.86
  -1   0 -26    9.61    6.40
   0  -1  26   10.00    5.99
  -1   0 -26    9.14    7.20
   1   0 -26    7.51    4.16
   0   1 -26    8.77    6.43
   0  -1 -26   12.85    6.52
   0  -1  26    9.21    6.61
   1   0 -26    4.56    3.94
   1   0  26   14.48    8.35
  -1   0  26    9.43    5.24
   1  -1 -26   10.92    7.98
   1   0  26   10.84    7.29
  -1   0  26   12.77    8.81
  -1   0  26   11.50    6.43
   0  -1  26    8.42    6.88
   0  -1  26    9.44    7.08
   1  -1 -26   14.94    7.78
  -1   0  26   14.00    8.41
  -1   0  26   16.07    7.99
   0   1  26   17.11    8.53
   1   0 -26   15.43    7.61
   0   1 -26   21.10    6.92
   0  -1 -26   13.31    6.41
  -1   0 -26    9.49    6.49
  -1   1  26   12.71    7.77
  -1   0 -26   11.28    7.01
   1  -1  26   22.40   12.24
   0  -1  26    8.24    6.27
   1  -1  26   12.79    6.19
   0  -1 -26   18.14   10.20
  -1   0 -26   11.78    6.56
   1  -1 -26   10.54    6.25
   1  -1 -26   23.53   10.21
  -1   0  26    5.80    3.90
   0   1 -26   12.65    7.86
   0   1 -26   11.48    6.22
  -1   0 -26   10.23    6.04
   0  -1 -26   19.67    8.82
  -1   1 -26   10.28    6.89
   0   1  26   13.78    8.14
   1   0  26    8.54    5.97
  -1   1  26    6.81    5.38
   1   0  26   15.15    7.31
  -1   1 -27   24.15    9.32
   1  -1 -27   23.17   10.94
  -1   0 -27   42.01   14.70
   0   1  27   29.33   11.46
   1  -1 -27   22.23    7.72
  -1   1  27   19.95    8.63
   1  -1  27   35.31   12.04
   1   0 -27   38.70   11.25
  -1   1  27   26.06   11.33
   1   0  27   38.64   12.05
   0  -1  27   30.19   11.95
   0   1  27   34.17   12.57
  -1   1 -27   18.59    9.11
   1  -1 -27   23.29    8.98
   1   0 -27   38.92   10.96
   1   0  27   46.87   13.27
  -1   1 -27   24.45    9.48
  -1   1  27   23.97    9.26
   1   0  27   39.91   10.20
   0  -1 -27   29.53   12.48
   1   0 -27   31.73   13.35
   0   1  27   39.55   13.41
  -1   0  27   38.02   12.13
  -1   0 -27   44.13   13.89
   0   1  27   35.59   11.92
   1  -1 -27   30.82   10.81
  -1   1  27   27.79   10.21
   1   0  27   47.61   13.80
   0  -1  27   31.39   12.71
  -1   0  27   34.79   11.07
   0  -1 -27   34.44    9.87
  -1   0 -27   48.43   12.96
   1  -1  27   31.28   12.26
  -1   0  27   37.83   11.22
  -1   0  27   38.30   12.66
  -1   1 -27   19.53    9.23
   0  -1 -27   32.42   16.46
   1   0 -27   27.24   10.43
   0   1  27   29.73   10.03
  -1   1 -27   24.97   11.12
   0   1  27   36.86   10.09
   0  -1 -27   33.16   11.72
   1   0  27   35.04   12.69
   0  -1 -27   32.30   11.67
   0  -1  27   42.50   13.32
   0  -1 -27   29.38    9.90
   1   0 -27   34.74   11.71
   1  -1  27   29.67    9.41
  -1   1  27   26.83   10.01
   0  -1 -27   33.48   12.57
  -1   1  27   32.93   11.49
   1  -1 -27   15.96    7.94
   0   1 -27   30.66   12.61
   0  -1  27   35.89   11.33
   0   1 -27   28.87   11.42
  -1   1 -27   24.54   11.93
   0   1 -27   29.44    9.77
  -1   1  27   30.41   12.82
   1   0  27   40.01   12.80
   0   1 -27   32.76   13.05
  -1   0 -27   48.69   16.40
  -1   1 -27   21.66    8.95
   0  -1  27   31.80   12.17
   1  -1  27   25.68   10.60
  -1   0  27   43.52   12.96
   0  -1 -27   31.14   11.69
   0   1  27   25.44    9.67
  -1   0  27   45.49   15.07
   1  -1  27   26.86   10.97
  -1   0  27   28.87   11.43
  -1   1  27   21.82    8.78
   1  -1  27   39.34   12.81
  -1   0 -27   38.91   12.43
   1   0  27   36.82   11.86
   1  -1  27   22.43    9.75
   0  -1  27   30.44   10.24
   0  -1  27   41.23   12.91
   0   1 -27   27.24   10.92
   1   0  27   42.12   13.96
   0   1  27   34.25   12.06
   1   0 -27   40.91   14.14
  -1   0  27   43.33   13.90
   0   1 -27   36.58   11.03
  -1   0 -27   43.14   11.94
   1  -1 -27   30.66   12.50
   1  -1  27   21.88   10.70
  -1   0 -27   42.40   13.29
   1   0 -27   41.44   12.47
   1  -1 -27   30.54   11.19
   0   1 -27   37.51   12.08
   0  -1 -28    7.97    6.10
   1  -1 -28   12.32    7.78
   1  -1 -28   11.49    7.04
   0  -1  28    7.83    5.38
   1   0  28    2.50    1.62
  -1   1 -28   16.50    6.89
   1  -1  28    3.62    5.01
  -1   1 -28   18.64    8.63
  -1   0 -28    3.12    4.81
   0  -1 -28   14.95    6.48
   1   0  28    3.76    5.40
   1   0 -28    2.71    2.74
  -1   0 -28    9.36    7.72
   0   1 -28    4.88    5.29
   1   0  28    8.07    4.80
  -1   1 -28   10.41    7.66
   0   1  28    9.49    5.15
   1  -1 -28   10.73    6.96
   0  -1  28    5.59    3.78
  -1   0  28    5.89    5.01
   0   1  28    9.01    6.73
   1  -1 -28   10.10    8.17
   0  -1 -28   17.57    9.23
   0   1 -28    6.13    4.14
   1  -1 -28    4.07    2.89
   0   1  28    6.86    4.07
  -1   0 -28    4.78    4.49
   1  -1  28    4.60    6.52
  -1   0 -28    5.56    6.65
  -1   0 -28    8.93    6.92
   0  -1  28   10.98    6.64
  -1   1  28    3.13    2.73
  -1   1  28   13.12    8.37
   1   0  28    5.19    3.01
  -1   1 -28   13.99    8.90
  -1   1  28   13.73    6.56
  -1   0 -28    6.32    4.68
   1   0 -28    8.85    5.35
  -1   1 -28    8.38    6.85
   1   0 -28   12.83    7.82
   1   0  28   15.46    8.85
   1   0 -28   10.07    8.16
   0  -1 -28    3.91    3.66
  -1   1  28    7.94    4.42
   0   1  28    1.95    3.30
   1  -1  28   10.48    6.20
   1   0  28    4.11    2.77
   1  -1  28    8.94    7.38
   1   0  28    6.86    5.90
  -1   0  28    6.65    5.23
   1  -1 -28    6.97    5.55
   0   1 -28    8.56    7.58
  -1   0  28    7.44    5.80
  -1   0  28    2.02    5.07
   0  -1  28    4.49    3.77
   0  -1 -28   14.79    8.55
   0   1  28   10.07    7.57
   0  -1 -28   13.13    8.40
  -1   1  28    7.15    4.92
   1   0 -28   -0.03    2.04
   0  -1  28    4.53    4.41
  -1   0  28    9.94    8.25
   0   1 -28    7.68    5.35
   1  -1 -28    5.74    4.37
   0  -1  28    1.95    2.37
   0   1  28   13.34    7.80
   0   1 -28    5.08    5.38
   1  -1  28    8.04    6.81
   1   0  28    3.70    3.89
   0   1 -28    6.65    5.72
   0  -1  28    6.02    7.20
  -1   1  28   10.13    7.29
   1  -1  28   16.19    7.03
   0  -1  28    7.10    5.69
   1  -1  28    7.00    6.04
   1  -1  28    1.39    2.66
  -1   1  28    5.50    3.45
   0  -1 -28    7.90    3.45
   0   1  28    5.95    6.46
   1   0 -28    4.65    4.09
  -1   1  28   13.16    8.42
  -1   0  28    7.33    6.86
   1   0 -28    2.49    2.61
  -1   0  28   11.17    5.88
  -1   1 -28   12.66    6.49
   0  -1 -29   20.08    8.36
  -1   1  29   28.74   12.30
   1   0 -29   42.39   13.99
  -1   0 -29   36.62   12.59
   1   0  29   36.17   11.55
   1  -1  29   22.80   12.43
   0  -1  29   35.36   12.55
  -1   1 -29   12.69    8.64
   0   1 -29   32.22   12.89
   0  -1  29   38.14   14.89
  -1   1 -29   17.28    9.78
   0  -1 -29   24.81   10.89
   0   1  29   34.47   12.41
  -1   1  29   29.86   13.81
  -1   1 -29   17.86   10.98
   1  -1 -29   31.32   12.71
  -1   0  29   32.63   11.05
   1   0  29   49.30   14.40
  -1   0 -29   49.14   13.59
   0  -1 -29   25.08   11.68
  -1   1  29   24.54    9.47
   0   1 -29   32.21   13.57
   0  -1  29   33.79   10.68
  -1   0 -29   48.05   14.60
   1   0 -29   26.44   10.41
  -1   0  29   36.14   11.13
   0   1  29   24.63    8.66
  -1   0  29   36.62   14.05
   1   0  29   37.19   10.33
   0   1 -29   32.32   11.52
   0  -1  29   28.92   10.81
   1   0  29   40.34   15.00
   0  -1 -29   28.46   10.77
  -1   1  29   23.23   11.24
   1   0 -29   39.18   11.06
   1  -1 -29   30.11   10.91
  -1   1  29   19.94   10.03
  -1   1 -29   24.83    9.46
  -1   1  29   31.71   10.80
  -1   0  29   27.88   10.51
  -1   1 -29   32.85   12.42
   0   1 -29   29.01   11.37
  -1   1 -29   18.68    8.05
   0  -1  29   28.64   11.47
   0   1 -29   30.89   12.59
   0   1 -29   32.30   10.74
   1   0 -29   37.00   11.96
   0   1  29   32.01   11.41
  -1   0 -29   37.07   13.97
   1  -1 -29   26.94   11.33
   0   1  29   37.90   14.12
  -1   1  29   24.43   10.56
  -1   0 -29   38.86   15.52
   1   0  29   41.17   14.03
  -1   1  29   31.65   10.69
  -1   0  29   36.98   13.40
   1  -1  29   23.65   10.04
   1   0 -29   36.51   11.61
   0   1  29   36.38   14.31
   1  -1  29   26.92   11.12
  -1   0 -29   34.48   12.31
  -1   0  29   41.08   13.54
   0  -1  29   29.69   11.81
   1  -1  29   20.76    9.92
   1  -1  29   23.44   11.63
  -1   0 -29   47.14   16.47
   0   1  29   31.42   11.44
   1  -1 -29   29.91   10.74
  -1   0  29   28.35   10.70
   1   0  29   42.14   14.04
   0  -1  29   33.44   13.84
   0   1  29   39.58   13.17
   1  -1  29   23.57   10.20
   1  -1 -29   22.43    8.94
   0  -1 -29   29.82   10.52
   0  -1 -29   34.30   10.20
  -1   0  29   32.14   12.00
   0  -1  29   30.89   11.21
   0   1 -30   16.83    8.74
   0  -1 -30   35.26   13.60
   1  -1  30   44.11   13.99
   0  -1  30   30.34   10.92
  -1   0  30   28.51   10.97
  -1   1 -30   41.92   12.55
  -1   1 -30   30.68   13.29
   0   1  30   28.02   11.93
  -1   0  30   30.78   10.46
  -1   1 -30   24.91    9.65
   1  -1 -30   27.51   10.70
  -1   1  30   30.71   12.64
   0   1  30   38.82   13.22
   0   1  30   29.40   11.54
   0  -1  30   24.29    9.92
  -1   0  30   23.41    9.22
  -1   0 -30   20.86   10.47
   0   1 -30   25.59   12.06
  -1   1  30   33.97   11.23
  -1   1 -30   27.77   10.52
   0  -1  30   21.75    9.39
   0   1 -30   24.34   11.90
   0  -1  30   24.28    9.67
   1   0 -30   25.91   11.64
   0   1  30   31.01    9.54
   1  -1  30   35.30    9.44
   1   0 -30   23.41   10.48
   1   0 -30   21.94    8.47
  -1   0 -30   19.43    9.15
   1  -1 -30   28.57   11.93
   1  -1  30   44.23   14.21
   1   0  30   14.65    8.30
   0  -1 -30   39.14   11.91
  -1   0 -30   20.97    9.40
   1  -1 -30   31.20   10.83
   1   0  30   27.52   11.21
   1  -1 -30   32.38   11.18
  -1   1  30   36.37   14.49
   0   1  30   29.56   10.99
  -1   0 -30   22.28   10.15
   1  -1 -30   22.72    9.61
  -1   1 -30   36.33   12.02
   0   1 -30   28.60   10.17
   1   0  30   25.72   12.20
   0  -1 -30   37.11   12.78
   1   0  30   18.79    8.57
   0  -1  30   25.72   11.98
   1  -1  30   39.59   12.66
   0  -1 -30   30.84   12.62
  -1   0  30   14.70    8.64
   0  -1  30   23.56   10.18
  -1   0  30   26.53   11.41
   0   1  30   29.94   12.59
   1   0 -30   19.18    9.89
  -1   1 -30   48.61   14.20
  -1   0 -30   14.34    8.73
   1   0 -30   19.49    8.89
  -1   0  30   21.70    9.69
   0  -1  30   27.53   12.02
   1   0  30   24.81    9.75
  -1   1  30   25.38   10.49
   0  -1  30   19.23    9.72
   0   1 -30   36.13   12.32
   1  -1  30   33.31   11.68
   0  -1 -30   27.95   10.92
  -1   0 -30   21.88   11.50
  -1   1  30   33.73   11.20
  -1   0 -30   22.60    8.52
  -1   1  30   31.68   13.74
   0   1 -30   19.11    9.63
  -1   0  30   23.86   10.33
   0  -1 -30   40.66   11.58
   1  -1 -30   41.86   12.97
  -1   0  30   21.84   10.18
   1  -1  30   33.31   13.12
   1  -1  30   43.60   15.62
  -1   1  30   31.44   11.68
   1   0  30   20.60    8.61
   1  -1 -30   33.25   13.52
   1  -1  31    8.67    6.13
   1  -1  31    6.79    5.10
   1   0 -31   13.62    8.39
   0  -1 -31    4.34    4.02
   1   0  31    2.99    4.23
   0   1  31    0.63    1.26
   1  -1 -31    1.62    4.25
  -1   0 -31    0.66    1.16
   0  -1 -31    3.56    5.61
   0  -1  31    5.16    5.38
  -1   0 -31    5.97    4.71
  -1   0  31    6.64    5.60
   0  -1 -31    5.46    6.59
   1   0  31    5.71    6.21
   1   0  31   -2.69    4.88
   1  -1  31    0.33    1.32
   0   1 -31    7.30    5.36
   0   1 -31    0.86    1.77
   0  -1  31    7.39    6.71
   0  -1 -31    3.77    2.02
   1   0 -31    4.46    4.22
   1   0  31    3.06    0.70
  -1   1  31    4.14    4.64
   0   1 -31    5.50    4.80
  -1   1 -31    4.06    4.41
   0  -1 -31    3.58    5.09
  -1   0 -31    3.15    5.38
  -1   1 -31    6.83    7.03
   0  -1  31    5.95    6.16
   1  -1  31    4.99    5.00
  -1   1  31    1.99    0.75
   1  -1  31    1.27    3.61
  -1   0  31   -4.25    5.98
   0   1 -31    2.72    3.75
   0   1  31    7.47    6.36
  -1   1  31    4.11    2.64
  -1   0 -31    3.63    3.35
   0   1  31    7.96    8.02
  -1   1 -31    1.49    4.31
  -1   1  31    1.43    2.86
  -1   0 -31   -0.61    3.23
   1   0  31    5.58    5.68
  -1   0  31    1.45    3.82
   1   0  31    7.00    5.53
  -1   0  31    2.84    1.31
   0   1 -31    0.45    1.77
   1   0 -31    1.77    3.55
   0  -1  31    8.90    7.02
   0   1  31    2.56    2.30
   0   1 -31    3.89    6.91
   0   1  31    4.40    3.17
  -1   1  31    1.30    2.89
   0  -1  31    1.09    2.18
  -1   0  31    5.65    5.37
   1   0  31    3.94    4.98
   0  -1  31    0.54    1.58
   1   0 -31    7.83    6.18
   1   0 -31    6.87    4.77
   1   0  31    6.16    5.46
   0   1  31    3.11    4.94
   1   0 -31    5.80    2.90
   0   1 -31    4.79    4.83
   1  -1 -31    4.67    5.10
   1  -1 -31    6.08    7.23
  -1   1 -31   -1.73    2.18
   0  -1  31    7.21    5.23
   0  -1 -31    1.71    1.25
   1  -1 -31    6.69    4.19
  -1   0 -31   -2.02    4.12
  -1   1 -31   -1.67    1.51
   1  -1  31    4.01    5.38
   0   1  31    7.37    6.67
   1  -1  31    8.28    8.54
   0   1  31    3.70    7.56
   1  -1 -31    4.19    4.88
  -1   0  31   11.32    6.94
  -1   1  31    3.40    3.39
  -1   0 -31    3.71    4.06
   1  -1 -31   -1.66    3.58
   1   0 -31    6.96    6.65
  -1   1 -31   -1.39    2.64
  -1   0  31    5.42    6.98
   1  -1 -31    4.70    3.99
   0  -1 -31    4.38    5.34
  -1   1  31    9.49    7.28
   1   0  32   11.22    7.78
  -1   1  32    3.18    4.64
  -1   0 -32   -0.16    3.45
   1  -1 -32    4.04    6.40
   1   0  32    3.87    4.29
   1  -1 -32   13.84    7.11
   0  -1 -32   11.56   10.26
   0   1 -32   17.80   11.64
   0   1 -32   11.12    7.73
  -1   1  32    2.49    1.26
   1  -1  32   14.40    8.39
   0  -1 -32    4.98    3.39
   1   0 -32   -0.76    0.63
   0  -1 -32    7.43    5.08
   1   0  32    1.92    4.02
   1   0  32    6.82    6.69
   0  -1  32    3.49    3.87
   1   0  32    3.00    5.41
   0   1 -32    8.59    7.25
  -1   1  32    7.93    6.07
   0  -1 -32   11.39    5.69
  -1   1  32    9.01    5.62
   0  -1  32    4.52    6.16
  -1   0  32    1.70    4.27
   0  -1 -32    4.47    5.67
   0  -1 -32    7.40    6.62
   1  -1  32    7.49    4.76
   0  -1  32    1.14    3.11
  -1   0  32    6.14    6.01
   0  -1  32    1.41    1.53
   1  -1 -32   11.03    8.68
  -1   1  32    9.15    6.51
  -1   0  32    3.37    3.35
   0   1 -32   14.09    8.51
  -1   0  32    6.04    3.10
   1  -1  32   10.99    8.14
  -1   1 -32    1.62    3.98
  -1   1 -32    9.46    8.54
   1  -1 -32    5.37    3.21
   0   1  32    4.86    1.30
  -1   1 -32    8.86    6.01
   0   1 -32    4.71    2.66
   1   0 -32    4.41    4.15
  -1   1 -32    8.93    5.97
   1  -1 -32   11.69    8.32
   0   1  32    3.12    4.16
   0   1  32    2.25    2.78
   1  -1  32    2.01    1.56
  -1   1  32    7.32    7.57
   0   1  32    7.35    5.63
  -1   1 -32    7.73    8.00
  -1   0 -32    3.70    5.02
   0   1  32   11.71    7.84
   0   1  32    5.60    5.97
   1   0 -32    0.66    5.43
  -1   0 -32   -0.29    2.67
   0   1 -32   14.15    7.84
   1   0  32    8.80    5.95
   0   1  32    1.32    1.64
   0  -1  32    4.38    3.71
   1  -1  32    6.65    4.94
   1  -1  32    2.89    4.09
  -1   0  32    7.67    3.78
   0  -1  32    5.39    5.90
   1   0 -32    4.17    3.14
  -1   1  32    8.54    5.84
   1   0  32    4.20    2.93
  -1   0 -32   -1.14    2.55
   1  -1  32    4.83    4.80
   0   1  32    7.12    6.72
  -1   1 -32    7.18    7.52
   1   0 -32   -4.19    6.38
  -1   0  32    4.66    6.76
   1   0  32   -0.55    4.62
   1   0 -32    0.40    1.53
  -1   0  32    0.40    2.45
   1  -1  32    1.61    1.79
  -1   1  33   -0.95    4.59
  -1   0  33   -3.53    5.89
  -1   0 -33   -1.43    4.59
   1  -1 -33   -0.33    3.57
  -1   0  33    4.28    5.89
  -1   1 -33   -0.68    3.13
  -1   1  33    5.08    4.64
   0   1  33    1.83    3.96
   1  -1 -33   -4.26    5.99
   1  -1  33    6.79    5.42
  -1   1  33    3.69    2.86
  -1   0 -33    0.69    1.88
   0   1 -33    2.47    1.16
   1   0 -33    2.82    5.08
  -1   1  33    7.33    7.35
   0   1 -33    2.19    4.06
   0  -1 -33    5.19    6.24
   1  -1  33    7.65    6.98
   1  -1 -33    2.66    3.70
   0   1  33    3.43    4.48
   1   0 -33    1.47    5.03
  -1   1 -33   -4.27    4.76
   1  -1  33    2.20    2.40
   0  -1 -33    7.49    6.92
  -1   0  33    2.97    1.00
   1   0  33    2.45    3.66
   1   0 -33    2.92    5.99
   1   0 -33    4.04    3.74
  -1   0 -33    5.00    6.51
   1   0  33   10.26    6.75
  -1   0  33    1.18    1.58
   0  -1 -33   -1.99    6.29
   0   1 -33    8.10    7.21
   0  -1  33    4.62    5.10
   0  -1  33   -1.22    3.90
   1  -1  33    4.07    5.20
   0   1  33   -0.07    2.63
   1  -1 -33    0.88    3.12
  -1   1 -33    5.24    4.51
  -1   1  33    0.04    4.37
   1   0  33    4.04    6.46
  -1   1  33    0.60    3.01
   0   1 -33    2.68    3.12
   1   0  33    7.91    4.18
   0  -1  33    2.77    3.89
  -1   1 -33    3.64    5.13
  -1   1 -33    6.84    6.47
   1  -1  33    0.67    4.25
   0  -1  33    4.81    2.04
  -1   0  33    1.64    0.33
   0  -1 -33    3.92    4.03
   0   1  33    6.57   11.90
   0   1  33    1.21    3.51
   0  -1  33   -0.33    0.78
   0  -1  33    3.38    3.85
   1   0  33    2.19    2.67
  -1   0 -33   -0.34    1.25
  -1   0  33   -0.57    3.11
  -1   1  33    7.76    5.67
  -1   0 -33    7.35    6.61
   1   0  33    5.02    4.86
   0  -1  33    6.50    7.31
  -1   0  33    8.36    7.39
   1  -1  33    3.08    3.97
   1   0 -33    6.53    5.48
   1   0  34   17.03    9.11
   0  -1  34   18.03    8.70
   0   1  34   19.03    9.75
   0   1 -34   16.46    7.51
  -1   0 -34   19.60    9.72
   1   0  34   12.34    6.29
   1   0 -34   15.30    7.58
   0   1 -34   16.09    7.44
  -1   1  34   18.90    9.82
  -1   0 -34   13.32    8.05
   1  -1 -34   18.88    9.59
  -1   1 -34   20.17    9.77
  -1   0 -34   15.22    7.53
   1  -1  34   22.93   12.10
   0  -1  34   11.87    7.78
   0  -1 -34   28.55   11.47
   0  -1  34   16.81    7.76
  -1   1  34   24.57    9.80
  -1   1 -34   21.46    9.71
   0   1  34   20.52    9.30
   1   0  34   11.18    7.77
   1   0  34    9.66    5.12
  -1   0  34   19.38    8.98
   1   0 -34   20.68    9.12
   1  -1  34   22.70   10.31
  -1   1 -34   24.03   11.59
   0   1  34   18.87    9.55
  -1   0  34   15.93    9.28
   1  -1  34   15.91    8.89
   1  -1 -34   21.56    9.46
  -1   0  34   13.58    7.65
   1  -1 -34   22.70   12.30
   1  -1 -34   21.15    9.02
   1   0 -34    5.84    6.06
   0  -1  34   14.96    9.33
  -1   1 -34   24.00   10.04
   1  -1  34   22.84    8.61
  -1   1  34   22.89   11.05
   0  -1 -34   20.53    8.09
  -1   0  34   16.49   10.08
   0  -1 -34   25.58   11.18
  -1   1  34   21.88    9.95
  -1   0  34    9.48    5.89
   0   1 -34   12.43    7.31
   1   0  34   17.80   10.01
   0  -1  34   15.74    9.22
   0   1  34   17.08    7.60
   1  -1  34   16.43    8.29
   1   0 -34   17.52    8.02
   0   1  34   18.30   10.48
   1  -1  34   17.99    7.85
   0   1 -34   20.63   10.42
  -1   0  34    8.52    6.25
  -1   1  34   25.28   12.11
   0  -1 -34   17.34    9.26
  -1   0 -34   18.98   10.95
   0  -1  34   23.88   10.37
  -1   0  34   13.99    7.77
   1   0 -35   12.98    8.90
   0  -1 -35    8.90    5.13
   0   1 -35   16.91    9.71
  -1   0 -35   35.33   12.71
  -1   1  35   19.89   10.91
   0   1  35    7.72    6.09
  -1   0  35   19.38    9.28
   0   1  35   14.41   10.01
   1  -1 -35   20.91   10.13
   0  -1  35   11.16    7.71
   0   1 -35   12.85    8.42
   1   0  35   17.24    8.11
   0  -1  35   11.26    7.35
   0  -1  35   19.11    9.32
  -1   1  35   17.50   10.21
   1   0  35   21.92   11.48
   1  -1  35   11.38    6.76
  -1   1 -35   12.50    8.38
   1  -1 -35   16.82    9.79
  -1   0  35   12.61    9.03
   0   1  35   16.28    7.56
   0   1 -35   11.61    8.26
   1   0 -35    7.21    5.13
   1  -1  35    9.45    4.33
   1   0 -35    7.67    6.67
   1  -1  35   15.60   10.76
   0  -1 -35   13.97    9.35
  -1   1  35   16.48   10.05
   1   0  35   24.72   10.72
   1  -1 -35   15.62    8.46
  -1   1 -35   16.20    8.32
  -1   1  35   20.53   10.68
   1   0 -35   17.42   10.95
  -1   1  35    7.69    5.38
  -1   0  35   13.39    8.17
   0  -1  35   17.14    8.58
  -1   0 -35   37.69   14.55
  -1   1 -35   11.47    9.16
   0   1  35   21.44   11.17
   1  -1  35   14.23    9.62
   1   0  35   42.16   15.73
   0   1  35   15.21    8.93
   1   0  35   24.60   13.20
  -1   0 -35   38.79   15.22
   1  -1 -35    8.12    7.55
   0   1 -35   16.09    8.20
   0  -1  35   11.81    9.03
  -1   1 -35    5.07    6.00
  -1   0 -35   23.31   10.56
  -1   0  35   15.56    9.16
  -1   0  35    7.33    5.65
   0  -1 -35   19.56   12.00
   1  -1  35   11.94    7.95
   0  -1 -35   18.88   10.75
   0  -1  35   17.22    9.95
  -1   1 -36   18.64    9.51
   0   1 -36   12.01    6.95
  -1   0 -36   16.31    8.83
   1   0  36   11.64    8.71
   1   0  36   16.96    6.50
   1  -1 -36    9.68    5.33
   1  -1 -36   16.19    8.22
   0  -1 -36   14.91    8.27
  -1   1 -36   18.17   10.58
   0  -1 -36   19.45    8.53
   0  -1  36   13.93    8.03
   1   0  36   11.76    9.60
   0   1  36   11.70    7.11
   0  -1 -36   20.74    9.19
  -1   1 -36   18.60   10.38
  -1   0  36   14.65    8.79
   1  -1 -36   19.41   11.21
   0  -1  36   10.69    6.78
   1   0 -36   14.95    8.22
   0  -1  36   18.21   10.28
   1   0 -36   12.16    9.23
  -1   0 -36   12.74    8.94
   0   1  36   10.65    8.67
  -1   0 -36   12.46    8.43
  -1   0  36   14.79    9.28
  -1   0  36   13.73    8.43
  -1   1  36   12.72    6.79
  -1   0  36   14.67    8.30
   0   1 -36   12.69    8.59
   1   0 -36   16.80   10.03
   0   1 -36   15.43    8.70
   0  -1  36    9.17    5.32
   1  -1 -36   19.96    9.75
  -1   0  36    5.94    5.72
   1   0  36   22.66   10.62
  -1   1  36   22.80   11.50
   0   1  36   17.97   10.86
   1  -1  36   14.40    9.14
   1  -1  36   15.03    8.03
   1  -1  36   19.61    9.08
  -1   0 -36   11.68    6.77
   1   0 -36   20.46   10.57
  -1   1 -36   18.54    8.20
   1  -1  36   19.33   10.63
   0   1 -36    7.65    3.69
  -1   1  36   22.68   11.74
   1  -1  36   15.75    9.85
  -1   1  36   13.53    7.64
   0  -1 -36   21.20   10.85
   0  -1  36   10.20    7.51
  -1   1  36   12.37    6.98
   0   1  36   24.23   11.63
   1   0  36   15.35    9.86
   1  -1  37   29.39   14.70
   1  -1 -37    8.11    7.36
  -1   0 -37   44.03   16.71
   1   0  37   33.31   14.43
   0  -1 -37    6.15    5.70
   0   1  37   16.83    9.29
  -1   0 -37   35.22   13.81
   0  -1  37   18.27    8.83
  -1   1  37   20.12    8.66
   0  -1  37   15.55    8.03
  -1   1 -37   10.16    6.04
   1   0 -37   14.92    8.48
   1  -1 -37   14.47    9.08
  -1   1  37   16.88    9.95
   1  -1  37    8.15    7.34
   1  -1 -37   12.74    7.95
  -1   1  37   19.38   10.54
   1   0  37   20.88   10.71
  -1   1 -37   12.89    8.86
   0  -1 -37   15.37    8.73
  -1   0 -37   43.97   15.10
   0   1  37   14.49    8.18
  -1   0  37   19.79   10.82
   0  -1  37   23.98   12.08
   0  -1  37   21.19   10.43
   0   1  37   15.37    9.45
   1   0 -37   16.25    8.64
  -1   0  37   17.41    7.34
   1   0 -37   19.52   10.62
  -1   0  37   17.25   10.29
   0   1 -37   18.00   10.34
  -1   0  37   15.22    9.97
   1   0 -37   20.13    9.88
  -1   1  37   20.35   11.23
  -1   1  37   19.96   10.32
   1   0  37   32.59   11.05
  -1   1 -37    9.40    6.87
   0   1 -37   19.40   10.90
  -1   1 -37   14.11    9.61
   0  -1 -37   19.80   10.07
   0   1 -37   22.02    9.15
   0  -1  37   19.62   11.21
   1  -1  37   26.19   11.91
   1  -1  37   14.37    9.47
   1   0  37   30.15   14.29
   1  -1  37   19.06    8.46
   1   0  37   29.63   12.59
   0   1 -37   22.97   10.38
   0   1  37   16.78    7.57
   0  -1 -37   16.83    9.48
   1  -1 -37   17.10   10.35
  -1   0 -37   44.70   15.27
  -1   0  37   19.97   10.29
   1   0  38   10.54    9.01
   0  -1 -38    2.29    2.24
  -1   0  38    5.93    7.70
  -1   1  38   14.63    9.08
  -1   1  38    6.61    8.01
   1   0  38    6.11    6.46
   1  -1 -38    3.26    5.60
   0  -1  38    2.22    2.93
   0   1  38   15.84    9.03
   0   1  38    4.69    5.05
   0  -1  38    6.08    5.11
  -1   1  38    6.18    5.78
   0  -1  38    5.40    5.07
  -1   1 -38   11.29    7.36
   0  -1 -38   10.51    7.45
  -1   1  38    3.84    6.73
  -1   0  38    4.86    4.76
   1   0  38    9.26    7.24
   1  -1  38    6.90    5.55
   0   1  38    3.66    0.95
   0   1 -38    9.62    7.48
   0  -1 -38   15.17    9.97
   1  -1 -38    8.79    7.75
  -1   1  38    7.62    6.25
  -1   0 -38    7.41    6.88
   0   1 -38   14.92    8.48
   1   0  38   13.30    7.26
  -1   0 -38    2.25    1.45
   1   0  38    8.80    5.18
   0  -1  38    3.01    3.57
  -1   0 -38    7.42    7.33
  -1   0 -38    8.46    6.29
  -1   0  38    5.71    5.49
  -1   1 -38   17.68   11.24
   0  -1 -38   13.39    7.30
   1   0 -38    8.81    6.55
   0  -1  38    5.68    4.54
   1   0 -38    6.74    6.69
  -1   1 -38   19.46   10.08
   1  -1  38   15.05    9.46
   1  -1 -38    8.97    6.60
  -1   1 -38    3.20    5.23
   1  -1  38    2.32    2.78
   1   0 -38    8.31    6.73
   0   1  38    4.45    3.76
   1  -1 -38   15.46    9.23
   1  -1  38    0.91    4.71
  -1   0  38    8.07    5.45
  -1   0  38    9.47    7.11
   1  -1  38    9.61    6.66
   1   0 -38    8.30    8.33
   0   1 -38   12.36    6.51
   0   1 -38    5.26    3.77
  -1   1 -39    4.55    4.29
   0  -1  39   16.25   10.39
   1  -1 -39    7.98    7.49
  -1   0 -39   20.33   10.87
  -1   0 -39   21.65    9.90
   0   1  39   14.71    8.76
   1   0  39   13.66    7.77
  -1   1  39   10.39    8.11
  -1   1  39   11.54    9.22
   1   0 -39    5.53    1.96
   0   1 -39   16.38    8.72
   1   0  39   16.79    9.73
   0  -1 -39   12.16    8.88
   0   1 -39   12.99    9.02
   1   0 -39   15.52    8.69
  -1   0 -39   24.57   11.43
  -1   1 -39    3.90    4.68
   1   0 -39   15.33   10.65
  -1   1 -39   11.19    8.64
   0  -1  39    8.59    5.89
  -1   0  39   14.45    7.50
   1   0  39   18.68   11.26
   1  -1  39   13.72    9.43
   0  -1 -39    8.27    5.22
   1  -1 -39   13.19    8.51
  -1   1  39   12.48    7.22
   1   0  39   12.94    7.52
   0  -1 -39    9.00    7.47
  -1   0  39    6.45    3.97
   1  -1  39   11.67    7.09
   0  -1  39   12.51    8.06
   1   0 -39   12.56    8.69
  -1   1 -39   13.37    8.64
   0   1  39    4.30    4.00
  -1   1  39    7.31    7.44
   0   1  39   15.67    9.88
   0   1 -39   15.24    9.18
   1  -1  39   14.21    9.03
   0  -1 -39    7.07    5.93
   1  -1 -39    3.18    2.93
   1  -1 -39   13.12   10.15
   0   1 -39    6.16    6.47
  -1   0  39    9.65    9.08
  -1   0  39    8.04    6.21
   0  -1 -40   13.22    7.45
  -1   0 -40    5.94    5.76
   0  -1  40   11.23    8.30
   1  -1 -40   17.29    9.39
   1  -1  40   11.85    8.77
  -1   1 -40   16.91    8.62
  -1   1  40    7.06    5.83
   0  -1 -40    6.01    9.38
  -1   1 -40   11.70    8.62
   0   1  40    7.59    8.39
   0  -1 -40   11.98    8.89
   1  -1  40    8.91    8.20
   0   1 -40   10.02    6.44
  -1   0  40   13.58    9.38
   0   1  40    9.01    7.88
  -1   0 -40    4.91    6.99
   0  -1  40   15.96    9.29
   0  -1  40   14.72   11.10
  -1   0  40   13.29    9.23
   0   1 -40    9.07    6.91
   1  -1  40    5.10    2.42
   1   0  40   10.32    2.67
  -1   1 -40   16.64   11.11
  -1   0 -40    5.73    6.04
   1  -1 -40   12.97    8.21
   0  -1  40   14.05    8.83
   0   1  40   16.97   11.06
  -1   1  40   14.06    9.39
   0   1 -40    9.24    7.77
  -1   0  40   10.84    7.00
  -1   1  40   23.78   12.23
   0  -1 -40   13.58    7.84
   1   0 -40    5.41    5.96
  -1   0 -40    4.14    7.15
  -1   0  40    7.71    6.68
  -1   0  40   11.16    7.88
   1   0  40   13.64    7.42
   1   0 -40    7.40    7.42
   0   1  40    8.16    6.27
  -1   1  40   14.39    8.41
  -1   1  40   18.11   10.02
   0  -1  40   16.18    9.75
   1  -1  40   13.50    7.86
   1   0 -40    9.58    7.21
  -1   1 -40   15.50   10.14
   1  -1 -40   20.38   12.69
   1  -1  40   15.19   11.02
   0  -1 -41    7.33    8.11
  -1   1 -41    5.05    2.12
   0   1  41   13.51    7.94
   0  -1  41   10.36    8.17
  -1   0  41    8.13    8.40
  -1   1 -41    6.30    6.00
   0   1  41    8.68    4.61
  -1   1  41   16.68    8.08
   0  -1  41   18.76   11.47
   1  -1  41    6.52    6.14
   0  -1  41   10.23    6.00
   0   1 -41   10.98    7.22
  -1   0  41    8.64    8.57
  -1   0 -41   21.99   11.24
   1  -1  41    0.48    4.32
   0   1 -41    6.72    4.84
   0   1 -41   13.09    7.25
  -1   1  41   12.42    9.06
   1  -1  41    8.70    5.75
  -1   1 -41   11.07    8.26
  -1   0  41   10.31    8.30
  -1   0 -41   20.09   10.35
   1  -1  41   14.45    9.84
   0  -1 -41   14.86    9.65
   1   0 -41    8.22    8.42
  -1   0  41   11.64    9.25
   1  -1 -41   17.60   10.32
   1   0  41   18.57   11.12
   0   1 -41   14.13   10.33
   0  -1 -41    9.73    9.09
   0  -1  41    8.53    7.10
   1  -1 -41    5.98    4.06
   1   0 -41   11.36    8.79
   1   0 -41   18.69   10.87
   1   0  41   17.38    7.45
   1   0 -41    8.26    7.64
  -1   0  41   13.51   10.53
  -1   1 -41    6.24    3.66
   1  -1 -41   17.43   11.50
   1  -1 -41    5.77    5.03
   1   0  41   23.33   13.54
  -1   1  41   12.66    8.66
   0   1  41    8.89    7.27
   1   0  41   23.47   12.54
  -1   0  42   16.10   10.69
   0  -1  42    5.04    2.77
   0  -1 -42   11.16    3.80
  -1   1 -42   10.37    7.56
   0   1 -42   -1.22    4.29
  -1   0 -42    5.52    6.66
  -1   1  42    8.09    6.55
  -1   0 -42    8.97    7.82
   0   1 -42   -4.80    8.70
   1  -1 -42    4.79    2.86
   0   1  42    8.43    7.86
   1   0  42   10.34    8.01
   1   0  42    5.06    7.05
   0  -1  42    6.54    3.35
   0   1  42    7.76    6.23
   0   1 -42   -3.56    5.52
  -1   0 -42    7.47    8.68
   0  -1  42    4.73    5.84
   0   1  42    9.27    5.96
   1  -1 -42   12.13    6.51
   1   0 -42   11.26    8.06
  -1   0  42   10.93    9.11
   1  -1  42    7.26    5.86
   0  -1 -42   10.82    6.31
  -1   1 -42   12.51    7.84
   1  -1  42    7.13    4.96
   0  -1  42    6.25    8.24
   1   0 -42    6.66    7.25
  -1   0  42    7.94    6.96
  -1   1  42    0.59    5.12
   1   0  42    5.55    4.88
   0  -1 -42    6.50    7.94
   1   0 -42    6.88    5.44
  -1   0 -42    2.62    6.02
   1   0 -42    3.15    4.78
  -1   0  42   -6.20    7.36
   1  -1 -42   11.64    8.69
   1  -1  42    9.19    3.92
  -1   1  42    2.33    5.80
   1  -1  42   10.88    6.38
   0   1 -42    7.19    6.01
  -1   0  42    4.57    4.91
  -1   1  43   -0.05    3.94
   0   1 -43    6.29    6.96
   1   0  43   16.20   11.83
  -1   1  43   11.20    9.96
   0  -1 -43   12.35   11.56
   1  -1 -43    5.08    3.91
  -1   0 -43   10.91    8.33
   0  -1  43    2.56    3.46
   1  -1  43    9.95    5.89
  -1   1  43    8.34    5.75
  -1   0 -43   17.19   12.55
   1   0  43    9.72    6.64
  -1   0 -43   15.88    9.44
   1  -1  43    6.02    8.31
  -1   1 -43    7.74    9.18
   1  -1  43   12.45   10.19
  -1   1  43    3.06    5.97
   0  -1 -43   11.17    8.82
   0  -1  43    4.89    4.14
  -1   1 -43    1.71    3.36
   0   1  43    1.59    0.95
  -1   0  43    5.19    2.49
   0  -1  43    7.18    6.78
   0  -1 -43    3.17    3.83
   1  -1  43    2.71    4.51
   0   1  43    8.53    6.17
   1   0 -43    6.14    2.92
   0  -1  43   13.47    7.56
   1  -1 -43    5.38    5.57
   0  -1  43    1.92    2.49
   1   0  43    6.35    6.13
   0   1  43   12.32   10.20
   0  -1 -43    3.11    4.51
   0   1 -43    7.55    6.34
  -1   1 -43   11.79    8.34
   1  -1 -43    6.21    8.30
   0   1  43    7.20   10.85
   1   0 -43    4.02    0.82
  -1   0  43   12.17   12.82
   1  -1  43    2.76    5.04
   1   0  43    2.43    6.77
  -1   1 -43    6.04    5.66
   1   0 -43   13.28    8.74
  -1   0  43   14.64   10.05
  -1   0  43   -0.09    6.43
  -1   0 -43    4.53    2.64
  -1   1 -44    6.47    6.83
   1   0 -44    9.15    9.24
   0  -1  44   -0.90    4.27
   1   0  44    8.94    6.30
  -1   0 -44   -1.50    3.61
  -1   0  44    1.22    4.66
  -1   0  44    4.67    5.50
  -1   1  44    1.14    3.09
  -1   1  44   -2.84    3.66
   0   1 -44    5.32    4.87
   1   0 -44   35.59   19.23
  -1   0  44    4.09    5.95
  -1   0 -44   -1.30    5.34
   1  -1  44   -3.44    1.94
   0  -1 -44   12.08    9.31
  -1   1  44    8.20    7.74
  -1   1  44    3.87    6.05
   1  -1 -44    2.55    5.29
   1  -1  44    4.99    6.77
  -1   1 -44   -1.04    2.11
   0  -1 -44    3.60    5.68
   0  -1  44    2.28    4.67
   0  -1 -44    9.42    8.85
   1   0 -44    2.23    1.08
   1  -1 -44   -4.71    8.11
   1  -1 -44    8.20    8.81
   1   0 -44    3.16    2.39
   1  -1  44    0.57    3.38
  -1   0  44    3.76    5.69
   0  -1 -44    3.50    3.90
   0  -1  44   -0.90    4.70
   0   1  44   -2.54    5.46
   0   1 -44   -1.85    9.21
  -1   0  44    9.00    8.09
   0   1  44    6.51    7.05
  -1   0 -44   -1.72    4.27
   0   1  44    5.17    6.10
   1  -1  44    4.22    7.37
   0   1  44    7.37    4.40
   0  -1  44   -0.39    7.71
   1   0  44   -4.04    8.13
  -1   0 -44    1.15    3.23
  -1   1 -44    5.83    4.74
   1  -1 -44    4.54    7.22
   0   1 -44    4.87    5.63
   1   0  44   -1.61    4.23
   1   0  44    6.27    7.58
   1  -1  44    8.72    9.64
   0   1 -44    4.97    5.76
  -1   1 -44    9.91    8.69
   0  -1  44    3.86    3.66
  -1   1 -45    2.53    6.74
  -1   1 -45    6.05    8.07
   1   0  45   10.16    9.32
  -1   0 -45    3.01    7.46
   0  -1 -45   12.42    9.34
   0  -1 -45    9.25    9.15
   0   1  45    1.36    6.33
   1  -1  45    3.71    5.71
   0  -1  45    2.38    4.38
   1   0  45    2.00    2.68
   1   0  45    3.62    4.91
   0   1 -45    4.87    7.27
   1  -1 -45    7.03    5.33
  -1   0  45   -0.74    7.13
   0   1 -45    3.67    3.06
   0   1 -45    0.24    3.01
   0  -1  45   11.56   11.98
   1  -1 -45    5.99    7.08
  -1   0  45    4.53    2.92
  -1   1  45    6.42   10.25
   1  -1  45    1.46    0.52
   0   1  45    5.18    7.05
   1   0 -45    6.43    7.04
   0  -1  45    4.81    6.38
   0  -1  45   12.93   10.61
  -1   1  45    5.00    8.45
   1  -1 -45   10.85    8.52
   0   1  45    6.25    8.01
   1  -1  45    9.12    6.58
   0  -1 -45    3.06    5.07
  -1   0  45    8.02    8.10
   0   1 -45   17.35   11.70
   0   1  45    4.58    2.04
  -1   0 -45    2.31    4.34
   0  -1 -45   -0.37    5.06
   1  -1  45   -1.48    6.37
  -1   0 -45   13.17    9.90
  -1   1  45   11.12   12.00
   1   0  45    3.15    6.29
  -1   0  45   12.77   10.35
   1   0 -45    1.10    3.11
   1   0 -45    9.52    8.88
  -1   1 -45    7.66    8.68
  -1   1 -45   14.21   11.20
   1  -1 -45    0.50    2.76
  -1   0 -45    6.98    8.24
   1   0 -45    1.84    7.68
   0  -1  45    6.90    7.72
  -1   0 -46   14.11   10.96
  -1   1 -46   11.44    6.64
   0   1 -46    7.74   10.00
   0  -1  46   10.26    7.11
  -1   1  46   15.79   11.28
  -1   0 -46   10.88   11.22
  -1   1  46    4.96    4.72
  -1   0 -46    8.37    6.65
   0  -1 -46   12.39    9.60
  -1   1  46    9.16    4.68
  -1   0 -46    5.80    6.56
   1  -1  46   12.91    8.62
   1  -1 -46   26.54   13.51
   0   1  46    8.62    6.02
   0  -1  46   15.16   12.23
  -1   1 -46   19.62   11.32
   1  -1  46   11.62    9.42
   1  -1 -46   14.47   10.28
   1   0  46    3.42    4.17
   1  -1 -46   14.64   10.35
   0   1  46   14.96    9.91
   0  -1  46   15.37   10.28
   0  -1 -46   10.96    6.56
   0   1 -46   15.15   10.67
   0   1  46   11.81    8.71
   1  -1 -46   15.47    9.35
   1   0  46   12.32    9.36
   1  -1  46   14.46   10.02
   0   1  46   20.43   12.08
  -1   0  46   14.00   10.30
   0   1 -46   17.18   11.18
   1   0  46    9.97    8.43
   1   0 -46   13.04    8.04
   1   0  46   15.52    8.74
  -1   1 -46   12.86    9.04
  -1   0  46   22.35   14.93
   0  -1 -46   16.24    7.83
  -1   0  46   17.63    9.47
   0   1 -46   11.23    8.81
   1  -1  46   15.53    8.55
  -1   1 -46   21.16   11.39
   0  -1  46   22.09   12.67
   1   0 -46    6.60    4.81
   1   0 -46    5.97    4.24
  -1   0  46   14.51   10.81
  -1   1  46   17.89    9.89
   1   0 -46    0.86    3.68
  -1   0  46    5.35    3.07
   0  -1 -46   12.79    9.15
   0  -1  47    5.47    7.07
  -1   1 -47   -0.23    5.63
   1   0 -47    7.32    6.46
   1  -1  47    3.25    2.19
   0  -1  47    5.67    8.55
  -1   1  47   -0.31    3.35
   1  -1 -47    3.72    5.47
   0  -1 -47    1.11    5.68
  -1   0 -47   16.70   12.20
   1   0 -47    1.47    2.79
  -1   1 -47    3.11    6.29
  -1   0  47   -1.31    4.53
  -1   0 -47    7.15    9.42
   1   0 -47    7.60    9.89
  -1   1  47    0.51    0.57
   0   1 -47    5.09    6.93
   1  -1  47    4.85    6.64
   0   1 -47    5.94    7.66
  -1   0  47   13.06    7.23
   1   0 -47   -1.70    1.05
   1   0  47    8.74    8.73
   1   0  47    4.78    7.10
   0   1 -47    5.13    3.66
   1  -1  47    6.88    7.02
   0  -1  47   -1.71    5.43
  -1   1  47    1.96    0.66
   0   1 -47   16.53   11.65
   0  -1 -47    9.38   10.74
   1  -1 -47    2.34    3.71
  -1   1  47    0.17    1.18
   1   0  47    3.40    4.17
  -1   0 -47   10.55    9.42
  -1   1 -47    5.75    8.69
  -1   0  47    6.76    6.11
  -1   1 -47   10.22    9.01
   1  -1  47    2.73    4.76
   0  -1 -47   12.45    9.35
   0   1  47    2.70    6.65
   0   1  47    4.15    5.58
   1  -1 -47    3.81    2.34
  -1   0  47    9.66   10.28
   0  -1 -47    2.19    4.92
   1  -1 -47    6.72    8.59
   0   1  47   -1.36    1.74
   0  -1  47   15.08   12.48
   1   0  47    7.88    6.96
  -1   0 -47    4.29    1.31
   0  -1  47   14.59   10.66
   0  -1 -48    9.25    6.58
   0  -1  48   11.26    9.80
  -1   0  48    8.94    6.30
   1  -1 -48   11.16    7.45
   1   0  48   13.00   10.20
   1   0 -48    5.23    5.07
   1   0 -48    6.99    6.50
   0  -1 -48   10.30    3.58
   1   0 -48   12.33    6.72
   0   1 -48   19.65   11.71
   1  -1 -48   16.08   10.62
   1   0 -48    6.36    7.66
  -1   1 -48    1.56    6.36
  -1   0 -48    6.79    3.53
   0  -1  48   11.16   10.65
  -1   0  48   15.44    9.15
  -1   0 -48   10.00    8.08
  -1   1  48   10.91    6.71
   1  -1 -48    8.01    6.39
   1  -1  48    4.30    5.82
   0   1  48   22.02   12.33
   1  -1  48    9.98   10.84
   0   1 -48   18.82   12.24
   0  -1  48   12.56    8.14
   1   0  48    8.82   11.24
   0  -1 -48   16.96    9.29
   1  -1 -48   17.70   12.05
  -1   1 -48   20.27    8.26
  -1   1  48   18.33   12.54
   0   1  48   14.72   10.08
   0   1 -48   12.37    9.59
   0  -1  48    9.11    8.36
   0   1 -48   18.48    9.98
   1  -1  48   13.43   10.56
  -1   1  48   11.01    8.89
   0   1  48   15.19    9.55
   0   1  48   13.68    9.68
  -1   0  48    9.40   11.31
  -1   0 -48   14.30   11.42
  -1   0 -48   15.09   11.98
   0  -1  48   20.86   11.94
   0  -1 -48   10.68    9.18
  -1   1 -48   10.81    5.23
  -1   1 -48   15.50    7.17
  -1   0  48   10.51    8.21
   1   0  48   22.22   12.90
   0  -1 -49    5.15    5.85
   1  -1 -49   -0.30    6.39
   1   0 -49    4.38    5.04
  -1   0 -49    2.95    1.65
  -1   0 -49   15.02   12.05
  -1   1 -49    4.83    7.25
   0  -1 -49    6.29    8.70
   1   0 -49    7.83    9.46
   1   0 -49    2.49    4.28
   0   1  49   11.86    9.53
  -1   0  49    4.16    4.08
  -1   0 -49   10.63    9.98
   1   0 -49    0.45    3.64
   0  -1  49   -2.80   10.10
  -1   1 -49    7.54    8.25
   1  -1 -49    2.87    5.02
   1   0  49    7.67    4.65
   0   1  49    9.56    9.28
   1  -1  49    4.24    8.13
   0   1  49   -2.75    5.06
   1   0  49    8.12    4.46
   1   0  49   10.40    8.29
  -1   0  49   10.63   10.91
  -1   0 -49   10.21    8.32
   0  -1  49    8.20    6.31
   1  -1 -49    7.20    6.03
   0   1 -49    9.39   10.50
  -1   1 -49    5.43    7.75
   0   1 -49    1.76    3.99
   0  -1 -49    8.96    9.35
   1  -1  49    6.32   11.38
   1  -1 -49    7.69    5.80
   1  -1  49    7.32    9.09
  -1   0  49    6.82    7.32
   0  -1 -49    5.74    5.26
  -1   1  49  -11.16   10.78
  -1   1 -49   11.71    9.85
   0  -1  49    5.35    5.10
   1  -1  49    3.81    1.83
   0   1  49    6.43    8.07
  -1   1  49    2.03    3.71
   0   1 -49    8.98    9.19
   1   0  49   14.64   10.23
  -1   1  49    4.82    6.82
   0   1 -49    8.10    6.28
   0  -1  49    7.11    4.90
  -1   0  49    8.94    9.25
  -1   1  50   -1.65    8.92
   0  -1  50    6.69    2.09
   1   0 -50    8.36    8.42
  -1   0  50   -0.68    5.62
   1   0  50    6.47    6.08
   1   0 -50    5.84    2.50
  -1   1  50    8.66    8.19
   0   1 -50    8.27    7.76
   0  -1 -50    4.33    4.33
   0   1 -50   11.27    8.73
  -1   1 -50    6.15    8.54
   1   0 -50    6.02    5.60
   0   1  50    1.64    5.61
  -1   1 -50   10.71   11.74
  -1   0  50    2.98    6.33
   0   1  50   -2.06    6.06
  -1   0 -50    8.64   10.20
   1  -1  50    0.13    2.53
   0  -1 -50   10.44    7.92
   1  -1  50    7.25    6.52
   0   1  50    9.87    7.32
  -1   1 -50    8.76    4.96
  -1   0 -50    4.94    7.39
   1  -1 -50    7.31    6.90
   1  -1 -50    1.70    2.92
   0  -1  50   11.42   10.57
   1  -1 -50    5.84    6.49
   1  -1  50   20.89   11.03
   1   0  50   10.05    7.01
   1  -1 -50   -2.54    2.06
   1   0  50    7.46    6.48
  -1   0  50    5.07    4.43
   0   1 -50   -0.05    8.22
   0  -1  50    9.67    9.29
   1   0  50    6.55    8.92
   0  -1 -50    8.18    8.29
  -1   0 -50   -0.05    4.99
   1   0 -50    4.99    5.52
  -1   1  51    0.33    5.88
   0   1  51    1.90    2.77
   0   1  51   -4.30    8.33
   0  -1  51   -2.62    7.68
   1  -1  51    2.04    5.58
   1  -1 -51    6.44   10.92
  -1   0  51    6.70    9.29
  -1   0 -51    7.96    8.09
  -1   1 -51    2.10    8.10
   0   1 -51    1.45    7.66
   1  -1  51    5.39    4.90
   1  -1  51    8.12    8.19
   1   0  51    6.43   10.84
   1   0 -51    4.69    5.26
   1   0  51    1.07    5.51
  -1   1  51    7.37    8.31
  -1   0 -51    9.98    8.36
   0   1  51    2.64    2.95
   0  -1 -51   -6.08    6.66
   0  -1  51    9.37    8.55
   1   0 -51    0.63    8.71
   0  -1 -51    2.83    2.62
   1   0  51    7.49    9.73
  -1   0 -51    2.94    7.80
  -1   0 -51    6.22    7.89
   0  -1 -51   -0.26    3.32
   1  -1 -51    2.94    8.18
   1  -1  51   -1.23    4.24
  -1   0  51   -1.29    3.58
   0   1 -51   -0.52    5.36
   0  -1  51    0.23    5.54
   1  -1 -51    4.17    8.93
  -1   1 -51   -1.24    1.90
   0  -1 -51    4.73    6.57
  -1   1 -51   -0.20    2.33
   1   0  51   -1.09    5.11
   1   0  52    9.06    7.46
  -1   0  52   18.65   10.13
   1   0 -52    1.40    5.59
   1   0  52    5.82    4.08
   0  -1  52    5.76    3.32
   0   1 -52    0.29    6.15
   0  -1  52   11.93   10.77
   1   0 -52    0.88    1.72
   0   1  52   10.65    8.67
   1  -1  52    0.40    5.72
   0  -1  52   18.43   10.68
  -1   0 -52    3.86    3.57
   1  -1  52    5.58    4.82
  -1   0  52    3.79    9.50
   0  -1  52    8.30    9.93
   0   1 -52    6.24    5.53
   1  -1 -52    3.92    7.07
   0   1 -52   11.08   10.02
   1  -1  52    6.06    4.53
  -1   1  52   -3.52    7.99
   0   1 -52   13.94   12.16
  -1   1  52    7.63   10.02
   0  -1 -52    3.27    2.38
   1  -1 -52    2.14    5.42
   0   1  52    1.89    3.90
  -1   1 -52   -5.02    7.51
   1   0  52    4.54    4.42
  -1   1 -52    2.07    3.42
  -1   1  52    4.95    4.78
  -1   0  52    2.23    3.64
   1   0 -52    3.46    7.49
   1   0 -52    1.52    5.17
   0  -1 -53    8.53    7.73
   1  -1  53  -11.98   13.01
   1  -1 -53    3.51    7.66
   1   0 -53    4.18    7.95
   0  -1  53    1.82    5.13
   1   0  53    9.56    5.67
   0   1 -53    7.88   10.31
   0  -1  53    7.72    8.92
   1   0  53    7.12    6.98
   1  -1 -53   -3.49    6.41
  -1   1  53    7.04    8.02
  -1   1 -53    2.78    3.60
   0  -1  53    0.46    2.23
   0  -1  53    3.94    4.52
  -1   0 -53   12.38   11.68
  -1   1 -53    1.44    2.14
   1  -1  53   -0.54    5.24
  -1   0  53   -7.16    8.75
   0   1  53    7.29    5.89
  -1   0 -53   12.13    8.84
  -1   1  53  -12.10   11.98
  -1   0  53    4.01    7.58
   0  -1 -53   15.34   11.02
   0   1  53   -2.88    6.87
   1  -1  53    3.94    4.51
  -1   1 -53    7.08    9.32
   0   1 -53   -3.97    6.39
  -1   1  53   -0.87    3.36
   1   0  53    4.19    6.19
   1  -1 -53    1.52    2.32
  -1   1 -53    5.58    9.31
   1   0 -53   -4.91    6.68
  -1   0 -53    0.33    5.80
   1   0  53    3.56    6.40
   0  -1 -53    4.79    7.06
  -1   0 -53    5.08    7.71
   0  -1 -53    0.39    4.11
   1  -1  53    9.68    7.95
   0   1  53    5.56    4.11
  -1   1 -54   17.53   14.73
   0  -1 -54    3.79    8.37
   1  -1  54   13.67    9.19
  -1   1  54    0.18    3.04
  -1   0  54   -4.51    7.73
   0  -1 -54   14.06   14.04
  -1   0 -54   11.77   11.27
   1  -1 -54    7.34    6.82
   0  -1  54    6.43    5.29
   1   0  54   -2.51    6.61
  -1   0 -54    1.64    4.43
   1   0 -54    4.85    6.01
   1   0  54   -1.21    1.33
  -1   0 -54   18.64   19.98
   0   1  54   21.74   16.29
   0   1 -54    9.23   10.08
   1   0 -54    3.53    3.90
  -1   1  54    5.39    5.25
   0   1 -54    4.12    7.20
  -1   1 -54   11.59    9.01
   1  -1  54   -0.14    7.30
   1   0 -54    0.07    8.94
  -1   1 -54    8.02    5.40
   1  -1 -54   -8.19   10.41
   0  -1 -54    5.36    1.65
   0   1  54    3.22    4.06
   1  -1  54   10.17    7.64
   0  -1  54    4.95    7.31
   0  -1  54   -1.02    4.79
   1   0  54    6.04    6.89
   0   1 -54   11.11    9.12
   1  -1 -54    8.06    5.24
   1   0  55   -3.46    2.16
   0  -1 -55    5.54    6.07
   1  -1 -55   -0.21    6.97
   1   0  55    8.35    8.00
   1   0 -55   16.88   14.57
   1  -1  55   -8.45    7.13
   1   0 -55    5.91    5.67
   0  -1  55    9.18    7.80
   0   1  55   10.78    7.54
  -1   0 -55   10.17    9.88
   1  -1 -55    9.01   11.61
   0   1 -55    8.98   10.77
   1  -1  55    5.20    7.85
   0   1 -55    4.77    6.22
   1   0 -55    5.86    6.82
   0  -1  55    7.88    5.86
  -1   1 -55    1.65    4.35
   0   1 -55    3.25    3.12
   1  -1 -56    9.09   11.81
  -1   1 -56    1.46    5.17
   1   0 -56   -5.05   10.49
   0   1 -56   -2.40    5.00
   0  -1 -56    7.19    9.09
  -1   0  56   -2.72    6.70
  -1   0 -56   12.16   10.72
  -1   1  56    1.73    8.14
   1   0  56  -10.15    9.54
   1  -1  56    6.79    7.34
   1  -1  56    0.12    1.91
   0   1  56   -4.41    4.23
  -1   0 -57    6.21   11.79
   1   0 -57   -1.63    5.88
   0   1 -57   -5.09    3.97
  -1   1 -57    3.62    2.11
  -1   1  57    2.11    6.94
   0  -1  57    4.87    6.50
   0  -1 -57   -9.84   12.22
   1  -1  57    5.08    9.61
   1  -1 -57   -2.10    7.72
  -1   0  57  -16.65   10.68
   1  -1 -58    4.56   12.87
  -1   1 -58    0.89    6.88
  -1   0 -58   -4.11    3.41
   1   0 -58    9.65    8.67
   0   1 -58   -9.62    9.69
   0  -1 -58    1.72    6.35
  -1   0 -59   15.39    9.21
   1  -1 -59   -4.33    7.37
   1   0 -59    1.15    4.22
  -1   1 -59   -0.62    3.46
   0   1 -59    5.26    8.05
   0  -1 -59    0.79    1.54
   1  -1 -60   13.78   10.48
   0  -1 -60    3.05    4.79
  -1   1 -60   23.11   21.12
  -1   0 -60   17.30    9.36
   0   1 -60    7.46    4.49
   1   0 -60    5.25    5.44
   0  -1 -61   16.17   28.17
   1  -1 -61    3.71    1.63
  -1   0 -61    0.96    8.03
   0   1 -61   -1.52    9.41
  -1   1 -61  -13.26    9.69
   1   0 -61   -5.58   11.25
  -1   1 -62   10.12   11.99
  -1   0 -62    6.44    9.48
   0   1 -62    2.88    1.31
   1  -1 -62    3.44    7.59
   1   0 -62    5.07    9.91
   0  -1 -62    9.63   10.02
  -1   0 -63    9.54   10.00
   0   1 -63    7.37    6.18
  -1   1 -63   12.62   11.40
   0  -1 -63   -4.22    7.59
   1   0 -63    7.70   10.47
   1  -1 -63    1.60    3.25
   0  -1 -65    2.86    8.68
   0   1 -65   11.22   13.07
  -1   1 -65    1.87    6.82
   1   0 -65   -9.92   10.02
   1  -1 -65    9.41   10.19
  -1   0 -65    6.21    9.37
  -1   1 -66   -1.23    6.26
   0   1 -66    1.29    0.92
   1   0 -66   -3.80    1.11
   1  -1 -66   11.27   10.95
  -1   0 -66    4.52    6.23
   0  -1 -66    6.52    7.63
   1   0 -67    4.56    4.74
   0   1 -67   -6.26    4.68
   0  -1 -67    4.14    3.64
  -1   0 -67    5.59    5.52
  -1   1 -67    3.44    6.20
   1  -1 -67  -12.84   12.97
  -1   1 -68    6.14    9.33
  -1   0 -68    3.20    4.26
   0  -1 -68   -3.77    5.17
   1  -1 -68   -2.10    5.39
   1   0 -68  -16.80   12.29
   0   1 -68   -0.86    2.62
   1   0 -69  -16.53   17.20
  -1   1 -69    3.66    9.18
   1  -1 -69   -2.88    7.44
   0   1 -69    1.69    4.00
   1   0 -71   -6.76   11.79
   0   1 -71    8.35    8.78
   1   0  75    7.61    9.69
   1   0  76  -10.88   10.62
   0   1  76  -16.31   13.19
   1  -1  78   -8.09    4.04
   1   0  78    1.74    5.08
  -1   1  78    7.25   11.14
   0   1  78   16.41   14.98
   1   1   0   79.79    5.05
   1  -2   0   77.77    6.25
   1  -2   0   76.88    6.13
   1  -2   0   78.39    6.01
   1   1   0   78.04    4.28
  -2   1   0   85.12    5.82
  -2   1   0   78.32    4.41
   1  -2   0   79.80    6.17
  -2   1   0   81.63    4.34
   1  -2   0   84.93    6.14
   1  -2  -1  439.97   14.64
   1  -2   1  457.92   15.28
  -2   1  -1  443.89   11.46
  -2   1  -1  436.27   10.81
  -2   1   1  445.24   15.33
   1  -2  -1  451.34   12.39
   1   1  -1  439.90   13.58
  -2   1   1  466.98   10.87
   1  -2  -1  451.25   14.55
   1  -2   1  442.42   14.55
   1   1   1  429.58   10.72
   1  -2  -1  469.70   14.54
   1  -2   1  458.58   14.88
  -2   1   1  451.86   10.71
   1  -2  -1  449.03   14.88
   1   1  -1  464.65   10.72
   1  -2  -1  456.98   14.77
  -2   1  -1  448.64   10.85
   1  -2   1  469.42   13.27
   1  -2   1  463.67   14.57
   1   1   1  440.15   12.63
   1  -2   1  465.05   14.69
  -2   1   2  353.73   15.27
   1  -2   2  348.61   13.23
   1  -2   2  365.84   14.05
   1   1  -2  353.35   13.53
  -2   1  -2  349.43    9.99
   1   1  -2  360.21   13.78
   1  -2  -2  364.19   13.16
   1  -2  -2  362.70   13.66
   1   1  -2  359.89   10.15
   1  -2  -2  358.80   13.17
   1  -2   2  363.24   13.31
  -2   1  -2  363.44    9.69
   1   1  -2  356.79   13.46
   1  -2  -2  356.56   10.75
  -2   1  -2  345.50   10.42
  -2   1   2  361.64   10.39
  -2   1   2  354.04   10.44
  -2   1  -2  343.58   10.80
   1   1   2  356.90   13.15
   1   1   2  350.60   13.12
   1   1   2  343.60   11.00
  -2   1   2  355.79   10.48
   1  -2   2  362.94   12.39
   1  -2   2  356.62   13.32
   1  -2  -2  361.09   13.66
  -2   1   2  360.55    9.28
  -2   1  -2  336.84   11.30
   1  -2  -2  363.53   13.85
   1   1   3   28.26    2.84
   1  -2  -3   30.02    3.14
  -2   1  -3   29.18    4.15
   1   1   3   28.32    3.67
   1   1  -3   33.39    4.40
   1  -2   3   28.42    3.96
  -2   1  -3   27.88    3.59
   1   1   3   29.19    4.13
   1   1  -3   31.08    3.33
  -2   1   3   30.11    3.51
   1   1   3   27.36    4.57
   1   1   3   25.89    3.44
   1   1  -3   34.39    4.31
  -2   1  -3   26.06    3.26
   1  -2   3   29.11    3.74
   1   1   3   28.54    3.97
   1   1  -3   31.10    2.82
   1  -2  -3   28.52    4.07
  -2   1  -3   25.42    3.59
  -2   1   3   30.17    3.05
   1   1  -3   29.19    3.35
   1  -2  -3   25.42    3.76
  -2   1   3   31.86    3.21
   1  -2   3   25.94    3.97
   1  -2   3   27.23    3.74
   1  -2  -3   27.13    3.87
   1  -2  -3   28.56    4.17
  -2   1   3   32.19    3.70
   1   1  -3   29.13    4.14
   1  -2  -3   29.50    4.16
  -2   1   3   30.24    4.73
  -2   1  -3   26.67    3.34
   1  -2   3   26.93    4.02
  -2   1   3   29.26    3.33
  -2   1  -3   30.31    3.13
   1  -2  -3   28.09    3.90
   1   1   4   92.94    7.66
   1   1   4   86.73    7.04
   1  -2  -4   89.80    7.26
  -2   1  -4   86.83    6.73
   1   1  -4   83.54    6.77
  -2   1   4   84.10    6.47
  -2   1   4   85.08    6.22
   1  -2  -4   88.13    5.76
   1  -2  -4   85.18    7.29
   1   1   4   89.69    5.85
  -2   1  -4   89.68    6.18
  -2   1   4   85.18    5.71
   1   1   4   92.49    7.95
  -2   1   4   87.33    6.82
  -2   1  -4   87.50    7.40
  -2   1   4   79.90    6.79
   1   1   4   90.86    6.74
   1  -2   4   85.13    7.25
   1  -2  -4   83.97    7.33
   1  -2   4   84.32    7.01
   1   1  -4   87.15    5.39
  -2   1   4   81.67    8.86
   1   1   4   90.74    7.12
   1  -2  -4   80.24    7.31
   1  -2   4   81.71    6.93
   1  -2  -4   83.66    7.21
   1  -2   4   87.22    7.24
  -2   1  -4   92.39    6.87
   1  -2  -4   81.63    7.31
   1   1  -4   81.97    7.64
   1   1  -4   85.91    7.25
   1   1   4   87.91    5.71
  -2   1  -4   90.38    7.31
   1   1  -4   88.00    6.32
   1   1  -4   83.88    6.56
   1  -2   4   86.80    7.53
   1   1   4  100.00    9.24
  -2   1  -4   87.14    7.71
   1   1  -4   87.89    7.39
   1   1  -5   56.61    6.40
   1  -2  -5   57.70    6.51
  -2   1  -5   55.61    6.81
   1   1   5   59.74    6.46
  -2   1   5   47.66    5.53
  -2   1  -5   64.98    6.47
  -2   1   5   54.87    5.65
   1  -2  -5   57.61    6.52
   1   1   5   59.44    8.09
   1  -2   5   58.87    6.37
  -2   1   5   53.58    6.24
   1  -2  -5   58.76    5.02
  -2   1   5   48.14    5.44
   1  -2   5   56.79    6.12
   1  -2  -5   50.84    6.14
   1  -2   5   58.00    6.16
   1   1   5   62.53    4.92
   1   1  -5   51.27    6.40
   1   1  -5   53.68    5.57
  -2   1   5   50.55    5.01
   1   1   5   61.76    5.25
   1  -2   5   56.89    6.32
   1   1   5   55.21    6.76
  -2   1  -5   63.50    6.38
  -2   1   5   49.77    7.20
   1  -2  -5   56.95    6.17
  -2   1  -5   64.91    6.95
  -2   1   5   52.47    6.13
   1  -2   5   52.13    6.13
   1   1  -5   55.05    3.82
   1  -2  -5   53.33    6.08
   1   1  -5   53.67    6.23
  -2   1  -5   63.84    5.85
   1  -2  -5   54.10    6.24
   1   1  -5   59.27    6.38
   1   1  -5   56.20    4.92
   1  -2   5   59.52    6.51
   1   1  -5   49.54    5.61
   1   1   5   61.05    6.21
  -2   1  -5   55.90    6.84
   1   1   5   60.11    6.97
   1  -2  -6   98.36    8.38
   1   1   6   93.74    8.48
   1   1  -6   88.19    7.97
  -2   1   6   81.13    7.57
   1   1   6   89.19    6.15
  -2   1  -6   91.50    7.83
   1  -2  -6   93.03    6.76
   1  -2   6   83.36    8.24
   1  -2   6   88.09    7.20
  -2   1   6   86.80   10.00
   1  -2  -6   93.49    8.45
   1   1   6   84.23    8.77
   1   1  -6   87.98    8.42
  -2   1   6   92.16    8.63
   1   1  -6   84.15    5.48
   1  -2  -6   91.05    8.78
   1  -2   6   90.24    8.55
   1  -2   6   96.14    8.88
   1   1  -6   92.05    9.03
   1   1  -6   81.62    8.35
   1  -2  -6   86.34    8.62
   1  -2   6   92.14    8.42
  -2   1   6   80.74    7.02
  -2   1  -6  100.11    9.30
   1   1  -6   79.74    7.71
  -2   1   6   81.42    8.58
   1   1   6   93.47    9.39
  -2   1  -6   88.62    8.36
  -2   1  -6   89.83    8.76
   1   1   6   91.73    7.17
   1  -2   6   91.78    8.57
   1   1  -6   86.52    6.89
  -2   1   6   76.24    7.10
   1  -2   6   89.30    8.29
   1   1  -6   82.23    8.19
  -2   1  -6   79.21    8.92
  -2   1  -6   90.89    8.57
  -2   1   6   78.01    8.28
   1   1   6   90.03   10.19
   1   1   6   83.88    8.31
   1  -2  -6   90.20    8.29
   1  -2  -6   91.91    8.69
   1   1   7 2608.65   42.46
   1   1   7 2428.05   47.63
  -2   1  -7 2627.87   50.14
  -2   1   7 2498.97   45.39
   1  -2   7 2552.63   47.85
   1  -2  -7 2615.02   50.03
  -2   1  -7 2657.72   50.59
   1  -2  -7 2528.06   48.75
   1   1  -7 2354.23   49.00
  -2   1  -7 2600.18   52.21
   1  -2  -7 2542.07   46.01
   1   1  -7 2469.37   33.81
   1   1   7 2521.71   48.86
  -2   1   7 2452.12   50.25
   1  -2   7 2575.97   49.30
   1   1   7 2442.92   52.44
  -2   1  -7 2531.62   45.05
   1  -2   7 2504.39   46.84
   1  -2  -7 2560.53   38.87
  -2   1  -7 2363.49   46.22
   1  -2   7 2571.36   46.30
   1   1  -7 2417.39   49.83
   1  -2  -7 2563.85   48.07
   1   1  -7 2555.74   47.70
  -2   1   7 2566.49   43.54
   1   1  -7 2576.20   41.35
  -2   1   7 2489.84   48.95
   1   1   7 2568.52   35.04
   1   1  -7 2330.21   45.36
   1  -2  -7 2569.25   45.01
  -2   1   7 2510.47   43.19
   1  -2  -7 2608.48   47.13
   1   1  -7 2599.98   47.42
  -2   1  -7 2377.97   50.42
   1  -2   7 2516.02   41.48
  -2   1   7 2323.32   48.54
   1  -2   7 2515.84   47.80
   1  -2  -7 2575.26   47.41
  -2   1   7 2357.16   55.25
   1  -2   7 2583.86   48.71
   1   1   7 2487.68   50.52
   1  -2   8 1740.53   42.14
   1   1  -8 1732.13   41.48
   1  -2  -8 1772.72   40.04
   1  -2   8 1754.55   42.37
   1   1  -8 1771.63   42.55
  -2   1  -8 1746.42   43.05
  -2   1   8 1645.19   47.78
  -2   1  -8 1805.45   46.77
   1   1   8 1710.76   43.93
   1   1   8 1660.24   43.55
   1  -2   8 1775.81   42.65
   1  -2   8 1743.39   43.02
  -2   1   8 1635.48   44.39
   1   1  -8 1650.00   43.36
   1  -2   8 1682.84   36.47
  -2   1   8 1767.91   38.14
   1   1   8 1747.76   37.75
   1  -2  -8 1807.10   35.24
  -2   1   8 1714.91   40.48
  -2   1  -8 1737.83   40.54
   1  -2  -8 1723.44   43.34
   1  -2  -8 1793.61   42.08
   1  -2   8 1690.22   41.27
   1   1   8 1719.78   47.36
   1   1   8 1711.42   43.01
   1   1   8 1627.27   48.35
   1   1  -8 1706.82   31.06
  -2   1   8 1594.29   42.87
  -2   1   8 1823.17   39.70
   1  -2  -8 1767.19   41.65
   1  -2  -8 1766.23   40.43
   1  -2  -8 1761.34   44.28
   1  -2  -8 1700.33   41.07
  -2   1   8 1801.61   45.17
   1   1  -8 1735.67   41.63
   1   1  -8 1663.63   40.88
  -2   1  -8 1765.68   44.69
   1   1  -8 1766.35   37.39
  -2   1  -8 1586.91   43.85
   1   1  -8 1682.36   44.99
  -2   1  -8 1678.15   41.56
   1   1   8 1761.61   30.77
  -2   1   9  153.10   14.32
   1   1  -9  155.05   14.63
  -2   1  -9  149.49   13.25
   1   1   9  157.70   12.32
   1   1  -9  165.91   13.35
   1  -2  -9  143.63   12.70
   1  -2   9  135.22   12.63
   1   1  -9  151.94   13.22
   1   1  -9  160.20   13.44
   1   1   9  149.59   13.49
   1  -2  -9  128.63   11.31
   1  -2  -9  142.91   13.66
   1  -2   9  131.42   11.20
   1   1   9  145.52   15.12
  -2   1   9  144.47   15.13
   1   1   9  152.31   13.93
   1  -2  -9  135.15   12.17
   1  -2   9  143.18   13.18
   1  -2  -9  138.88   13.20
  -2   1   9  148.99   14.35
  -2   1   9  143.76   12.42
   1  -2  -9  139.54   11.95
   1   1   9  144.43   14.70
   1   1   9  158.63   14.24
  -2   1  -9  161.08   14.65
  -2   1   9  143.74   13.90
  -2   1  -9  143.13   14.09
  -2   1   9  161.74   12.80
  -2   1  -9  136.78   13.79
   1  -2   9  143.16   13.07
   1   1  -9  164.99   13.98
  -2   1  -9  135.93   12.71
   1   1   9  156.01    9.73
   1  -2   9  142.25   12.81
  -2   1   9  152.23   11.98
   1   1  -9  159.15   10.26
   1  -2  -9  150.56   12.87
   1   1  -9  162.30   12.26
   1  -2   9  134.98   12.44
  -2   1  -9  143.56   12.50
   1  -2   9  149.41   12.49
   1  -2  -9  143.95   10.63
   1  -2  10  121.08   12.80
  -2   1  10  117.99   13.48
   1   1 -10  126.95   12.91
  -2   1 -10  113.89   12.95
  -2   1 -10  125.30   12.81
   1   1  10  121.12   12.70
  -2   1 -10  129.50   12.61
   1   1  10  123.20   12.74
   1  -2  10  117.24   12.47
   1  -2 -10  124.21   13.27
   1  -2 -10  126.77   12.54
   1  -2  10  126.70   13.30
   1  -2 -10  128.78   10.73
   1   1 -10  135.47   13.51
  -2   1  10  127.45   12.19
  -2   1 -10  115.08   13.48
  -2   1 -10  122.00   13.74
   1  -2 -10  122.31   13.22
  -2   1 -10  115.73   12.25
   1  -2 -10  127.84   12.47
  -2   1  10  120.20   11.88
  -2   1  10  123.58   11.27
  -2   1  10  118.06   13.28
   1   1  10  123.51   14.60
  -2   1  10  129.66   14.02
   1   1  10  119.87   14.04
   1   1 -10  133.93   12.90
   1   1 -10  134.76   12.66
  -2   1  10  127.49   14.44
   1   1 -10  134.36   11.89
   1   1 -10  124.42    9.76
   1  -2  10  120.40   11.07
   1  -2  10  125.51   12.68
  -2   1  10  132.90   10.45
   1  -2 -10  122.79   11.72
   1   1  10  122.40   11.53
   1  -2 -10  131.41   12.66
   1  -2  10  130.26   12.38
   1   1  10  121.47    9.10
   1  -2  10  122.18   12.39
   1   1 -10  124.19   13.89
   1   1  10  120.94   13.42
   1  -2 -10  122.80   11.74
   1   1 -10  132.84   13.19
   1  -2 -11   95.21   11.12
   1   1 -11   86.34   10.04
   1  -2 -11   86.43   10.84
   1   1  11   97.05   12.36
  -2   1 -11   92.00   12.56
   1  -2  11   91.83   11.96
   1   1 -11   75.78   11.46
   1  -2 -11   98.32   12.14
  -2   1  11   84.75   10.53
   1  -2  11   86.18    9.85
  -2   1 -11   93.98   11.45
  -2   1  11   87.45   12.20
   1   1  11   90.86   10.50
   1  -2  11   90.71   11.41
   1   1 -11   90.22   10.80
  -2   1 -11  102.17   13.34
  -2   1 -11   90.06   12.01
  -2   1  11   80.07   10.13
  -2   1  11   80.62   12.06
   1  -2 -11   94.20   11.38
   1   1 -11   83.29   10.76
   1   1  11   95.63   11.98
  -2   1  11   86.85   12.25
   1  -2 -11   87.96   10.40
   1   1 -11   91.50   10.87
   1  -2 -11   94.36    9.67
  -2   1 -11   86.01   11.41
   1   1  11   90.85   12.82
   1   1  11   90.99   13.34
   1   1 -11   83.30    8.43
  -2   1  11   86.02   11.80
  -2   1  11   88.42    8.95
   1  -2 -11   87.96   10.93
   1  -2  11   95.41   11.34
   1   1 -11   83.86   10.72
   1   1  11   99.07    8.68
   1  -2  11   93.37   11.87
  -2   1 -11   83.81   10.95
   1   1  11   96.40   12.04
  -2   1  11   87.50    9.87
   1   1 -11   83.88   11.18
   1  -2 -11   88.41   11.81
   1  -2  11   97.56   11.58
   1  -2  11   95.47   11.77
  -2   1  12  136.37   14.19
   1   1 -12  126.71   13.74
   1  -2  12  149.32   15.29
   1   1  12  140.17   17.08
   1  -2  12  150.28   15.21
   1   1 -12  142.59   14.08
   1  -2 -12  146.62   14.15
   1   1  12  144.24   16.18
  -2   1 -12  146.70   17.04
  -2   1 -12  142.40   16.13
   1   1 -12  142.14   15.40
   1   1  12  144.22   16.85
   1   1  12  151.07   15.57
   1  -2 -12  146.28   12.72
  -2   1 -12  150.76   17.32
   1  -2 -12  150.25   14.99
   1   1 -12  128.34   15.56
   1   1  12  163.41   14.92
  -2   1  12  129.14   15.10
   1   1 -12  134.91   11.39
  -2   1 -12  153.35   15.64
   1   1 -12  131.52   14.59
   1   1  12  154.23   11.35
   1   1 -12  139.66   14.39
  -2   1  12  142.07   13.24
   1  -2 -12  149.95   14.62
   1  -2 -12  147.26   14.88
  -2   1 -12  161.20   15.72
   1  -2 -12  135.15   15.56
  -2   1  12  144.73   16.54
  -2   1  12  142.41   16.31
   1  -2  12  161.11   16.64
  -2   1 -12  164.71   16.01
   1  -2 -12  140.02   14.17
  -2   1  12  140.67   14.35
   1  -2  12  146.06   15.59
  -2   1  12  131.23   15.52
   1  -2  12  149.91   15.00
   1  -2  12  150.72   15.05
   1  -2  12  140.69   13.37
   1   1  12  156.46   15.99
   1   1 -12  146.24   13.74
   1  -2 -12  152.95   16.54
   1   1  13  301.80   22.94
   1  -2 -13  318.64   22.59
   1  -2  13  287.72   21.70
   1  -2 -13  325.22   23.48
  -2   1  13  341.86   23.57
  -2   1  13  344.80   20.10
  -2   1 -13  298.65   22.17
   1  -2 -13  302.22   21.51
  -2   1 -13  301.65   22.70
   1  -2 -13  314.50   21.82
  -2   1  13  344.77   21.35
   1   1  13  308.64   24.51
  -2   1 -13  274.52   21.45
  -2   1 -13  276.96   23.98
   1   1 -13  348.04   23.56
   1   1 -13  330.19   18.82
   1  -2  13  300.98   23.72
   1   1 -13  308.20   25.00
   1   1  13  288.73   24.99
   1   1 -13  343.52   22.16
   1   1  13  313.65   16.96
   1  -2  13  300.40   20.44
   1   1 -13  371.54   24.37
  -2   1 -13  269.98   23.04
   1   1  13  307.11   21.40
   1  -2  13  321.31   22.63
   1   1 -13  331.97   24.79
   1   1  13  281.25   24.74
   1  -2 -13  303.61   21.29
  -2   1 -13  290.22   24.37
   1   1 -13  342.42   23.15
   1   1  13  306.30   23.12
  -2   1  13  321.97   25.53
  -2   1  13  308.37   25.12
  -2   1  13  327.70   25.26
   1  -2  13  293.38   23.23
   1  -2  13  304.97   23.14
  -2   1  13  316.93   24.53
   1  -2 -13  314.69   24.56
  -2   1  13  337.54   22.96
   1  -2 -13  306.09   24.07
   1  -2  13  290.08   21.87
  -2   1  14  381.89   25.34
   1   1 -14  391.12   27.95
  -2   1 -14  406.18   29.21
   1   1  14  381.43   28.50
   1  -2  14  402.11   26.79
  -2   1  14  395.64   29.79
   1   1  14  391.08   30.15
  -2   1  14  387.61   29.25
  -2   1 -14  362.19   28.87
  -2   1  14  396.57   28.15
   1  -2 -14  405.32   28.64
   1  -2  14  435.50   27.62
   1  -2  14  438.73   29.06
   1  -2  14  401.57   26.90
  -2   1 -14  392.76   26.65
  -2   1 -14  407.36   30.23
   1   1  14  368.59   29.06
  -2   1  14  415.23   24.71
  -2   1 -14  402.90   26.47
   1  -2 -14  425.04   27.87
   1  -2  14  406.61   24.66
   1   1 -14  417.42   26.80
   1  -2 -14  425.42   30.09
   1   1 -14  404.35   21.94
   1   1 -14  386.61   29.22
   1  -2  14  414.98   29.20
  -2   1 -14  421.25   28.14
   1   1 -14  410.38   26.67
   1  -2 -14  414.40   25.99
   1  -2 -14  398.75   25.87
   1  -2 -14  421.07   27.21
   1   1  14  400.99   20.24
  -2   1  14  416.23   27.42
   1  -2 -14  409.21   26.17
   1  -2 -14  437.50   24.02
   1   1 -14  406.52   25.23
   1  -2  14  416.82   28.19
   1   1  14  402.89   25.46
   1   1 -14  394.39   25.81
   1   1  14  405.46   27.45
   1   1  14  399.64   27.38
  -2   1  14  421.38   23.31
  -2   1  14  366.97   27.31
   1  -2 -15   38.81    9.63
  -2   1 -15   27.10    8.01
  -2   1 -15   34.48    7.77
   1   1 -15   39.84    8.55
  -2   1 -15   26.87    8.09
   1   1 -15   39.30    9.50
   1   1  15   37.93   11.28
   1  -2 -15   33.27    8.28
  -2   1  15   38.28    8.86
   1   1 -15   34.22    6.73
  -2   1 -15   29.99    7.96
   1  -2  15   37.69    7.97
  -2   1 -15   25.92    7.11
   1  -2 -15   31.24    7.93
  -2   1  15   32.21    7.26
   1   1  15   35.25    7.98
   1  -2  15   33.50    8.09
   1   1 -15   35.75    7.49
  -2   1 -15   26.58    8.28
  -2   1  15   40.86    8.65
  -2   1  15   35.69    8.70
   1   1  15   48.57   10.53
   1   1 -15   34.40    8.45
  -2   1  15   39.94    9.55
  -2   1  15   35.71    8.24
   1   1 -15   38.87    9.70
   1   1  15   32.41    5.99
   1  -2 -15   31.29    7.32
   1  -2  15   37.86    8.64
   1  -2  15   30.99    8.00
   1  -2  15   35.61    7.85
  -2   1  15   36.19    6.86
   1  -2  15   41.52    9.19
   1  -2  15   32.86    8.82
   1   1  15   48.45   11.64
   1  -2 -15   36.59    8.29
   1   1 -15   36.81    8.30
  -2   1  15   38.12    9.68
   1   1  15   40.97   10.28
   1   1  15   49.15   10.32
   1  -2 -15   37.92    8.37
   1  -2  15   33.90    8.63
   1  -2 -15   38.72    7.52
   1  -2 -15   33.08    8.20
  -2   1  16  390.01   31.65
   1  -2 -16  421.93   27.81
   1   1  16  423.03   29.62
   1  -2 -16  408.20   28.61
   1   1  16  403.20   32.30
   1  -2 -16  427.08   31.62
   1   1  16  388.57   30.80
   1  -2  16  447.18   30.62
   1  -2  16  402.98   26.61
  -2   1 -16  404.50   29.01
   1   1 -16  427.65   28.98
   1  -2 -16  404.56   27.66
  -2   1  16  435.43   25.59
   1  -2 -16  427.03   32.60
  -2   1 -16  419.37   28.68
  -2   1  16  435.11   31.22
  -2   1  16  415.88   29.83
   1  -2 -16  428.44   30.44
   1   1 -16  423.38   24.16
   1   1  16  397.70   27.33
  -2   1  16  422.59   28.60
  -2   1  16  430.44   27.29
   1  -2 -16  415.14   25.07
   1  -2  16  413.39   30.58
   1   1  16  440.71   22.75
  -2   1 -16  414.93   32.88
  -2   1  16  417.78   32.86
   1  -2  16  422.75   29.21
   1  -2  16  424.70   30.84
  -2   1 -16  395.97   32.05
   1   1 -16  408.63   32.17
   1   1 -16  423.31   27.86
   1  -2 -16  411.17   28.43
  -2   1 -16  429.31   30.53
   1   1 -16  449.50   29.66
  -2   1  16  427.40   31.11
   1  -2  16  433.29   32.09
   1  -2  16  453.82   28.56
   1   1  17  179.66   19.04
   1   1  17  192.60   20.74
   1  -2 -17  177.49   19.46
   1   1 -17  176.40   16.36
   1  -2  17  179.78   18.50
  -2   1  17  189.65   18.89
  -2   1 -17  168.63   21.69
   1   1 -17  168.50   18.89
   1  -2  17  207.72   20.26
   1  -2 -17  177.65   17.02
  -2   1  17  181.82   21.06
   1  -2  17  181.49   21.55
   1  -2 -17  180.02   20.31
  -2   1 -17  178.45   20.07
  -2   1 -17  179.95   19.27
   1   1 -17  182.13   19.48
   1   1 -17  163.79   21.16
   1  -2 -17  167.06   18.30
  -2   1  17  180.53   19.49
  -2   1 -17  183.66   21.47
   1  -2  17  194.35   22.61
   1  -2 -17  164.92   18.79
   1   1  17  177.33   22.28
   1  -2  17  202.20   21.73
  -2   1  17  178.69   21.93
   1   1  17  182.35   15.18
   1   1 -17  165.64   20.01
   1   1 -17  173.63   19.21
   1  -2  17  183.78   20.01
  -2   1 -17  174.05   21.82
   1   1  17  173.64   21.49
  -2   1  17  176.60   16.79
   1   1  17  182.11   19.97
   1   1 -17  164.63   17.76
   1   1  17  166.47   21.69
  -2   1  17  179.84   20.82
   1  -2  17  184.36   20.81
  -2   1  17  169.60   21.72
   1  -2 -17  170.86   20.71
  -2   1  17  181.78   20.57
   1  -2  17  182.37   21.12
  -2   1  18  778.91   44.45
   1   1  18  688.85   43.61
   1  -2 -18  740.55   38.96
  -2   1  18  773.20   36.63
   1   1 -18  761.41   40.66
   1   1 -18  745.91   40.78
   1  -2 -18  741.06   35.68
  -2   1  18  719.87   46.02
   1  -2  18  764.34   41.75
   1   1  18  715.79   39.10
   1  -2 -18  728.30   39.56
   1   1  18  742.07   46.91
   1  -2 -18  768.63   42.09
   1  -2 -18  786.12   44.35
   1   1  18  717.37   41.49
   1  -2  18  730.36   42.08
  -2   1  18  728.89   40.10
   1   1 -18  749.70   40.30
   1  -2 -18  759.77   46.62
   1  -2 -18  714.61   43.51
  -2   1 -18  720.45   45.77
   1  -2 -18  748.07   40.71
   1  -2  18  740.07   43.09
  -2   1  18  693.86   44.61
   1  -2  18  729.91   41.23
  -2   1  18  747.31   42.83
  -2   1 -18  769.55   41.13
  -2   1 -18  701.63   40.49
   1   1 -18  679.27   42.18
   1  -2  18  734.27   38.59
  -2   1 -18  754.75   46.85
  -2   1  18  748.61   42.88
  -2   1 -18  741.79   44.47
   1   1  18  737.19   31.66
   1   1 -18  741.51   46.03
   1  -2  18  779.51   39.88
   1   1 -18  730.31   34.19
   1   1  18  726.90   45.52
  -2   1 -18  758.41   43.52
   1  -2  19   54.58   11.61
  -2   1  19   57.93   10.11
   1   1 -19   54.46   11.28
   1   1 -19   51.56   12.18
   1  -2  19   56.98   12.56
   1   1 -19   66.51   12.62
   1   1  19   50.08   12.61
   1  -2  19   64.36   12.97
   1  -2 -19   62.14   11.53
  -2   1  19   58.96   13.98
  -2   1 -19   52.08   13.25
   1   1 -19   68.48   11.36
   1  -2  19   57.47   12.30
   1  -2 -19   64.72   10.75
   1   1  19   55.46    8.84
  -2   1  19   58.70   13.59
  -2   1  19   65.07   12.62
   1  -2 -19   59.07   11.53
   1  -2 -19   62.77   12.72
   1   1  19   54.79   11.17
  -2   1 -19   60.30   12.80
   1  -2 -19   65.80   13.70
   1  -2 -19   58.57   13.44
   1   1  19   58.42   12.61
  -2   1  19   57.76   11.19
  -2   1  19   70.83   13.45
  -2   1 -19   46.14   11.20
   1   1 -19   60.31   13.59
   1   1  19   52.23   12.73
  -2   1 -19   61.25   13.49
   1  -2  19   54.34   12.44
   1   1  19   44.26   11.70
   1  -2  19   62.55   11.51
  -2   1  19   71.83   14.12
   1  -2  19   46.35   11.69
  -2   1 -19   55.53   11.23
   1   1 -19   55.01   11.00
  -2   1  19   54.98   12.51
   1   1  19   50.32   11.55
   1   1 -19   72.14   13.32
   1  -2 -19   71.27   12.84
   1  -2  20  508.49   34.02
  -2   1  20  431.06   34.56
   1   1  20  441.81   32.61
   1  -2 -20  441.26   32.56
   1   1  20  479.76   39.60
   1   1 -20  384.17   33.70
   1   1  20  501.77   34.56
  -2   1  20  435.01   37.77
  -2   1 -20  493.97   35.77
   1  -2 -20  462.05   36.26
  -2   1 -20  511.76   37.57
  -2   1  20  443.50   29.44
  -2   1 -20  494.34   34.95
  -2   1 -20  521.85   41.28
   1  -2  20  434.96   35.76
  -2   1  20  456.30   35.97
   1   1 -20  414.89   31.27
   1  -2  20  457.27   38.07
   1  -2  20  453.87   32.28
  -2   1 -20  505.72   38.84
   1   1  20  462.25   26.66
   1  -2  20  457.75   34.33
   1  -2  20  440.02   35.70
   1   1  20  450.72   34.33
   1  -2 -20  456.88   33.66
   1  -2 -20  468.17   39.16
   1   1 -20  418.54   27.60
   1  -2 -20  474.11   30.14
   1   1 -20  436.38   32.27
   1   1 -20  424.09   36.48
   1  -2 -20  452.34   36.71
   1  -2 -20  463.67   32.96
   1  -2  20  442.50   34.34
   1  -2 -20  440.75   33.79
  -2   1  20  459.65   33.74
   1   1  20  469.87   35.01
   1   1 -20  469.99   33.66
   1   1 -20  401.06   31.94
   1  -2  20  470.54   35.45
   1   1  20  439.88   36.96
  -2   1 -20  507.00   41.15
  -2   1  20  462.47   32.30
  -2   1  20  457.75   34.66
  -2   1  21 1065.14   59.67
   1   1  21 1091.65   59.50
   1   1 -21 1064.05   51.86
   1  -2  21 1106.84   56.90
   1   1 -21  949.56   54.61
  -2   1  21 1081.10   56.26
  -2   1 -21 1135.31   55.81
   1  -2  21 1081.80   59.96
   1  -2  21 1062.51   53.38
   1  -2 -21 1007.23   56.65
  -2   1 -21 1174.21   54.98
   1  -2 -21 1026.45   51.75
  -2   1  21 1071.18   52.34
  -2   1 -21 1112.29   58.21
   1   1  21 1045.11   51.46
   1   1 -21 1023.29   51.81
   1  -2  21 1045.85   50.40
  -2   1 -21 1125.03   61.94
  -2   1 -21 1141.39   62.42
   1   1  21 1123.65   55.77
  -2   1  21 1119.37   55.55
   1  -2 -21 1070.72   60.89
   1   1  21 1097.20   52.79
  -2   1  21 1037.81   50.18
   1   1 -21  993.44   49.77
   1  -2 -21 1082.41   47.38
  -2   1  21 1041.82   60.24
   1  -2 -21 1103.13   51.51
   1  -2 -21 1125.25   57.29
   1   1 -21 1109.41   52.97
   1  -2 -21 1084.52   52.52
   1   1 -21 1074.86   45.37
   1  -2  21 1139.90   52.29
   1   1  21 1093.99   42.45
  -2   1 -21 1106.99   56.60
   1  -2  21 1015.72   56.35
   1   1  21 1153.07   62.36
  -2   1  21 1076.49   47.35
   1  -2  21 1014.88   53.65
   1   1  21 1116.77   55.10
   1   1 -21 1069.52   59.31
   1  -2 -21 1115.78   55.53
   1  -2  21 1049.95   54.45
  -2   1  21 1077.89   56.40
   1   1  22   71.77   15.89
   1   1 -22   79.93   14.86
   1   1  22   80.99   15.55
   1  -2 -22   72.25   16.46
  -2   1  22   75.91   12.36
  -2   1 -22   82.55   16.76
   1  -2  22   66.06   14.02
   1   1 -22   60.85   12.97
  -2   1 -22   68.06   16.66
   1   1  22   71.65   11.09
   1  -2  22   67.35   13.59
   1   1  22   78.61   17.07
   1   1 -22   72.11   12.53
   1  -2 -22   74.75   14.00
   1   1 -22   73.45   13.87
   1  -2 -22   74.88   15.00
   1   1 -22   67.19   13.80
   1  -2  22   66.49   14.31
  -2   1  22   82.92   18.29
   1  -2 -22   62.31   14.21
   1  -2 -22   70.96   14.43
   1   1 -22   74.30   16.18
  -2   1  22   94.40   16.64
   1  -2  22   65.36   14.72
   1  -2  22   83.74   14.37
  -2   1 -22   88.17   15.93
  -2   1  22   72.94   13.74
   1  -2 -22   73.95   12.47
   1   1 -22   62.18   15.05
   1   1  22   72.76   14.90
   1   1  22   74.52   15.83
  -2   1  22   73.18   14.89
   1  -2  22   76.74   16.56
  -2   1 -22   87.30   16.62
  -2   1  23  452.26   38.26
  -2   1  23  433.80   35.21
   1   1  23  484.10   41.68
   1   1 -23  421.18   38.40
   1   1 -23  417.14   34.22
  -2   1 -23  490.68   40.86
  -2   1  23  449.92   40.73
   1  -2  23  442.49   34.73
  -2   1  23  465.14   32.57
  -2   1  23  453.28   36.60
   1  -2  23  427.53   36.65
   1   1  23  454.48   35.82
  -2   1  23  436.04   37.67
   1   1 -23  441.65   39.93
   1  -2 -23  424.48   31.12
   1  -2 -23  439.23   36.40
   1  -2 -23  430.50   38.57
  -2   1 -23  507.66   39.95
   1  -2  23  454.92   36.59
   1   1  23  472.58   42.36
   1  -2  23  483.76   35.59
  -2   1 -23  520.21   44.19
   1   1  23  483.15   37.23
   1  -2 -23  438.79   34.26
   1   1 -23  451.00   31.21
   1  -2 -23  449.71   35.77
   1  -2 -23  457.20   35.74
   1  -2 -23  425.75   40.38
   1   1 -23  462.99   35.76
  -2   1  23  418.66   33.70
   1   1  23  467.07   37.45
   1  -2  23  430.86   38.89
   1   1 -23  463.37   35.84
   1   1  23  453.87   39.09
   1   1 -23  424.90   35.15
   1   1  23  473.84   29.29
  -2   1 -23  500.50   43.03
  -2   1  23  451.76   41.27
   1  -2  23  441.21   38.03
   1   1  23  473.37   37.90
   1  -2 -23  439.08   37.69
  -2   1 -23  468.90   37.65
  -2   1  24  681.57   43.67
   1  -2  24  707.90   48.03
   1   1  24  756.38   54.25
   1   1 -24  752.91   41.33
   1  -2 -24  673.95   51.78
   1   1  24  701.09   46.86
  -2   1  24  694.32   48.31
   1  -2 -24  672.09   40.50
  -2   1 -24  716.73   53.26
  -2   1 -24  739.51   49.39
   1   1  24  745.96   48.52
   1   1  24  685.90   44.82
   1   1 -24  750.34   46.47
   1  -2  24  694.87   43.41
   1  -2  24  666.24   43.35
   1  -2  24  681.69   48.42
   1   1 -24  727.73   52.21
   1  -2 -24  690.62   43.74
  -2   1 -24  706.23   52.29
   1  -2 -24  698.26   47.45
   1  -2 -24  680.63   47.95
   1  -2  24  628.97   45.10
  -2   1  24  745.46   47.27
   1   1 -24  693.92   45.03
  -2   1  24  728.61   52.76
  -2   1 -24  708.20   50.46
   1  -2 -24  684.08   44.62
   1  -2  24  683.56   51.39
  -2   1 -24  735.13   46.35
  -2   1  24  705.80   41.60
   1   1 -24  654.21   49.15
   1   1  24  713.31   51.37
  -2   1  24  719.57   49.13
   1   1 -24  746.85   46.53
   1  -2  24  736.77   47.47
   1   1  24  699.51   36.60
   1  -2  24  626.73   47.51
   1   1 -24  648.15   44.80
  -2   1 -24  689.60   46.25
   1  -2 -24  698.07   45.95
  -2   1  24  701.58   52.61
   1   1  24  732.13   50.75
  -2   1  25  253.88   28.31
  -2   1  25  255.30   27.30
   1   1 -25  273.92   25.45
   1  -2 -25  256.01   25.65
   1  -2 -25  240.77   29.22
   1  -2 -25  239.19   31.46
  -2   1 -25  261.15   29.78
   1   1  25  256.41   32.01
  -2   1  25  257.76   30.30
  -2   1  25  260.02   31.16
   1   1  25  248.12   28.66
   1  -2 -25  246.66   26.68
  -2   1  25  277.36   33.25
   1   1 -25  253.46   28.06
   1  -2  25  248.79   28.50
  -2   1 -25  256.08   28.20
   1  -2  25  234.79   28.00
   1  -2  25  232.28   29.86
   1  -2  25  246.12   29.06
  -2   1 -25  254.40   30.67
   1  -2  25  246.07   29.36
  -2   1  25  262.31   32.40
   1   1 -25  301.90   34.34
   1  -2 -25  247.52   28.17
  -2   1 -25  249.47   29.02
   1   1 -25  286.50   29.31
   1   1 -25  257.21   28.71
   1   1  25  254.79   29.89
   1  -2  25  241.22   27.04
  -2   1 -25  264.61   32.87
  -2   1  25  258.06   28.82
  -2   1 -25  262.09   32.60
   1   1  25  255.56   28.14
   1   1  25  255.07   29.13
   1  -2  25  236.36   30.91
   1   1 -25  279.47   29.03
   1  -2 -25  242.98   28.65
   1   1  25  255.81   22.60
   1  -2  25  251.81   26.39
   1  -2 -25  237.99   27.15
   1  -2 -25  243.43   30.08
   1   1 -25  256.78   31.54
  -2   1  26  116.90   20.96
   1   1 -26  106.77   18.33
   1  -2 -26   98.72   20.50
  -2   1 -26  105.74   17.35
   1   1  26  109.82   19.80
   1  -2  26  105.57   19.51
  -2   1 -26   88.92   17.74
   1  -2  26  101.76   17.64
  -2   1 -26  116.18   20.37
   1  -2 -26  104.65   20.80
  -2   1  26  133.77   23.69
   1   1 -26  120.93   19.14
   1  -2 -26  110.36   19.75
   1  -2  26  107.45   18.97
  -2   1  26  115.08   19.56
   1   1  26  117.81   22.17
   1   1 -26  118.63   20.29
   1  -2 -26   99.60   17.90
   1   1  26  106.47   18.37
   1  -2  26  107.11   20.72
   1  -2 -26  105.10   19.76
   1  -2  26  112.03   21.39
   1  -2 -26  112.69   18.68
   1   1  26  110.28   19.26
   1   1 -26  118.30   19.41
  -2   1 -26  106.66   21.11
   1   1 -26  113.61   21.57
   1  -2  26   99.44   18.78
  -2   1 -26  110.89   20.90
  -2   1  26  119.99   22.60
   1   1  26  117.45   22.08
  -2   1  26  112.50   19.08
   1   1  26  110.19   15.05
   1  -2 -26  110.66   16.89
  -2   1 -26  103.23   20.79
   1  -2  26  109.99   18.07
  -2   1 -26   93.34   17.38
  -2   1  26  110.15   20.23
  -2   1  26  122.77   17.81
   1  -2 -26  109.88   18.51
   1  -2  26  114.84   20.40
   1   1  26  109.93   19.33
  -2   1  26  109.11   18.56
   1   1 -27  198.88   24.89
  -2   1  27  178.40   27.70
   1   1  27  193.46   20.36
   1  -2 -27  177.37   25.62
  -2   1  27  171.09   27.83
  -2   1  27  188.65   26.68
   1   1  27  198.49   26.63
  -2   1 -27  184.78   23.52
   1  -2 -27  170.44   23.91
  -2   1  27  188.53   26.79
   1   1  27  184.70   25.00
  -2   1  27  181.23   24.72
  -2   1 -27  189.60   27.79
   1  -2  27  165.81   24.70
   1   1 -27  180.24   24.81
   1  -2  27  191.18   26.90
   1   1  27  187.38   25.54
   1  -2  27  187.51   25.60
   1  -2 -27  166.30   25.38
   1   1 -27  207.77   26.14
  -2   1 -27  188.08   25.11
  -2   1 -27  178.90   25.32
  -2   1  27  187.96   24.55
   1  -2 -27  162.00   21.08
   1  -2 -27  182.17   27.43
  -2   1 -27  182.57   26.49
   1  -2  27  171.87   27.35
   1   1  27  202.54   28.86
   1  -2 -27  169.90   22.91
  -2   1 -27  208.68   30.21
   1  -2  27  176.63   25.21
   1  -2  27  172.53   23.64
   1  -2 -27  179.44   24.98
   1   1 -27  190.54   28.28
   1   1 -27  187.31   22.09
   1  -2  27  194.17   23.81
  -2   1  27  182.06   22.64
   1  -2  27  165.36   25.99
   1   1 -27  205.07   26.07
  -2   1  27  193.08   25.30
   1   1  27  194.42   27.30
   1   1  27  202.61   29.04
   1   1 -27  218.58   30.50
  -2   1 -27  181.22   28.47
  -2   1  28    0.90    1.64
   1   1 -28    9.34    6.96
   1  -2 -28    3.90    4.52
   1   1  28    2.74    4.04
   1   1  28    4.77    4.02
  -2   1  28    0.18    1.58
  -2   1 -28    4.89    5.34
   1  -2 -28   -1.33    2.60
   1   1  28    0.60    4.25
   1   1  28    2.35    4.11
   1  -2  28   -4.49    5.28
   1   1 -28   -0.49    1.52
   1  -2  28    1.75    4.00
   1   1  28    8.98    6.62
  -2   1  28    3.25    5.46
  -2   1  28    7.07    4.81
   1   1 -28    2.35    4.32
  -2   1 -28   -0.19    1.14
  -2   1  28    4.33    4.58
   1  -2  28    2.51    4.05
   1  -2 -28    0.84    2.19
  -2   1  28    2.42    4.51
   1   1  28    0.46    0.54
   1   1 -28    2.51    4.00
   1  -2 -28    1.10    3.98
  -2   1 -28   -2.33    5.51
   1  -2 -28    1.35    4.34
   1  -2 -28    2.06    2.33
   1  -2  28    1.24    1.24
   1  -2 -28    2.52    3.29
  -2   1 -28    3.22    4.03
  -2   1  28   -0.14    0.88
   1  -2 -28    4.04    4.67
   1   1 -28    5.76    5.34
   1  -2  28    1.64    3.21
   1  -2  28    1.34    3.19
  -2   1 -28   -0.72    3.83
   1   1  28    6.96    6.44
  -2   1 -29    0.59    3.76
   1  -2 -29    0.06    3.46
   1   1  29    2.55    2.95
   1   1 -29    7.32    6.97
   1  -2  29    6.55    6.77
   1   1 -29    5.19    4.16
  -2   1  29    9.19    6.01
   1  -2  29    4.03    3.40
  -2   1  29   12.78    6.25
  -2   1 -29   12.46    7.43
  -2   1 -29    2.89    1.48
  -2   1  29    6.43    6.03
  -2   1 -29    2.09    2.20
   1   1 -29    1.65    2.29
   1  -2  29    5.11    4.84
  -2   1  29    6.73    5.44
  -2   1  29    6.32    6.53
   1   1 -29    4.87    5.24
   1   1  29    8.01    7.79
   1  -2  29    3.72    5.73
   1  -2 -29    6.23    4.44
   1  -2 -29    4.93    3.94
   1  -2 -29    6.97    5.20
   1  -2 -29    9.17    7.28
   1   1 -29    5.14    1.96
   1  -2  29    7.60    6.28
   1   1  29    0.54    1.23
   1   1  29    3.72    3.12
   1  -2  29    8.76    6.44
   1  -2  29    6.20    5.41
  -2   1  29    4.46    3.94
  -2   1 -29    4.41    4.09
  -2   1 -29   -0.63    2.95
   1   1 -29    6.04    5.20
  -2   1  29   13.02    8.67
  -2   1 -29   10.68    8.37
   1   1  29    8.52    6.19
  -2   1  29   10.35    7.98
   1  -2 -29   -1.94    3.57
   1  -2  29    3.23    3.34
  -2   1  30   15.03    6.96
  -2   1 -30    7.22    5.23
   1   1 -30   12.27    5.47
   1  -2 -30   15.57    7.38
  -2   1 -30   11.97    5.62
  -2   1 -30    2.88    2.80
  -2   1 -30    9.90    7.52
   1  -2  30   13.54    8.65
   1   1 -30   21.01   10.43
   1   1 -30   13.74    6.28
   1  -2 -30    6.21    4.88
   1  -2 -30    8.25    7.48
   1   1  30   12.58    6.98
   1  -2 -30    4.40    0.71
   1  -2 -30    6.75    4.80
   1   1  30    4.90    3.43
   1  -2  30   14.28    8.68
   1   1 -30   10.99    6.35
   1  -2  30    3.60    4.99
   1   1  30   15.25    8.86
   1  -2 -30    5.79    4.30
   1   1 -30   22.55   10.65
   1  -2 -30    9.16    6.07
   1   1  30   11.62    8.59
  -2   1  30   16.65    9.57
  -2   1  30   11.82    6.82
   1  -2 -30    8.02    5.91
  -2   1 -30    8.72    6.60
  -2   1 -30    1.86    4.69
  -2   1  30    7.15    4.85
   1   1  30    5.95    5.70
  -2   1  30   -3.03    4.54
   1   1 -30   10.16    6.87
   1  -2  30   12.34    6.89
   1   1  30    7.93    6.43
   1  -2  30    9.80    5.89
  -2   1 -30    5.97    3.01
   1  -2  30    9.06    5.20
   1  -2  30   12.98    6.47
  -2   1  30   12.77    7.14
  -2   1  30    9.18    6.06
  -2   1  30   11.66    8.82
  -2   1 -31   23.78   10.87
   1   1  31   30.03   12.31
   1  -2  31   23.71    9.33
   1  -2 -31   26.08    9.69
   1  -2  31   18.35    8.64
  -2   1  31   22.60   10.31
   1   1 -31   39.73   11.59
   1   1  31   18.34    8.37
   1  -2  31   21.18    9.26
   1   1 -31   40.95   13.59
   1  -2 -31   24.01    9.55
  -2   1 -31   25.97   10.50
  -2   1  31   31.56   10.81
  -2   1  31   27.75   10.08
   1   1 -31   41.11   12.35
   1  -2 -31   22.45   10.46
  -2   1  31    1.66    1.71
   1  -2 -31   23.24   10.13
   1   1 -31   38.99   12.97
   1   1  31   28.65    8.65
   1   1 -31   35.79   11.72
   1  -2  31   24.52    9.91
   1  -2  31   20.68   10.06
   1  -2  31   23.18    8.61
   1   1  31   26.90   10.75
   1  -2 -31   18.07    8.45
  -2   1  31   40.49   13.50
  -2   1  31   30.34   11.37
   1  -2  31   31.11   13.82
   1  -2  31   25.32   10.69
  -2   1 -31   25.86   11.65
  -2   1 -31   24.00    8.72
  -2   1  31   31.15   10.85
   1  -2 -31   25.87    9.52
   1   1  31   22.50    9.80
   1   1  31   27.91   11.14
   1   1 -31   40.61   13.74
   1   1 -31   34.47   11.61
   1   1  31   23.90   10.11
   1  -2 -31   31.12   11.46
   1  -2 -31   23.64   11.46
  -2   1 -31   22.95    9.85
  -2   1  32   20.93    9.16
   1  -2  32   28.39   11.51
   1   1  32   20.22   11.27
   1   1  32   22.29   10.15
   1  -2 -32   14.68    7.95
  -2   1  32   26.35   10.30
   1   1  32   20.89    8.83
  -2   1 -32   24.30   13.11
   1  -2 -32   18.07    9.45
   1   1  32   25.28   11.83
   1  -2  32   26.87   12.53
   1  -2 -32   19.30    8.59
   1  -2 -32   19.37    7.94
   1   1 -32   22.72    9.68
   1   1 -32   22.41   10.41
   1  -2  32   26.92    9.61
  -2   1  32   21.91   10.57
   1   1 -32   19.88    8.12
  -2   1  32   22.58    9.86
  -2   1 -32   18.84   11.61
  -2   1  32   31.98   11.78
   1  -2 -32   11.87    7.20
   1   1  32   11.55    5.78
  -2   1 -32   22.50   10.23
   1   1  32   20.50   10.27
   1   1 -32   25.68   10.27
   1  -2  32   27.31   11.17
   1  -2  32   18.12    8.34
   1   1 -32   24.29    9.97
  -2   1 -32   12.46    7.41
   1  -2 -32   29.91   11.95
   1  -2  32   23.74   10.74
  -2   1  32   24.50   10.87
   1  -2  33   78.54   18.90
  -2   1  33   78.89   16.61
   1   1  33   79.62   19.65
  -2   1  33   83.15   21.35
   1   1 -33   87.39   18.90
  -2   1 -33   69.03   15.54
   1   1  33   63.20   12.97
   1  -2 -33   90.33   21.97
  -2   1 -33   61.73   18.14
   1   1 -33   77.49   16.03
  -2   1  33   98.08   22.96
   1   1  33   53.89   15.42
   1   1 -33   70.02   18.21
  -2   1  33   74.16   17.32
   1  -2  33   76.63   18.00
   1  -2  33   95.20   17.73
  -2   1  33   77.26   17.48
  -2   1 -33   66.81   16.29
   1  -2  33   80.23   20.93
  -2   1  33   74.35   18.30
   1  -2  33   85.47   18.29
   1  -2  33   89.85   20.15
   1   1  33   68.78   18.80
   1   1 -33   80.39   18.20
   1  -2  33   78.30   20.18
   1  -2 -33   84.40   18.56
   1  -2 -33   88.93   18.85
  -2   1 -33   63.23   17.00
   1   1 -33   75.50   17.78
  -2   1  33   83.57   18.23
  -2   1 -33   67.34   18.73
   1   1  34   77.22   20.89
  -2   1  34   84.97   18.10
   1  -2  34   75.67   20.61
  -2   1  34   80.40   22.29
  -2   1 -34   79.93   17.51
  -2   1 -34   81.33   18.72
   1  -2  34   80.77   20.00
   1  -2  34   73.47   18.00
  -2   1 -34   67.61   18.23
   1   1  34   75.57   15.23
   1   1  34   71.00   17.90
   1   1 -34   83.31   21.26
   1  -2 -34   78.06   18.73
   1   1 -34   83.47   18.61
  -2   1  34   82.25   21.18
   1  -2 -34   78.85   20.36
   1   1 -34   87.86   19.42
  -2   1  34   91.96   20.92
  -2   1 -34   88.27   22.17
  -2   1  34   69.51   17.78
  -2   1  34   70.91   17.36
   1  -2 -34   81.46   18.21
   1  -2  34   80.13   18.25
   1  -2  34   78.58   16.83
   1  -2  34   94.15   20.88
   1   1  34   92.46   21.49
   1  -2 -34   79.11   16.99
  -2   1  34   81.86   18.72
   1   1 -34   71.74   17.00
   1  -2 -35   94.88   19.99
   1   1 -35   87.05   19.86
  -2   1  35   80.97   18.57
  -2   1  35   99.60   22.07
  -2   1  35   93.39   20.72
   1  -2  35   85.14   21.42
  -2   1 -35   96.43   20.58
   1   1 -35   94.58   20.16
  -2   1 -35   90.60   22.85
   1  -2  35   84.75   19.97
   1  -2 -35   93.16   23.01
   1   1 -35   88.81   21.98
  -2   1 -35   81.33   18.63
   1   1 -35   99.82   18.67
   1  -2  35   89.18   22.07
   1  -2 -35   84.34   20.02
   1  -2  35   83.07   17.35
   1   1  35   82.73   16.01
  -2   1 -35   76.61   19.02
   1   1  35   81.75   19.57
   1   1  35   74.59   20.55
   1   1  35   73.87   19.24
  -2   1  35   93.70   18.69
   1  -2 -35   89.93   18.70
  -2   1  35   85.72   22.43
   1  -2  35   82.98   19.72
  -2   1  36  197.02   34.11
  -2   1 -36  219.26   32.91
  -2   1 -36  214.68   29.60
   1   1  36  193.37   30.21
   1  -2  36  209.83   30.98
   1  -2  36  223.95   35.92
   1   1  36  190.25   24.49
   1   1 -36  205.91   33.60
  -2   1  36  205.01   32.16
   1  -2 -36  214.58   29.31
   1   1 -36  197.05   27.00
  -2   1  36  219.82   32.19
  -2   1 -36  214.46   30.86
   1   1  36  204.43   34.24
   1  -2  36  216.91   31.97
   1  -2 -36  226.23   35.63
   1   1 -36  210.20   30.02
   1   1  36  208.42   32.28
   1  -2 -36  218.03   32.48
   1  -2  36  214.16   27.89
   1  -2 -36  218.97   31.21
  -2   1  36  200.78   29.23
  -2   1 -36  230.78   36.46
   1   1 -36  208.56   30.44
  -2   1  36  216.32   30.49
   1  -2  36  211.76   32.47
   1  -2 -37  363.88   41.94
  -2   1  37  285.95   37.88
   1  -2  37  322.48   34.26
   1   1  37  341.59   40.12
   1  -2 -37  339.62   44.55
   1  -2 -37  321.61   38.12
   1   1 -37  332.88   38.78
   1   1  37  318.33   42.79
   1   1  37  337.21   33.01
  -2   1  37  337.34   36.64
  -2   1 -37  366.44   40.37
  -2   1  37  321.39   37.44
   1   1 -37  354.73   44.92
   1   1 -37  312.36   34.99
  -2   1  37  339.98   42.29
  -2   1 -37  386.54   46.95
   1  -2  37  350.34   45.75
   1  -2  37  334.64   40.90
  -2   1 -37  334.59   37.55
  -2   1 -37  356.28   42.68
   1  -2 -37  374.82   39.66
   1  -2  37  378.08   42.54
   1  -2  37  322.57   40.24
  -2   1  37  354.60   45.91
   1   1  37  344.53   42.33
   1   1 -37  332.27   38.63
  -2   1  38   56.70   17.92
   1   1 -38   66.33   19.60
   1  -2  38   66.98   21.10
  -2   1 -38   59.63   16.33
  -2   1  38   55.51   18.58
   1  -2  38   64.99   18.54
   1   1  38   53.54   13.58
   1  -2  38   59.57   17.13
   1  -2  38   55.22   14.65
  -2   1 -38   64.13   16.60
   1   1  38   59.85   18.56
   1  -2 -38   63.87   20.24
   1  -2 -38   56.99   17.00
   1   1  38   61.19   19.93
   1   1  38   57.33   17.47
  -2   1  38   60.81   16.90
  -2   1 -38   51.37   16.60
   1   1 -38   62.61   17.83
   1  -2  38   51.12   18.05
   1   1 -38   46.29   14.64
  -2   1  38   62.18   17.91
  -2   1 -38   66.83   20.46
  -2   1  38   46.31   15.77
   1  -2 -38   52.88   16.93
   1  -2 -38   47.24   15.80
   1   1 -38   54.83   14.75
   1  -2  39  318.67   35.44
   1  -2  39  352.81   46.81
   1  -2 -39  315.44   44.40
  -2   1 -39  366.48   40.48
   1  -2  39  306.02   38.95
  -2   1  39  348.35   46.92
  -2   1  39  329.07   36.94
   1   1 -39  338.96   41.17
   1   1 -39  344.12   40.53
   1  -2 -39  340.58   38.62
  -2   1 -39  362.92   47.57
   1   1  39  334.29   40.73
  -2   1  39  311.67   37.49
   1   1 -39  345.45   45.58
   1   1  39  355.65   47.34
   1   1 -39  344.01   37.46
   1  -2 -39  295.65   37.86
  -2   1  39  326.26   41.61
  -2   1 -39  354.20   40.82
   1   1  39  339.53   34.06
   1  -2  40  169.39   30.18
  -2   1 -40  196.24   33.61
   1  -2 -40  169.03   27.59
  -2   1 -40  189.77   35.25
   1   1  40  182.59   25.83
   1   1  40  172.62   30.45
  -2   1  40  161.50   26.53
  -2   1  40  189.29   32.29
   1  -2 -40  191.88   34.64
   1   1  40  167.89   31.15
   1  -2 -40  165.13   28.39
  -2   1 -40  181.73   29.04
   1   1 -40  185.99   28.17
  -2   1  40  173.18   29.18
  -2   1 -40  175.54   29.73
   1   1 -40  165.52   31.14
   1  -2 -40  176.30   31.02
   1  -2  40  180.73   35.21
   1  -2  40  156.47   29.90
   1  -2  40  176.22   29.85
  -2   1  40  173.58   31.80
   1   1 -40  167.76   29.10
   1  -2  40  171.31   26.31
   1   1  40  178.56   34.06
  -2   1 -41   16.31   10.03
  -2   1 -41   15.25    9.99
   1  -2 -41    9.94    8.38
   1   1 -41   21.37   11.06
  -2   1  41   16.38   10.25
   1  -2 -41    7.42    7.27
   1   1  41   10.92    6.51
  -2   1  41   14.03    9.66
   1  -2  41   12.00    8.56
   1   1 -41   19.15   10.50
  -2   1  41   19.39   11.51
   1   1  41   18.77   11.98
   1   1 -41   20.82   11.82
   1   1  41   12.66   10.59
  -2   1  41    6.65    6.60
  -2   1  41   17.32   10.33
   1  -2  41   14.79   10.01
   1  -2  41    6.32    6.23
   1   1  41   14.18    8.08
   1   1 -41   22.33   10.92
   1  -2 -41   12.37   11.19
   1  -2  42  142.72   28.02
   1   1 -42  125.06   29.15
   1  -2  42  138.66   30.82
   1  -2 -42  125.61   25.56
   1  -2 -42  127.44   26.26
   1  -2 -42  130.12   25.05
   1   1 -42  122.89   22.86
   1   1  42  116.18   25.70
  -2   1 -42  142.72   26.46
  -2   1  42  138.23   30.29
  -2   1 -42  118.82   26.33
   1   1 -42  121.26   24.70
  -2   1  42  130.69   28.21
  -2   1  42  110.22   22.73
   1  -2  42  117.49   26.54
  -2   1 -42  126.45   26.97
   1   1 -42  128.58   25.76
  -2   1  42  117.08   24.70
   1  -2  42  132.83   23.83
   1   1  42  118.77   26.15
   1  -2  42  125.49   27.56
  -2   1 -42  134.57   30.70
  -2   1  42  124.74   26.74
   1   1  42  133.87   22.27
   1  -2 -43   27.18   12.17
   1  -2 -43   18.09    8.22
   1   1  43   17.81    9.84
  -2   1 -43   20.49   12.46
   1   1 -43   23.91   14.03
  -2   1  43   15.45    9.79
   1  -2  43   25.23   12.34
   1  -2  43   14.20   10.52
  -2   1  43   14.16    8.77
   1   1 -43   18.66   10.86
   1  -2  43   22.60   11.54
   1  -2 -43   28.07   13.67
   1   1 -43   15.44    9.38
  -2   1 -43   16.11    6.17
   1  -2  43   17.53    8.61
  -2   1 -43   14.69    5.97
   1   1  43    7.90    4.07
  -2   1  43   11.65    7.83
   1   1  43   36.23   18.16
   1  -2 -43   21.10    9.58
   1   1  43   16.99    8.23
   1  -2  43   15.77    9.37
  -2   1  43   22.11   12.40
  -2   1 -43   23.72   13.71
   1  -2  44   16.53    9.86
   1  -2  44   14.69    8.96
   1   1  44   15.94    8.62
   1   1 -44   20.38    9.65
   1   1 -44   13.58    9.13
  -2   1  44   11.39    7.64
   1   1  44   23.18   12.69
   1  -2 -44   11.63    7.51
   1   1 -44   14.90    9.49
   1  -2  44    5.20    4.39
  -2   1 -44   24.58   13.96
   1  -2  44   10.49    6.94
   1  -2 -44   24.30   12.64
   1  -2 -44   22.05   11.62
  -2   1  44   20.20   10.41
   1   1  44   15.39    7.66
  -2   1 -44   23.88   10.51
  -2   1 -44   24.69   12.48
  -2   1 -44   13.84    7.12
  -2   1  44   18.63   11.44
   1  -2 -44   28.90   14.54
   1   1  44   20.81   10.06
  -2   1  44   19.30    9.77
   1  -2  44   24.83   10.32
  -2   1  45    1.95    5.23
  -2   1  45   15.67   11.25
   1  -2 -45   10.42    8.28
  -2   1 -45   14.99    9.95
  -2   1  45   17.87   12.11
   1  -2 -45   18.19   13.57
   1  -2  45   12.54   10.42
   1   1  45   12.93   10.25
  -2   1 -45   10.69    7.91
   1   1 -45    6.27    5.81
   1  -2 -45    7.18    7.15
   1   1  45   12.56    8.26
   1  -2  45    7.72    4.50
  -2   1 -45   19.18   12.44
   1   1  45   13.41    8.54
   1   1 -45   12.99   11.33
   1   1 -45   20.29   11.64
   1   1  45   13.40    8.66
   1  -2  45    8.25    3.49
   1   1 -45    7.92    9.14
   1  -2 -45   10.98    6.83
   1  -2  45   13.05   10.21
   1  -2  45   11.33    6.20
  -2   1 -45   13.94   11.08
   1  -2 -46   22.58   13.40
   1   1 -46   24.41   10.45
   1  -2  46   19.61   10.62
  -2   1  46   20.04   11.13
  -2   1 -46   24.23   13.37
   1  -2  46   18.96   12.38
   1  -2  46   18.36    9.80
  -2   1 -46   35.07   14.52
   1   1 -46   27.99   13.44
   1   1 -46   35.36   13.82
   1  -2  46   39.91   16.58
  -2   1  46   12.84    6.89
  -2   1 -46   33.29   14.74
   1   1 -46   32.52   15.74
  -2   1  46    8.76    6.40
   1  -2 -46   29.40   11.50
   1  -2 -46   17.35   10.10
   1   1  46   22.94   13.15
   1   1  46   25.98   12.29
   1  -2  46   21.27   11.83
  -2   1 -46   31.84   16.19
   1  -2 -46   21.97   13.09
   1   1  46   27.25   10.43
   1   1  46   24.97   14.52
   1  -2 -47   15.79    9.44
  -2   1 -47    7.74    6.91
  -2   1 -47    4.04    6.27
   1  -2  47   11.96    9.46
  -2   1  47   19.51   11.25
  -2   1  47   10.06    7.49
   1   1  47    7.05    8.57
   1  -2 -47   10.38   10.36
   1   1 -47    5.85    3.83
  -2   1  47   10.80    7.53
   1  -2 -47    9.45    6.80
   1  -2  47   13.35   12.26
  -2   1 -47   10.63    8.51
   1  -2  47   12.62    9.97
   1   1 -47   13.44    8.40
  -2   1 -47    8.47    8.45
   1  -2  47   18.59   10.64
   1   1  47    7.38    6.05
   1   1 -47    5.58    9.48
   1   1 -47   20.23   12.38
   1  -2 -47    8.10    8.62
   1   1  47    9.55   10.21
   1   1  47    8.99    7.40
   1  -2  48   11.35   10.34
  -2   1 -48   12.27    5.53
   1  -2  48    7.36    4.25
   1   1  48   20.83   12.78
  -2   1 -48   15.92   11.76
   1   1  48   20.86   12.18
   1  -2 -48   15.82   10.45
   1   1 -48   13.07    9.80
  -2   1  48    9.41    7.79
   1   1  48   18.93   12.12
  -2   1 -48   15.83    9.23
   1  -2 -48   25.10   12.58
   1  -2  48   15.57   10.55
   1   1 -48   15.67    8.26
   1   1  48   17.35    9.15
  -2   1 -48   17.81    9.60
   1  -2 -48   16.78   13.35
   1  -2 -48   14.65    9.16
  -2   1  48   14.37   11.17
   1  -2  48   14.74    9.44
   1   1 -48   19.48   10.72
   1  -2  48   18.29   13.01
   1   1 -48    8.06    2.70
  -2   1  48    0.91    7.80
   1  -2 -49   10.54    7.96
   1  -2  49    5.45    6.70
   1   1 -49    3.59    4.25
   1   1  49    8.80   11.05
  -2   1  49    6.19    8.14
   1   1  49    5.58    6.36
  -2   1  49    1.06    4.48
   1   1  49    7.16    9.41
  -2   1 -49   11.18    9.62
   1  -2  49    8.52    8.32
   1  -2 -49   12.12    9.85
  -2   1 -49   18.34   12.74
   1  -2  49    3.13    1.60
   1  -2 -49    4.46    2.58
   1   1 -49    5.81    9.87
   1   1 -49    0.17    1.60
  -2   1 -49    8.17    8.91
   1  -2  49   -8.78    8.30
   1  -2 -49    9.69    9.68
   1  -2  49    2.50    7.18
  -2   1  49    8.78    9.46
   1   1 -49    1.50    4.72
  -2   1 -49   10.38    9.56
   1   1 -50   12.44    9.45
  -2   1 -50   24.58   12.43
   1   1 -50   23.30   14.75
  -2   1 -50   12.36    9.40
   1  -2  50   20.38   12.21
   1   1  50   30.81   12.46
   1   1  50   19.48   12.65
   1   1  50   26.52   14.52
   1  -2  50   23.29   14.54
   1  -2  50   12.10    7.76
   1  -2 -50   18.01    8.52
   1  -2 -50   13.87   13.58
   1   1  50   28.05   13.98
   1   1 -50   15.90    3.95
  -2   1  50   17.22    9.97
  -2   1  50   14.53    9.87
  -2   1 -50   16.39   12.83
   1  -2 -50   13.73    9.58
  -2   1  51   86.06   25.98
   1  -2 -51  125.29   27.37
   1   1 -51   91.96   24.72
   1  -2  51   96.45   26.33
   1   1  51   99.23   25.77
   1   1 -51  102.89   27.92
   1   1 -51   92.05   23.55
   1  -2  51  106.39   25.18
   1  -2  51  103.77   22.05
   1  -2 -51  124.27   32.38
   1   1  51  102.11   21.58
   1   1  51   98.77   27.87
   1   1  51   84.57   24.72
  -2   1 -51  106.71   27.60
  -2   1  51   92.86   23.76
  -2   1 -51  101.64   26.26
   1  -2 -51  105.71   27.99
   1   1  52  133.39   30.76
   1  -2 -52  133.17   29.76
  -2   1  52  143.85   33.95
   1   1  52  143.18   24.98
   1   1 -52  152.12   35.34
   1  -2 -52  121.30   28.62
   1  -2  52  158.77   31.58
   1   1  52  110.31   27.59
   1  -2  52  121.00   32.20
  -2   1  52  137.05   27.30
  -2   1  52  117.89   30.44
   1   1 -52  113.60   27.63
   1  -2  52  130.71   24.83
  -2   1 -52  144.50   34.84
   1  -2  52   96.06   27.15
   1   1 -52  125.80   27.29
  -2   1 -52  138.76   31.94
   1   1 -52  132.21   30.34
   1  -2 -53  133.97   29.76
  -2   1 -53  156.99   31.94
   1  -2 -53  154.64   35.23
   1  -2  53  156.71   37.40
   1   1 -53  159.36   33.01
   1  -2  53  131.12   24.69
   1   1  53   29.11   10.35
  -2   1 -53  149.26   33.13
   1   1  53  153.39   37.57
  -2   1 -53  175.34   37.34
  -2   1  53  156.78   36.05
   1  -2  53  154.32   31.35
   1   1 -53  152.80   32.53
   1   1  53  153.55   33.77
   1  -2 -53  153.93   33.52
  -2   1  53  141.63   27.80
  -2   1 -54    9.23   11.84
   1   1 -54   18.73   11.77
  -2   1 -54    0.11    6.82
   1  -2 -54    6.12    7.20
   1  -2  54    4.13    5.51
   1   1 -54    4.19    2.56
   1   1  54    3.04    5.26
   1   1  54   -1.84    1.00
  -2   1 -54    9.50    9.01
   1   1 -54    7.28    4.71
   1  -2  54   19.04   11.75
   1  -2 -54   -3.76    8.82
   1  -2  54   -0.25    3.85
   1  -2 -54   13.06   11.14
   1  -2  55    8.56    3.33
   1  -2  55   30.78   13.92
   1  -2 -55   23.15   13.20
  -2   1  55   29.38   11.68
  -2   1 -55   24.71   14.05
   1   1 -55   24.70   12.58
   1   1  55    2.09    2.48
   1   1 -55   22.77   16.58
   1   1 -55   29.81   13.58
   1   1 -56   22.95   15.22
  -2   1  56    9.47    7.77
   1  -2  56   -8.75    7.69
   1  -2 -56   21.10   12.35
  -2   1 -56   17.17   10.42
   1  -2  56   26.81   15.41
   1  -2  57    8.01    8.21
  -2   1 -57   16.55   12.30
   1   1 -57    4.73   15.54
   1  -2 -57    7.84    9.84
   1  -2  58   67.31   22.26
  -2   1 -58   72.88   21.24
   1  -2 -58   61.52   19.53
   1   1 -58   58.98   19.69
   1   1 -59    1.97    2.65
   1  -2 -59   -5.82    8.32
  -2   1 -60   19.34   10.19
   1  -2 -60    7.97    3.84
   1   1 -60    5.84    5.26
  -2   1 -61    2.95    4.77
   1   1 -61  -14.54   12.79
   1  -2 -61  -10.79    6.73
   1   1 -62   18.86   12.75
   1  -2 -62   14.06    9.31
  -2   1 -62   18.97    9.74
  -2   1 -63   17.43   11.94
   1  -2 -63   13.89   10.57
   1   1 -64   -5.98    7.73
  -2   1 -65   22.67   13.25
   1  -2 -65   10.34    2.65
   1   1 -65   12.54    9.51
  -2   1 -66   -2.68    7.60
   1  -2 -66   -5.22    0.79
  -2   1 -67   32.00   12.22
   1  -2 -67   31.92   13.08
   1   1 -67   39.37   15.85
  -2   1 -68   25.29    8.73
   1   1 -68   28.65   16.05
   1   1 -69   54.88   19.72
  -2   1 -69   29.62   14.61
   1   1 -71   -6.74   10.75
   1   1  73   -3.84    6.52
   1   1  74    6.62    9.16
   1   1  75   -2.20    1.87
   1   1  76   -1.74    4.70
   1   1  78   13.09    8.56
  -1  -1   0   83.51    4.51
  -1  -1   0   80.60    4.36
  -1   2   0   78.16    5.90
   2  -1   0   83.30    4.34
  -1   2   0   78.11    6.11
   2  -1   0   79.33    6.23
  -1  -1   0   75.91    5.13
  -1   2   0   82.87    6.21
  -1   2   0   83.18    6.39
  -1   2   0   78.33    6.06
   2  -1   0   81.76    5.96
  -1   2  -1  456.64   14.82
  -1  -1  -1  450.76   10.79
  -1   2  -1  457.90   15.16
  -1   2  -1  462.28   13.15
   2  -1   1  464.19   10.71
  -1  -1  -1  429.73   13.06
   2  -1  -1  442.55   15.76
  -1  -1   1  458.13   10.95
   2  -1   1  430.39   14.46
   2  -1  -1  448.69   15.18
  -1   2   1  460.13   14.68
  -1  -1   1  453.71   10.58
  -1   2   1  442.90   12.45
  -1   2   1  446.39   14.70
  -1  -1  -1  435.08   10.86
  -1  -1   1  433.93   13.94
  -1   2  -1  447.57   14.52
   2  -1  -1  446.86   10.47
   2  -1   1  452.67   12.15
  -1   2   1  457.35   14.37
  -1   2   1  455.49   14.83
  -1   2   1  451.48   15.15
  -1   2  -1  452.30   14.34
  -1   2   2  360.24   13.11
  -1  -1   2  360.28    9.33
  -1  -1   2  348.64   13.80
   2  -1  -2  353.21   10.56
   2  -1  -2  357.23   14.28
  -1   2   2  350.91   13.49
   2  -1   2  356.11   10.31
  -1  -1  -2  355.89    9.55
  -1   2  -2  359.28   13.59
  -1  -1   2  348.59   10.21
  -1   2   2  363.29   11.05
  -1  -1  -2  340.34   13.14
   2  -1  -2  345.32   15.43
  -1  -1  -2  343.35   10.75
  -1   2   2  370.41   13.52
  -1   2  -2  360.45   12.23
  -1   2  -2  353.33   13.38
  -1   2   2  364.88   13.55
   2  -1   2  363.71   13.36
  -1  -1  -2  353.64   11.15
  -1  -1   2  340.22   10.40
  -1   2  -2  357.60   13.16
  -1   2   2  368.37   13.91
  -1  -1  -2  339.55   10.44
  -1  -1   2  356.21   10.39
  -1   2   2  369.86   13.66
  -1   2  -2  356.24   13.79
  -1  -1   2  365.41   13.78
   2  -1   3   31.60    4.53
  -1  -1   3   33.93    4.42
  -1   2   3   27.71    4.01
  -1   2  -3   25.55    3.71
  -1  -1   3   32.37    3.44
  -1  -1  -3   26.13    2.95
   2  -1  -3   32.54    2.90
  -1  -1  -3   29.62    3.71
  -1   2   3   30.22    4.18
  -1  -1  -3   24.04    3.79
  -1   2  -3   29.16    4.15
   2  -1   3   25.64    3.46
  -1   2   3   27.60    4.08
  -1   2  -3   28.07    4.06
   2  -1  -3   31.80    3.70
  -1   2   3   30.46    4.01
  -1   2   3   28.48    3.14
   2  -1   3   29.55    2.93
   2  -1  -3   32.65    4.37
   2  -1   3   26.41    3.14
  -1  -1  -3   29.55    3.40
  -1   2  -3   24.79    3.38
   2  -1  -3   28.47    4.92
  -1  -1  -3   27.32    3.38
  -1  -1  -3   28.03    3.58
  -1  -1   3   27.86    3.66
  -1  -1   3   30.10    3.05
  -1   2  -3   26.30    3.89
  -1   2   3   30.67    4.23
  -1   2   3   27.43    3.96
  -1  -1   3   29.68    3.45
   2  -1  -3   33.21    3.19
   2  -1  -3   31.65    3.51
   2  -1  -4   85.51    6.81
   2  -1  -4   84.95    6.19
   2  -1   4   84.75    7.15
  -1   2  -4   85.29    7.11
  -1   2  -4   85.30    6.93
  -1  -1  -4   86.83    6.91
  -1   2   4   85.41    7.27
  -1  -1  -4   88.54    6.12
   2  -1   4   88.49    6.51
  -1  -1   4   89.10    6.81
  -1  -1   4   86.49    6.46
  -1  -1  -4   87.52    7.26
   2  -1  -4   81.49    8.82
  -1   2   4   89.98    7.69
  -1   2  -4   86.07    7.38
  -1  -1  -4   88.08    7.21
   2  -1  -4   83.68    6.96
  -1   2  -4   93.11    7.40
  -1  -1   4   84.54    7.30
  -1   2   4   90.24    5.79
   2  -1   4   92.57    6.66
   2  -1  -4   83.97    5.30
  -1  -1  -4   94.54    5.96
  -1   2   4   80.61    7.25
  -1   2   4   87.99    7.63
  -1  -1  -4   84.82    7.89
  -1   2   4   86.76    7.22
  -1   2   4   82.41    7.15
   2  -1  -4   88.13    6.11
   2  -1  -4   84.11    7.64
   2  -1   4   93.50    5.82
  -1  -1   4   83.73    5.72
  -1   2  -4   86.74    7.34
   2  -1   4   88.42    8.70
  -1  -1   4   77.33    6.61
   2  -1   4   96.03    7.71
   2  -1  -5   44.20    7.01
  -1  -1   5   50.19    5.99
  -1   2  -5   54.59    6.19
   2  -1   5   55.67    6.33
   2  -1  -5   54.90    4.73
  -1  -1   5   58.82    5.38
   2  -1   5   62.58    7.78
  -1  -1  -5   59.93    6.62
  -1   2   5   56.77    6.41
   2  -1  -5   53.51    5.57
  -1   2  -5   55.45    6.11
  -1   2   5   52.26    6.24
  -1   2   5   49.81    6.20
  -1   2   5   50.79    6.07
   2  -1  -5   54.99    6.46
   2  -1   5   62.18    6.01
   2  -1   5   62.04    5.42
  -1  -1   5   54.30    5.88
  -1   2  -5   55.00    6.15
  -1  -1  -5   59.29    7.18
   2  -1  -5   51.44    6.32
   2  -1  -5   54.22    5.30
  -1  -1   5   55.98    6.33
  -1  -1  -5   63.05    6.85
   2  -1   5   60.18    6.83
  -1  -1  -5   62.93    5.09
  -1  -1   5   56.34    4.01
   2  -1  -5   51.73    5.78
  -1   2   5   55.70    6.19
  -1   2  -5   55.70    6.27
  -1   2  -5   51.79    6.10
  -1  -1  -5   61.87    5.80
  -1  -1   5   58.17    6.15
  -1   2   5   55.06    6.23
  -1  -1  -5   60.56    6.53
   2  -1   5   61.57    6.89
  -1   2   5   53.39    4.82
  -1   2  -5   53.96    5.22
   2  -1   5   60.00    6.05
  -1  -1   6   84.15    7.22
   2  -1  -6   89.43    6.81
  -1  -1   6   80.65    8.06
   2  -1   6   94.64    8.82
  -1  -1   6   90.59    8.56
  -1   2  -6   89.49    7.33
   2  -1   6   81.63    7.66
  -1   2  -6   92.56    8.78
   2  -1   6   94.82    8.38
  -1   2   6   94.32    8.87
  -1   2  -6   93.22    8.59
  -1  -1  -6   92.23    6.38
   2  -1  -6   86.60   10.39
  -1   2   6   93.93    8.91
   2  -1  -6   82.84    8.37
  -1   2  -6   86.03    8.19
  -1   2   6   82.44    8.14
   2  -1  -6   76.98    8.37
   2  -1   6  101.20    7.74
  -1   2   6   91.00    8.30
   2  -1  -6   89.15    7.98
  -1   2  -6   91.83    8.55
   2  -1  -6   83.36    8.17
   2  -1   6   94.75    9.48
  -1  -1   6   84.89    5.86
  -1   2   6   98.74    9.15
  -1  -1  -6   92.54    9.32
  -1  -1  -6   89.10    9.01
  -1  -1  -6   87.70    7.57
  -1   2  -6   89.31    7.22
  -1  -1   6   81.86    8.26
  -1  -1  -6   92.63    8.96
  -1  -1   6   83.34    7.93
   2  -1   6   96.41   10.16
  -1   2  -6   87.50    8.19
  -1   2   6   90.05    6.75
   2  -1  -6   85.99    7.42
   2  -1   6   80.85    8.34
  -1   2   6   93.87    8.41
  -1  -1  -6   87.24    9.13
  -1  -1   7 2548.23   48.56
   2  -1   7 2537.72   49.15
  -1  -1   7 2585.36   44.16
  -1  -1   7 2512.23   36.59
  -1   2  -7 2576.08   48.06
   2  -1   7 2541.94   42.46
  -1   2  -7 2539.20   48.77
  -1   2   7 2609.77   49.73
  -1   2  -7 2444.65   46.46
   2  -1  -7 2569.65   40.30
  -1  -1   7 2588.59   50.04
   2  -1  -7 2468.92   51.91
  -1  -1  -7 2518.74   44.49
   2  -1   7 2554.83   52.73
  -1  -1  -7 2394.71   51.12
   2  -1  -7 2566.87   44.45
   2  -1  -7 2553.36   46.97
  -1   2  -7 2541.31   41.47
  -1  -1  -7 2546.08   52.09
  -1   2   7 2536.70   49.09
   2  -1  -7 2355.90   57.06
  -1   2   7 2607.08   47.28
  -1  -1   7 2545.94   48.35
  -1  -1  -7 2547.21   35.63
  -1   2  -7 2478.26   42.34
  -1   2   7 2494.22   47.91
   2  -1  -7 2446.50   47.06
  -1   2  -7 2530.46   48.09
  -1   2  -7 2573.79   47.94
   2  -1   7 2493.38   45.15
  -1  -1  -7 2552.99   51.29
  -1  -1  -7 2317.96   48.63
   2  -1  -7 2541.30   49.34
  -1   2   7 2582.30   46.47
  -1   2   7 2573.06   47.00
   2  -1  -7 2492.32   42.75
  -1  -1   7 2293.43   47.55
   2  -1   7 2344.76   48.02
   2  -1   7 2522.94   47.54
   2  -1  -8 1741.39   42.63
   2  -1   8 1699.06   46.42
   2  -1  -8 1760.43   42.35
  -1  -1   8 1725.24   33.81
   2  -1   8 1814.09   50.28
   2  -1  -8 1672.98   49.80
  -1   2  -8 1743.11   37.10
   2  -1   8 1744.50   42.77
  -1   2   8 1710.90   41.01
  -1   2   8 1770.05   41.78
   2  -1  -8 1790.11   43.33
  -1   2  -8 1784.35   42.53
  -1  -1  -8 1580.18   42.80
  -1  -1  -8 1759.79   31.85
  -1  -1   8 1792.03   44.79
  -1  -1  -8 1733.29   46.31
   2  -1   8 1720.09   42.60
   2  -1  -8 1771.15   36.63
  -1   2  -8 1766.63   38.07
  -1   2   8 1738.66   43.46
   2  -1  -8 1704.36   46.11
   2  -1  -8 1882.10   39.00
   2  -1   8 1654.89   27.90
  -1   2  -8 1740.15   42.18
  -1   2  -8 1731.87   42.58
   2  -1  -8 1728.53   38.98
   2  -1   8 1828.83   39.22
  -1  -1   8 1730.86   41.79
  -1  -1   8 1538.88   41.47
  -1  -1  -8 1715.97   40.00
   2  -1   8 1691.21   43.47
  -1   2  -8 1710.38   41.36
  -1   2  -8 1768.92   43.74
   2  -1   8 1777.55   40.99
  -1   2   8 1717.32   43.11
  -1  -1  -8 1649.24   44.33
  -1  -1  -8 1780.10   46.46
  -1   2   8 1731.96   39.82
  -1  -1  -8 1731.86   40.77
  -1   2   8 1670.43   41.27
  -1  -1   8 1785.66   44.21
  -1  -1   8 1751.52   39.84
  -1   2   9  151.12   12.49
  -1   2  -9  139.63   11.24
   2  -1  -9  152.47   11.69
  -1  -1  -9  150.02   10.00
   2  -1   9  152.67   13.08
  -1  -1   9  157.66   11.12
  -1  -1   9  151.33   11.11
  -1   2   9  141.08   13.32
   2  -1  -9  154.53   13.27
  -1   2   9  150.35   12.32
   2  -1   9  140.43    8.98
  -1   2   9  141.11   12.58
  -1  -1  -9  150.66   12.72
   2  -1  -9  150.77   14.69
   2  -1   9  134.96   12.91
   2  -1   9  158.28   12.30
  -1  -1  -9  153.33   13.00
  -1  -1   9  150.53   13.02
  -1   2   9  135.07   13.00
  -1   2  -9  141.03   12.99
  -1  -1   9  143.38   13.43
  -1  -1   9  167.99   14.87
  -1   2   9  141.79   12.59
   2  -1  -9  165.31   12.13
   2  -1  -9  141.08   15.14
  -1  -1  -9  150.07   14.52
  -1  -1  -9  146.23   13.97
   2  -1   9  146.76   15.61
  -1   2  -9  143.53   12.88
  -1  -1   9  176.86   15.15
  -1   2  -9  133.17   12.52
  -1   2   9  139.49   12.51
  -1  -1  -9  138.22   13.42
  -1   2  -9  151.07   13.59
  -1  -1  -9  151.45   14.85
   2  -1   9  142.01   14.25
   2  -1  -9  151.25   12.25
  -1  -1   9  157.64   13.02
   2  -1   9  139.06   13.18
   2  -1  -9  149.38   13.48
   2  -1  -9  157.43   13.67
  -1   2  -9  135.49   12.16
   2  -1   9  128.65   11.73
  -1  -1  10  125.44   11.00
   2  -1  10  117.32    8.88
  -1   2 -10  118.24   12.69
   2  -1  10  128.46   12.71
  -1   2 -10  124.08   12.60
  -1  -1  10  130.11   10.86
   2  -1 -10  133.65   11.48
  -1   2  10  121.92   12.11
   2  -1 -10  128.58   11.99
  -1   2  10  126.39   12.33
  -1   2  10  126.50   13.24
  -1  -1  10  131.64   12.63
   2  -1 -10  131.03   13.15
  -1  -1 -10  126.35   13.55
   2  -1  10  126.40   11.71
  -1   2 -10  135.66   13.84
  -1  -1 -10  130.82   10.03
  -1  -1 -10  128.72   12.33
  -1  -1  10  127.49   13.52
   2  -1  10  115.42   12.54
  -1   2  10  119.18   12.36
  -1  -1  10  125.57   12.47
  -1   2 -10  120.88   11.07
  -1  -1  10  126.07   13.82
  -1  -1 -10  119.57   13.30
   2  -1 -10  133.23   11.66
  -1   2 -10  123.10   12.38
  -1  -1 -10  120.46   13.76
   2  -1  10  117.60   11.86
   2  -1  10  129.24   14.87
   2  -1 -10  136.28   13.72
  -1  -1 -10  130.54   14.32
  -1   2 -10  119.96   12.40
  -1   2  10  121.41   12.46
   2  -1  10  115.27   12.51
  -1  -1  10  135.91   14.18
  -1   2  10  117.81   12.66
   2  -1  10  129.08   14.94
   2  -1 -10  127.51   14.22
  -1  -1 -10  122.54   12.34
  -1   2  10  121.01   11.55
   2  -1 -10  119.22   14.44
   2  -1 -11   79.20    9.36
  -1  -1 -11   95.54   12.32
   2  -1 -11   86.60   10.29
  -1  -1  11   87.30   11.00
  -1   2 -11   89.17   11.18
   2  -1  11   96.07    8.64
   2  -1 -11   85.93   10.73
  -1  -1  11   88.17   11.03
  -1   2 -11   94.94   11.97
  -1   2  11   90.56   11.79
  -1  -1  11   83.49   12.80
  -1  -1 -11   83.10   10.34
  -1   2  11   93.46   11.26
  -1   2 -11   90.16   11.27
   2  -1  11   86.60   12.95
  -1  -1 -11   99.44   12.92
   2  -1  11   94.04   12.16
   2  -1  11  100.39   11.17
  -1  -1 -11  100.55   11.93
  -1   2 -11   94.42   11.85
  -1  -1 -11   93.06    9.08
   2  -1 -11   77.67   12.06
   2  -1 -11   81.35   11.96
  -1   2 -11   91.16   10.07
  -1  -1 -11   97.78   13.26
   2  -1  11   98.93   11.79
   2  -1  11   90.58   11.19
  -1   2  11   95.78   11.03
   2  -1  11   91.35   11.68
  -1   2 -11   83.33   10.86
  -1  -1  11   83.39    9.30
  -1   2  11   89.87   11.95
  -1   2  11   80.24   10.20
  -1  -1  11   88.74   11.99
  -1  -1  11   82.80   11.96
   2  -1 -11   85.15    9.91
  -1  -1  11   79.23   11.29
  -1  -1  11   83.66    9.70
  -1   2  11   94.90   11.37
  -1  -1 -11   91.51   12.06
   2  -1  11  101.83   13.65
   2  -1 -11   79.49   10.82
  -1   2  11   91.97   11.47
   2  -1 -11   81.64   11.11
  -1   2  12  141.84   14.63
   2  -1 -12  132.28   12.88
  -1  -1  12  140.96   12.59
   2  -1 -12  129.46   15.68
   2  -1  12  153.97   15.08
  -1  -1 -12  165.66   16.29
  -1   2  12  142.11   16.03
   2  -1  12  155.02   11.56
   2  -1 -12  130.48   14.65
   2  -1 -12  137.09   13.61
   2  -1  12  163.80   15.59
   2  -1  12  157.66   17.61
  -1   2 -12  137.96   12.91
  -1  -1  12  135.21   16.02
   2  -1 -12  128.19   12.37
  -1   2  12  156.82   15.37
   2  -1  12  159.80   16.21
   2  -1 -12  140.94   14.29
  -1  -1 -12  170.32   16.60
  -1   2 -12  153.78   15.09
  -1   2 -12  137.72   14.56
  -1  -1 -12  137.48   13.96
  -1   2 -12  135.58   14.75
  -1  -1 -12  142.73   16.56
   2  -1  12  140.94   15.07
  -1   2 -12  149.72   15.73
   2  -1 -12  136.23   16.61
  -1   2  12  130.95   15.12
  -1   2  12  147.36   14.66
  -1  -1  12  147.69   15.07
  -1  -1  12  138.69   15.72
  -1   2 -12  144.90   15.61
   2  -1  12  157.31   17.66
  -1   2  12  147.94   13.83
  -1  -1 -12  167.08   18.15
  -1  -1  12  133.34   15.56
  -1  -1  12  135.79   14.36
  -1  -1 -12  162.47   12.76
  -1  -1  12  129.75   12.79
   2  -1 -12  137.87   14.77
  -1  -1  12  125.19   14.52
  -1   2  12  141.50   14.17
  -1   2  12  146.22   14.40
   2  -1  12  155.71   14.47
  -1  -1 -12  148.80   15.92
   2  -1  13  305.17   21.18
   2  -1 -13  348.65   24.45
   2  -1  13  295.06   25.28
  -1  -1 -13  318.72   18.98
  -1   2 -13  317.84   24.07
   2  -1  13  296.34   22.02
  -1  -1 -13  283.42   24.19
   2  -1 -13  338.47   22.84
  -1  -1 -13  301.19   25.35
  -1   2  13  303.41   22.27
   2  -1 -13  333.33   22.39
   2  -1  13  302.80   23.03
  -1   2  13  308.51   24.46
  -1  -1  13  363.24   24.40
  -1   2 -13  298.98   22.58
  -1  -1  13  325.74   20.16
  -1   2 -13  309.28   22.53
  -1  -1  13  316.06   24.00
  -1   2  13  306.58   22.07
  -1   2  13  317.95   21.07
   2  -1  13  303.37   17.04
  -1   2  13  301.57   21.48
   2  -1 -13  341.95   21.72
   2  -1 -13  351.57   27.29
  -1  -1  13  348.52   24.45
  -1  -1 -13  318.99   23.58
  -1   2  13  315.71   22.55
  -1   2 -13  301.07   22.45
   2  -1 -13  317.82   24.15
  -1  -1 -13  294.49   23.30
  -1  -1 -13  320.45   23.43
   2  -1  13  279.54   22.62
   2  -1 -13  317.84   20.37
   2  -1 -13  331.16   26.34
   2  -1  13  278.88   20.85
  -1   2 -13  298.53   23.54
  -1  -1 -13  322.18   22.11
  -1   2  13  335.78   22.70
  -1   2 -13  305.65   20.14
   2  -1  13  295.07   25.14
  -1  -1  13  320.92   25.05
  -1  -1  13  355.54   26.66
  -1   2  13  297.01   24.21
   2  -1 -14  406.55   27.22
  -1   2 -14  423.16   27.80
  -1  -1 -14  398.31   27.31
  -1  -1 -14  372.02   27.41
  -1  -1  14  402.55   26.66
  -1  -1 -14  406.62   27.94
   2  -1  14  387.10   29.97
   2  -1 -14  392.71   28.37
   2  -1 -14  409.78   23.72
  -1   2  14  383.00   24.08
   2  -1  14  389.08   28.14
  -1   2 -14  416.91   26.98
  -1  -1 -14  365.97   28.71
  -1  -1  14  401.42   29.83
   2  -1 -14  376.47   29.39
  -1   2  14  413.87   26.27
  -1  -1  14  398.33   27.28
  -1   2  14  415.73   26.48
  -1  -1  14  421.90   23.98
  -1   2  14  427.08   27.39
   2  -1  14  392.41   30.25
  -1  -1 -14  390.46   25.80
   2  -1  14  411.82   25.74
  -1  -1  14  368.06   28.35
   2  -1 -14  411.80   24.90
  -1  -1 -14  424.69   23.39
   2  -1 -14  422.17   26.05
   2  -1  14  417.23   26.23
  -1  -1  14  364.50   26.92
  -1   2 -14  419.55   29.30
  -1   2  14  405.44   29.02
  -1   2  14  428.22   30.03
  -1   2 -14  397.37   23.89
  -1   2 -14  401.10   26.75
  -1   2  14  404.19   26.94
  -1   2  14  399.54   26.51
  -1  -1  14  358.16   23.39
  -1  -1  14  423.28   29.90
   2  -1  14  415.54   26.86
   2  -1  14  413.21   20.91
   2  -1 -14  421.29   30.68
  -1  -1 -14  375.52   29.39
  -1   2 -14  426.20   29.23
   2  -1 -14  386.39   25.17
   2  -1  14  402.11   27.43
  -1  -1  15   29.57    7.86
   2  -1  15   32.91    8.39
  -1  -1 -15   33.12    9.43
  -1  -1 -15   28.87    8.26
   2  -1  15   38.45    7.97
   2  -1 -15   35.66    7.16
  -1   2 -15   36.55    8.50
  -1  -1  15   30.98    7.67
   2  -1 -15   41.28    9.12
  -1  -1  15   38.85    9.88
   2  -1  15   36.15    8.09
  -1  -1 -15   36.50    9.25
  -1  -1 -15   30.80    8.51
  -1   2  15   37.33    9.67
   2  -1  15   35.26    6.38
  -1  -1  15   29.95    8.89
   2  -1  15   30.33    8.87
   2  -1 -15   33.11    7.76
  -1   2 -15   33.12    7.32
   2  -1 -15   36.53    7.61
   2  -1  15   30.39    7.26
  -1  -1  15   39.53    8.10
  -1   2  15   33.85    7.24
  -1   2  15   39.32    9.74
  -1   2  15   32.63    7.54
   2  -1 -15   38.25    9.80
  -1   2 -15   34.85    8.98
  -1   2 -15   33.57    7.94
  -1  -1 -15   32.11    7.09
  -1  -1 -15   44.71   10.55
  -1  -1 -15   26.09    8.87
   2  -1 -15   28.31    7.81
  -1   2  15   34.37    8.17
  -1  -1  15   34.94    8.82
  -1   2  15   45.23    9.13
   2  -1 -15   33.50    9.04
   2  -1  15   29.68    8.21
   2  -1 -15   37.29    7.96
  -1   2  15   37.10    8.62
  -1   2 -15   35.92    8.26
  -1  -1  15   40.45    7.73
   2  -1  15   30.90    8.99
  -1  -1  15   36.80    9.05
  -1   2  15   39.98    8.29
  -1   2 -15   37.78    9.54
  -1  -1  16  433.03   32.10
  -1  -1  16  414.29   27.25
  -1  -1 -16  403.68   31.88
  -1  -1 -16  418.68   30.28
  -1   2 -16  410.32   29.00
  -1   2 -16  425.36   31.98
   2  -1  16  411.08   32.67
   2  -1  16  415.41   28.98
   2  -1 -16  434.27   28.35
  -1   2 -16  411.85   31.18
   2  -1 -16  399.55   27.40
   2  -1 -16  440.09   26.35
   2  -1 -16  444.60   28.00
  -1  -1 -16  448.75   30.34
   2  -1 -16  450.59   33.72
  -1   2  16  431.18   29.09
  -1  -1  16  454.23   30.08
   2  -1  16  415.65   22.68
  -1  -1  16  427.17   30.85
  -1   2  16  415.53   26.52
  -1   2  16  409.82   28.99
  -1  -1  16  408.97   32.64
  -1   2 -16  402.01   25.75
  -1   2  16  439.77   32.85
  -1   2  16  421.93   31.52
  -1   2  16  443.14   29.57
   2  -1  16  422.87   28.21
  -1   2  16  415.67   28.07
  -1   2 -16  410.63   29.78
   2  -1  16  416.31   29.94
  -1  -1 -16  425.88   24.08
  -1  -1 -16  439.76   26.49
   2  -1  16  399.76   32.52
  -1  -1 -16  390.22   32.46
  -1  -1  16  428.98   31.29
  -1  -1  16  422.81   25.99
   2  -1 -16  424.03   29.65
  -1  -1  16  397.23   31.53
  -1   2 -16  423.25   29.11
   2  -1  16  409.83   27.81
   2  -1 -16  398.84   30.30
  -1  -1 -17  162.77   20.12
  -1  -1  17  178.79   22.30
   2  -1  17  168.66   19.76
   2  -1  17  175.82   22.46
   2  -1 -17  182.76   17.30
  -1   2  17  177.11   17.63
  -1  -1  17  182.14   17.74
  -1  -1 -17  180.47   19.74
   2  -1  17  182.97   19.08
  -1  -1 -17  178.37   22.44
   2  -1 -17  165.51   20.23
   2  -1  17  169.53   20.44
   2  -1  17  174.72   21.92
  -1  -1  17  182.36   21.54
   2  -1 -17  177.16   19.80
  -1   2  17  161.94   18.39
  -1   2  17  173.99   21.12
  -1  -1  17  182.64   21.14
   2  -1 -17  176.77   22.12
  -1   2 -17  189.84   22.59
  -1  -1  17  171.75   19.11
   2  -1  17  192.50   16.17
  -1  -1  17  181.87   21.61
  -1  -1 -17  180.76   22.64
  -1   2  17  187.49   19.40
  -1   2 -17  180.09   17.97
  -1   2 -17  184.52   20.71
  -1  -1 -17  175.11   17.53
  -1  -1 -17  194.17   16.79
  -1   2  17  161.79   19.36
  -1   2 -17  160.83   18.76
   2  -1 -17  175.53   18.21
  -1   2  17  164.21   21.33
  -1  -1 -17  181.11   20.49
   2  -1 -17  183.56   22.35
   2  -1  17  166.10   18.54
  -1   2  17  173.99   19.60
  -1  -1  17  163.41   19.69
   2  -1 -17  169.53   18.08
  -1  -1  17  174.62   18.08
  -1  -1 -17  193.20   21.34
  -1  -1 -18  735.49   43.62
  -1   2  18  722.94   44.58
  -1  -1 -18  746.21   41.23
  -1   2  18  730.73   42.32
   2  -1 -18  728.63   38.72
  -1   2  18  723.64   40.66
  -1   2 -18  759.20   45.83
   2  -1 -18  729.08   38.27
  -1  -1 -18  759.70   41.38
   2  -1  18  766.11   40.59
   2  -1  18  673.67   42.21
  -1  -1 -18  734.45   37.51
  -1   2 -18  733.93   44.20
  -1  -1  18  745.02   41.23
  -1  -1 -18  763.10   43.45
  -1   2  18  728.90   37.08
  -1   2 -18  751.14   37.85
  -1   2 -18  762.87   42.65
   2  -1  18  705.95   40.15
  -1  -1  18  716.21   38.15
  -1  -1  18  759.11   43.87
  -1   2  18  727.38   40.39
  -1  -1  18  758.81   44.24
   2  -1  18  747.23   41.95
   2  -1  18  755.51   32.65
  -1  -1  18  741.44   46.23
  -1   2 -18  736.51   40.87
   2  -1  18  722.83   45.41
  -1  -1  18  699.59   44.52
  -1  -1 -18  769.24   34.90
  -1  -1  18  758.92   37.67
   2  -1 -18  739.19   39.20
   2  -1 -18  746.71   36.37
   2  -1 -18  720.08   43.37
   2  -1  18  738.72   46.83
  -1  -1  18  684.61   41.59
  -1  -1 -18  735.61   45.77
  -1   2  18  767.82   40.79
  -1  -1 -18  746.78   47.80
  -1   2 -18  715.32   40.90
  -1   2  18  738.50   39.70
  -1   2 -19   62.20   14.00
   2  -1 -19   66.38   14.47
   2  -1  19   66.29   15.05
  -1  -1 -19   51.92   12.53
  -1   2 -19   59.80   11.87
   2  -1  19   61.64   14.00
  -1   2 -19   57.53   12.17
   2  -1  19   68.51   13.36
   2  -1  19   68.26   10.34
   2  -1 -19   65.16   10.95
   2  -1  19   59.69   13.16
  -1   2  19   58.33   12.20
   2  -1  19   60.31   12.25
  -1  -1 -19   67.20   13.42
   2  -1 -19   64.30   11.92
  -1   2  19   61.42   12.10
  -1   2 -19   58.60   13.17
  -1  -1 -19   52.11   10.24
   2  -1 -19   55.87   12.87
  -1  -1  19   64.30   11.40
   2  -1  19   57.54   12.05
  -1   2  19   59.18   10.83
   2  -1 -19   74.75   13.63
  -1   2  19   66.91   13.86
  -1   2  19   67.32   14.47
  -1  -1  19   50.51   11.11
  -1  -1 -19   46.46   11.83
  -1  -1  19   64.76   11.46
  -1   2  19   60.34   11.96
  -1  -1 -19   63.36   12.75
   2  -1 -19   66.64   12.34
  -1  -1 -19   58.71   10.24
  -1  -1 -19   54.52   11.49
   2  -1 -19   67.02   11.97
  -1   2 -19   60.44   12.40
  -1  -1  19   60.97   13.68
  -1  -1  19   57.08   13.00
  -1   2  19   60.76   11.85
   2  -1  19   59.97   11.74
  -1  -1  19   65.53   13.31
   2  -1 -19   64.76   13.70
  -1  -1  19   51.79   11.80
  -1   2 -19   64.05   11.33
  -1   2  19   65.00   12.75
  -1  -1  19   56.22   12.85
   2  -1  20  494.71   40.50
  -1  -1 -20  500.71   30.17
  -1  -1  20  442.42   38.05
  -1  -1 -20  494.96   41.02
   2  -1  20  468.04   33.69
  -1   2 -20  464.15   37.92
  -1  -1  20  457.55   36.13
  -1   2 -20  452.32   37.33
   2  -1 -20  428.22   36.47
   2  -1 -20  429.90   31.94
   2  -1  20  484.74   34.17
  -1   2  20  454.25   37.42
  -1   2  20  427.45   37.13
  -1   2  20  458.03   33.21
  -1  -1 -20  481.70   32.51
  -1   2 -20  499.10   36.50
  -1   2  20  438.90   30.20
  -1  -1 -20  468.49   36.89
   2  -1 -20  426.92   31.34
  -1  -1  20  449.86   30.82
   2  -1  20  480.09   35.01
   2  -1 -20  447.24   31.65
   2  -1 -20  460.59   30.12
  -1   2  20  410.90   32.65
  -1  -1  20  432.77   33.37
  -1   2 -20  476.39   31.90
   2  -1  20  500.51   36.12
   2  -1 -20  441.18   34.23
  -1  -1  20  435.19   35.15
   2  -1  20  455.08   37.18
  -1   2  20  459.51   33.35
  -1  -1 -20  454.33   33.68
  -1  -1 -20  493.56   35.25
  -1   2 -20  416.68   33.39
  -1  -1 -20  484.11   39.33
   2  -1 -20  432.86   37.06
   2  -1  20  495.96   39.08
  -1   2 -20  449.86   33.74
  -1  -1 -20  524.71   37.89
  -1  -1  20  450.96   35.88
  -1  -1  20  437.28   31.39
  -1   2  20  440.02   34.86
   2  -1  20  485.84   27.87
  -1   2  20  477.35   34.80
   2  -1 -20  429.34   35.49
   2  -1 -21 1033.10   46.59
   2  -1  21 1167.50   62.91
   2  -1  21 1108.08   43.23
  -1   2  21 1040.50   51.73
   2  -1 -21 1042.80   58.40
  -1  -1  21 1078.64   60.72
   2  -1 -21 1001.49   49.24
   2  -1  21 1120.73   55.53
  -1   2  21 1020.73   58.74
  -1  -1 -21 1100.83   57.92
   2  -1  21 1063.99   53.66
   2  -1 -21 1036.62   50.65
  -1  -1 -21 1121.41   63.01
  -1  -1 -21 1148.59   47.01
   2  -1  21 1053.85   52.82
   2  -1 -21  980.37   54.66
   2  -1  21 1056.83   57.26
  -1   2 -21 1048.31   52.95
  -1   2  21 1052.83   51.78
  -1  -1  21 1058.19   56.37
  -1   2  21 1046.63   58.06
  -1   2  21 1054.22   48.08
  -1  -1  21 1044.80   55.89
  -1   2  21 1060.85   55.56
  -1  -1 -21 1163.29   62.37
  -1   2 -21 1053.53   58.69
  -1  -1  21 1016.91   57.37
   2  -1 -21 1029.77   49.61
  -1   2 -21 1045.59   53.98
  -1   2  21 1031.81   52.29
  -1   2 -21 1011.90   53.51
  -1  -1 -21 1032.32   52.41
   2  -1 -21 1076.36   59.67
  -1   2 -21 1053.44   58.43
  -1  -1  21 1061.75   50.25
  -1   2 -21 1118.32   50.03
  -1  -1  21 1033.99   52.88
  -1   2  21 1031.03   52.51
   2  -1  21 1080.44   52.67
  -1  -1  21 1115.68   57.06
  -1  -1 -21 1154.62   55.02
   2  -1 -21 1045.87   53.04
  -1  -1 -21 1096.16   50.88
  -1  -1 -21 1173.07   57.85
  -1   2 -22   69.40   14.55
   2  -1 -22   75.83   12.88
  -1   2  22   67.08   14.41
  -1  -1  22   71.79   13.21
  -1  -1 -22   71.60   14.12
  -1  -1  22   65.53   14.82
  -1   2  22   73.19   14.76
  -1   2  22   61.63   14.00
  -1  -1  22   71.47   13.49
  -1   2 -22   65.08   15.40
   2  -1 -22   67.66   13.62
  -1  -1 -22   75.34   13.54
  -1  -1 -22   66.13   14.32
  -1   2  22   67.63   15.88
  -1   2 -22   77.32   15.28
   2  -1 -22   76.14   15.14
   2  -1  22   78.70   16.49
   2  -1 -22   68.44   14.97
   2  -1 -22   69.39   13.42
  -1   2 -22   83.45   14.28
   2  -1 -22   66.66   15.56
  -1  -1  22   66.43   15.52
  -1   2 -22   78.30   16.51
   2  -1  22   92.21   18.34
  -1   2  22   81.69   13.92
  -1  -1 -22   85.61   13.51
   2  -1  22   72.86   14.88
   2  -1  22   83.81   12.58
   2  -1 -22   81.64   16.72
   2  -1  22   81.28   15.65
  -1   2 -22   72.12   13.57
   2  -1 -22   73.82   13.79
  -1  -1  22   74.24   15.34
   2  -1  22   84.11   17.17
  -1   2 -23  421.16   38.89
  -1  -1 -23  495.55   42.47
  -1   2 -23  415.39   38.79
  -1   2 -23  435.20   32.53
  -1   2  23  423.27   34.68
  -1   2  23  450.15   36.11
  -1  -1 -23  478.08   37.45
  -1  -1  23  443.25   33.61
  -1  -1  23  466.56   41.71
  -1  -1  23  456.03   33.83
  -1   2  23  436.54   32.55
  -1   2 -23  449.12   36.56
  -1   2  23  440.39   35.09
  -1   2 -23  440.22   36.73
  -1  -1  23  436.58   39.61
   2  -1 -23  405.61   32.65
   2  -1 -23  461.54   36.67
  -1   2  23  432.57   40.04
  -1  -1 -23  461.69   39.60
  -1  -1 -23  511.44   36.50
  -1  -1 -23  509.86   38.25
   2  -1 -23  466.00   35.60
   2  -1  23  487.73   29.97
  -1  -1 -23  495.72   32.71
  -1  -1 -23  509.16   39.83
   2  -1 -23  441.47   32.00
   2  -1  23  453.28   39.55
  -1   2 -23  439.81   37.07
  -1  -1  23  459.77   38.90
   2  -1  23  481.34   42.53
   2  -1 -23  441.23   39.49
   2  -1  23  456.36   36.41
   2  -1  23  489.84   41.32
  -1   2 -23  461.16   34.88
   2  -1  23  440.23   36.72
  -1  -1  23  420.94   37.55
  -1   2  23  434.39   35.96
   2  -1 -23  418.83   33.31
  -1  -1  23  464.04   37.42
   2  -1  23  471.77   36.13
  -1   2  23  444.73   37.58
   2  -1 -23  411.75   37.39
  -1  -1 -23  496.51   43.19
  -1  -1  23  477.86   38.34
   2  -1  23  475.74   37.94
   2  -1 -23  420.63   38.97
   2  -1 -24  744.68   48.06
  -1  -1 -24  740.44   52.98
   2  -1 -24  715.63   44.44
  -1   2  24  684.96   47.84
  -1   2 -24  608.95   48.17
  -1   2  24  670.96   40.95
   2  -1  24  697.01   45.45
  -1  -1 -24  726.69   50.80
   2  -1 -24  718.92   50.23
  -1  -1  24  719.35   49.55
  -1   2 -24  700.15   47.47
   2  -1  24  691.20   49.74
  -1  -1  24  673.05   45.61
  -1   2 -24  644.84   44.95
   2  -1  24  701.72   46.90
  -1   2 -24  704.76   44.30
  -1  -1 -24  630.93   44.70
  -1   2 -24  660.27   46.36
  -1   2  24  683.43   44.92
  -1   2  24  688.43   45.39
   2  -1  24  723.51   37.36
   2  -1  24  677.87   45.39
  -1  -1 -24  707.92   46.28
  -1  -1 -24  726.05   48.57
  -1  -1 -24  700.21   52.59
  -1   2  24  662.41   50.99
   2  -1  24  736.96   51.96
  -1  -1  24  767.80   54.33
  -1   2 -24  736.79   43.40
   2  -1 -24  709.38   44.20
  -1  -1 -24  709.45   40.22
  -1  -1  24  753.00   50.72
   2  -1  24  734.43   53.15
  -1  -1  24  762.88   44.89
   2  -1 -24  711.32   52.25
   2  -1 -24  687.17   44.69
  -1  -1  24  724.83   52.24
  -1   2  24  650.97   45.51
  -1  -1  24  760.30   45.05
  -1  -1  24  719.06   47.98
  -1   2  24  732.41   47.05
   2  -1  24  665.14   45.74
  -1   2  24  675.69   50.14
  -1   2  25  239.29   30.92
   2  -1 -25  250.21   25.20
  -1   2 -25  228.36   29.84
  -1  -1  25  264.49   32.69
  -1  -1  25  293.41   32.55
   2  -1  25  239.61   27.46
   2  -1 -25  285.80   32.40
  -1  -1 -25  253.87   32.31
   2  -1 -25  273.62   29.76
  -1   2  25  229.93   27.03
  -1  -1  25  267.62   29.38
  -1  -1  25  281.52   33.33
   2  -1 -25  263.24   27.69
  -1  -1  25  278.83   27.63
  -1   2 -25  251.20   26.96
   2  -1 -25  260.84   27.23
  -1  -1 -25  271.40   25.63
  -1  -1 -25  241.70   27.42
  -1   2  25  236.46   24.74
  -1  -1 -25  270.92   33.04
   2  -1  25  267.46   32.17
   2  -1 -25  259.09   27.35
   2  -1  25  265.82   23.01
   2  -1 -25  264.35   32.48
  -1  -1 -25  256.43   27.06
  -1   2 -25  239.69   28.58
   2  -1  25  222.57   27.27
  -1   2 -25  232.53   28.41
   2  -1  25  256.47   29.12
  -1   2  25  254.89   28.71
  -1   2 -25  236.81   27.97
  -1  -1 -25  259.59   29.37
  -1   2 -25  265.02   32.47
   2  -1  25  268.08   28.87
  -1   2  25  259.67   29.92
  -1   2  25  259.18   27.88
  -1   2  25  248.72   31.93
  -1  -1  25  252.99   30.11
   2  -1  25  261.94   31.33
  -1   2  25  238.52   27.37
  -1  -1 -25  256.17   28.83
  -1  -1 -25  253.42   30.28
  -1  -1  25  271.65   27.50
   2  -1 -26  113.65   18.86
  -1   2  26  102.31   20.41
  -1   2 -26  108.47   17.07
  -1  -1 -26  119.44   22.22
  -1  -1  26  107.44   19.11
   2  -1  26  106.37   14.79
   2  -1 -26  119.87   18.79
   2  -1 -26  118.87   18.83
   2  -1  26   97.99   19.57
  -1   2  26  108.63   18.91
  -1  -1 -26   98.54   19.39
   2  -1  26   90.98   17.48
   2  -1  26  126.47   22.83
  -1  -1  26  112.76   20.96
  -1  -1 -26  112.52   17.02
  -1  -1 -26  105.25   17.83
  -1   2 -26  105.78   19.06
  -1   2 -26   99.88   19.05
  -1   2  26  106.81   21.46
  -1   2  26  116.06   19.52
  -1  -1  26  116.49   18.38
  -1  -1  26  121.43   20.69
   2  -1 -26  103.13   19.94
  -1  -1 -26   98.49   17.72
  -1  -1  26  113.88   21.64
  -1  -1 -26  107.82   21.62
  -1   2  26  116.19   18.87
  -1   2 -26  100.07   17.59
   2  -1  26  101.23   18.45
  -1  -1  26  125.47   21.75
   2  -1  26  125.95   20.46
  -1  -1 -26   96.00   17.96
  -1   2 -26  107.75   21.67
   2  -1 -26  123.35   17.91
   2  -1 -26  114.34   19.49
  -1   2 -26   90.04   19.66
  -1   2  26  110.77   19.43
  -1  -1  26  111.02   20.00
   2  -1  26   99.38   19.10
  -1  -1 -26  106.12   19.52
   2  -1  26  101.62   19.75
  -1   2 -26  101.75   18.89
  -1   2  26  109.08   19.92
   2  -1  27  171.33   24.87
  -1   2 -27  160.86   25.82
   2  -1 -27  175.48   24.73
  -1  -1  27  197.85   24.46
  -1   2 -27  164.59   23.86
   2  -1  27  179.49   28.06
  -1  -1  27  188.71   23.40
  -1  -1 -27  189.27   26.95
  -1  -1  27  196.33   27.52
   2  -1 -27  172.50   23.94
  -1  -1 -27  176.59   24.77
  -1   2 -27  163.94   24.29
  -1   2  27  180.16   24.81
  -1  -1 -27  178.87   24.22
   2  -1  27  180.13   25.19
  -1  -1 -27  193.00   29.48
  -1  -1 -27  187.95   22.26
   2  -1  27  183.76   24.79
  -1   2  27  182.21   22.51
   2  -1  27  177.70   27.03
  -1  -1  27  197.49   26.17
   2  -1 -27  198.57   28.13
   2  -1  27  166.28   24.19
  -1   2  27  169.33   23.99
   2  -1 -27  173.08   27.71
  -1  -1 -27  204.34   29.71
   2  -1  27  197.81   28.24
  -1   2 -27  177.12   22.76
   2  -1 -27  185.51   23.56
   2  -1 -27  171.95   21.34
  -1  -1 -27  189.32   27.69
  -1   2 -27  155.07   23.50
  -1   2 -27  166.64   23.04
   2  -1  27  175.15   19.44
  -1   2  27  168.77   24.11
  -1  -1  27  199.71   29.23
   2  -1 -27  196.59   24.36
  -1  -1 -27  213.78   25.85
  -1  -1  27  186.86   25.20
  -1   2  27  177.09   28.20
  -1   2  27  182.06   27.64
  -1   2  27  160.37   24.68
  -1   2  27  171.58   23.39
  -1  -1  27  213.76   28.57
  -1   2 -27  167.01   26.83
  -1  -1  27  197.20   29.19
  -1  -1  28    5.57    6.44
  -1  -1  28    0.84    2.53
  -1  -1 -28    2.51    2.88
   2  -1 -28    3.42    2.49
  -1   2  28    4.19    7.82
   2  -1  28    2.52    3.59
   2  -1  28    5.83    6.81
  -1  -1 -28    0.32    2.46
  -1   2  28    1.20    3.08
   2  -1 -28   -1.51    0.78
   2  -1 -28    0.60    2.39
   2  -1 -28    5.27    5.76
  -1  -1  28    1.70    3.52
   2  -1 -28   -0.62    4.13
   2  -1  28    1.19    3.36
   2  -1 -28   -0.53    2.06
  -1   2 -28    3.10    4.94
   2  -1  28    5.93    6.55
  -1  -1  28    1.57    2.29
  -1  -1  28    1.22    3.22
  -1  -1 -28   -1.59    2.62
  -1  -1  28    5.60    4.01
  -1   2 -28    1.13    3.45
   2  -1  28    1.50    3.18
  -1  -1 -28    1.56    4.68
  -1   2 -28   -0.29    1.75
  -1   2 -28    2.60    3.88
  -1  -1 -28    1.24    0.40
  -1   2  28   -0.89    0.31
  -1   2  28    4.14    5.15
   2  -1  28    1.79    2.47
  -1  -1  28    2.19    3.13
   2  -1  28    3.91    5.09
   2  -1  28   -2.78    4.57
  -1   2  28    3.80    4.62
  -1   2  28    2.86    4.17
  -1   2 -28   -1.42    2.34
  -1   2  28   -1.19    3.02
  -1   2 -28    2.66    5.12
   2  -1 -29    7.53    6.29
   2  -1 -29    8.71    5.57
  -1  -1  29    3.33    4.96
  -1   2 -29    2.35    2.01
   2  -1 -29    9.21    7.15
   2  -1  29    0.17    3.39
   2  -1 -29    5.63    5.67
  -1   2 -29    3.74    1.98
   2  -1  29    7.91    6.66
  -1   2  29    1.99    2.20
  -1  -1  29    5.76    2.80
  -1  -1 -29    2.25    3.29
  -1  -1 -29    7.08    6.60
  -1  -1  29    2.57    3.26
  -1   2  29    4.49    6.06
  -1  -1  29    5.06    3.04
  -1   2  29    2.92    6.28
   2  -1  29    0.66    3.27
   2  -1 -29    4.38    4.49
   2  -1 -29    7.94    5.74
  -1  -1  29    1.75    4.19
  -1  -1 -29    7.09    5.72
  -1  -1  29    2.67    0.81
  -1   2  29    4.39    3.88
  -1   2  29   -0.10    1.03
  -1  -1 -29    7.93    6.27
  -1  -1 -29    0.90    2.18
   2  -1  29    5.46    7.15
   2  -1  29    4.11    4.60
  -1  -1 -29    5.57    3.85
  -1  -1  29    7.60    5.35
   2  -1  29    7.08    4.01
  -1  -1 -29    5.25    4.95
  -1   2 -29    8.65    6.44
   2  -1  29    2.77    2.38
  -1   2 -29    4.76    5.53
  -1   2  29    0.39    2.48
  -1   2  29    3.86    4.29
  -1  -1  29    5.44    0.51
  -1   2  30    8.11    5.80
  -1  -1  30   18.15    8.40
  -1  -1 -30    7.89    7.13
  -1   2  30   10.75    6.96
   2  -1 -30    9.81    4.39
  -1  -1 -30   11.13    6.32
  -1   2 -30   14.65    8.91
  -1  -1 -30   14.35    8.06
  -1  -1  30   13.06    8.29
  -1  -1  30    8.00    4.23
   2  -1  30   11.05    7.57
  -1  -1  30   11.68    6.14
  -1  -1  30   -4.14    5.35
  -1   2 -30    1.96    3.09
   2  -1 -30   11.47    6.66
   2  -1  30   13.35    5.84
  -1   2 -30   11.22    8.45
  -1  -1  30    9.26    4.63
  -1  -1 -30    4.12    4.00
  -1  -1  30   14.04    6.50
   2  -1  30    5.75    4.35
  -1   2 -30    8.89    6.10
  -1   2  30    7.12    6.24
   2  -1  30   10.91    7.66
   2  -1 -30    4.56    3.65
   2  -1  30    7.55    4.52
   2  -1 -30   10.41    6.20
  -1  -1 -30    6.25    2.91
  -1  -1 -30   -1.96    5.04
  -1   2  30   10.17    7.75
  -1   2 -30   14.24    7.61
   2  -1  30    8.10    4.74
   2  -1 -30   11.69    7.71
  -1   2  30    8.14    7.06
   2  -1  30   13.58    8.53
  -1  -1 -30    3.24    2.66
  -1  -1  30    7.28    6.37
  -1   2  30    5.23    3.45
  -1   2 -30    8.24    4.65
  -1   2 -30   10.38    4.65
  -1   2  30   19.14    8.76
  -1  -1  31   40.71   13.92
  -1  -1  31   37.16   11.99
  -1  -1  31   27.57   10.84
   2  -1  31   24.94   10.43
   2  -1  31   20.36    9.55
  -1   2  31   19.32    9.20
   2  -1 -31   31.06   11.01
  -1   2 -31   19.70    7.31
  -1  -1 -31    3.16    5.44
  -1   2  31   22.84    9.27
   2  -1  31   35.44   12.28
   2  -1  31   23.27    7.54
   2  -1 -31   26.60   12.00
  -1  -1 -31   24.28    8.59
  -1   2 -31   28.52   10.31
   2  -1  31   23.89    9.93
  -1  -1 -31   28.99   10.78
   2  -1 -31   37.29   11.60
  -1   2 -31   18.71    7.85
  -1   2 -31   20.14   10.01
  -1   2  31   23.13   10.98
  -1   2  31   20.36    9.19
  -1   2  31   19.23    8.83
   2  -1 -31   28.24    9.59
  -1  -1 -31   25.71   10.77
   2  -1  31   25.21   10.43
   2  -1  31   21.33   10.01
  -1  -1  31   -0.11    1.87
  -1  -1 -31   13.45    6.38
  -1   2  31   27.69    9.87
   2  -1 -31   36.13   12.23
  -1  -1  31   27.04    9.82
   2  -1 -31   34.77   11.55
  -1  -1  31   39.10   11.80
  -1  -1 -31   30.90   12.17
  -1   2  31   25.01   11.47
  -1   2 -31   19.72   10.25
  -1  -1  31   36.54   13.03
  -1   2  31   21.88    8.97
  -1   2 -31   29.60   12.53
   2  -1  31   22.59    9.37
   2  -1 -31   34.24   11.29
  -1  -1  31   39.63   14.33
  -1   2 -31   -2.62    4.88
  -1  -1  32   28.52   15.32
  -1  -1 -32   11.29    7.04
   2  -1  32   16.81    8.62
   2  -1 -32   32.26   12.41
  -1   2  32   22.80   11.61
  -1   2  32   14.70    7.44
  -1  -1 -32   13.15    7.85
  -1   2 -32   19.42    7.79
  -1  -1  32   22.92   10.05
  -1   2 -32   25.37   10.31
  -1  -1 -32   18.77    8.57
  -1  -1 -32   10.41    6.22
  -1  -1  32   18.89    8.71
   2  -1  32   20.40    8.26
   2  -1 -32   18.38    8.51
  -1   2 -32   22.01   10.93
   2  -1  32   21.16    9.90
   2  -1 -32   14.54    6.93
  -1   2  32   17.11    9.00
   2  -1  32   19.89    9.65
  -1   2  32   25.41    9.30
  -1   2 -32   20.19    9.50
  -1   2 -32   24.07   11.95
  -1  -1  32   26.63   10.97
   2  -1 -32   22.42    8.85
  -1  -1 -32   13.76    8.93
  -1  -1  32   25.35    9.38
   2  -1  32   20.50   11.38
   2  -1  32   13.26    8.56
  -1  -1  32   16.53    8.32
  -1   2  32   23.93   10.09
  -1   2 -32   20.01    8.21
  -1   2  32   25.12   10.84
   2  -1 -32   30.74   11.33
  -1  -1 -33   66.84   18.51
   2  -1  33   75.49   17.94
  -1  -1 -33   59.27   15.70
  -1   2 -33   81.69   17.27
  -1   2 -33   96.38   20.60
  -1  -1  33   73.98   16.91
   2  -1  33   81.63   14.86
   2  -1 -33   69.98   18.19
   2  -1 -33   85.12   18.94
   2  -1  33   72.23   17.68
  -1   2  33   85.00   21.81
  -1  -1  33   72.84   18.29
  -1  -1 -33   61.54   15.79
  -1  -1 -33   88.04   23.14
  -1   2  33   84.43   19.26
  -1   2 -33   96.14   23.04
   2  -1  33   81.92   19.87
  -1  -1  33   86.73   17.68
  -1   2  33   73.21   19.74
   2  -1 -33   89.72   18.74
  -1   2  33   99.12   19.98
   2  -1  33   80.24   20.76
   2  -1 -33   75.55   20.05
   2  -1 -33   88.43   17.81
  -1  -1  33   69.41   18.73
  -1   2  33   75.34   16.02
  -1  -1  33   71.70   18.46
  -1  -1  33   78.73   20.88
  -1   2 -33   84.11   18.16
  -1  -1 -33   67.66   14.69
   2  -1  34   82.56   19.94
   2  -1  34   70.48   13.85
  -1  -1  34   68.38   18.58
   2  -1 -34   77.35   19.91
  -1   2 -34   76.53   17.69
  -1  -1  34   72.30   16.34
  -1   2  34   71.68   18.67
  -1   2  34   74.87   17.43
  -1  -1 -34   80.53   19.89
  -1   2 -34   81.47   19.68
  -1   2  34   73.15   20.09
  -1  -1  34   78.43   20.72
  -1  -1 -34   68.70   16.32
   2  -1 -34   70.56   16.52
   2  -1  34   68.67   17.15
   2  -1  34   81.36   21.00
  -1   2 -34   83.02   21.69
  -1  -1  34   71.86   17.48
   2  -1  34   82.60   19.20
  -1  -1 -34   71.77   19.52
  -1  -1  34   60.25   18.14
  -1   2 -34   85.43   17.81
  -1   2  34   73.80   16.33
  -1  -1  34   76.41   18.13
   2  -1 -34   82.62   18.57
  -1  -1  34   73.80   18.66
   2  -1 -34   71.21   17.15
  -1   2  35   87.28   17.99
   2  -1  35   89.30   19.96
  -1  -1  35   76.48   19.17
  -1  -1 -35   82.23   17.01
  -1   2  35   95.85   20.29
  -1  -1 -35   95.54   20.90
   2  -1 -35   90.24   21.35
  -1  -1  35  100.35   23.88
  -1   2 -35   87.74   22.69
   2  -1  35   70.32   17.59
   2  -1 -35   87.79   19.77
   2  -1  35   86.81   15.94
  -1   2  35   82.59   20.18
  -1   2 -35   91.09   20.52
  -1  -1 -35   82.58   22.27
  -1   2 -35   90.02   18.61
  -1  -1  35   84.18   19.33
  -1  -1 -35   83.16   19.33
  -1  -1  35   86.05   18.86
   2  -1  35   91.84   20.60
  -1  -1  35   96.03   19.19
  -1  -1  35   97.74   22.25
   2  -1 -35   88.30   18.21
   2  -1 -35   91.53   19.89
  -1   2  35   82.79   22.76
   2  -1  35   91.37   22.67
  -1   2 -35   77.77   17.10
  -1   2  36  209.21   30.46
   2  -1 -36  169.17   26.01
   2  -1 -36  200.47   33.28
   2  -1  36  203.13   24.62
  -1   2  36  196.30   27.16
  -1  -1  36  178.00   27.88
  -1  -1 -36  200.70   27.16
   2  -1  36  204.49   34.34
  -1  -1  36  209.55   32.10
   2  -1  36  216.72   31.67
  -1   2  36  200.17   31.73
   2  -1  36  228.83   33.54
  -1   2 -36  247.01   34.01
   2  -1 -36  198.72   29.68
  -1   2 -36  209.99   29.08
   2  -1  36  215.91   31.59
  -1  -1  36  199.15   33.92
  -1  -1 -36  218.28   36.23
  -1  -1  36  196.43   28.01
  -1   2 -36  238.90   37.12
  -1   2 -36  227.90   31.63
  -1  -1 -36  218.32   31.41
  -1  -1  36  194.98   30.32
   2  -1 -36  196.15   29.33
  -1   2  36  212.15   35.12
  -1  -1 -36  235.62   33.85
  -1  -1  37  342.76   38.45
  -1  -1  37  311.44   43.20
  -1   2  37  309.55   39.35
   2  -1 -37  302.83   41.43
  -1  -1  37  338.93   37.00
  -1  -1 -37  350.14   40.22
   2  -1  37  350.03   45.10
   2  -1 -37  334.07   37.21
   2  -1  37  340.93   32.65
  -1   2  37  341.23   45.08
   2  -1 -37  338.25   38.63
  -1  -1 -37  392.06   47.87
  -1   2 -37  359.76   38.43
  -1  -1  37  316.07   40.42
  -1   2  37  305.82   34.36
   2  -1  37  342.09   42.18
  -1   2 -37  358.28   40.11
  -1   2 -37  368.22   42.56
   2  -1  37  326.58   39.83
  -1   2 -37  393.64   47.91
   2  -1  37  354.86   41.17
  -1  -1 -37  365.66   37.77
  -1  -1 -37  352.66   41.89
  -1  -1  37  313.73   39.54
  -1   2  37  334.91   39.41
   2  -1 -37  314.08   37.74
  -1  -1  38   56.20   18.10
   2  -1 -38   56.86   18.36
   2  -1  38   55.93   13.55
   2  -1  38   62.58   18.18
  -1   2  38   47.29   15.77
  -1  -1  38   48.54   14.98
  -1   2 -38   54.67   16.80
  -1  -1  38   46.56   15.30
  -1   2  38   46.03   15.35
  -1  -1 -38   65.29   19.43
  -1   2  38   55.19   18.57
  -1  -1  38   58.49   18.69
   2  -1 -38   61.72   17.85
   2  -1  38   62.20   19.00
   2  -1  38   47.41   16.54
   2  -1 -38   64.32   17.58
   2  -1 -38   57.37   16.86
  -1  -1 -38   59.57   17.78
  -1   2 -38   62.99   16.84
  -1  -1 -38   59.36   15.04
  -1  -1  38   49.08   14.89
  -1   2 -38   64.37   16.70
  -1   2  38   53.46   15.00
   2  -1  38   59.37   17.39
  -1   2 -38   70.54   21.68
  -1  -1 -38   68.80   20.83
  -1  -1 -39  376.25   43.09
  -1  -1 -39  401.24   49.97
   2  -1  39  338.13   41.39
  -1   2  39  339.86   46.17
  -1   2 -39  336.92   40.04
   2  -1 -39  352.58   45.70
   2  -1  39  334.54   33.19
   2  -1  39  352.38   44.13
  -1   2  39  324.00   36.23
  -1  -1 -39  369.64   39.11
  -1  -1  39  341.98   46.03
   2  -1 -39  317.04   39.61
   2  -1 -39  286.31   35.27
  -1   2  39  342.62   40.46
  -1  -1  39  342.96   37.92
  -1   2 -39  323.06   44.46
   2  -1 -39  317.99   39.10
  -1   2 -39  323.49   37.64
   2  -1  39  337.59   45.70
  -1  -1  39  334.19   38.93
  -1  -1  40  152.18   29.49
  -1   2  40  179.99   30.54
   2  -1 -40  180.28   33.07
  -1   2  40  184.35   31.93
  -1  -1  40  164.18   26.42
  -1   2 -40  180.32   29.68
  -1   2 -40  163.00   27.45
  -1   2  40  171.31   33.32
   2  -1  40  172.39   30.13
  -1  -1  40  149.21   25.84
  -1  -1  40  163.89   30.72
  -1   2 -40  185.86   34.12
   2  -1 -40  160.63   26.95
  -1   2 -40  167.67   29.74
   2  -1 -40  181.25   30.04
  -1  -1 -40  178.44   33.87
   2  -1  40  173.31   33.33
   2  -1  40  152.88   22.60
  -1  -1 -40  182.16   28.07
  -1  -1 -40  191.86   32.69
  -1   2  40  176.61   27.24
  -1   2 -41    8.92   12.60
  -1  -1  41   15.67    9.31
   2  -1  41    8.18    6.02
   2  -1 -41    9.01    7.69
  -1  -1  41   10.20    7.35
  -1  -1  41    6.80    6.49
  -1   2 -41    0.59    1.63
  -1   2  41    6.08    3.88
  -1  -1  41   16.50    7.91
  -1  -1 -41   15.06    9.19
   2  -1  41   12.29   10.36
   2  -1 -41   13.58    7.57
   2  -1 -41    8.32    6.94
  -1  -1 -41    8.30   10.29
  -1  -1  41   16.05    9.33
  -1  -1 -41   18.27   11.61
   2  -1  41   20.41   12.85
  -1   2  41   13.32    8.49
  -1   2 -41   15.78    9.59
   2  -1 -41    8.50    6.51
  -1   2 -41    9.36    8.23
   2  -1  41   12.65    6.95
   2  -1  42  121.08   26.39
  -1   2  42  124.34   30.09
   2  -1 -42  143.45   30.35
  -1  -1 -42  129.77   26.28
   2  -1 -42  135.60   26.23
  -1   2  42  125.89   25.99
  -1  -1  42  135.52   25.09
   2  -1 -42  125.69   25.80
  -1  -1  42  123.61   27.49
  -1   2 -42  133.59   27.22
  -1   2  42  134.42   24.48
  -1  -1 -42  127.42   27.52
  -1  -1  42  149.75   32.24
  -1  -1  42  119.40   23.60
  -1   2 -42  137.22   26.58
  -1  -1 -42  150.55   31.62
   2  -1  42  135.31   21.87
   2  -1  42  138.59   28.29
  -1  -1  42  123.55   27.08
  -1   2 -42  142.79   26.76
  -1  -1 -42  141.79   25.21
  -1   2  42  119.00   26.26
   2  -1  43   20.25    9.26
  -1  -1 -43   22.36   12.65
   2  -1  43   13.06   10.61
  -1   2  43   21.59   12.07
   2  -1  43   14.98    8.97
  -1   2  43   26.56   12.40
  -1   2  43   22.91   11.63
  -1  -1 -43   30.76   14.05
   2  -1  43   18.89   13.41
  -1  -1  43   19.90   11.37
  -1   2  43   25.38   11.55
   2  -1 -43   17.41   10.69
   2  -1 -43   21.63   11.33
  -1  -1  43   13.27    6.92
   2  -1 -43   27.96   15.64
   2  -1 -43   11.72    6.03
  -1   2 -43   20.58   11.13
  -1  -1  43   21.55   12.80
  -1   2 -43   14.54    6.12
  -1  -1  43   14.98    9.26
  -1  -1  43   20.34   10.00
  -1  -1 -43   25.67   12.46
  -1   2 -43   26.47   11.66
  -1  -1 -43   17.77    8.81
  -1   2  44   14.68    9.19
  -1  -1 -44   22.57   13.28
  -1   2  44   22.16   11.44
  -1  -1 -44   28.98   12.79
  -1   2 -44   26.32   12.88
   2  -1  44   10.56   10.17
   2  -1  44   27.25    9.94
  -1  -1  44   25.97   13.79
  -1   2 -44   25.29   12.97
  -1  -1 -44   18.92   11.06
  -1   2 -44   13.43   10.31
   2  -1  44   21.99   12.72
  -1  -1  44   18.35   13.11
  -1   2  44   11.07    9.08
  -1   2 -44   17.03   11.88
   2  -1 -44   14.20    8.89
   2  -1  44   14.04    7.77
   2  -1 -44   14.04   10.21
  -1  -1  44   14.10    7.62
  -1  -1 -44   17.53   10.65
  -1   2  44   15.30    9.31
  -1   2 -45    6.95    3.69
  -1  -1  45    4.91   20.93
  -1   2  45    5.71    3.53
  -1  -1 -45    6.59    4.31
  -1  -1  45    2.54    2.87
  -1  -1  45   12.15    8.94
  -1   2 -45   11.19    8.22
   2  -1  45   13.81   11.21
   2  -1  45   13.68    9.81
  -1  -1  45    9.54    7.77
  -1   2  45   23.08   12.14
   2  -1 -45   18.67   11.42
  -1   2 -45    7.83    5.63
  -1   2 -45    1.97    2.28
  -1  -1 -45    9.28    8.98
   2  -1 -45    1.28    3.67
   2  -1 -45    8.99    8.46
  -1  -1  45   14.46    8.87
   2  -1  45   11.25    6.94
  -1  -1 -45   22.05    9.35
   2  -1  45    1.62    2.85
   2  -1 -45   17.96   10.23
  -1  -1 -45   20.45   11.52
  -1   2 -46   13.69    6.08
  -1  -1 -46   36.54   16.12
  -1   2 -46   25.44   11.51
   2  -1  46   16.78    9.87
  -1  -1  46   24.12   12.47
  -1   2  46   30.27   15.55
   2  -1  46   22.75   13.10
   2  -1 -46   29.72   13.06
  -1   2 -46   19.49   13.21
  -1  -1 -46   41.08   13.77
  -1  -1  46   27.60   11.44
  -1   2 -46   24.25   12.21
   2  -1 -46   25.02   13.14
  -1   2  46   17.84    8.54
   2  -1 -46   35.20   13.76
  -1   2  46   27.87   12.92
   2  -1 -46   25.27   12.13
   2  -1  46   15.10    7.83
  -1  -1  46   30.85   13.19
  -1  -1  46   25.09   11.55
  -1  -1 -46   20.47   10.61
  -1  -1 -46   25.74   13.45
   2  -1  46   25.38    9.34
  -1  -1  46   16.94   10.30
  -1   2  47   13.35    7.29
   2  -1 -47    4.59    1.56
  -1  -1  47   23.54   14.54
  -1  -1  47    7.88    6.59
  -1   2 -47    2.34    4.05
  -1   2 -47    8.64    5.47
  -1   2  47   15.78   11.50
   2  -1  47    0.12    6.61
  -1  -1 -47   11.24    8.82
  -1   2 -47   13.75   10.65
  -1  -1  47   14.69   10.27
   2  -1 -47    9.94    8.97
  -1  -1  47   11.94    8.86
  -1  -1 -47    8.39    5.36
   2  -1  47    4.89    2.39
  -1  -1 -47    7.92    9.66
   2  -1  47    0.37    3.03
   2  -1 -47   13.84    9.04
  -1  -1  47    7.05    6.64
   2  -1  47   -1.61    4.27
  -1   2 -47   11.88    8.21
  -1  -1 -47    8.88    4.11
  -1   2  47   13.61   11.30
   2  -1 -47    6.91    2.47
  -1  -1 -48   19.61   10.28
   2  -1 -48   16.98   10.83
  -1  -1  48   12.78    8.64
   2  -1 -48   10.50    5.68
  -1  -1  48    8.77    2.62
   2  -1  48   14.79    8.19
  -1   2  48   17.71   12.91
  -1  -1 -48   17.93    9.93
   2  -1 -48   13.90   10.59
  -1   2  48    8.02    9.49
  -1  -1 -48   21.29   13.40
  -1  -1  48   18.64   12.70
   2  -1  48   12.92    9.07
   2  -1 -48   13.49   10.17
  -1   2 -48   12.91    9.61
  -1  -1  48   19.27   12.78
  -1   2  48   13.36    9.47
   2  -1  48   18.04   12.51
  -1   2 -48   16.58    9.15
  -1   2 -48   18.59   14.99
  -1  -1 -48   21.24   10.43
   2  -1  48   14.07   11.55
  -1   2 -48    6.61    6.65
  -1  -1  48   11.24    6.03
  -1   2  49    1.74    3.68
   2  -1 -49   11.68    9.24
  -1  -1  49   -0.79    3.82
   2  -1  49    2.78    7.13
  -1  -1  49   -0.78    3.75
  -1   2 -49    9.65    8.89
   2  -1 -49    9.11   10.27
  -1   2  49    3.93    2.30
  -1   2 -49    7.45    9.06
   2  -1  49   11.29    8.46
  -1   2 -49   11.30    9.37
  -1   2 -49    0.80    6.62
  -1  -1 -49   15.41    9.98
  -1  -1  49    8.51    9.62
  -1  -1  49    0.38    1.89
   2  -1 -49   -1.67    5.99
   2  -1  49   12.87   12.08
  -1  -1 -49    4.48    1.38
  -1   2  49   -0.53    7.73
  -1  -1  49    3.24    2.30
  -1  -1 -49    6.69    9.84
   2  -1  49    6.12    4.57
   2  -1 -49    5.14    1.08
  -1  -1 -49    2.90    6.36
  -1   2  50   22.91   16.79
  -1  -1 -50   15.26    9.83
   2  -1  50   22.02   10.53
  -1   2 -50   19.80   12.48
   2  -1 -50   22.14   13.23
  -1  -1  50   19.52   14.36
  -1   2  50   21.79    9.84
  -1  -1 -50   17.46    8.80
   2  -1  50   13.49    9.06
   2  -1 -50   22.47   11.16
   2  -1  50   13.81   11.82
   2  -1 -50   23.20   12.42
  -1  -1  50   12.64   11.11
  -1  -1  50   26.29   13.08
  -1   2 -50   14.76   13.51
  -1  -1 -50   22.24   12.35
   2  -1 -50   29.01   15.58
  -1  -1  51   86.65   24.82
  -1   2 -51   93.35   25.25
   2  -1 -51   94.31   23.03
  -1  -1  51   80.95   23.51
  -1   2  51   91.69   22.49
   2  -1  51   91.31   27.63
  -1   2 -51  106.76   29.32
   2  -1  51   14.38    8.37
   2  -1  51   95.93   26.31
  -1  -1 -51  115.61   25.76
  -1  -1 -51   76.78   23.70
  -1  -1  51   82.26   21.75
  -1   2  51   93.26   26.30
  -1   2 -51   86.30   22.77
  -1  -1  51   86.61   21.82
  -1   2 -51  127.07   29.57
   2  -1 -51   85.19   25.70
   2  -1  51   99.15   26.38
  -1   2  52  157.05   36.78
   2  -1  52  131.94   29.63
  -1   2 -52  139.78   31.34
   2  -1  52  108.64   27.94
  -1   2  52  106.87   23.87
  -1   2 -52  120.52   27.90
  -1  -1 -52  125.80   30.37
   2  -1 -52  147.97   31.73
  -1  -1  52  165.82   35.67
   2  -1 -52  160.25   32.25
  -1  -1  52  149.44   29.76
  -1   2 -52  149.97   32.13
  -1  -1 -52  143.62   28.87
  -1  -1 -52  140.50   32.99
   2  -1 -52  136.45   34.56
  -1   2  52  127.94   30.70
  -1  -1 -52  133.24   33.65
  -1  -1  52  123.76   27.19
  -1  -1  52  145.95   35.42
   2  -1 -53  155.53   30.90
  -1  -1  53  154.17   29.37
  -1  -1  53  153.01   37.06
  -1   2  53  137.49   26.56
  -1   2  53  162.23   37.43
  -1   2 -53  139.88   32.84
   2  -1  53  152.28   32.69
   2  -1 -53  156.41   34.08
  -1  -1 -53  168.94   37.26
   2  -1  53    0.07    6.60
   2  -1 -53  161.81   34.00
   2  -1  53  152.75   36.48
   2  -1  53  143.09   32.27
  -1   2 -53  170.60   32.90
  -1  -1 -53  169.00   34.11
  -1   2 -53  153.44   33.37
  -1  -1  54   11.89    8.61
  -1   2 -54    1.96    5.96
  -1   2  54    8.75   10.96
   2  -1  54    5.43    4.89
   2  -1 -54    8.61    7.97
   2  -1  54    4.46    6.35
  -1  -1 -54    7.27    8.48
   2  -1  54   -0.10    1.48
   2  -1 -54    9.90    9.27
  -1  -1 -54   16.20   14.98
  -1   2  54   18.64   12.27
  -1   2 -54    1.93    5.16
  -1   2 -54    7.27    9.53
  -1  -1 -55   21.64   10.72
   2  -1  55   30.65   16.21
  -1   2 -55   29.96   12.41
  -1   2 -55   22.52   13.45
   2  -1 -55   41.74   21.90
   2  -1 -55   30.14   12.57
  -1   2 -56   15.65   12.33
  -1  -1 -56   23.50   12.13
  -1   2  56   23.02   11.82
   2  -1  56   22.04   13.12
   2  -1 -56   35.93   16.65
  -1  -1  56   23.34   13.07
  -1   2 -57    4.13    2.63
  -1   2  57   11.09    5.48
   2  -1  57   11.30   10.83
  -1  -1  57    9.11    8.01
  -1  -1 -57    6.79    2.51
   2  -1 -57   -2.07    6.13
  -1   2 -58   68.82   21.95
   2  -1 -58   71.58   22.34
  -1  -1 -58   52.49   16.50
  -1   2 -59    8.03    8.13
   2  -1 -59    0.86    4.70
  -1   2 -60   16.36    8.99
   2  -1 -60   24.78   16.45
  -1  -1 -60   11.18    4.98
  -1  -1 -61   -0.10    4.63
  -1   2 -61    6.48    9.97
   2  -1 -61   -4.85    8.24
  -1   2 -62   19.23   13.32
  -1  -1 -62   10.83    2.08
   2  -1 -62   18.27   12.61
   2  -1 -63   12.30    9.28
  -1  -1 -63    9.18    9.98
  -1   2 -64   -1.97    9.37
  -1  -1 -65   18.83   12.34
  -1   2 -65   12.04    7.80
   2  -1 -65   14.77   10.85
  -1  -1 -66   -1.69    1.31
  -1   2 -66    0.77    2.18
   2  -1 -67   38.31   16.90
  -1   2 -67   50.51   18.34
   2  -1 -68   35.03   14.84
  -1   2 -68   22.54    9.57
  -1   2 -69   38.78   17.23
   2  -1 -69   40.78   17.07
  -1   2 -71   -0.88    4.61
   2  -1  75    2.63    5.72
   2  -1  76   -5.41    8.43
  -1   2  76   -5.73    5.35
   2  -1  77   14.68    8.78
  -1   2  78    0.23    8.27
   0  -2   0   25.27    3.78
   2  -2   0   52.88    5.61
   0  -2   0   29.95    4.01
   2   0   0   20.58    3.49
   0  -2   0   28.32    3.79
   0   2   0   23.88    4.13
  -2   2   0   54.12    5.18
   2  -2   0   55.22    5.34
  -2   2   0   54.78    5.28
   0   2   0   29.84    4.07
  -2   2   0   52.30    5.26
   2  -2   0   55.72    5.17
  -2   2   0   55.05    5.24
   2  -2   0   55.44    5.41
   0   2   0   26.45    3.72
   0   2   0   37.27    3.49
   0  -2   0   31.22    3.08
  -2   2   0   54.61    5.14
   2  -2   0   52.42    4.79
   0   2   0   31.39    3.84
   0  -2   0   27.30    3.73
   0   2   0   28.66    3.69
   2  -2   0   53.68    5.17
  -2   2  -1    8.24    2.30
   0   2   1   24.61    3.65
   2  -2  -1    8.47    2.17
  -2   2   1    7.56    2.17
   0  -2  -1   25.41    3.28
   2  -2  -1    9.16    2.13
   2  -2   1    7.98    2.38
   0  -2   1   23.50    3.62
   2  -2   1    8.88    2.29
   0  -2   1   22.78    3.54
   2   0   1   25.40    3.50
   0  -2   1   23.26    3.48
  -2   0   1   26.87    3.64
   2  -2  -1   10.27    2.47
  -2   0  -1   24.84    3.55
   2  -2  -1    6.75    2.07
  -2   2  -1    7.65    2.28
   0   2   1   22.88    3.55
   0  -2  -1   24.78    4.08
   0   2   1   25.54    3.57
   0  -2  -1   23.19    3.33
   2   0  -1   24.53    4.02
   2  -2  -1    8.67    2.57
   2  -2   1    8.34    2.43
   0   2  -1   26.19    3.61
   2  -2   1   10.50    2.51
  -2   2   1   12.14    2.85
  -2   2   1    8.63    2.23
   2  -2  -1    8.63    2.12
  -2   2  -1    8.22    2.37
   0   2  -1   25.84    3.75
   0   2   1   30.53    3.56
   2  -2   1    9.35    2.23
   2  -2   1    6.26    2.06
  -2   2  -1   10.36    2.28
   0   2   1   26.13    3.53
   0   2  -1   25.70    2.52
   0   2   1   25.48    3.74
  -2   2   1    8.26    2.18
  -2   2  -1    6.42    2.06
   0  -2   1   25.59    3.97
   0  -2  -1   23.68    3.47
  -2   0  -1   28.10    3.76
   0  -2  -1   21.79    3.38
   0   2  -1   24.40    3.57
   0  -2   1   21.70    3.39
  -2   2   1    8.99    2.23
   0  -2  -1   22.79    3.51
   0   2  -1   21.97    3.73
   0  -2   2    0.02    0.93
   2  -2   2    0.64    0.81
   2  -2  -2    1.67    0.94
   2  -2  -2    1.41    0.75
  -2   2   2    2.26    1.29
   0   2  -2   -0.30    0.87
  -2   0  -2    0.80    0.68
   0  -2  -2   -0.10    0.53
  -2   2  -2    2.03    1.03
   0   2  -2    0.96    0.99
  -2   2  -2    1.59    1.03
   0   2  -2    0.22    0.89
   0   2  -2    1.08    0.86
   0  -2   2   -0.03    0.43
  -2   2  -2    2.28    1.31
   0  -2  -2    0.59    0.64
   0  -2   2    1.48    1.43
  -2   0  -2    1.21    0.94
  -2   2  -2    1.06    0.80
   2  -2   2    2.02    0.87
   2   0  -2   -0.50    0.87
  -2   2   2    2.61    1.41
   0  -2  -2    1.36    1.01
  -2   2   2    2.72    1.30
   2   0   2   -0.33    0.56
   2  -2   2    2.67    1.17
  -2   2  -2    0.83    0.50
   0  -2   2    0.54    0.65
   0   2   2    0.38    0.32
   2   0  -2    2.04    1.00
   0   2   2    0.55    0.31
   0  -2   2    1.62    1.03
  -2   0   2    0.55    0.74
   0   2  -2    0.72    0.77
   2  -2   2    1.48    1.03
   0  -2  -2    0.60    0.86
  -2   2  -2    1.40    1.14
   2   0  -2    0.11    0.92
   2  -2  -2    1.36    1.03
  -2   2   2    3.04    1.43
   0   2   2   -0.38    0.59
   2  -2  -2    2.10    1.13
   2  -2   2    1.10    0.89
   0   2   2    0.21    0.53
   2  -2  -2    2.18    1.31
   0  -2  -2    0.21    0.35
   2   0   2    1.24    1.01
   2  -2  -2    1.52    1.24
   2  -2   2    1.92    0.78
   0   2  -2    1.48    1.08
   0   2   2    1.58    1.06
   0  -2  -2    3.66    1.43
   0   2   2    1.98    1.46
   0   2   2    1.60    1.23
  -2   2  -3    0.72    0.68
   2  -2   3    0.47    0.79
   0   2  -3    0.80    1.02
   0   2   3    2.54    1.35
  -2   2  -3    1.89    1.25
   0  -2   3    1.69    0.93
  -2   0   3    1.65    1.05
  -2   2  -3    0.62    0.30
   0  -2   3    1.18    0.89
   2  -2   3    0.89    0.66
   2   0   3    1.62    1.31
   0   2   3    1.24    1.16
   2  -2   3   -0.13    0.32
  -2   2   3    0.18    0.54
   2  -2  -3    1.06    0.45
   2   0   3    1.51    0.95
   0   2  -3    1.25    0.97
   2  -2  -3    1.80    1.19
   2   0  -3    2.23    1.08
   2   0  -3    1.26    0.94
   2   0  -3    1.04    0.71
   0  -2  -3    3.43    1.75
  -2   2   3    1.21    1.39
   0  -2   3    0.93    1.17
   2  -2   3    1.74    1.09
   2   0  -3    0.98    0.97
   2   0   3    1.38    0.76
  -2   2  -3    0.90    0.89
   2  -2  -3    0.50    0.68
   0  -2   3    1.85    1.16
   0  -2  -3    1.09    0.88
  -2   0  -3    3.77    1.51
   0   2  -3    2.05    1.16
   0   2  -3    2.09    1.39
  -2   2   3    1.29    1.21
   0   2   3    2.87    1.48
   0   2   3    0.55    0.59
   0   2  -3    0.94    0.62
   0  -2  -3    1.84    0.99
   0   2   3    3.01    1.23
   2  -2   3    0.45    0.66
  -2   2   3    0.52    0.56
  -2   2   3    1.05    0.76
   0  -2  -3    1.48    1.02
  -2   0   3    0.37    0.43
   2  -2   3    1.09    0.64
  -2   0  -3    1.20    1.32
   0   2  -3    0.98    1.05
  -2   2  -3    0.46    0.65
   2  -2  -3    1.10    1.07
   2  -2  -3    0.44    0.57
   0  -2  -3    1.73    1.18
   0   2   3    2.27    1.36
   0   2   3    0.98    0.70
   2   0   3    5.25    2.61
   0  -2   3    1.83    1.22
  -2   0  -3    1.61    0.99
   0  -2  -3    0.28    0.50
  -2   0  -3    3.98    1.62
  -2   2  -3    0.37    0.76
   2  -2  -3    0.08    0.45
   0  -2  -4    0.24    0.99
   0  -2  -4   -0.43    0.91
   2  -2   4   -0.61    0.60
   0   2   4    0.31    0.56
   0  -2  -4    0.07    0.41
   0   2  -4    0.39    0.68
   2  -2   4    0.22    0.76
   0   2  -4   -1.21    0.98
   2  -2  -4    0.59    1.25
   0   2   4   -0.29    0.52
  -2   0  -4    0.21    0.48
   2   0  -4    0.48    0.36
   2  -2  -4   -0.10    0.50
   2  -2  -4   -0.72    0.44
   2  -2  -4    0.34    0.59
   2   0   4    0.22    0.60
  -2   2   4   -0.08    0.41
  -2   2   4   -0.05    0.28
   2   0   4    0.40    0.34
   0   2   4    4.27    2.50
   0  -2  -4    0.79    0.98
   2  -2   4    0.35    0.95
   2   0   4    0.51    0.44
  -2   2  -4   -0.11    0.57
   0   2   4    0.31    0.19
   2  -2   4   -0.17    0.57
  -2   0  -4    0.68    0.63
   0  -2   4    0.09    0.45
  -2   0   4    0.58    0.37
   2  -2  -4    0.14    0.44
   0   2  -4   -0.12    0.38
   2  -2   4   -0.04    0.26
  -2   2  -4   -0.75    0.84
  -2   0  -4    1.26    1.56
   0   2   4   -0.06    0.37
   0  -2   4    1.62    1.13
   2   0   4   -0.69    0.65
  -2   2  -4   -0.91    0.81
   0   2   4   -0.19    0.46
   0  -2   4    0.58    0.47
   0   2  -4    0.38    0.19
  -2   2   4    0.72    0.81
  -2   0   4    0.66    0.83
   2   0  -4    0.57    1.03
   0   2  -4   -0.71    0.77
   0  -2  -4    0.52    0.69
   2   0  -4   -0.27    0.51
  -2   0  -4    1.06    0.97
   2  -2  -4   -1.09    1.11
   2   0   4   -0.43    0.39
   2   0   4   -0.56    0.93
  -2   2   4   -0.47    0.92
   2   0   4    0.74    0.57
  -2   0  -4   -0.05    0.79
   0  -2  -4    0.04    0.52
   0   2  -4   -0.16    0.90
   2   0  -4    0.18    0.64
  -2   0   4   -1.26    0.80
  -2   2  -4   -0.23    0.37
  -2   2  -4    0.55    0.77
   2  -2   4   -0.14    0.51
   0  -2   4   -0.76    1.06
  -2   2   4    1.28    1.15
  -2   0   4   -0.84    1.46
  -2   0   4    0.24    0.76
  -2   0   4    0.97    0.47
   0  -2   4    0.74    0.62
   0   2   4    0.90    1.01
   2  -2  -4    0.34    0.60
   2  -2   4   -0.05    0.88
  -2   0  -4    0.85    0.79
   2   0  -5   -1.03    1.08
   2  -2  -5    1.00    1.14
  -2   2   5    0.96    0.74
  -2   2  -5    0.83    1.19
   0   2  -5    0.98    0.64
   0   2   5    0.02    0.83
   2   0   5    0.17    0.65
   2  -2   5    1.46    1.17
   2   0  -5    0.98    0.55
   2  -2  -5    1.56    1.31
   0   2   5    0.15    0.60
  -2   2  -5   -0.31    0.85
   2  -2   5   -0.11    0.77
   0   2   5    0.56    0.31
  -2   0   5    0.22    0.34
   2  -2  -5    0.23    1.10
   0  -2   5   -0.66    0.38
   0  -2   5    0.47    0.65
  -2   2  -5    0.47    0.84
  -2   2   5    1.21    1.17
   0   2  -5    0.34    0.73
  -2   2   5   -0.89    1.33
   0   2  -5    1.13    1.25
   0  -2  -5    0.41    0.79
  -2   0  -5    0.87    0.50
   0  -2  -5   -0.24    0.43
  -2   2  -5   -0.12    0.35
   2  -2   5    0.49    0.84
   2  -2  -5    0.05    0.12
   0   2   5    0.53    0.81
   2  -2   5   -0.52    0.92
  -2   0  -5   -0.72    0.57
   2  -2   5    1.57    1.48
   0   2   5   -0.04    0.60
   0   2   5   -0.29    0.38
   2   0  -5   -0.03    0.46
  -2   0   5    0.77    0.67
   0  -2  -5    1.03    0.90
   2   0   5   -0.65    1.09
   0  -2   5    1.11    0.86
   2   0  -5   -0.87    1.15
  -2   2   5    0.60    0.71
   2  -2   5    1.65    1.41
  -2   0   5    0.68    1.22
   2   0   5    0.66    0.80
   2   0  -5   -0.07    0.16
   0  -2  -5   -0.26    0.28
   2   0   5    1.87    1.77
   2   0   5    0.45    0.43
   2  -2  -5    0.83    1.25
   2  -2  -5   -0.35    0.17
   0  -2   5    0.68    0.51
  -2   2   5    0.46    0.82
   0   2  -5    0.25    0.73
  -2   0  -5    0.96    1.43
   0   2  -5    0.45    0.41
  -2   0   5    0.86    0.61
   0   2  -5    1.06    0.89
  -2   2   5    0.40    0.48
  -2   0   5    0.41    0.33
  -2   2  -5    0.92    1.11
   0  -2  -5    0.23    0.63
  -2   2  -5   -0.24    0.30
   2   0   5   -0.55    0.42
   0   2  -5    1.32    1.46
   2  -2  -5    0.66    1.04
   2   0  -5    1.81    1.45
   2   0   5   -0.55    0.15
  -2   0  -5    1.01    1.61
   0  -2   5    0.54    0.94
  -2   0  -5    0.11    0.67
  -2   0   5    0.10    0.44
  -2   0   5   -1.43    1.55
   0  -2  -5   -0.33    1.43
   0   2  -6   -0.49    1.01
   0   2   6   -0.01    0.78
  -2   2  -6    2.61    1.94
   0   2   6    0.24    0.52
   2  -2  -6    2.02    1.63
   2  -2   6    5.40    2.71
  -2   0   6    2.04    1.91
   2  -2   6    1.67    0.83
   0  -2   6    0.66    0.49
   0  -2   6    1.26    1.07
  -2   2   6    1.58    0.96
  -2   0   6    0.25    0.69
  -2   2  -6    2.36    0.94
   0  -2   6    0.02    0.69
  -2   2   6    0.77    0.51
   0  -2  -6    1.57    1.31
   0   2  -6    2.19    1.46
   2   0  -6    2.60    1.48
   2  -2  -6    1.44    1.35
  -2   2   6    0.20    0.38
   0  -2  -6    0.57    0.74
  -2   0  -6    1.78    1.09
   2  -2   6    0.11    0.70
   2   0   6    0.66    0.86
   0  -2  -6    1.47    1.36
   2   0   6   -0.45    1.03
  -2   0  -6    0.75    1.69
  -2   2  -6    1.50    1.20
   2  -2  -6    2.20    1.35
  -2   0   6    2.97    2.60
   2   0   6    0.30    0.25
  -2   0  -6    1.69    1.38
  -2   0   6    1.11    1.39
   2  -2  -6    1.96    1.35
   2   0   6    0.94    0.13
   0  -2   6    1.84    1.50
  -2   2   6    1.35    1.08
   0  -2   6    0.74    1.26
   2   0  -6    1.24    1.63
  -2   0   6    0.16    0.18
  -2   2   6    1.13    0.92
   2  -2  -6    0.14    0.43
   0   2   6   -0.31    1.18
   0  -2  -6    0.77    0.54
   2   0  -6   -0.42    0.40
   2  -2   6    0.67    0.74
   0   2   6    2.59    1.29
  -2   2   6    0.74    0.41
   0   2  -6    0.74    0.43
   0   2  -6    1.33    1.03
   0   2   6   -0.52    0.48
  -2   0  -6    1.25    1.31
  -2   2  -6    2.53    1.76
  -2   0  -6    2.60    2.31
   0  -2  -6    1.04    1.20
   0  -2   6    0.16    0.50
   0  -2   6    0.98    0.99
  -2   2  -6    1.48    1.01
  -2   2  -6    1.88    1.37
   0   2  -6    2.41    1.84
  -2   0   6   -0.14    1.09
   2   0   6    0.39    0.85
   0   2  -6    2.60    1.65
   2  -2   6    0.79    1.13
   0   2   6    0.56    0.49
   0  -2  -6    1.79    1.26
  -2   2   6    1.59    1.52
   2   0  -6    3.36    2.46
   0   2  -6    0.72    0.76
   2  -2  -6    0.84    0.76
   2   0  -6    1.68    1.05
   2   0  -6    0.03    0.30
   2   0  -6    0.39    0.41
  -2   0   6    1.93    1.44
   2  -2  -6    0.54    0.49
   2  -2  -7    0.41    1.18
   0   2   7    1.34    1.11
   2   0   7    0.57    1.18
   0   2  -7    0.28    0.70
  -2   2   7    0.25    0.31
   2  -2   7    0.24    1.04
  -2   2   7    0.55    1.01
  -2   0   7   -0.21    1.02
  -2   0  -7    2.19    2.34
   2  -2  -7    2.66    1.72
  -2   2   7   -0.11    0.57
   2   0  -7    2.20    2.43
   2   0  -7    1.70    1.22
   2   0  -7    0.07    0.15
   2   0   7   -0.28    2.37
   0   2   7    1.12    0.65
   0   2   7    0.50    0.14
   0   2   7    0.47    1.20
  -2   0   7    1.16    0.99
  -2   0   7    4.39    2.57
   2   0  -7    2.26    0.84
  -2   0   7    0.47    1.24
   0   2   7    1.64    1.38
   0  -2  -7    1.09    1.25
   0  -2   7    0.66    1.21
   0  -2  -7    1.34    1.91
   2   0   7    1.88    0.89
   2  -2  -7    0.43    0.55
   2  -2   7    1.31    1.60
   2   0   7    2.17    2.01
   0   2  -7    1.38    1.35
   2  -2  -7    1.55    1.61
  -2   0  -7    1.90    1.66
   2   0   7    1.87    1.91
   0  -2   7    1.84    1.45
  -2   2   7   -0.72    0.98
   0  -2   7    1.03    0.99
   2   0   7    3.76    2.21
  -2   2   7    0.29    1.29
  -2   2  -7    0.36    0.93
   2  -2   7   -0.71    1.37
  -2   2  -7    0.08    1.04
  -2   2  -7    0.61    0.59
   2  -2  -7    0.31    1.27
  -2   0   7    1.99    1.73
   0  -2   7    0.70    0.90
   0  -2  -7    0.94    0.90
   2  -2  -7    2.13    1.18
   2   0  -7    1.10    0.94
  -2   2  -7    1.74    1.62
   0   2   7    0.07    1.30
   2  -2   7    2.47    1.87
   2  -2   7    0.51    0.88
  -2   0  -7    0.48    1.10
   0   2   7    0.54    1.20
  -2   2   7    0.97    0.86
   2   0   7    0.82    1.06
   2  -2   7   -0.80    0.93
   0   2  -7    0.54    0.85
   2   0  -7    1.93    1.87
   0   2   7    2.45    1.79
   0   2  -7    0.86    0.94
  -2   0  -7    1.31    2.16
   0  -2  -7    0.65    0.82
  -2   0  -7    0.40    0.09
  -2   0   7    2.25    1.15
  -2   2   7    1.92    1.52
   0  -2  -7    1.09    1.44
   0  -2   7    0.58    1.36
   0  -2   7    0.59    1.74
   2   0  -7    4.57    2.65
  -2   0  -7    1.52    0.76
  -2   0   7    1.87    1.42
   2  -2  -7    3.31    2.08
  -2   2  -7   -0.53    0.46
   0  -2  -7    1.43    0.80
   0   2  -7    0.22    1.22
   2  -2   7   -0.13    0.45
  -2   0  -7    2.13    1.38
  -2   2  -7    1.33    1.75
   2  -2  -7   -0.44    0.98
   0  -2  -7    1.18    0.53
   0  -2   7   -0.21    0.70
   0   2  -7    2.44    1.67
   2  -2   8    2.24    1.49
   0   2  -8    0.68    1.38
   0   2  -8    1.26    0.97
   0   2   8    3.37    1.62
  -2   2   8    5.13    2.65
   2   0  -8    0.92    0.59
  -2   0  -8    2.42    2.86
  -2   0   8    3.92    2.59
   0  -2  -8    2.99    2.25
  -2   0   8    1.89    0.83
   0  -2   8    1.64    1.26
   2  -2  -8    2.07    1.18
   2  -2   8    1.33    2.38
   2   0   8    2.32    2.24
  -2   2  -8    2.23    1.67
  -2   0   8    2.79    2.90
   2   0   8    1.46    1.55
   2   0   8    1.17    0.69
  -2   2   8    1.63    1.24
  -2   0   8    0.64    0.94
  -2   0   8    1.27    0.68
   0  -2   8    1.05    0.95
   2  -2   8    2.30    1.65
  -2   2  -8    1.89    2.01
   0  -2   8    1.21    0.71
   0  -2  -8    3.38    2.03
  -2   2   8    3.55    2.15
   2  -2   8    2.55    1.69
  -2   2  -8    3.81    2.18
   2   0   8    4.19    3.76
   2  -2   8    2.16    1.57
  -2   2   8    2.55    2.13
   2  -2   8    3.06    1.85
   2  -2  -8    3.45    2.80
  -2   0   8    4.34    2.45
  -2   0  -8    2.50    2.49
   0   2   8    1.78    1.83
  -2   0  -8   -0.21    1.13
   2   0  -8    3.15    1.51
   2  -2   8    1.72    1.41
   0   2   8    2.80    1.76
   2   0   8    2.02    1.93
   0   2  -8    1.71    2.10
   0   2  -8    0.38    0.82
   0   2   8    2.74    1.92
   0  -2  -8    2.27    1.68
   2  -2  -8    2.98    1.61
  -2   0  -8    1.55    0.90
   2   0   8    0.05    0.79
   2   0  -8    2.36    1.53
   2  -2  -8    4.38    1.94
   0  -2   8    1.46    1.94
   2   0  -8    2.14    1.28
   2   0  -8    3.64    3.11
   0  -2   8    2.45    1.35
  -2   2   8    3.15    2.22
  -2   0   8   -0.60    1.04
  -2   0  -8    0.69    0.79
   0  -2  -8    1.55    1.78
   2  -2  -8    4.51    2.20
  -2   2  -8    2.59    2.16
  -2   0  -8    2.97    2.41
  -2   2   8    1.78    1.49
   2   0   8    2.97    2.27
   0  -2  -8    2.45    1.40
   0  -2   8    1.59    1.28
  -2   0  -8    2.26    1.62
   0   2   8    1.27    1.47
   2  -2  -8    2.56    1.58
   0  -2  -8    1.33    0.98
   0   2  -8    1.16    0.83
  -2   2  -8    1.80    1.95
   2  -2  -8    3.39    1.83
   2  -2  -8    1.61    0.59
   0   2   8    2.49    1.55
   2   0  -8    1.71    1.35
   0  -2   8    1.98    1.60
   0   2   8    1.22    0.33
  -2   2  -8    4.20    2.20
   0   2  -8    1.33    1.45
  -2   2   8    4.13    2.39
   0   2  -8    0.34    1.08
   2   0  -8    2.08    1.53
   0  -2  -8    1.72    1.61
   2   0  -9    5.82    3.70
  -2   0  -9    2.68    2.17
   0   2   9    2.36    2.59
   0  -2  -9    1.06    1.04
   2  -2   9    4.17    2.59
  -2   2  -9    0.18    0.16
   0   2  -9    1.58    1.19
   0  -2  -9    4.36    2.94
  -2   0  -9    5.26    3.42
   0   2   9    0.89    1.13
   0  -2   9    4.00    2.45
  -2   2  -9    1.53    1.58
  -2   0  -9    2.83    2.39
  -2   0  -9    3.44    1.41
   0   2  -9    3.96    2.05
  -2   0   9    8.81    3.68
   0  -2  -9    3.53    2.69
  -2   0  -9    5.63    2.74
   2   0  -9    9.61    4.93
   2   0  -9    3.95    2.22
   0  -2   9    1.95    1.07
   0  -2  -9    3.49    1.78
   2  -2   9    1.19    1.99
   0  -2  -9    4.56    3.08
   2   0  -9    5.78    3.17
   0  -2   9   -0.16    1.65
   2   0   9    0.75    0.80
  -2   0   9   12.15    4.61
   2  -2  -9    0.47    0.74
   0   2  -9    2.62    2.04
   0   2   9    1.42    1.56
   2  -2  -9   -0.02    1.54
   0  -2  -9    1.82    1.16
   0   2  -9    1.67    2.09
   2  -2  -9    3.41    2.00
   2  -2   9    2.09    1.85
  -2   2   9   -0.04    0.50
   2   0   9    3.15    2.65
   0   2   9    3.40    2.80
   2   0   9    8.95    3.09
  -2   2  -9    2.36    1.42
  -2   0   9    3.77    2.59
   0   2  -9    2.60    2.32
   2  -2   9    1.34    2.40
   0  -2   9    2.77    1.97
   2  -2   9    2.94    2.32
  -2   0  -9    3.20    1.22
   2   0   9    4.44    2.48
   2  -2  -9    1.98    2.50
   0  -2   9    1.16    0.37
   2   0  -9    7.29    4.53
   2  -2  -9    4.02    2.16
   2  -2  -9    0.68    1.57
  -2   2   9    2.80    2.06
  -2   2  -9    1.75    2.13
   2   0  -9    5.37    3.05
   2   0   9    5.46    3.61
  -2   2  -9    2.63    2.85
  -2   0   9    5.74    3.11
  -2   2   9    2.08    1.73
   2   0  -9    2.75    2.15
  -2   0   9    8.17    3.47
   0  -2  -9    1.93    1.60
   0   2  -9    2.52    1.73
  -2   2   9    2.18    1.58
  -2   0   9    3.30    1.67
   0  -2   9    3.55    1.65
   2  -2   9    1.40    1.90
  -2   0   9    4.23    2.64
   0   2   9    4.02    3.24
  -2   2   9    1.75    0.65
   2   0  -9    4.37    2.29
   2   0   9    2.86    1.11
   0   2   9    3.79    2.46
  -2   2  -9    1.75    2.20
  -2   2   9    1.83    1.97
   2  -2  -9    0.94    1.17
   0   2  -9    4.93    1.94
  -2   0  -9    2.19    0.19
   2   0   9    1.27    1.73
   2  -2  -9    1.32    1.31
   0  -2   9    3.39    2.83
   0   2   9    3.00    2.76
  -2   2   9    5.03    2.81
   2  -2   9    4.55    1.98
   2  -2 -10   10.71    4.34
  -2   0  10   14.76    6.40
   0   2  10    7.10    3.46
  -2   0 -10    8.39    3.87
   0   2 -10   14.42    3.69
   2  -2 -10   10.72    3.98
   2  -2  10   11.05    4.45
   0  -2  10    7.61    4.04
  -2   2 -10    8.64    3.28
  -2   2 -10   10.69    4.75
  -2   2  10   12.67    4.77
  -2   0  10    9.35    3.94
   0   2 -10    4.85    2.95
  -2   0 -10    7.33    3.35
   0   2 -10   13.14    4.35
  -2   0 -10    9.51    4.55
   2   0 -10    8.89    3.37
   0   2  10   10.99    4.51
  -2   2  10    9.61    4.20
  -2   2  10    9.44    3.64
   2  -2 -10   14.36    4.90
  -2   2 -10   22.89    6.30
   2   0 -10   12.58    5.52
   2   0  10   11.04    4.43
   2  -2 -10    8.36    3.39
   0   2 -10    7.94    3.55
   2   0  10   15.08    4.45
   0   2  10   10.68    4.99
   2   0 -10    6.91    2.85
   0  -2  10   10.17    3.95
  -2   0 -10   14.11    4.89
   0  -2 -10    8.69    5.02
   0  -2  10    6.88    3.52
  -2   2 -10   16.74    5.24
   0   2 -10    6.55    3.51
  -2   0 -10   13.75    5.37
   0   2  10    9.62    3.53
   2  -2 -10   12.24    4.15
  -2   0  10   13.16    4.61
   0   2  10   10.10    3.87
   0  -2 -10   11.76    3.75
   2  -2  10   14.22    5.00
   0  -2 -10    7.91    2.73
  -2   0 -10    8.68    2.44
   0  -2 -10    7.17    3.18
   2   0  10   10.89    4.69
  -2   2  10   16.95    5.18
   2   0 -10   14.23    5.69
   2  -2  10    9.01    3.78
   0   2 -10    8.25    3.24
  -2   2  10   15.39    6.06
   0  -2 -10    6.88    3.16
   0   2 -10    8.71    3.77
   2   0 -10   13.89    3.90
   2  -2  10    9.94    3.97
   2   0 -10    9.79    3.90
   2  -2  10   10.31    4.24
   2  -2 -10   11.97    4.63
   2  -2 -10   10.04    3.83
   0   2  10   17.86    5.54
  -2   2 -10   14.84    5.12
   2   0 -10    9.89    4.71
   0  -2  10   14.22    3.55
   0  -2  10    9.50    3.73
  -2   0  10   19.55    6.09
   0  -2  10    7.77    3.89
   0   2  10   11.19    4.26
  -2   0  10    7.35    3.16
  -2   2 -10   10.94    4.09
  -2   0 -10   17.30    6.12
   2   0  10   14.00    4.64
   2  -2  10   19.00    5.27
  -2   0  10   20.57    6.18
   2  -2 -10   21.46    5.31
   2  -2  10   12.92    4.64
   2   0  10   15.57    6.26
   2   0 -10    6.10    3.18
  -2   2  10   10.07    3.76
  -2   0  10    9.40    3.25
   2   0  10   20.01    7.06
   0  -2 -10    7.96    3.25
  -2   2  10    9.84    3.81
   0  -2 -10   12.30    5.00
  -2   0  10    5.84    3.13
   2   0  10    6.37    1.89
   0  -2 -10   15.68    6.34
  -2   0  11    2.90    2.50
  -2   0  11    1.75    1.11
   0   2 -11   -0.55    2.72
   2   0  11    5.59    4.51
   0  -2 -11    0.85    1.01
   0  -2 -11    0.77    0.99
   2   0  11    6.76    3.33
   0   2  11    3.09    3.15
  -2   0  11    2.04    1.75
   2  -2 -11    2.90    2.61
  -2   0  11    3.23    1.39
  -2   2  11    4.59    3.22
  -2   0 -11    5.12    2.26
   0   2 -11    0.16    1.85
   0  -2  11    1.92    1.99
   0  -2 -11    3.41    2.65
   0   2  11   -0.70    1.04
  -2   2 -11    0.53    0.83
   2  -2  11    1.66    1.93
   0   2  11    2.63    1.89
  -2   2  11    0.31    1.70
  -2   2  11    3.73    2.02
  -2   0 -11    1.34    2.54
  -2   0 -11    1.41    2.19
   0  -2  11    3.05    2.28
  -2   2 -11    0.70    1.58
  -2   2 -11   -0.38    1.06
  -2   2 -11   -1.08    1.82
   2   0  11    4.39    3.21
   2  -2 -11   -0.22    0.90
   2  -2  11   -1.67    1.49
   2  -2 -11    3.26    1.84
   0   2  11   -0.29    0.13
   0   2 -11    2.72    2.67
   2  -2  11    1.37    1.77
   0  -2 -11    1.79    2.16
   0  -2  11    1.39    0.80
  -2   0 -11    1.95    1.58
  -2   2  11    3.25    3.29
   2   0 -11    1.56    2.01
   0  -2  11    2.57    2.02
  -2   0  11    1.91    2.27
  -2   2  11    0.06    0.63
   2   0 -11    2.45    1.80
   2   0  11    5.88    4.49
  -2   0  11    0.70    2.77
   2   0 -11    1.25    1.64
   2  -2 -11   -0.66    1.60
   0   2 -11    1.71    2.28
   2  -2  11    2.68    2.28
   0  -2  11    0.23    0.83
   2   0 -11    2.03    1.76
   2  -2 -11    1.32    0.53
   2  -2 -11    0.54    1.88
   2   0  11    4.53    3.17
   0  -2 -11   -0.22    1.34
  -2   0  11    1.94    2.14
   2   0 -11    3.12    1.87
   2   0  11    1.60    1.14
   2   0 -11    1.40    1.71
   0   2 -11    2.50    1.59
   2  -2  11    0.85    1.15
  -2   0  11    1.02    2.00
   2   0 -11    3.67    3.34
   2   0 -11    1.22    1.45
   0  -2  11    3.20    1.95
   0   2  11    3.36    2.82
  -2   2 -11    1.42    1.87
   0  -2 -11    2.67    2.44
   0   2 -11    3.24    1.98
   0   2  11    0.97    0.84
   0  -2 -11    2.43    2.03
   2  -2 -11    2.11    1.58
   2  -2  11    0.89    1.96
   0  -2 -11    1.61    1.51
  -2   2 -11   -0.69    2.51
  -2   0 -11    4.63    2.98
   0   2  11    3.18    2.42
  -2   2  11    0.93    2.07
  -2   0 -11    6.56    3.21
  -2   0 -11    2.21    2.41
   0   2 -11    2.52    2.48
   2   0  11    3.37    2.62
   2  -2  11   -0.76    2.15
  -2   2  11    2.03    1.75
   2  -2  12    5.65    3.47
   2   0  12    4.64    3.76
  -2   2  12    2.40    2.54
   0   2  12    5.92    3.95
  -2   2 -12   10.19    4.58
   0   2 -12    4.07    2.94
   0   2 -12    2.70    1.36
   2   0 -12    1.64    2.12
   2  -2 -12    5.31    3.09
  -2   0 -12    5.10    4.56
   2  -2  12    5.48    2.91
  -2   0 -12    1.76    1.75
  -2   2  12    3.93    1.71
   2   0  12    4.05    2.00
   0   2  12    2.67    2.75
   2  -2  12    6.03    3.19
   2  -2 -12    5.45    3.42
   2  -2  12    6.90    4.05
   2  -2 -12    4.60    2.71
   2  -2 -12    5.05    3.53
   0   2 -12    1.69    1.31
   2   0 -12    1.41    1.33
   0   2  12    5.34    3.49
   0  -2  12    2.77    2.89
   2  -2  12    6.84    3.78
  -2   0  12    5.74    2.77
  -2   2 -12    7.09    3.90
   0  -2  12    2.40    2.47
   2   0 -12    2.30    2.38
   0  -2 -12    4.36    2.69
   0   2  12    1.53    1.87
  -2   0 -12    3.56    1.83
   2   0 -12    4.21    3.04
   2  -2  12   10.63    4.60
  -2   0  12    6.07    2.85
  -2   2  12    8.94    4.21
   2  -2  12    9.43    4.13
   0   2 -12    0.33    0.72
   0  -2  12    3.91    1.70
   2  -2 -12    6.93    3.58
  -2   2 -12    5.32    3.76
   0   2  12    6.02    3.63
  -2   2 -12    3.89    2.12
  -2   0  12    3.54    2.42
   2   0  12    1.40    1.06
  -2   2  12    4.74    3.02
   2   0 -12    2.00    1.58
   2  -2 -12    5.42    3.57
   0  -2 -12    6.27    4.44
   0  -2  12    2.61    2.60
   0   2 -12    2.95    3.35
   2   0  12    1.44    2.53
  -2   2 -12    4.99    2.78
   0   2 -12    3.08    2.96
   0  -2  12    3.87    3.67
   0   2  12    2.85    1.97
   0  -2 -12    7.39    4.49
   0  -2 -12    4.89    3.77
   2  -2 -12    8.83    3.72
   0  -2  12    3.62    2.61
  -2   0  12    0.58    1.24
  -2   0  12    6.67    4.34
   0  -2 -12    6.12    3.48
   0  -2 -12    2.95    2.71
  -2   0 -12    1.29    0.65
  -2   0  12    2.41    1.45
   2   0  12    6.10    4.04
  -2   2 -12    4.42    3.55
  -2   2  12    4.56    3.23
   0   2  12    4.63    3.57
   0  -2  12    3.71    2.84
   0  -2 -12    7.30    3.80
  -2   0  12    5.01    3.45
  -2   0 -12    3.14    3.22
   2  -2 -12    4.64    3.78
   0  -2 -12    3.23    2.13
  -2   2  12    5.85    3.69
   2   0 -12    7.71    4.51
  -2   0 -12    4.23    2.05
   0   2 -12    8.75    3.69
   2   0  12    5.02    2.99
   2   0  12    1.78    2.43
  -2   2  12    8.40    4.10
   2   0 -12    2.17    2.14
  -2   0  12    5.20    3.47
   0  -2 -13    2.71    3.02
   0   2 -13    2.90    3.51
   0  -2 -13    7.95    4.80
   0   2  13    6.56    4.05
   2   0  13    1.07    0.55
  -2   0  13   12.15    5.80
   0  -2 -13    4.33    4.35
  -2   0  13    4.21    2.70
   0  -2  13    0.76    1.38
   0  -2  13    2.38    2.16
   2  -2  13    1.91    2.70
   0  -2  13    1.06    2.04
  -2   0 -13    6.53    4.62
   2  -2 -13    3.01    2.78
   0  -2 -13    3.17    2.02
   2  -2 -13    2.72    2.38
   2  -2  13    3.44    3.38
   2   0 -13    5.43    3.88
   2  -2 -13    1.61    1.71
  -2   0 -13    4.16    3.21
  -2   0 -13    5.97    3.59
   2   0 -13    7.88    4.27
   0   2  13    2.56    3.57
   0  -2 -13    2.86    1.74
  -2   2  13    3.70    3.76
   2   0  13    8.94    4.89
  -2   2  13    3.97    2.39
   2  -2 -13    6.27    3.50
   0  -2 -13    1.56    2.61
   2   0 -13    5.33    4.42
   0   2  13    3.92    4.09
   0   2  13    1.83    2.47
   0  -2 -13    4.10    2.92
   2   0 -13   11.94    5.89
   0   2 -13    4.25    3.17
   0  -2  13    4.62    2.50
   2   0  13    8.76    3.99
  -2   0  13    6.03    2.78
   2   0  13    7.65    4.48
   0   2 -13    3.00    1.93
   2   0 -13    3.51    3.17
   0  -2  13    3.98    2.56
   2  -2  13    1.45    2.19
   0   2 -13    5.00    2.69
   2  -2  13    5.76    3.92
   0   2  13    1.94    1.70
  -2   2  13    3.23    3.02
   2  -2  13    0.44    1.00
   0  -2 -13    1.87    2.47
   2   0  13    1.59    1.73
   2  -2  13    3.90    2.15
  -2   0 -13    2.64    2.26
   0  -2  13    8.59    4.08
  -2   2 -13    2.66    2.71
   2   0  13    3.91    3.85
  -2   2  13    3.89    4.05
   2  -2  13    2.94    2.29
  -2   2 -13    2.46    2.76
  -2   0 -13    3.58    3.21
   2   0 -13   10.89    4.80
  -2   0  13    5.32    3.87
  -2   2  13    5.51    3.95
  -2   0  13    7.45    4.27
  -2   0  13    5.81    3.91
   2  -2 -13    4.61    3.85
  -2   0 -13    8.88   10.60
  -2   2 -13    5.48    3.50
   0   2 -13    0.67    1.60
  -2   0 -13    4.33    2.55
   2  -2 -13    2.79    2.71
  -2   2  13    6.64    4.04
  -2   2  13    4.80    3.10
   0   2  13    1.59    1.45
  -2   2 -13    1.62    2.24
  -2   0  13    6.04    4.71
   0   2 -13    3.22    3.20
  -2   0  13    5.40    3.50
   0  -2  13    3.21    2.63
   2   0 -13   10.33    5.84
   2  -2 -13    5.90    3.68
   2  -2 -13    2.34    2.22
  -2   2 -13    2.24    1.86
   2   0  13    7.45    4.09
   0   2 -13    2.47    2.06
   2   0  13    3.23    2.64
   0   2  13    1.49    1.52
  -2   2 -13    0.61    1.90
   2  -2 -14   78.32   13.18
   2   0 -14   46.88   11.54
  -2   0 -14   38.47    9.25
   2  -2  14   60.02   12.19
   2  -2 -14   64.91   12.44
   2   0  14   65.51   13.77
   2   0  14   62.52   12.48
   0  -2 -14   71.60   11.40
   0   2 -14   67.75    9.90
  -2   0  14   44.51   10.02
   0   2  14   57.94   12.87
  -2   0 -14   51.75   12.27
  -2   0 -14   80.66   16.65
  -2   2 -14  108.09   15.19
   2   0  14   50.04   11.35
   2  -2 -14   73.90   12.47
   0  -2 -14   47.84   11.13
   0  -2  14   44.88   11.42
  -2   2 -14   43.24    8.93
  -2   0  14   74.03   14.43
  -2   2  14   50.96    9.58
   0  -2 -14   28.62    7.44
   2  -2  14   71.28   10.53
   0  -2 -14   83.70   15.13
  -2   2  14   57.70   11.41
  -2   0  14   37.73    8.56
   2   0 -14   59.33   12.88
   2   0 -14   37.92    8.89
   0  -2  14   41.39    9.45
  -2   2 -14   54.67   10.87
  -2   2  14   80.81   14.11
   2  -2 -14   91.19   12.71
   0   2 -14   44.13   10.35
  -2   0  14   41.66    9.58
   0   2 -14   42.78   11.33
   0   2  14   46.18   12.84
   2   0  14   64.35   14.17
   2  -2  14   47.20   10.66
  -2   0  14   69.98   14.08
   2   0  14   75.19   14.29
   0  -2 -14   39.03    9.00
   0  -2  14   69.75   10.00
   2   0 -14   51.19   12.05
   0  -2  14   44.68   11.33
   2   0 -14   49.19   10.72
  -2   2 -14   57.47   12.47
  -2   2  14   77.97   13.72
   0  -2  14   37.89    8.29
   0  -2  14   40.90    9.34
  -2   0 -14   61.03   11.45
   0   2  14   61.28   14.14
   0   2 -14   53.79   10.32
   0   2  14   52.66   10.32
   2  -2  14  117.27   14.94
   2  -2 -14   61.22   13.34
  -2   2 -14   72.38   14.79
  -2   0 -14   49.97    8.19
  -2   0 -14   38.94    8.86
   2   0 -14   38.60   10.04
   2  -2  14   87.71   14.03
  -2   2  14   56.99   10.09
   0   2  14   55.90   10.95
   2   0  14   59.77   11.08
   2   0 -14   50.20   10.76
   0  -2  14   40.68    9.89
   2   0  14   60.99   12.62
   2  -2  14   57.97   11.68
   0  -2 -14   42.13   10.08
   2   0  14   46.12    7.35
  -2   0  14   74.85   14.18
  -2   2  14   52.57   10.77
  -2   0  14   62.89   11.69
  -2   2 -14   76.68   15.18
   2  -2 -14   59.62   11.39
  -2   0 -14   72.27   14.58
  -2   2  14   97.42   14.71
   0   2  14   76.56   12.72
   2  -2 -14   50.46   11.14
  -2   2  14   67.51   13.93
   0   2 -14   38.65   10.54
   0  -2 -14   66.87   14.63
   2  -2  14   63.58   13.70
   0  -2 -14  106.84   16.30
   0   2  14   53.23   11.40
   2  -2  14   61.20   12.38
   2  -2 -14   64.44   12.01
   0   2 -14   40.81   10.10
   0  -2 -15  199.67   20.85
  -2   0  15  228.78   22.94
   0   2 -15  152.38   19.71
  -2   2 -15  109.54   18.07
   0   2 -15  129.19   18.70
   2   0  15  223.52   22.77
   2   0 -15  243.53   23.56
   0  -2 -15  117.66   13.58
  -2   0  15  248.78   26.05
   2   0 -15  256.87   25.86
   2  -2 -15  136.65   17.81
  -2   2  15  125.75   20.03
   0  -2 -15  115.50   16.49
   2   0 -15  269.55   25.88
   2  -2 -15  107.48   16.99
  -2   2 -15  135.90   17.58
  -2   0  15  191.67   19.48
   2  -2  15   99.82   15.44
  -2   2  15  143.70   20.31
   0   2 -15  141.93   17.80
  -2   2 -15   88.26   14.03
   2  -2  15   99.90   12.67
   0   2 -15  205.90   17.64
   0   2  15  141.20   21.33
   2   0  15  232.10   26.55
   0  -2  15  122.70   16.06
   0   2  15  164.71   22.22
   2  -2 -15   87.08   17.05
   2   0 -15  200.59   21.18
   2  -2 -15  142.91   16.45
  -2   0  15  248.02   25.32
   2   0  15  232.66   25.03
   2  -2  15   87.51   16.04
   2  -2  15  117.11   16.79
   2   0  15  219.76   15.40
   2   0  15  244.28   23.44
   2  -2 -15  122.42   16.83
  -2   0 -15  233.22   23.62
  -2   2  15   85.39   15.25
  -2   0 -15  182.00   19.78
  -2   2 -15   82.95   13.26
   0   2  15  178.99   19.53
  -2   0  15  172.31   16.23
   0   2 -15  189.15   20.36
   2  -2 -15  111.06   15.94
   2   0 -15  185.25   18.68
   0   2  15  152.38   19.44
  -2   0 -15  206.97   21.88
  -2   2  15   95.40   13.74
   0   2  15  155.20   16.04
   0   2 -15  152.95   18.40
   2  -2  15  110.13   17.79
   2   0 -15  239.38   21.70
   0  -2  15  147.72   18.26
   2   0 -15  204.20   21.75
  -2   2  15   86.49   15.25
  -2   0  15  219.52   24.02
   0  -2  15  212.88   17.80
   2  -2 -15  108.50   16.21
   2   0  15  217.87   21.38
  -2   0  15  215.63   22.03
  -2   2  15   89.05   14.02
   2  -2  15  123.78   16.90
  -2   0  15  203.38   18.84
  -2   0 -15  279.13   27.31
   0  -2  15  146.75   19.78
   0   2 -15  153.22   20.49
   0  -2  15  136.69   16.90
   2   0  15  227.14   22.93
  -2   0 -15  249.59   18.62
   0  -2 -15  133.76   18.82
  -2   2  15  157.21   18.94
  -2   2 -15  111.03   18.96
   0  -2 -15  170.18   20.64
  -2   2  15  178.83   20.52
   0   2  15  191.43   19.72
   0  -2 -15  165.90   20.75
   0  -2  15  143.60   20.14
   2   0  15  257.36   26.20
   0  -2  15  132.63   16.72
   0   2  15  139.17   17.38
   2  -2  15   88.97   14.97
   2  -2  15  152.55   17.72
   2  -2 -15  113.62   16.83
  -2   2 -15   99.99   16.13
  -2   0 -15  250.45   26.01
  -2   0 -15  245.50   23.22
   0  -2 -15  127.33   15.96
   2   0 -16   37.93   10.17
   2   0 -16   56.51   13.33
   2  -2  16   68.21   12.41
  -2   0  16   46.03    8.87
   0   2  16   40.51   12.46
   0  -2  16   46.37   10.36
   0  -2  16   33.57    8.91
  -2   0  16   47.53   11.06
  -2   2 -16   48.22    9.92
   0  -2 -16   35.33    7.63
  -2   2 -16   57.81   13.67
  -2   0 -16   46.44    8.41
   2   0  16   60.28   12.09
   2  -2 -16   70.30   13.90
   2  -2  16   52.35   11.59
   2  -2 -16   73.88   13.78
  -2   0 -16   40.27   11.31
  -2   0  16   49.30   10.52
  -2   2  16   60.86   10.72
   0   2  16   41.75   10.81
   0  -2  16   48.72   13.83
   2   0 -16   47.70   10.24
   0   2 -16   79.06   11.31
   0  -2 -16   44.65    9.40
   2   0 -16   48.51   11.47
   0   2  16   37.57   10.03
   0  -2 -16   44.78   11.94
   0   2 -16   83.59   13.96
  -2   0  16   46.12   10.73
   0  -2 -16   34.22    9.99
   2  -2 -16   87.82   12.92
  -2   2  16   73.13   15.49
   0  -2  16   36.78    9.33
   2   0 -16   41.71    9.69
  -2   0  16   53.81   12.79
   2  -2  16   54.34   11.67
   0   2 -16   44.41   10.91
   2  -2 -16   77.44   14.54
  -2   2  16   72.54   15.32
   2   0  16   61.60   13.67
  -2   0  16   62.11   14.08
   0  -2  16   60.99   11.97
  -2   2 -16   46.41   10.46
   0  -2  16   43.70   10.68
  -2   2  16   45.95   12.26
   2   0  16   58.78   14.26
   2  -2  16   49.99    9.02
   2   0  16   53.86   12.43
  -2   0 -16   46.13   10.96
  -2   2  16   39.17    9.96
  -2   0 -16   39.85   10.06
   2  -2  16   47.90   11.18
   2   0 -16   36.71    8.48
   2  -2 -16   67.47   14.90
  -2   0  16   58.07   13.12
   0   2 -16   44.42   11.22
   2  -2 -16   73.24   13.14
  -2   0 -16   45.34   13.32
   0   2  16   46.19    9.03
   0   2 -16   52.83   11.96
  -2   0  16   54.37   11.84
  -2   2  16  102.39   16.40
   0   2  16   42.94   12.11
  -2   2 -16   61.13   12.03
  -2   2  16   82.19   14.61
   2   0  16   40.71   10.56
  -2   2 -16   47.38   11.58
   2  -2  16   47.37   11.41
   0  -2 -16   57.19   12.24
   0  -2 -16   47.53   12.08
   0  -2  16   40.03   10.49
   2  -2  16   51.34   11.75
   2   0  16   49.49    8.04
   2  -2 -16   65.69   12.32
  -2   0 -17    2.22    2.46
   0  -2 -17   -0.01    1.87
  -2   2  17    2.50    2.68
   0  -2 -17    4.67    3.18
   2  -2  17   -0.12    0.48
   2   0  17    1.12    2.13
   2   0  17    2.36    2.01
   0  -2 -17   -0.08    1.35
   0  -2  17    3.42    3.54
   0  -2  17    2.49    3.80
   2  -2 -17    1.58    2.26
  -2   0 -17    3.34    3.38
  -2   2  17    1.69    3.27
   0   2  17    1.10    2.21
   0  -2  17   -0.97    1.10
  -2   0  17    2.71    2.78
   0  -2  17    0.66    1.16
  -2   2 -17   -0.64    1.48
   0   2 -17    0.48    1.32
   0   2 -17   -1.41    1.98
   0  -2 -17    0.16    1.60
   2   0 -17    0.19    1.44
  -2   0 -17    1.71    3.05
   2  -2  17   -1.87    1.79
   2   0  17   -0.73    0.52
   2  -2  17    2.22    2.86
   0   2  17   -0.74    2.19
   0   2  17    1.32    2.29
  -2   0 -17    1.63    3.04
   2  -2  17    1.88    2.65
   2   0 -17    0.67    1.60
   2   0  17    0.37    2.10
   2   0  17    5.53    4.58
  -2   0  17    0.91    2.01
   2  -2 -17    0.06    1.49
   2   0  17    0.79    0.89
   0  -2  17    2.84    2.59
   0  -2 -17    3.27    2.62
   0   2 -17    3.21    2.49
   0  -2 -17    2.00    1.96
  -2   2  17    2.79    3.24
  -2   2  17    1.44    2.91
  -2   2  17    2.52    3.31
  -2   2  17    0.33    2.78
   2   0  17    6.14    7.38
   2  -2 -17    0.90    0.90
   2   0  17    0.31    1.23
   0  -2 -17   -0.49    2.08
  -2   0  17   -0.90    2.13
   2  -2  17   -1.51    2.55
   2  -2 -17    0.51    0.83
  -2   2 -17   -1.92    3.03
  -2   2  17    3.27    4.28
  -2   2 -17    1.90    2.44
   2   0 -17   -2.07    2.90
  -2   2 -17    3.50    3.88
   0  -2 -17    1.06    1.91
   2  -2 -17    0.96    2.56
   0   2 -17    1.40    1.83
   2   0 -17    2.07    3.28
   2   0 -17    3.94    3.39
   0   2  17   -0.27    2.11
  -2   0 -17    4.20    4.72
   0   2 -17    1.07    1.99
   0  -2  17    2.08    2.21
   0   2 -17   -2.21    3.03
   0   2  17    0.75    1.91
  -2   0  17    2.22    4.31
   2   0 -17    1.44    1.91
   0  -2  17   -1.19    2.94
  -2   2 -17    1.67    1.64
  -2   0  17    1.70    1.75
  -2   0  17    0.60    1.06
   0   2  17    1.70    2.73
   0  -2  17    1.52    2.70
  -2   0  17    1.66    2.46
  -2   0 -17    1.51    1.20
   2  -2  17    1.38    2.03
  -2   0  17    3.10    2.69
  -2   0 -17    2.43    3.22
   2  -2  18    2.94    2.07
  -2   0  18    3.00    2.44
  -2   2  18    4.55    2.83
  -2   2  18    5.48    4.22
   2   0  18    1.52    1.51
   2  -2 -18    4.35    4.30
  -2   2 -18    2.74    2.89
  -2   0  18    3.63    4.68
  -2   0 -18    4.94    3.30
  -2   0 -18    7.08    4.98
   2   0  18    0.91    1.25
   0  -2 -18    3.60    3.26
   0  -2 -18    1.89    0.87
   0   2 -18    5.29    5.06
   2  -2 -18    3.23    2.79
   2   0 -18    1.97    1.40
   0   2 -18    8.01    4.72
   0  -2 -18    4.21    3.63
   2  -2 -18    3.01    3.32
   2   0 -18    5.69    3.65
  -2   0  18    4.89    5.04
   0   2  18    5.18    3.67
  -2   2 -18    1.46    1.33
   0  -2  18    2.10    3.19
  -2   0 -18    1.81    3.18
  -2   2 -18    0.43    0.72
  -2   0  18    3.83    3.25
   0   2  18    0.42    2.26
  -2   0  18    2.54    1.14
   2   0  18    3.17    4.03
   2   0 -18    3.55    3.40
  -2   2 -18    2.28    1.65
  -2   2  18    3.86    3.94
   0  -2  18    3.49    2.45
   2   0  18    1.01    2.52
   2  -2  18    0.86    0.48
   0   2  18    6.09    4.28
   2  -2 -18    0.19    1.54
  -2   0  18    3.58    2.65
  -2   0 -18    5.82    4.52
   0   2  18    1.62    0.75
   0   2  18    4.89    3.87
  -2   0  18    0.72    1.84
   2  -2  18    4.48    3.06
  -2   2 -18    0.92    3.14
   0   2 -18    4.29    2.59
  -2   2  18    5.81    3.48
   0  -2  18    3.73    3.24
   2  -2 -18    6.52    4.85
  -2   2  18    3.37    2.43
  -2   0  18    1.87    2.15
   2  -2 -18    7.76    5.07
   2   0  18    5.81    4.81
  -2   2  18    3.68    3.97
   2   0 -18    4.87    3.02
   0   2 -18    6.18    4.14
   2  -2  18    3.14    1.79
   0  -2  18    0.41    1.30
  -2   0 -18    6.29    5.00
  -2   0 -18    0.70    0.82
   0  -2  18    5.16    3.65
   0   2 -18    5.16    3.29
   0  -2 -18    3.01    2.51
   0   2  18    3.10    2.68
   2  -2  18    5.18    4.09
   0  -2  18    0.72    2.76
  -2   0 -18    5.93    4.04
   0   2  18    1.40    2.43
   0  -2  18    4.86    4.61
   0  -2 -18    3.49    3.05
   2  -2 -18    3.31    2.45
   0   2 -18    2.97    3.03
   0   2 -18    5.13    4.39
   0  -2 -18    3.60    3.18
   2   0  18    4.39    2.86
   2   0 -18    2.32    3.02
   2   0 -18    6.37    5.10
  -2   2  18    4.18    4.84
   0  -2 -18    1.44    2.73
   2  -2  18    1.82    2.30
   2  -2 -18    6.66    4.98
   2  -2  18    2.43    2.10
   2   0 -18    1.88    2.78
  -2   2  18    1.58    3.15
   2   0  18    2.25    2.61
  -2   0  19   -0.09    1.31
   0  -2 -19    3.53    2.76
   0   2 -19    3.80    3.49
  -2   0  19    0.27    0.92
  -2   0  19    1.27    1.81
   0  -2  19    1.03    2.53
   0  -2 -19    3.36    2.42
  -2   2  19   -1.68    2.84
  -2   2  19    0.53    2.24
  -2   2  19    3.46    2.93
   0   2 -19    2.25    2.53
  -2   0 -19    3.00    4.00
   2  -2  19    2.05    2.61
   2   0 -19    3.72    3.30
   0  -2  19    1.12    2.09
   0   2  19    1.07    3.35
  -2   2 -19    3.08    3.34
   2  -2 -19    2.02    1.81
   2  -2 -19    5.28    3.98
   2   0  19    4.63    4.55
   2   0 -19   -1.17    2.29
   2   0  19   -0.40    1.91
   0  -2 -19    1.42    2.33
   0   2 -19   -0.72    1.60
   2  -2  19   -0.22    2.02
   0  -2  19    2.77    1.88
  -2   0 -19    1.60    3.68
  -2   2 -19    1.59    3.20
  -2   2  19    2.62    3.15
   2  -2  19    0.07    2.54
   2  -2 -19   -1.33    2.04
  -2   2  19    0.49    1.06
  -2   0  19   -0.36    1.71
   2   0 -19    0.23    2.15
   2   0 -19    1.47    1.58
  -2   0 -19   -0.07    2.48
   0   2  19    1.11    2.26
   2  -2 -19   -0.84    1.29
   2   0 -19   -0.59    2.04
   0   2  19    0.77    1.16
   2  -2 -19   -0.03    1.13
  -2   0 -19    0.82    1.69
   2  -2  19    0.87    2.04
   2  -2  19    4.46    4.32
  -2   0 -19    1.19    3.77
   0  -2  19   -0.54    1.30
  -2   2 -19   -0.36    2.87
  -2   0 -19    4.69    3.16
   2  -2  19   -1.55    2.65
  -2   2  19    2.55    3.68
   2  -2 -19    0.81    1.62
   2   0 -19    0.55    1.39
   2   0  19   -0.04    2.00
   0   2 -19    2.14    1.47
  -2   2 -19    2.71    3.62
   2   0  19   -0.23    0.73
   0  -2  19    2.43    2.57
   0  -2 -19    1.63    2.06
  -2   0  19   -1.87    3.18
  -2   0  19    4.38    3.65
   0   2  19   -0.64    1.61
   0   2 -19   -0.22    0.97
  -2   2 -19    0.42    0.57
   2   0  19    2.09    2.44
   0  -2 -19    2.06    4.23
  -2   2 -19    1.10    2.82
   0  -2 -19    1.52    2.07
   0  -2  19    2.10    3.73
  -2   2  19    0.67    0.28
   2   0  19    0.56    2.99
   2  -2 -19    1.46    1.51
   0   2 -19    1.75    2.26
   0   2  19    3.30    2.33
   2  -2  19    1.79    2.65
   0   2  19    0.18    1.04
   0  -2 -19    1.67    2.27
   2  -2  19   -0.35    2.44
  -2   0  19   -1.61    0.79
   0   2 -19    1.15    3.39
  -2   0 -19   -0.11    0.57
   2  -2 -19    1.17    2.70
   2   0  19    1.06    1.40
   0   2  19    1.59    3.12
   0  -2 -19   -0.12    0.27
  -2   0  19    0.51    1.99
   2   0  19   -1.98    2.38
   0  -2  19   -1.60    2.98
   0  -2  20    1.10    1.70
  -2   0 -20    4.07    2.87
   2   0 -20    3.22    3.75
  -2   0  20    1.43    2.90
   2   0  20    2.66    1.13
  -2   0 -20    0.71    2.35
   0   2  20    8.59    5.54
  -2   2 -20    6.50    5.26
  -2   2 -20    3.03    3.27
   0   2 -20    1.55    0.90
   0   2  20    4.30    5.04
   0  -2 -20    4.71    4.49
   2   0 -20    1.88    1.91
   2   0  20    2.81    1.91
   0  -2 -20    2.42    1.50
   0  -2 -20    6.92    4.71
   2  -2 -20    4.33    4.12
  -2   0  20    4.86    3.46
   2  -2 -20    3.62    3.12
   0   2 -20    2.69    3.67
   2  -2  20    7.59    5.55
   0  -2 -20    5.74    4.57
   2  -2  20    4.51    4.59
   2  -2  20    4.23    5.25
   2   0  20    7.59    3.67
   2  -2  20    5.16    3.98
   0  -2  20    0.34    2.40
   2   0  20    3.60    4.42
   2  -2  20    3.31    3.52
   2  -2 -20    5.70    4.27
   0  -2  20   -0.34    3.85
   2  -2  20    0.96    5.01
  -2   0  20    2.06    2.67
   0   2 -20    1.21    2.91
  -2   2  20    2.02    3.59
   0  -2  20    2.51    2.42
   2   0 -20    1.52    1.45
   0  -2 -20    6.12    6.39
  -2   2 -20    6.90    5.31
  -2   0 -20    1.66    2.39
  -2   0 -20    3.20    4.37
   0  -2  20    7.97    5.64
   0   2 -20    1.95    3.18
  -2   0 -20    0.36    1.35
  -2   2  20    2.48    2.90
   0   2 -20    0.66    3.29
  -2   2 -20    3.36    2.68
   0   2  20    4.34    4.13
  -2   2  20    4.11    4.47
  -2   2  20    7.52    5.66
   2   0 -20    1.88    0.48
  -2   2  20    1.45    2.06
   0   2  20    3.27    4.24
   0  -2  20    4.45    3.70
  -2   2  20    3.18    3.14
   2   0 -20    2.23    2.42
   0   2  20    4.17    3.45
   2  -2 -20    3.14    4.41
  -2   2 -20    3.73    3.13
   0   2  20    6.24    4.44
   2   0  20    0.87    1.94
  -2   0  20    2.22    2.59
   2   0 -20    1.35    0.42
  -2   0  20    0.62    1.77
   2  -2 -20    1.72    3.61
   2   0  20    3.66    3.10
   0   2  20   13.66    6.24
   0  -2  20   -0.24    3.14
   0  -2  20    2.29    2.27
  -2   0 -20    3.45    3.33
  -2   2  20    0.57    1.83
  -2   0  20    1.82    1.37
   2  -2  20    3.78    2.67
   0  -2 -20    3.23    3.28
  -2   0  20    4.62    4.06
   2   0 -20    0.58    0.81
   2  -2  20    6.13    4.98
   0   2 -20    1.28    3.15
   0   2 -20    3.63    3.79
   2   0  20    1.45    1.25
  -2   2  20    4.37    6.34
   2  -2 -20    3.30    2.66
  -2   2 -20    5.87    3.72
   2  -2 -20    3.84    4.34
   0  -2 -20    9.54    6.78
   0  -2 -20    5.71    3.36
   2  -2 -20    4.05    3.29
   2   0 -21   26.32    9.81
   0  -2 -21   15.52    7.28
  -2   0 -21   10.93    6.26
   2  -2  21    3.97    4.14
  -2   0 -21   14.55    7.92
   2   0 -21   32.76   10.87
   2   0 -21   17.93    9.31
  -2   0  21   24.08    8.39
   2  -2  21    7.42    6.53
   2   0 -21   36.88   13.37
   0   2  21   13.22    6.66
   0  -2  21    9.24    6.84
   0   2 -21   12.55    7.69
  -2   0 -21   10.95    6.74
   2   0 -21   29.22    9.16
   0  -2  21    5.81    2.95
   0   2 -21   10.56    7.02
   0   2 -21    8.04    6.69
   2  -2 -21    6.27    5.93
  -2   2 -21    7.44    5.29
  -2   2 -21    4.24    6.39
   0   2  21    9.39    6.49
   0   2  21   18.13    6.67
   0  -2 -21    8.23    4.78
   0  -2 -21   12.42    8.30
  -2   2  21   11.18    7.62
   2   0  21   12.82    7.05
   0  -2  21   16.73    8.38
   0   2 -21   10.83    7.21
  -2   0  21   18.67    9.19
  -2   2 -21    8.63    5.95
   0  -2 -21    7.23    5.60
   2  -2 -21    8.93    6.67
   0   2  21    7.66    6.40
  -2   0 -21    6.57    4.86
   2  -2  21   11.52    6.03
   0   2 -21   14.59    7.38
   0   2  21   12.97    6.84
  -2   0 -21   11.95    6.93
   2  -2 -21    9.72    5.88
  -2   0  21   21.76    7.66
   2   0  21   19.50   10.18
  -2   2 -21    8.59    4.85
  -2   2  21   10.29    6.16
   2   0 -21   23.90    9.45
  -2   0 -21    9.31    6.85
  -2   2  21    8.18    5.03
   0   2  21   14.79    7.34
   2  -2 -21   15.73    6.85
  -2   2  21   12.27    7.28
   2  -2 -21    5.61    4.99
   2   0  21   11.18    6.74
  -2   2  21    9.16    5.04
   2  -2  21    8.20    6.68
   2  -2  21   10.51    5.07
   2   0  21   14.43    7.01
   2  -2  21   11.79    7.68
  -2   2  21    6.03    4.20
  -2   0  21   27.92   10.86
   0  -2  21    8.78    5.21
   2  -2 -21   13.91    7.65
   2  -2 -21    8.26    5.74
   2  -2  21    7.34    5.29
   0  -2  21   15.73    8.01
  -2   2  21    5.42    3.19
   0  -2 -21   15.10    7.88
   0   2 -21   11.27    5.91
  -2   2  21    7.49    5.21
   2   0  21   15.77    7.17
   2   0  21   11.26    6.23
   2   0  21   13.16    4.86
   0   2 -21   16.29    5.92
   2   0 -21   39.17   12.49
  -2   2 -21    6.93    5.83
  -2   0  21   24.83    8.24
   2  -2 -21   10.68    6.10
  -2   0  21   24.50    9.75
   0  -2  21   10.53    7.82
   0  -2 -21   13.42    5.84
   2   0  21   16.14    8.03
  -2   0 -22   20.21    7.79
   0  -2 -22   24.33    9.31
   2  -2  22   31.40   10.83
   0  -2 -22   45.12   10.53
  -2   2 -22   53.74   13.72
   2   0  22   41.34   13.35
   2  -2 -22   42.78   11.39
   2  -2 -22   33.22   11.54
   2  -2  22   43.04   11.76
   0  -2  22   34.87   10.81
   2  -2 -22   48.79   11.47
   0  -2 -22   33.51    9.64
   0  -2 -22   44.51   12.91
   0   2  22   32.32   12.22
  -2   0  22   33.08   11.18
   0   2  22   32.30   11.04
  -2   2  22   40.18   11.04
  -2   2 -22   45.05   11.28
  -2   0  22   28.40    8.70
   2  -2  22   38.05   11.89
   2  -2  22   39.80   12.78
  -2   2  22   33.76   10.53
   0   2 -22   27.90   10.29
  -2   2 -22   41.81   12.00
   0   2 -22   30.40   11.00
   0   2  22   42.30    9.49
   2   0 -22   21.04    9.37
   2   0 -22   20.00    8.73
   0   2 -22   26.27    9.67
   0  -2  22   31.35   10.92
   0   2  22   40.07   11.19
   0  -2 -22   31.72   11.29
  -2   2  22   43.62   11.21
   0  -2  22   30.40   11.92
   0  -2 -22   31.78   10.09
  -2   0  22   30.77   10.71
   0  -2  22   34.59    9.87
  -2   0 -22   19.02    9.03
   2  -2  22   48.05   10.25
  -2   0  22   35.86   12.17
   2  -2  22   42.95   12.34
  -2   2 -22   46.98   14.26
   0  -2  22   17.66    7.74
   2   0  22   25.81   10.95
   2   0  22   25.63   10.10
   0  -2  22   21.62    7.72
   2  -2  22   35.51   10.74
   0   2 -22   40.02    9.56
   0   2  22   31.62   12.28
   2   0 -22   23.98    8.73
   0   2 -22   33.48   10.41
   2   0 -22   26.15    9.90
   2   0 -22   22.62    8.90
   2   0  22   30.51   11.51
   2  -2 -22   28.75   10.43
  -2   0  22   32.52    9.50
   0   2  22   40.06   11.47
   2  -2 -22   44.98   13.63
   2   0  22   29.36   10.10
  -2   2  22   42.82   11.71
   2   0 -22   22.00    8.44
  -2   0  22   25.71    9.96
   0   2 -22   21.08   10.00
  -2   2 -22   33.96   11.85
  -2   2  22   43.18   11.44
   2   0 -22   26.76   10.34
   2  -2 -22   44.44   11.73
   2   0  22   31.93   11.11
  -2   0 -22   19.51    8.13
   2  -2 -22   48.72   11.15
  -2   2  22   33.43   11.87
   2   0  22   31.22    7.71
   0  -2 -23    7.62    5.22
  -2   0 -23   12.52    7.65
   0   2 -23   10.33    6.90
  -2   0 -23    8.92    6.96
   2   0  23   11.50    6.06
   2  -2  23   13.09    7.79
  -2   2  23    7.65    5.02
   2  -2 -23    4.57    4.12
  -2   2 -23    3.33    3.61
   0  -2 -23    6.59    6.60
   2   0  23   14.91    7.71
  -2   0  23    7.52    5.26
   2  -2  23    7.05    5.90
   2   0  23   11.53    7.55
   0   2  23    8.77    5.84
   2   0  23   14.69    8.77
   0  -2 -23    9.89    7.30
   0   2 -23   12.32    6.39
   0  -2 -23    6.26    4.56
   2  -2 -23    8.37    6.07
  -2   0  23    8.72    5.15
   0   2  23    7.24    4.14
   0   2 -23   12.82    6.21
   0   2  23   10.84    7.60
   0   2 -23   12.90    6.10
   0  -2  23    3.88    0.70
   2  -2 -23    7.49    5.07
  -2   2 -23    6.24    4.99
  -2   0 -23    9.96    5.29
  -2   2  23   10.45    7.22
  -2   0  23    8.32    5.59
   2   0 -23    9.43    5.98
   2  -2  23    7.26    3.99
   0  -2  23    6.78    5.22
  -2   2 -23    8.92    5.83
   2  -2  23    6.59    6.47
   2  -2 -23    6.59    5.61
  -2   2  23   10.27    6.01
   0   2  23   10.85    5.30
   0  -2  23    8.15    7.15
  -2   0  23    4.04    3.17
  -2   2  23    3.83    2.91
   0  -2 -23   10.65    6.75
   0  -2  23    7.07    6.31
   0   2  23   10.97    6.41
   0   2  23   10.15    6.62
   2   0  23    8.24    6.41
   2  -2 -23    5.38    4.82
  -2   2  23   11.47    6.67
  -2   2  23    4.82    5.54
   2  -2  23    8.23    4.52
  -2   2  23    9.88    5.90
   2  -2  23    9.42    6.71
   2  -2 -23    8.59    4.80
   2   0 -23    5.02    3.51
   2   0 -23    7.00    4.58
  -2   0  23    7.73    5.48
   0  -2  23   12.41    6.99
   2   0  23   13.08    7.53
  -2   0 -23   17.13    7.81
   0  -2  23    5.98    4.83
   2   0 -23    6.77    5.49
  -2   2 -23    3.25    5.35
  -2   0 -23   19.45    9.54
   0   2 -23    5.56    6.15
  -2   2 -23    7.97    5.60
   2  -2  23    7.28    5.59
   0  -2  23    7.87    5.84
   0   2  23    4.41    3.05
   0   2 -23    8.12    4.71
  -2   0  23    6.26    4.98
   2   0  23    7.11    5.61
  -2   0 -23   14.86    8.01
   2  -2 -23    9.06    6.11
   2  -2  23    4.33    5.05
   2   0  23   11.19    4.89
  -2   2  23    8.86    7.43
   0   2 -23    8.15    6.25
  -2   0  23    4.50    2.76
   2   0 -23   12.41    6.78
   2   0 -23    8.82    7.00
   0  -2 -23    6.03    4.27
   0  -2  23    6.80    6.70
   0  -2 -23    4.38    5.37
   0   2  24    1.66    3.35
   0  -2  24   -0.66    3.01
   0  -2 -24    2.76    4.13
   2  -2 -24    0.67    1.55
   2   0  24   -0.46    1.21
   0  -2 -24   -2.49    3.85
   0  -2 -24   -0.19    2.04
   2   0 -24    5.84    5.68
  -2   0  24    2.62    3.63
  -2   0  24    6.44    4.00
  -2   2  24   -0.49    2.60
  -2   0 -24    4.82    3.67
  -2   2 -24   -0.99    1.37
  -2   2 -24    1.64    3.66
   2   0  24   -1.23    3.10
  -2   0  24    1.62    2.13
   0  -2 -24    1.59    3.78
  -2   2 -24   -2.23    3.44
   0  -2  24    2.51    3.71
   2  -2  24    1.03    3.03
   0   2 -24    2.23    3.67
   0   2 -24    1.25    2.04
  -2   0 -24   -0.19   10.31
   2  -2 -24   -0.66    2.20
   0  -2  24   -0.56    1.79
   2  -2  24    2.20    3.05
  -2   0 -24    3.37    3.74
   2  -2  24   -0.95    0.53
   0   2 -24   -0.31    0.89
  -2   0 -24    0.07    1.56
   0   2  24    3.81    4.11
   0  -2 -24    4.50    4.54
   2  -2 -24    5.90    4.96
  -2   0 -24    5.34    4.94
   0  -2  24    1.17    2.95
   2   0 -24    1.42    3.10
   0   2  24   -4.00    3.15
   0  -2  24    3.89    5.62
   2  -2 -24    2.99    3.82
   2   0  24    1.79    3.67
  -2   2  24    0.10    1.86
   2   0 -24    3.33    3.51
   2  -2  24   -0.53    0.82
   2   0  24    0.67    3.89
   0  -2 -24   -0.18    1.01
   0  -2  24   -0.60    2.83
   0  -2  24    0.80    3.07
  -2   0 -24    1.57    1.53
   2   0  24    2.68    3.07
   0   2 -24    2.39    0.51
  -2   0  24    1.21    2.29
  -2   0 -24   -0.93    3.09
   2  -2  24   -1.74    2.42
  -2   0  24    0.37    2.43
   2  -2 -24    0.37    1.72
  -2   2  24   -2.10    3.40
   2  -2 -24    4.12    3.73
   2   0 -24   -0.02    0.92
  -2   2  24    3.30    4.58
   2   0 -24    5.03    3.94
  -2   2 -24   -0.41    3.71
  -2   0  24    2.70    4.18
   2  -2 -24    3.69    4.59
   2   0  24   -2.85    4.30
   0   2  24    0.68    3.41
  -2   2 -24    1.34    3.41
   0  -2  24   -0.42    2.48
   2  -2 -24   -0.03    2.95
   2  -2  24    2.88    4.10
   0   2  24   -1.36    3.98
  -2   2  24   -1.11    2.98
   2   0 -24    2.62    3.93
   0  -2 -24    1.45    1.37
   0   2 -24    0.49    2.14
  -2   0  24   -2.19    4.10
   2  -2  24    0.69    1.77
   0  -2 -24   -1.98    2.42
  -2   0  24    1.67    1.76
   2   0 -24    0.47    0.96
  -2   2  24    2.72    4.06
   0   2 -24   -1.13    2.35
   2   0  24    1.51    2.21
   2   0  24    3.29    4.38
   0   2 -24    1.41    1.11
   0   2  24    0.09    0.64
  -2   2 -25   -0.11    3.65
  -2   0 -25    0.39    3.62
   0   2  25    0.59    0.28
  -2   2  25   -1.10    3.78
  -2   0  25    0.79    1.61
   0  -2 -25    3.68    4.10
   2   0 -25    6.14    6.64
  -2   2  25    4.21    4.67
   2  -2  25    3.12    3.71
   0   2  25   -1.95    3.06
  -2   2  25    1.89    3.52
   2   0  25   -3.60    3.18
  -2   2 -25    4.53    4.37
   2  -2  25    1.14    1.53
   2   0 -25    4.44    4.53
  -2   0  25   -3.41    5.26
  -2   0  25    1.17    0.45
   2  -2  25   -0.25    2.55
  -2   0  25    4.11    2.44
   0  -2 -25   -1.30    3.27
  -2   2  25    0.45    1.79
   0  -2 -25   -0.07    2.28
   2   0 -25    1.70    2.22
  -2   0  25    7.82    4.90
   0  -2  25    6.42    6.73
   0   2 -25   -0.06    2.99
   2  -2  25    0.56    2.65
   2  -2 -25    0.12    0.74
   0  -2 -25    3.41    4.92
   2   0  25    1.81    3.64
  -2   2 -25    3.17    2.29
  -2   0 -25    1.28    3.46
   0  -2  25    1.35    3.29
   2  -2  25    2.95    3.71
   2   0 -25    0.36    2.72
  -2   2  25    1.75    1.87
   0   2  25   -1.05    1.84
  -2   0  25    4.21    4.08
   0   2 -25    5.49    6.47
   0  -2 -25    3.50    3.95
  -2   0 -25   -3.93    5.39
   0   2  25    2.44    4.92
   0  -2  25    3.57    4.53
   0   2  25    2.83    2.61
  -2   2 -25    5.39    5.17
   2  -2 -25    4.50    4.40
   2   0  25    0.83    1.78
  -2   0 -25    6.31    5.75
  -2   0  25    2.93    1.75
   0  -2  25   -1.98    3.15
   0  -2  25    2.54    2.61
  -2   2 -25    1.24    1.41
   0   2  25   -0.22    1.75
   2  -2  25   -0.89    1.71
  -2   2  25    2.22    2.64
   0  -2  25   -0.82    2.21
   2  -2 -25   -3.90    3.99
   2  -2 -25   -1.14    3.74
   0  -2 -25    7.24    7.09
  -2   2  25   -1.08    1.12
   2   0  25    2.68    5.95
  -2   0 -25    2.44    3.19
   2  -2 -25    5.14    3.37
[truncated: 10,638,816 more chars]
