# Supplementary material for: The Rb7Bi3−3xSb3xCl16 Family: A Fully Inorganic Solid Solution with Room‐Temperature Luminescent Members
Source: Angew Chem Int Ed Engl. 2020 Jul 2;59(34):14490–7. doi: 10.1002/anie.202003822 (PMC7496723; doi:10.1002/anie.202003822)
Supplement: Supplementary file 1 — Supplementary [file ANIE-59-14490-s001.zip › Rb7Sb3Cl16_230K.cif]

data_mo_dp028_cryst3
_audit_creation_date               2020-03-11
_audit_creation_method
;
Olex2 1.2
(compiled 2018.05.29 svn.r3508 for OlexSys, GUI svn.r5506)
;
_shelx_SHELXL_version_number       '2018/3'
_audit_contact_author_address      ?
_audit_contact_author_email        ?
_audit_contact_author_name         ''
_audit_contact_author_phone        ?
_publ_contact_author_id_orcid      ?
_publ_section_acknowledgements
;
X-Ray services provided by SMoCC - The Small Molecule Crystallography
Center of ETH Zurich. 
;
_publ_section_references
;
Dolomanov, O.V., Bourhis, L.J., Gildea, R.J, Howard, J.A.K. & Puschmann, H.
 (2009), J. Appl. Cryst. 42, 339-341.

Sheldrick, G.M. (2015). Acta Cryst. C71, 3-8.
;
_chemical_name_common              ?
_chemical_name_systematic          ?
_chemical_formula_moiety           '0.17(Cl96 Rb42 Sb18)'
_chemical_formula_sum              'Cl16 Rb7 Sb3'
_chemical_formula_weight           1530.74
_chemical_absolute_configuration   ?
_chemical_melting_point            ?
loop_
  _atom_type_symbol
  _atom_type_description
  _atom_type_scat_dispersion_real
  _atom_type_scat_dispersion_imag
  _atom_type_scat_source
 'Cl' 'Cl' 0.1484 0.1585 'International Tables Vol C Tables 4.2.6.8 and 6.1.1.4'
 'Rb' 'Rb' -0.9393 2.9676
 'International Tables Vol C Tables 4.2.6.8 and 6.1.1.4'
 'Sb' 'Sb' -0.5866 1.5461
 'International Tables Vol C Tables 4.2.6.8 and 6.1.1.4'

_shelx_space_group_comment
;
The symmetry employed for this shelxl refinement is uniquely defined
by the following loop, which should always be used as a source of
symmetry information in preference to the above space-group names.
They are only intended as comments.
;
_space_group_crystal_system        'hexagonal'
_space_group_IT_number             189
_space_group_name_H-M_alt          'P -6 2 m'
_space_group_name_Hall             'P -6 -2'
loop_
  _space_group_symop_operation_xyz
 'x, y, z'
 '-y, x-y, z'
 '-x+y, -x, z'
 'x, y, -z'
 '-y, x-y, -z'
 '-x+y, -x, -z'
 'y, x, -z'
 'x-y, -y, -z'
 '-x, -x+y, -z'
 'y, x, z'
 'x-y, -y, z'
 '-x, -x+y, z'

_cell_length_a                     12.9655(2)
_cell_length_b                     12.9655(2)
_cell_length_c                     34.1932(8)
_cell_angle_alpha                  90
_cell_angle_beta                   90
_cell_angle_gamma                  120
_cell_volume                       4977.93(19)
_cell_formula_units_Z              6
_cell_measurement_reflns_used      40426
_cell_measurement_temperature      230(2)
_cell_measurement_theta_max        35.3880
_cell_measurement_theta_min        2.3720
_shelx_estimated_absorpt_T_max     0.649
_shelx_estimated_absorpt_T_min     0.141
_exptl_absorpt_coefficient_mu      13.910
_exptl_absorpt_correction_T_max    0.24026
_exptl_absorpt_correction_T_min    0.20875
_exptl_absorpt_correction_type     multi-scan
_exptl_absorpt_process_details
;
CrysAlisPro 1.171.40.16b (Rigaku Oxford Diffraction, 2018)
Spherical absorption correction
 using equivalent radius and absorption coefficient.
Empirical absorption correction using spherical harmonics,
 implemented in SCALE3 ABSPACK scaling algorithm.
;
_exptl_absorpt_special_details     ?
_exptl_crystal_colour              colourless
_exptl_crystal_colour_primary      colourless
_exptl_crystal_density_diffrn      3.064
_exptl_crystal_density_meas        ?
_exptl_crystal_density_method      ?
_exptl_crystal_description         plate
_exptl_crystal_F_000               4104
_exptl_crystal_size_max            0.232
_exptl_crystal_size_mid            0.214
_exptl_crystal_size_min            0.034
_exptl_transmission_factor_max     ?
_exptl_transmission_factor_min     ?
_diffrn_reflns_av_R_equivalents    0.1190
_diffrn_reflns_av_unetI/netI       0.0192
_diffrn_reflns_Laue_measured_fraction_full  0.999
_diffrn_reflns_Laue_measured_fraction_max  0.999
_diffrn_reflns_limit_h_max         18
_diffrn_reflns_limit_h_min         -18
_diffrn_reflns_limit_k_max         18
_diffrn_reflns_limit_k_min         -18
_diffrn_reflns_limit_l_max         48
_diffrn_reflns_limit_l_min         -48
_diffrn_reflns_number              297301
_diffrn_reflns_point_group_measured_fraction_full  0.999
_diffrn_reflns_point_group_measured_fraction_max  1.000
_diffrn_reflns_theta_full          25.242
_diffrn_reflns_theta_max           30.507
_diffrn_reflns_theta_min           1.787
_diffrn_ambient_temperature        230(2)
_diffrn_detector_area_resol_mean   10.24
_diffrn_detector_type              'CMOS area detector'
_diffrn_measured_fraction_theta_full  0.999
_diffrn_measured_fraction_theta_max  0.999
_diffrn_measurement_details
;
List of Runs (angles in degrees, time in seconds):

  # Type    Start    End  Width  t~exp~   \w     \q     \k     \f   Frames
--------------------------------------------------------------------------
  1  \w   -113.24  34.66   0.30   40.00    --  -44.72 -59.25  52.08  493
  2  \w   -100.08  22.92   0.30   40.00    --  -44.72  83.74 130.05  410
  3  \w   -113.24  34.66   0.30   40.00    --  -44.72 -59.25-147.92  493
  4  \w   -100.08  22.92   0.30   40.00    --  -44.72  83.74 -29.95  410
  5  \w   -113.24  34.66   0.30   40.00    --  -44.72 -59.25 -83.92  493
  6  \w   -100.08  22.92   0.30   40.00    --  -44.72  83.74-101.95  410
  7  \w   -113.24  34.66   0.30   40.00    --  -44.72 -59.25 116.08  493
  8  \f   -339.92  20.08   0.30   10.00  56.49 -23.19 -59.25    --  1200
  9  \w   -100.08  22.92   0.30   40.00    --  -44.72  83.74  34.05  410
 10  \w   -113.24  34.66   0.30   40.00    --  -44.72 -59.25 -19.92  493
 11  \w   -100.08  23.22   0.30   40.00    --  -44.72  83.74-165.95  411
 12  \w    -98.68  22.82   0.30   10.00    --  -23.19  83.74  10.05  405
 13  \w   -113.31  56.49   0.30   10.00    --  -23.19 -59.25-139.92  566
 14  \w   -113.24  34.66   0.30   40.00    --  -44.72 -59.25 148.08  493
 15  \w   -100.08  22.92   0.30   40.00    --  -44.72  83.74  66.05  410
 16  \w   -113.24  34.66   0.30   40.00    --  -44.72 -59.25  20.08  493
 17  \w   -113.24  34.66   0.30   40.00    --  -44.72 -59.25 -51.92  493
 18  \w   -113.24  34.66   0.30   40.00    --  -44.72 -59.25-179.92  493
 19  \w   -113.24  34.66   0.30   40.00    --  -44.72 -59.25  84.08  493
 20  \w   -113.24  34.66   0.30   40.00    --  -44.72 -59.25-115.92  493
 21  \w   -114.44  49.66   0.30   15.00    --  -29.72 -59.25  20.08  547
 22  \f    -10.27 349.73   0.30   40.00  49.97 -44.72  31.50    --  1200
 23  \w   -114.44  49.66   0.30   15.00    --  -29.72 -59.25-159.92  547
;
_diffrn_measurement_device         'kappa-stage diffractometer'
_diffrn_measurement_device_type    'Bruker Venture Dual Source'
_diffrn_measurement_method         '\w and \f scans'
_diffrn_radiation_type             MoK\a
_diffrn_radiation_wavelength       0.71073
_diffrn_source                     ?
_reflns_Friedel_coverage           0.791
_reflns_Friedel_fraction_full      1.000
_reflns_Friedel_fraction_max       1.000
_reflns_number_gt                  5399
_reflns_number_total               5524
_reflns_special_details
;
 Reflections were merged by SHELXL according to the crystal
 class for the calculation of statistics and refinement.
 
 _reflns_Friedel_fraction is defined as the number of unique
 Friedel pairs measured divided by the number that would be
 possible theoretically, ignoring centric projections and
 systematic absences. Completness statistics refer to single and
 composite reflections containing twin component 1 only.
;
_reflns_threshold_expression       'I > 2\s(I)'
_computing_cell_refinement         'CrysAlisPro 1.171.40.16b (Rigaku OD, 2018)'
_computing_data_collection         'CrysAlisPro 1.171.40.16b (Rigaku OD, 2018)'
_computing_data_reduction          'CrysAlisPro 1.171.40.16b (Rigaku OD, 2018)'
_computing_molecular_graphics      'Olex2 (Dolomanov et al., 2009)'
_computing_publication_material    'Olex2 (Dolomanov et al., 2009)'
_computing_structure_refinement    'ShelXL (Sheldrick, 2015)'
_computing_structure_solution      'XS (Sheldrick, 2008)'
_refine_diff_density_max           2.429
_refine_diff_density_min           -1.820
_refine_diff_density_rms           0.279
_refine_ls_abs_structure_details
;
 Refined as an inversion twin.
;
_refine_ls_abs_structure_Flack     0.50(3)
_refine_ls_extinction_coef         .
_refine_ls_extinction_method       none
_refine_ls_goodness_of_fit_ref     1.216
_refine_ls_hydrogen_treatment      undef
_refine_ls_matrix_type             full
_refine_ls_number_parameters       218
_refine_ls_number_reflns           5524
_refine_ls_number_restraints       0
_refine_ls_R_factor_all            0.0559
_refine_ls_R_factor_gt             0.0546
_refine_ls_restrained_S_all        1.216
_refine_ls_shift/su_max            0.001
_refine_ls_shift/su_mean           0.000
_refine_ls_structure_factor_coef   Fsqd
_refine_ls_weighting_details      
 'w=1/[\s^2^(Fo^2^)+(0.0623P)^2^+31.5830P] where P=(Fo^2^+2Fc^2^)/3'
_refine_ls_weighting_scheme        calc
_refine_ls_wR_factor_gt            0.1492
_refine_ls_wR_factor_ref           0.1505
_refine_special_details
;
 Refined as a 2-component inversion twin.
;
_olex2_refinement_description
;
1. Twinned data refinement
 Scales: 0.50(3)
 0.50(3)
2. Others
 Fixed Sof: Rb8(0.33333) Rb9(0.16667) Rb10(0.33333) Rb11(0.08333)
 Rb12(0.16667) Rb13(0.16667) Cl10(0.33333) Cl11(0.33333) Cl12(0.16667)
 Cl13(0.16667) Cl14(0.33333) Cl15(0.33333) Cl16(0.33333) Cl17(0.16667)
 Cl18(0.16667) Cl19(0.08333) Cl20(0.08333)
;
_atom_sites_solution_hydrogens     .
_atom_sites_solution_primary       ?
_atom_sites_solution_secondary     ?
loop_
  _atom_site_label
  _atom_site_type_symbol
  _atom_site_fract_x
  _atom_site_fract_y
  _atom_site_fract_z
  _atom_site_U_iso_or_equiv
  _atom_site_adp_type
  _atom_site_occupancy
  _atom_site_site_symmetry_order
  _atom_site_calc_flag
  _atom_site_refinement_flags_posn
  _atom_site_refinement_flags_adp
  _atom_site_refinement_flags_occupancy
  _atom_site_disorder_assembly
  _atom_site_disorder_group
 Sb1 Sb 0.66761(8) 0.000000 0.56574(3) 0.0261(3) Uani 1 2 d S T P . .
 Sb2 Sb 1.000000 0.32519(6) 0.75003(4) 0.02415(18) Uani 1 2 d S T P . .
 Sb3 Sb 1.000000 0.000000 0.93416(4) 0.0199(3) Uani 1 6 d S T P . .
 Sb4 Sb 0.666667 0.333333 0.93399(4) 0.0204(2) Uani 1 3 d S T P . .
 Rb1 Rb 0.27858(14) 0.000000 0.500000 0.0258(4) Uani 1 4 d S T P . .
 Rb2 Rb 0.666667 0.333333 0.500000 0.0308(6) Uani 1 6 d S T P . .
 Rb3 Rb 0.666667 0.333333 0.63278(5) 0.0276(4) Uani 1 3 d S T P . .
 Rb4 Rb 1.000000 0.28845(13) 0.63103(4) 0.0309(3) Uani 1 2 d S T P . .
 Rb5 Rb 1.000000 0.000000 0.79117(8) 0.0405(6) Uani 1 6 d S T P . .
 Rb6 Rb 0.666667 0.333333 0.78055(8) 0.0533(7) Uani 1 3 d S T P . .
 Rb7 Rb 1.000000 0.66744(19) 0.71536(11) 0.0641(8) Uani 1 2 d S T P . .
 Rb8 Rb 1.000000 0.6661(2) 0.86766(8) 0.0334(6) Uani 0.6667 2 d S T P . .
 Rb9 Rb 1.000000 0.3833(4) 0.86775(14) 0.0325(9) Uani 0.3333 2 d S T P . .
 Rb10 Rb 0.9532(3) 0.2940(4) 0.86928(10) 0.0334(7) Uani 0.3333 1 d . . . . .
 Rb11 Rb 1.000000 0.3848(5) 1.000000 0.0331(13) Uani 0.3333 4 d S T P . .
 Rb12 Rb 0.9418(4) 0.2789(4) 1.000000 0.0329(9) Uani 0.3333 2 d S T P . .
 Rb13 Rb 1.000000 0.6696(3) 1.000000 0.0315(8) Uani 0.6667 4 d S T P . .
 Cl1 Cl 0.7909(2) 0.2371(2) 0.56633(6) 0.0273(5) Uani 1 1 d . . . . .
 Cl2 Cl 0.5457(4) 0.000000 0.62303(16) 0.0525(13) Uani 1 2 d S T P . .
 Cl3 Cl 0.8109(4) 0.000000 0.61339(19) 0.0553(14) Uani 1 2 d S T P . .
 Cl4 Cl 0.8077(5) 0.000000 0.500000 0.058(2) Uani 1 4 d S T P . .
 Cl5 Cl 0.5212(5) 0.000000 0.500000 0.075(3) Uani 1 4 d S T P . .
 Cl6 Cl 0.8255(3) 0.3032(4) 0.70150(8) 0.0408(7) Uani 1 1 d . . . . .
 Cl7 Cl 1.000000 0.1586(3) 0.71232(12) 0.0427(10) Uani 1 2 d S T P . .
 Cl8 Cl 0.8359(6) 0.1671(5) 0.79512(15) 0.0831(17) Uani 1 1 d . . . . .
 Cl9 Cl 1.000000 0.5053(6) 0.7923(2) 0.115(4) Uani 1 2 d S T P . .
 Cl10 Cl 0.7868(12) 0.3368(10) 0.8770(4) 0.055(3) Uani 0.3333 1 d . . . . .
 Cl11 Cl 0.8117(10) 0.4787(10) 0.8880(5) 0.064(4) Uani 0.3333 1 d . . . . .
 Cl12 Cl 0.8555(10) 0.000000 0.8845(4) 0.039(2) Uani 0.3333 2 d S T P . .
 Cl13 Cl 1.000000 0.1237(10) 0.8801(4) 0.048(3) Uani 0.3333 2 d S T P . .
 Cl14 Cl 0.8912(8) 0.1255(8) 0.9331(2) 0.0319(15) Uani 0.3333 1 d . . . . .
 Cl15 Cl 0.7894(9) 0.2189(8) 0.9329(2) 0.0342(15) Uani 0.3333 1 d . . . . .
 Cl16 Cl 0.8991(7) 0.4474(8) 0.9341(2) 0.0334(15) Uani 0.3333 1 d . . . . .
 Cl17 Cl 0.8063(14) 0.4704(14) 1.000000 0.063(5) Uani 0.3333 2 d S T P . .
 Cl18 Cl 0.8156(14) 0.3404(16) 1.000000 0.078(7) Uani 0.3333 2 d S T P . .
 Cl19 Cl 1.000000 0.8532(16) 1.000000 0.065(7) Uani 0.3333 4 d S T P . .
 Cl20 Cl 0.8600(16) 0.8600(16) 1.000000 0.067(8) Uani 0.3333 4 d S T P . .

loop_
  _atom_site_aniso_label
  _atom_site_aniso_U_11
  _atom_site_aniso_U_22
  _atom_site_aniso_U_33
  _atom_site_aniso_U_23
  _atom_site_aniso_U_13
  _atom_site_aniso_U_12
 Sb1 0.0289(4) 0.0284(5) 0.0208(5) 0.000 -0.0012(3) 0.0142(3)
 Sb2 0.0276(4) 0.0231(3) 0.0232(3) 0.0014(3) 0.000 0.0138(2)
 Sb3 0.0193(4) 0.0193(4) 0.0212(6) 0.000 0.000 0.0096(2)
 Sb4 0.0183(3) 0.0183(3) 0.0247(5) 0.000 0.000 0.00915(16)
 Rb1 0.0220(6) 0.0235(9) 0.0326(9) 0.000 0.000 0.0117(4)
 Rb2 0.0347(8) 0.0347(8) 0.0230(11) 0.000 0.000 0.0173(4)
 Rb3 0.0320(6) 0.0320(6) 0.0187(7) 0.000 0.000 0.0160(3)
 Rb4 0.0276(7) 0.0372(6) 0.0247(6) 0.0001(5) 0.000 0.0138(4)
 Rb5 0.0469(10) 0.0469(10) 0.0279(11) 0.000 0.000 0.0234(5)
 Rb6 0.0591(10) 0.0591(10) 0.0416(12) 0.000 0.000 0.0296(5)
 Rb7 0.0341(10) 0.0555(12) 0.095(2) -0.0035(11) 0.000 0.0171(5)
 Rb8 0.0351(12) 0.0349(10) 0.0303(12) 0.0010(7) 0.000 0.0175(6)
 Rb9 0.027(2) 0.0338(16) 0.034(2) 0.0008(15) 0.000 0.0137(10)
 Rb10 0.0361(15) 0.0411(18) 0.0304(15) -0.0053(14) -0.0035(12) 0.0249(16)
 Rb11 0.025(3) 0.026(2) 0.047(4) 0.000 0.000 0.0125(13)
 Rb12 0.027(2) 0.027(2) 0.046(3) 0.000 0.000 0.0140(18)
 Rb13 0.0345(17) 0.0295(12) 0.0320(17) 0.000 0.000 0.0172(8)
 Cl1 0.0309(12) 0.0266(12) 0.0255(9) 0.0002(9) -0.0016(9) 0.0153(10)
 Cl2 0.0487(19) 0.066(3) 0.048(3) 0.000 0.0162(18) 0.0332(17)
 Cl3 0.045(2) 0.031(2) 0.085(4) 0.000 -0.036(2) 0.0156(10)
 Cl4 0.029(2) 0.024(3) 0.119(7) 0.000 0.000 0.0120(13)
 Cl5 0.039(3) 0.089(7) 0.113(8) 0.000 0.000 0.045(3)
 Cl6 0.0361(13) 0.0677(19) 0.0294(11) 0.0102(12) -0.0011(12) 0.0340(15)
 Cl7 0.077(3) 0.0382(13) 0.0256(15) -0.0043(12) 0.000 0.0386(16)
 Cl8 0.071(3) 0.056(2) 0.075(3) 0.020(2) 0.031(3) -0.005(2)
 Cl9 0.218(11) 0.072(3) 0.103(5) -0.015(3) 0.000 0.109(6)
 Cl10 0.056(6) 0.050(6) 0.058(6) 0.000(5) 0.021(5) 0.025(5)
 Cl11 0.041(5) 0.047(6) 0.117(11) 0.046(7) 0.035(6) 0.031(5)
 Cl12 0.034(4) 0.028(5) 0.051(6) 0.000 -0.010(5) 0.014(2)
 Cl13 0.064(9) 0.039(4) 0.048(7) 0.008(5) 0.000 0.032(5)
 Cl14 0.026(4) 0.032(4) 0.038(3) 0.003(3) 0.002(3) 0.014(3)
 Cl15 0.040(4) 0.028(4) 0.040(4) -0.001(3) 0.002(4) 0.021(3)
 Cl16 0.030(4) 0.030(4) 0.038(4) 0.002(3) 0.006(3) 0.013(3)
 Cl17 0.035(7) 0.038(7) 0.128(17) 0.000 0.000 0.027(6)
 Cl18 0.030(7) 0.048(9) 0.16(2) 0.000 0.000 0.025(6)
 Cl19 0.022(7) 0.029(6) 0.14(2) 0.000 0.000 0.011(4)
 Cl20 0.032(7) 0.032(7) 0.13(3) 0.000 0.000 0.011(8)

_geom_special_details
;
 All esds (except the esd in the dihedral angle between two l.s. planes)
 are estimated using the full covariance matrix.  The cell esds are taken
 into account individually in the estimation of esds in distances, angles
 and torsion angles; correlations between esds in cell parameters are only
 used when they are defined by crystal symmetry.  An approximate (isotropic)
 treatment of cell esds is used for estimating esds involving l.s. planes.
;
loop_
  _geom_bond_atom_site_label_1
  _geom_bond_atom_site_label_2
  _geom_bond_distance
  _geom_bond_site_symmetry_2
  _geom_bond_publ_flag
 Sb1 Cl1 2.664(3) 11 ?
 Sb1 Cl1 2.664(3) . ?
 Sb1 Cl2 2.517(5) . ?
 Sb1 Cl3 2.471(5) . ?
 Sb1 Cl4 2.890(5) . ?
 Sb1 Cl5 2.942(5) . ?
 Sb2 Rb4 4.0967(19) . ?
 Sb2 Rb9 4.095(5) . ?
 Sb2 Rb10 4.112(4) . ?
 Sb2 Rb10 4.112(4) 12_765 ?
 Sb2 Cl6 2.703(3) 12_765 ?
 Sb2 Cl6 2.703(3) . ?
 Sb2 Cl7 2.515(4) . ?
 Sb2 Cl8 2.597(5) . ?
 Sb2 Cl8 2.597(5) 12_765 ?
 Sb2 Cl9 2.745(7) . ?
 Sb3 Cl12 2.528(13) 3_765 ?
 Sb3 Cl12 2.528(13) 2_645 ?
 Sb3 Cl12 2.528(13) . ?
 Sb3 Cl13 2.448(13) . ?
 Sb3 Cl13 2.448(13) 2_645 ?
 Sb3 Cl13 2.448(13) 3_765 ?
 Sb3 Cl14 2.634(8) 2_645 ?
 Sb3 Cl14 2.634(8) 3_765 ?
 Sb3 Cl14 2.634(8) 11 ?
 Sb3 Cl14 2.634(8) 10_645 ?
 Sb3 Cl14 2.634(8) . ?
 Sb3 Cl14 2.634(8) 12_765 ?
 Sb4 Cl10 2.481(11) . ?
 Sb4 Cl10 2.481(11) 2_655 ?
 Sb4 Cl10 2.481(11) 3_665 ?
 Sb4 Cl11 2.454(11) 2_655 ?
 Sb4 Cl11 2.454(11) . ?
 Sb4 Cl11 2.454(11) 3_665 ?
 Sb4 Cl15 2.664(8) 3_665 ?
 Sb4 Cl15 2.664(8) 2_655 ?
 Sb4 Cl15 2.664(8) . ?
 Sb4 Cl16 2.610(8) 2_655 ?
 Sb4 Cl16 2.610(8) 3_665 ?
 Sb4 Cl16 2.610(8) . ?
 Rb1 Rb2 4.7170(11) 7_546 ?
 Rb1 Rb2 4.7170(11) . ?
 Rb1 Rb4 4.4820(14) 6_666 ?
 Rb1 Rb4 4.4820(14) 3_665 ?
 Rb1 Cl1 3.365(3) 3_665 ?
 Rb1 Cl1 3.365(3) 7_546 ?
 Rb1 Cl1 3.365(3) 10_545 ?
 Rb1 Cl1 3.365(3) 6_666 ?
 Rb1 Cl4 3.203(2) 3_665 ?
 Rb1 Cl4 3.203(2) 2_545 ?
 Rb1 Cl5 3.145(7) . ?
 Rb2 Rb3 4.5403(18) 4_556 ?
 Rb2 Rb3 4.5402(18) . ?
 Rb2 Cl1 3.362(2) . ?
 Rb2 Cl1 3.362(2) 4_556 ?
 Rb2 Cl1 3.362(2) 3_665 ?
 Rb2 Cl1 3.362(2) 2_655 ?
 Rb2 Cl1 3.362(2) 5_656 ?
 Rb2 Cl1 3.362(2) 6_666 ?
 Rb2 Cl5 3.7529(5) 3_665 ?
 Rb2 Cl5 3.7529(6) 2_655 ?
 Rb2 Cl5 3.7529(6) . ?
 Rb3 Rb4 4.6406(10) 3_665 ?
 Rb3 Rb4 4.6406(10) . ?
 Rb3 Cl1 3.365(3) . ?
 Rb3 Cl1 3.365(3) 3_665 ?
 Rb3 Cl1 3.365(3) 2_655 ?
 Rb3 Cl2 3.8041(9) 2_655 ?
 Rb3 Cl2 3.8041(9) 3_665 ?
 Rb3 Cl2 3.8041(9) . ?
 Rb3 Cl6 3.274(3) 3_665 ?
 Rb3 Cl6 3.274(3) 2_655 ?
 Rb3 Cl6 3.274(3) . ?
 Rb4 Cl1 3.299(3) 12_765 ?
 Rb4 Cl1 3.299(3) . ?
 Rb4 Cl2 3.347(6) 2_655 ?
 Rb4 Cl3 3.3456(17) . ?
 Rb4 Cl3 3.3456(17) 3_765 ?
 Rb4 Cl6 3.375(3) . ?
 Rb4 Cl6 3.375(3) 12_765 ?
 Rb4 Cl7 3.250(4) . ?
 Rb5 Cl7 3.391(5) . ?
 Rb5 Cl7 3.391(5) 3_765 ?
 Rb5 Cl7 3.391(5) 2_645 ?
 Rb5 Cl8 3.722(6) . ?
 Rb5 Cl8 3.722(6) 3_765 ?
 Rb5 Cl8 3.722(6) 12_765 ?
 Rb5 Cl12 3.701(15) . ?
 Rb5 Cl12 3.701(15) 3_765 ?
 Rb5 Cl12 3.701(15) 2_645 ?
 Rb5 Cl13 3.436(16) 2_645 ?
 Rb5 Cl13 3.437(15) . ?
 Rb5 Cl13 3.436(15) 3_765 ?
 Rb6 Cl6 3.536(4) 3_665 ?
 Rb6 Cl6 3.536(4) 2_655 ?
 Rb6 Cl6 3.536(4) . ?
 Rb6 Cl8 3.799(6) 3_665 ?
 Rb6 Cl8 3.799(6) 2_655 ?
 Rb6 Cl8 3.799(6) . ?
 Rb6 Cl9 3.7648(10) . ?
 Rb6 Cl9 3.7648(10) 3_665 ?
 Rb6 Cl9 3.7648(9) 2_655 ?
 Rb6 Cl10 3.638(14) 2_655 ?
 Rb6 Cl10 3.638(14) . ?
 Rb6 Cl10 3.638(14) 3_665 ?
 Rb7 Cl2 3.529(7) 2_655 ?
 Rb7 Cl3 3.951(8) 2_655 ?
 Rb7 Cl6 3.438(4) 2_655 ?
 Rb7 Cl6 3.438(4) 10_655 ?
 Rb7 Cl7 3.737(2) 3_775 ?
 Rb7 Cl7 3.737(2) 2_655 ?
 Rb7 Cl8 3.489(7) 2_655 ?
 Rb7 Cl8 3.489(7) 10_655 ?
 Rb7 Cl9 3.367(9) . ?
 Rb8 Cl8 3.305(5) 10_655 ?
 Rb8 Cl8 3.305(5) 2_655 ?
 Rb8 Cl9 3.316(8) . ?
 Rb8 Cl11 2.533(11) 12_765 ?
 Rb8 Cl11 2.533(11) . ?
 Rb8 Cl12 2.522(13) 2_655 ?
 Rb8 Cl14 3.380(9) 10_655 ?
 Rb8 Cl14 3.380(9) 2_655 ?
 Rb8 Cl15 3.325(9) 10_655 ?
 Rb8 Cl15 3.325(9) 2_655 ?
 Rb8 Cl16 3.348(9) 12_765 ?
 Rb8 Cl16 3.348(9) . ?
 Rb9 Rb10 1.005(6) . ?
 Rb9 Rb10 1.005(6) 12_765 ?
 Rb9 Cl9 3.027(10) . ?
 Rb9 Cl10 2.537(13) . ?
 Rb9 Cl10 2.537(14) 12_765 ?
 Rb9 Cl11 3.315(10) . ?
 Rb9 Cl11 3.315(10) 12_765 ?
 Rb9 Cl13 3.393(14) . ?
 Rb9 Cl15 3.339(10) 12_765 ?
 Rb9 Cl15 3.339(10) . ?
 Rb9 Cl16 2.939(9) 12_765 ?
 Rb9 Cl16 2.939(9) . ?
 Rb10 Rb10 1.050(7) 12_765 ?
 Rb10 Cl8 2.991(7) . ?
 Rb10 Cl10 3.356(14) 12_765 ?
 Rb10 Cl10 2.497(14) . ?
 Rb10 Cl11 3.312(9) 3_665 ?
 Rb10 Cl12 3.402(5) . ?
 Rb10 Cl13 2.592(13) . ?
 Rb10 Cl14 2.903(9) . ?
 Rb10 Cl14 3.315(9) 12_765 ?
 Rb10 Cl15 2.852(9) . ?
 Rb10 Cl16 3.280(9) . ?
 Rb11 Rb12 1.191(8) 9_767 ?
 Rb11 Rb12 1.191(8) . ?
 Rb11 Cl15 3.386(9) 9_767 ?
 Rb11 Cl16 2.917(9) 4_557 ?
 Rb11 Cl16 2.917(9) . ?
 Rb11 Cl16 2.917(9) 9_767 ?
 Rb11 Cl16 2.917(9) 12_765 ?
 Rb11 Cl17 3.214(13) . ?
 Rb11 Cl17 3.214(13) 9_767 ?
 Rb11 Cl18 2.161(16) . ?
 Rb11 Cl18 2.161(16) 9_767 ?
 Rb11 Cl20 3.17(2) 3_665 ?
 Rb12 Rb12 1.307(9) 9_767 ?
 Rb12 Cl14 2.882(9) 4_557 ?
 Rb12 Cl14 2.882(9) . ?
 Rb12 Cl15 2.869(9) 4_557 ?
 Rb12 Cl15 2.869(9) . ?
 Rb12 Cl16 3.371(9) 4_557 ?
 Rb12 Cl17 3.194(12) 3_665 ?
 Rb12 Cl18 2.149(16) . ?
 Rb12 Cl18 3.167(17) 9_767 ?
 Rb12 Cl19 3.201(7) 3_665 ?
 Rb12 Cl20 2.27(2) 3_665 ?
 Rb13 Cl14 3.385(8) 2_655 ?
 Rb13 Cl15 3.363(9) 7_657 ?
 Rb13 Cl15 3.363(9) 2_655 ?
 Rb13 Cl15 3.363(9) 10_655 ?
 Rb13 Cl15 3.363(9) 5_657 ?
 Rb13 Cl16 3.365(9) . ?
 Rb13 Cl16 3.365(9) 9_767 ?
 Rb13 Cl16 3.365(9) 12_765 ?
 Rb13 Cl16 3.365(9) 4_557 ?
 Rb13 Cl17 2.548(17) . ?
 Rb13 Cl17 2.548(17) 9_767 ?
 Rb13 Cl19 2.38(2) . ?
 Cl10 Cl11 1.808(16) 3_665 ?
 Cl10 Cl11 1.743(16) . ?
 Cl10 Cl15 2.460(16) . ?
 Cl10 Cl16 2.429(16) . ?
 Cl11 Cl15 2.100(17) 2_655 ?
 Cl11 Cl16 2.097(16) . ?
 Cl12 Cl13 1.761(10) 2_645 ?
 Cl12 Cl13 1.761(10) . ?
 Cl12 Cl14 2.207(14) 11 ?
 Cl12 Cl14 2.207(14) . ?
 Cl13 Cl14 2.306(15) 12_765 ?
 Cl13 Cl14 2.306(15) . ?
 Cl14 Cl14 2.444(18) 12_765 ?
 Cl14 Cl15 2.192(12) . ?
 Cl16 Cl16 2.267(16) 12_765 ?
 Cl17 Cl18 1.93(2) 2_655 ?
 Cl17 Cl18 1.75(2) . ?
 Cl19 Cl20 1.861(14) 2_765 ?
 Cl19 Cl20 1.861(13) . ?

loop_
  _geom_angle_atom_site_label_1
  _geom_angle_atom_site_label_2
  _geom_angle_atom_site_label_3
  _geom_angle
  _geom_angle_site_symmetry_1
  _geom_angle_site_symmetry_3
  _geom_angle_publ_flag
 Cl1 Sb1 Cl1 177.21(12) . 11 ?
 Cl1 Sb1 Cl4 89.51(6) 11 . ?
 Cl1 Sb1 Cl4 89.50(6) . . ?
 Cl1 Sb1 Cl5 91.19(6) . . ?
 Cl1 Sb1 Cl5 91.19(6) 11 . ?
 Cl2 Sb1 Cl1 90.49(6) . 11 ?
 Cl2 Sb1 Cl1 90.49(6) . . ?
 Cl2 Sb1 Cl4 179.95(18) . . ?
 Cl2 Sb1 Cl5 100.92(18) . . ?
 Cl3 Sb1 Cl1 88.72(6) . . ?
 Cl3 Sb1 Cl1 88.72(6) . 11 ?
 Cl3 Sb1 Cl2 87.6(2) . . ?
 Cl3 Sb1 Cl4 92.3(2) . . ?
 Cl3 Sb1 Cl5 171.4(2) . . ?
 Cl4 Sb1 Cl5 79.13(15) . . ?
 Rb4 Sb2 Rb10 169.08(6) . . ?
 Rb4 Sb2 Rb10 169.08(6) . 12_765 ?
 Rb9 Sb2 Rb4 176.08(8) . . ?
 Rb9 Sb2 Rb10 14.06(9) . . ?
 Rb9 Sb2 Rb10 14.06(8) . 12_765 ?
 Rb10 Sb2 Rb10 14.67(10) 12_765 . ?
 Cl6 Sb2 Rb4 55.02(7) . . ?
 Cl6 Sb2 Rb4 55.02(7) 12_765 . ?
 Cl6 Sb2 Rb9 123.08(8) . . ?
 Cl6 Sb2 Rb9 123.08(8) 12_765 . ?
 Cl6 Sb2 Rb10 121.59(8) . . ?
 Cl6 Sb2 Rb10 121.59(8) 12_765 12_765 ?
 Cl6 Sb2 Rb10 135.15(9) . 12_765 ?
 Cl6 Sb2 Rb10 135.15(9) 12_765 . ?
 Cl6 Sb2 Cl6 92.90(15) 12_765 . ?
 Cl6 Sb2 Cl9 93.26(15) . . ?
 Cl6 Sb2 Cl9 93.26(15) 12_765 . ?
 Cl7 Sb2 Rb4 52.49(10) . . ?
 Cl7 Sb2 Rb9 131.44(13) . . ?
 Cl7 Sb2 Rb10 119.14(11) . . ?
 Cl7 Sb2 Rb10 119.14(11) . 12_765 ?
 Cl7 Sb2 Cl6 87.37(11) . 12_765 ?
 Cl7 Sb2 Cl6 87.37(11) . . ?
 Cl7 Sb2 Cl8 88.77(14) . . ?
 Cl7 Sb2 Cl8 88.77(14) . 12_765 ?
 Cl7 Sb2 Cl9 179.1(2) . . ?
 Cl8 Sb2 Rb4 123.07(15) . . ?
 Cl8 Sb2 Rb4 123.07(14) 12_765 . ?
 Cl8 Sb2 Rb9 59.08(15) . . ?
 Cl8 Sb2 Rb9 59.08(15) 12_765 . ?
 Cl8 Sb2 Rb10 46.47(16) 12_765 12_765 ?
 Cl8 Sb2 Rb10 46.47(16) . . ?
 Cl8 Sb2 Rb10 59.50(16) . 12_765 ?
 Cl8 Sb2 Rb10 59.50(15) 12_765 . ?
 Cl8 Sb2 Cl6 175.92(16) . 12_765 ?
 Cl8 Sb2 Cl6 175.92(16) 12_765 . ?
 Cl8 Sb2 Cl6 88.22(15) . . ?
 Cl8 Sb2 Cl6 88.22(15) 12_765 12_765 ?
 Cl8 Sb2 Cl8 90.4(3) . 12_765 ?
 Cl8 Sb2 Cl9 90.6(2) . . ?
 Cl8 Sb2 Cl9 90.6(2) 12_765 . ?
 Cl9 Sb2 Rb4 128.42(19) . . ?
 Cl9 Sb2 Rb9 47.7(2) . . ?
 Cl9 Sb2 Rb10 59.96(19) . . ?
 Cl9 Sb2 Rb10 59.96(19) . 12_765 ?
 Cl12 Sb3 Cl12 79.9(5) 2_645 . ?
 Cl12 Sb3 Cl12 79.9(5) 2_645 3_765 ?
 Cl12 Sb3 Cl12 79.9(5) . 3_765 ?
 Cl12 Sb3 Cl14 130.4(3) 3_765 11 ?
 Cl12 Sb3 Cl14 50.6(3) . 11 ?
 Cl12 Sb3 Cl14 87.74(18) 3_765 . ?
 Cl12 Sb3 Cl14 50.6(3) . . ?
 Cl12 Sb3 Cl14 87.74(18) 2_645 3_765 ?
 Cl12 Sb3 Cl14 130.4(3) 3_765 2_645 ?
 Cl12 Sb3 Cl14 50.6(3) 2_645 2_645 ?
 Cl12 Sb3 Cl14 50.6(3) 3_765 3_765 ?
 Cl12 Sb3 Cl14 50.6(3) 3_765 12_765 ?
 Cl12 Sb3 Cl14 87.74(18) . 2_645 ?
 Cl12 Sb3 Cl14 130.4(3) . 10_645 ?
 Cl12 Sb3 Cl14 130.4(3) 2_645 12_765 ?
 Cl12 Sb3 Cl14 87.74(18) 2_645 11 ?
 Cl12 Sb3 Cl14 130.4(3) 2_645 . ?
 Cl12 Sb3 Cl14 130.4(3) . 3_765 ?
 Cl12 Sb3 Cl14 50.6(3) 2_645 10_645 ?
 Cl12 Sb3 Cl14 87.74(18) 3_765 10_645 ?
 Cl12 Sb3 Cl14 87.74(18) . 12_765 ?
 Cl13 Sb3 Cl12 41.41(19) . . ?
 Cl13 Sb3 Cl12 88.7(5) 2_645 3_765 ?
 Cl13 Sb3 Cl12 41.41(19) 3_765 2_645 ?
 Cl13 Sb3 Cl12 41.41(19) 2_645 . ?
 Cl13 Sb3 Cl12 41.41(19) 2_645 2_645 ?
 Cl13 Sb3 Cl12 88.7(5) 3_765 . ?
 Cl13 Sb3 Cl12 41.41(19) 3_765 3_765 ?
 Cl13 Sb3 Cl12 88.7(5) . 2_645 ?
 Cl13 Sb3 Cl12 41.41(19) . 3_765 ?
 Cl13 Sb3 Cl13 69.1(6) . 2_645 ?
 Cl13 Sb3 Cl13 69.1(6) 2_645 3_765 ?
 Cl13 Sb3 Cl13 69.1(6) . 3_765 ?
 Cl13 Sb3 Cl14 122.9(3) 3_765 11 ?
 Cl13 Sb3 Cl14 90.97(19) 3_765 12_765 ?
 Cl13 Sb3 Cl14 90.97(18) 2_645 . ?
 Cl13 Sb3 Cl14 90.97(18) 2_645 10_645 ?
 Cl13 Sb3 Cl14 53.8(3) 3_765 3_765 ?
 Cl13 Sb3 Cl14 122.9(3) 2_645 12_765 ?
 Cl13 Sb3 Cl14 122.9(3) 3_765 . ?
 Cl13 Sb3 Cl14 122.9(3) . 10_645 ?
 Cl13 Sb3 Cl14 90.97(19) . 3_765 ?
 Cl13 Sb3 Cl14 53.8(3) . . ?
 Cl13 Sb3 Cl14 122.9(3) 2_645 3_765 ?
 Cl13 Sb3 Cl14 90.97(18) . 11 ?
 Cl13 Sb3 Cl14 53.8(3) 3_765 10_645 ?
 Cl13 Sb3 Cl14 122.9(3) . 2_645 ?
 Cl13 Sb3 Cl14 53.8(3) 2_645 11 ?
 Cl13 Sb3 Cl14 53.8(3) 2_645 2_645 ?
 Cl13 Sb3 Cl14 90.97(18) 3_765 2_645 ?
 Cl13 Sb3 Cl14 53.8(3) . 12_765 ?
 Cl14 Sb3 Cl14 55.3(4) . 12_765 ?
 Cl14 Sb3 Cl14 119.983(11) 10_645 12_765 ?
 Cl14 Sb3 Cl14 64.7(4) 12_765 3_765 ?
 Cl14 Sb3 Cl14 119.980(9) 11 12_765 ?
 Cl14 Sb3 Cl14 175.0(4) 11 3_765 ?
 Cl14 Sb3 Cl14 175.0(4) 2_645 12_765 ?
 Cl14 Sb3 Cl14 64.7(4) . 11 ?
 Cl14 Sb3 Cl14 119.984(11) . 2_645 ?
 Cl14 Sb3 Cl14 119.983(11) . 3_765 ?
 Cl14 Sb3 Cl14 55.3(4) 11 2_645 ?
 Cl14 Sb3 Cl14 119.980(9) 2_645 3_765 ?
 Cl14 Sb3 Cl14 175.0(4) 10_645 . ?
 Cl14 Sb3 Cl14 64.7(4) 10_645 2_645 ?
 Cl14 Sb3 Cl14 119.984(10) 10_645 11 ?
 Cl14 Sb3 Cl14 55.3(4) 10_645 3_765 ?
 Cl10 Sb4 Cl10 64.8(6) 3_665 2_655 ?
 Cl10 Sb4 Cl10 64.8(6) 2_655 . ?
 Cl10 Sb4 Cl10 64.8(6) 3_665 . ?
 Cl10 Sb4 Cl15 89.2(3) . 2_655 ?
 Cl10 Sb4 Cl15 89.2(3) 3_665 . ?
 Cl10 Sb4 Cl15 57.0(4) . . ?
 Cl10 Sb4 Cl15 57.0(4) 2_655 2_655 ?
 Cl10 Sb4 Cl15 121.8(4) 2_655 . ?
 Cl10 Sb4 Cl15 89.2(3) 2_655 3_665 ?
 Cl10 Sb4 Cl15 57.0(4) 3_665 3_665 ?
 Cl10 Sb4 Cl15 121.8(4) 3_665 2_655 ?
 Cl10 Sb4 Cl15 121.8(4) . 3_665 ?
 Cl10 Sb4 Cl16 121.7(4) . 2_655 ?
 Cl10 Sb4 Cl16 121.7(4) 3_665 . ?
 Cl10 Sb4 Cl16 121.7(4) 2_655 3_665 ?
 Cl10 Sb4 Cl16 56.9(4) . . ?
 Cl10 Sb4 Cl16 91.4(3) 2_655 . ?
 Cl10 Sb4 Cl16 56.9(4) 3_665 3_665 ?
 Cl10 Sb4 Cl16 91.4(3) . 3_665 ?
 Cl10 Sb4 Cl16 56.9(4) 2_655 2_655 ?
 Cl10 Sb4 Cl16 91.4(3) 3_665 2_655 ?
 Cl11 Sb4 Cl10 88.3(5) . 3_665 ?
 Cl11 Sb4 Cl10 43.0(4) . 2_655 ?
 Cl11 Sb4 Cl10 41.4(4) 2_655 2_655 ?
 Cl11 Sb4 Cl10 88.3(5) 2_655 . ?
 Cl11 Sb4 Cl10 43.0(4) 3_665 . ?
 Cl11 Sb4 Cl10 43.0(4) 2_655 3_665 ?
 Cl11 Sb4 Cl10 41.4(4) 3_665 3_665 ?
 Cl11 Sb4 Cl10 41.4(4) . . ?
 Cl11 Sb4 Cl10 88.3(5) 3_665 2_655 ?
 Cl11 Sb4 Cl11 83.3(6) . 3_665 ?
 Cl11 Sb4 Cl11 83.3(6) 3_665 2_655 ?
 Cl11 Sb4 Cl11 83.3(6) . 2_655 ?
 Cl11 Sb4 Cl15 88.7(3) . . ?
 Cl11 Sb4 Cl15 131.5(4) 3_665 2_655 ?
 Cl11 Sb4 Cl15 48.2(4) . 2_655 ?
 Cl11 Sb4 Cl15 88.7(3) 2_655 2_655 ?
 Cl11 Sb4 Cl15 48.2(4) 2_655 3_665 ?
 Cl11 Sb4 Cl15 88.7(3) 3_665 3_665 ?
 Cl11 Sb4 Cl15 131.5(4) 2_655 . ?
 Cl11 Sb4 Cl15 131.5(4) . 3_665 ?
 Cl11 Sb4 Cl15 48.2(4) 3_665 . ?
 Cl11 Sb4 Cl16 89.5(3) . 2_655 ?
 Cl11 Sb4 Cl16 48.8(4) . . ?
 Cl11 Sb4 Cl16 132.1(4) 2_655 . ?
 Cl11 Sb4 Cl16 132.1(4) 3_665 2_655 ?
 Cl11 Sb4 Cl16 89.5(3) 3_665 . ?
 Cl11 Sb4 Cl16 48.8(4) 2_655 2_655 ?
 Cl11 Sb4 Cl16 132.1(4) . 3_665 ?
 Cl11 Sb4 Cl16 48.8(4) 3_665 3_665 ?
 Cl11 Sb4 Cl16 89.5(3) 2_655 3_665 ?
 Cl15 Sb4 Cl15 119.982(12) . 2_655 ?
 Cl15 Sb4 Cl15 119.982(9) 3_665 2_655 ?
 Cl15 Sb4 Cl15 119.983(11) . 3_665 ?
 Cl16 Sb4 Cl15 58.2(3) 2_655 2_655 ?
 Cl16 Sb4 Cl15 178.1(3) . 3_665 ?
 Cl16 Sb4 Cl15 178.1(3) 3_665 2_655 ?
 Cl16 Sb4 Cl15 58.2(3) 3_665 3_665 ?
 Cl16 Sb4 Cl15 61.8(3) 3_665 . ?
 Cl16 Sb4 Cl15 61.8(3) 2_655 3_665 ?
 Cl16 Sb4 Cl15 178.1(3) 2_655 . ?
 Cl16 Sb4 Cl15 61.8(3) . 2_655 ?
 Cl16 Sb4 Cl15 58.2(3) . . ?
 Cl16 Sb4 Cl16 120.000(2) . 3_665 ?
 Cl16 Sb4 Cl16 120.000(10) 3_665 2_655 ?
 Cl16 Sb4 Cl16 119.999(10) . 2_655 ?
 Rb2 Rb1 Rb2 105.02(4) 7_546 . ?
 Rb4 Rb1 Rb2 89.004(19) 6_666 7_546 ?
 Rb4 Rb1 Rb2 89.004(19) 3_665 . ?
 Rb4 Rb1 Rb2 89.004(19) 6_666 . ?
 Rb4 Rb1 Rb2 89.004(19) 3_665 7_546 ?
 Rb4 Rb1 Rb4 176.73(6) 3_665 6_666 ?
 Cl1 Rb1 Rb2 113.92(6) 3_665 7_546 ?
 Cl1 Rb1 Rb2 113.92(6) 7_546 . ?
 Cl1 Rb1 Rb2 113.92(6) 10_545 . ?
 Cl1 Rb1 Rb2 45.45(4) 7_546 7_546 ?
 Cl1 Rb1 Rb2 45.45(4) 6_666 . ?
 Cl1 Rb1 Rb2 113.92(6) 6_666 7_546 ?
 Cl1 Rb1 Rb2 45.45(4) 3_665 . ?
 Cl1 Rb1 Rb2 45.45(4) 10_545 7_546 ?
 Cl1 Rb1 Rb4 47.10(4) 10_545 3_665 ?
 Cl1 Rb1 Rb4 131.82(4) 3_665 6_666 ?
 Cl1 Rb1 Rb4 131.82(4) 7_546 3_665 ?
 Cl1 Rb1 Rb4 47.10(4) 6_666 6_666 ?
 Cl1 Rb1 Rb4 47.10(4) 7_546 6_666 ?
 Cl1 Rb1 Rb4 131.82(4) 10_545 6_666 ?
 Cl1 Rb1 Rb4 131.82(4) 6_666 3_665 ?
 Cl1 Rb1 Rb4 47.10(4) 3_665 3_665 ?
 Cl1 Rb1 Cl1 88.47(9) 3_665 10_545 ?
 Cl1 Rb1 Cl1 84.75(8) 3_665 6_666 ?
 Cl1 Rb1 Cl1 151.86(11) 3_665 7_546 ?
 Cl1 Rb1 Cl1 84.75(8) 7_546 10_545 ?
 Cl1 Rb1 Cl1 151.86(11) 6_666 10_545 ?
 Cl1 Rb1 Cl1 88.47(9) 7_546 6_666 ?
 Cl4 Rb1 Rb2 85.10(12) 2_545 7_546 ?
 Cl4 Rb1 Rb2 85.10(12) 3_665 . ?
 Cl4 Rb1 Rb2 169.88(13) 3_665 7_546 ?
 Cl4 Rb1 Rb2 169.88(13) 2_545 . ?
 Cl4 Rb1 Rb4 91.21(2) 2_545 6_666 ?
 Cl4 Rb1 Rb4 91.21(2) 3_665 3_665 ?
 Cl4 Rb1 Rb4 91.21(2) 2_545 3_665 ?
 Cl4 Rb1 Rb4 91.21(2) 3_665 6_666 ?
 Cl4 Rb1 Cl1 130.53(8) 3_665 10_545 ?
 Cl4 Rb1 Cl1 130.53(8) 2_545 6_666 ?
 Cl4 Rb1 Cl1 73.10(10) 3_665 6_666 ?
 Cl4 Rb1 Cl1 73.10(10) 2_545 7_546 ?
 Cl4 Rb1 Cl1 73.10(10) 2_545 10_545 ?
 Cl4 Rb1 Cl1 73.10(10) 3_665 3_665 ?
 Cl4 Rb1 Cl1 130.53(8) 3_665 7_546 ?
 Cl4 Rb1 Cl1 130.53(8) 2_545 3_665 ?
 Cl4 Rb1 Cl4 84.8(2) 2_545 3_665 ?
 Cl5 Rb1 Rb2 52.511(18) . 7_546 ?
 Cl5 Rb1 Rb2 52.511(18) . . ?
 Cl5 Rb1 Rb4 88.36(3) . 6_666 ?
 Cl5 Rb1 Rb4 88.36(3) . 3_665 ?
 Cl5 Rb1 Cl1 75.93(5) . 7_546 ?
 Cl5 Rb1 Cl1 75.93(5) . 6_666 ?
 Cl5 Rb1 Cl1 75.93(5) . 10_545 ?
 Cl5 Rb1 Cl1 75.93(5) . 3_665 ?
 Cl5 Rb1 Cl4 137.61(12) . 2_545 ?
 Cl5 Rb1 Cl4 137.61(13) . 3_665 ?
 Rb3 Rb2 Rb1 90.0 4_556 2_655 ?
 Rb3 Rb2 Rb1 90.0 . 2_655 ?
 Rb3 Rb2 Rb3 180.0 . 4_556 ?
 Cl1 Rb2 Rb1 98.61(5) 5_656 2_655 ?
 Cl1 Rb2 Rb1 45.50(4) . 2_655 ?
 Cl1 Rb2 Rb1 123.45(5) 3_665 2_655 ?
 Cl1 Rb2 Rb1 45.50(4) 4_556 2_655 ?
 Cl1 Rb2 Rb1 123.45(5) 6_666 2_655 ?
 Cl1 Rb2 Rb1 98.61(5) 2_655 2_655 ?
 Cl1 Rb2 Rb3 47.58(4) . . ?
 Cl1 Rb2 Rb3 132.42(4) 3_665 4_556 ?
 Cl1 Rb2 Rb3 132.42(4) . 4_556 ?
 Cl1 Rb2 Rb3 132.42(4) 6_666 . ?
 Cl1 Rb2 Rb3 47.58(4) 5_656 4_556 ?
 Cl1 Rb2 Rb3 47.58(4) 3_665 . ?
 Cl1 Rb2 Rb3 47.58(4) 6_666 4_556 ?
 Cl1 Rb2 Rb3 47.58(4) 2_655 . ?
 Cl1 Rb2 Rb3 132.42(4) 2_655 4_556 ?
 Cl1 Rb2 Rb3 132.42(4) 5_656 . ?
 Cl1 Rb2 Rb3 47.58(4) 4_556 4_556 ?
 Cl1 Rb2 Rb3 132.42(4) 4_556 . ?
 Cl1 Rb2 Cl1 79.48(6) 3_665 2_655 ?
 Cl1 Rb2 Cl1 136.68(3) . 6_666 ?
 Cl1 Rb2 Cl1 136.68(3) 4_556 2_655 ?
 Cl1 Rb2 Cl1 79.48(6) 4_556 5_656 ?
 Cl1 Rb2 Cl1 79.48(6) . 3_665 ?
 Cl1 Rb2 Cl1 136.68(3) . 5_656 ?
 Cl1 Rb2 Cl1 79.48(6) 4_556 6_666 ?
 Cl1 Rb2 Cl1 79.48(6) 6_666 5_656 ?
 Cl1 Rb2 Cl1 136.68(3) 4_556 3_665 ?
 Cl1 Rb2 Cl1 136.68(3) 6_666 2_655 ?
 Cl1 Rb2 Cl1 84.84(8) 6_666 3_665 ?
 Cl1 Rb2 Cl1 84.84(8) 2_655 5_656 ?
 Cl1 Rb2 Cl1 79.48(6) . 2_655 ?
 Cl1 Rb2 Cl1 84.84(8) 4_556 . ?
 Cl1 Rb2 Cl1 136.68(3) 3_665 5_656 ?
 Cl1 Rb2 Cl5 68.35(9) 5_656 2_655 ?
 Cl1 Rb2 Cl5 68.35(9) 2_655 2_655 ?
 Cl1 Rb2 Cl5 68.33(9) 5_656 3_665 ?
 Cl1 Rb2 Cl5 137.58(4) 4_556 3_665 ?
 Cl1 Rb2 Cl5 68.35(9) 3_665 3_665 ?
 Cl1 Rb2 Cl5 68.33(9) 4_556 2_655 ?
 Cl1 Rb2 Cl5 137.58(4) 6_666 2_655 ?
 Cl1 Rb2 Cl5 68.35(9) . . ?
 Cl1 Rb2 Cl5 68.35(9) 6_666 3_665 ?
 Cl1 Rb2 Cl5 68.33(9) 6_666 . ?
 Cl1 Rb2 Cl5 68.33(9) 2_655 3_665 ?
 Cl1 Rb2 Cl5 68.33(9) 3_665 . ?
 Cl1 Rb2 Cl5 68.33(9) . 2_655 ?
 Cl1 Rb2 Cl5 137.58(4) 2_655 . ?
 Cl1 Rb2 Cl5 137.58(4) 3_665 2_655 ?
 Cl1 Rb2 Cl5 137.58(4) 5_656 . ?
 Cl1 Rb2 Cl5 137.58(4) . 3_665 ?
 Cl1 Rb2 Cl5 68.35(9) 4_556 . ?
 Cl5 Rb2 Rb1 78.32(11) . 2_655 ?
 Cl5 Rb2 Rb1 161.68(11) 3_665 2_655 ?
 Cl5 Rb2 Rb1 41.68(11) 2_655 2_655 ?
 Cl5 Rb2 Rb3 90.0 2_655 . ?
 Cl5 Rb2 Rb3 90.0 3_665 4_556 ?
 Cl5 Rb2 Rb3 90.0 . . ?
 Cl5 Rb2 Rb3 90.0 3_665 . ?
 Cl5 Rb2 Rb3 90.0 . 4_556 ?
 Cl5 Rb2 Rb3 90.0 2_655 4_556 ?
 Cl5 Rb2 Cl5 120.000(3) . 3_665 ?
 Cl5 Rb2 Cl5 120.0 . 2_655 ?
 Cl5 Rb2 Cl5 120.000(3) 2_655 3_665 ?
 Rb2 Rb3 Rb4 89.26(3) . 3_665 ?
 Rb2 Rb3 Rb4 89.26(3) . . ?
 Rb4 Rb3 Rb4 119.983(2) . 3_665 ?
 Cl1 Rb3 Rb2 47.53(5) 3_665 . ?
 Cl1 Rb3 Rb2 47.53(5) . . ?
 Cl1 Rb3 Rb2 47.53(5) 2_655 . ?
 Cl1 Rb3 Rb4 123.55(6) 2_655 3_665 ?
 Cl1 Rb3 Rb4 97.18(5) . 3_665 ?
 Cl1 Rb3 Rb4 45.27(5) 3_665 3_665 ?
 Cl1 Rb3 Rb4 45.27(5) . . ?
 Cl1 Rb3 Rb4 123.55(6) 3_665 . ?
 Cl1 Rb3 Rb4 97.18(5) 2_655 . ?
 Cl1 Rb3 Cl1 79.40(7) . 3_665 ?
 Cl1 Rb3 Cl1 79.40(7) 3_665 2_655 ?
 Cl1 Rb3 Cl1 79.40(7) . 2_655 ?
 Cl1 Rb3 Cl2 61.42(8) . . ?
 Cl1 Rb3 Cl2 68.16(10) 2_655 3_665 ?
 Cl1 Rb3 Cl2 132.30(10) 2_655 . ?
 Cl1 Rb3 Cl2 61.42(8) 2_655 2_655 ?
 Cl1 Rb3 Cl2 68.16(10) 3_665 . ?
 Cl1 Rb3 Cl2 132.30(10) . 3_665 ?
 Cl1 Rb3 Cl2 68.16(10) . 2_655 ?
 Cl1 Rb3 Cl2 61.42(8) 3_665 3_665 ?
 Cl1 Rb3 Cl2 132.30(10) 3_665 2_655 ?
 Cl2 Rb3 Rb2 84.97(8) . . ?
 Cl2 Rb3 Rb2 84.97(8) 2_655 . ?
 Cl2 Rb3 Rb2 84.97(8) 3_665 . ?
 Cl2 Rb3 Rb4 164.17(9) 2_655 3_665 ?
 Cl2 Rb3 Rb4 45.37(8) . 3_665 ?
 Cl2 Rb3 Rb4 164.17(9) 3_665 . ?
 Cl2 Rb3 Rb4 74.76(9) 3_665 3_665 ?
 Cl2 Rb3 Rb4 45.37(8) 2_655 . ?
 Cl2 Rb3 Rb4 74.76(8) . . ?
 Cl2 Rb3 Cl2 119.24(3) . 2_655 ?
 Cl2 Rb3 Cl2 119.24(3) . 3_665 ?
 Cl2 Rb3 Cl2 119.24(3) 2_655 3_665 ?
 Cl6 Rb3 Rb2 135.86(6) . . ?
 Cl6 Rb3 Rb2 135.86(6) 3_665 . ?
 Cl6 Rb3 Rb2 135.86(6) 2_655 . ?
 Cl6 Rb3 Rb4 112.42(8) 2_655 3_665 ?
 Cl6 Rb3 Rb4 109.45(8) 2_655 . ?
 Cl6 Rb3 Rb4 112.42(8) 3_665 . ?
 Cl6 Rb3 Rb4 46.64(6) . . ?
 Cl6 Rb3 Rb4 46.64(6) 3_665 3_665 ?
 Cl6 Rb3 Rb4 109.45(8) . 3_665 ?
 Cl6 Rb3 Cl1 149.52(9) . 3_665 ?
 Cl6 Rb3 Cl1 149.52(9) 3_665 2_655 ?
 Cl6 Rb3 Cl1 89.66(7) 2_655 2_655 ?
 Cl6 Rb3 Cl1 89.66(7) 3_665 3_665 ?
 Cl6 Rb3 Cl1 126.72(8) 2_655 3_665 ?
 Cl6 Rb3 Cl1 126.72(8) . 2_655 ?
 Cl6 Rb3 Cl1 126.72(8) 3_665 . ?
 Cl6 Rb3 Cl1 149.52(9) 2_655 . ?
 Cl6 Rb3 Cl1 89.66(7) . . ?
 Cl6 Rb3 Cl2 137.75(11) . 3_665 ?
 Cl6 Rb3 Cl2 137.75(11) 3_665 2_655 ?
 Cl6 Rb3 Cl2 81.59(12) . . ?
 Cl6 Rb3 Cl2 81.60(12) 3_665 3_665 ?
 Cl6 Rb3 Cl2 81.60(12) 2_655 2_655 ?
 Cl6 Rb3 Cl2 66.08(9) 2_655 3_665 ?
 Cl6 Rb3 Cl2 66.08(10) 3_665 . ?
 Cl6 Rb3 Cl2 137.75(11) 2_655 . ?
 Cl6 Rb3 Cl2 66.08(10) . 2_655 ?
 Cl6 Rb3 Cl6 74.19(9) . 3_665 ?
 Cl6 Rb3 Cl6 74.19(9) . 2_655 ?
 Cl6 Rb3 Cl6 74.19(9) 3_665 2_655 ?
 Sb2 Rb4 Rb1 174.96(5) . 2_655 ?
 Sb2 Rb4 Rb3 85.32(3) . . ?
 Sb2 Rb4 Rb3 85.32(3) . 10_655 ?
 Rb1 Rb4 Rb3 91.71(4) 2_655 . ?
 Rb1 Rb4 Rb3 91.71(4) 2_655 10_655 ?
 Rb3 Rb4 Rb3 107.52(3) . 10_655 ?
 Cl1 Rb4 Sb2 129.92(5) 12_765 . ?
 Cl1 Rb4 Sb2 129.92(5) . . ?
 Cl1 Rb4 Rb1 48.36(5) . 2_655 ?
 Cl1 Rb4 Rb1 48.36(5) 12_765 2_655 ?
 Cl1 Rb4 Rb3 46.45(5) 12_765 10_655 ?
 Cl1 Rb4 Rb3 117.32(6) . 10_655 ?
 Cl1 Rb4 Rb3 117.32(6) 12_765 . ?
 Cl1 Rb4 Rb3 46.45(5) . . ?
 Cl1 Rb4 Cl1 90.74(9) . 12_765 ?
 Cl1 Rb4 Cl2 74.73(8) 12_765 2_655 ?
 Cl1 Rb4 Cl2 74.73(8) . 2_655 ?
 Cl1 Rb4 Cl3 65.45(9) 12_765 3_765 ?
 Cl1 Rb4 Cl3 119.21(14) 12_765 . ?
 Cl1 Rb4 Cl3 65.45(9) . . ?
 Cl1 Rb4 Cl3 119.21(14) . 3_765 ?
 Cl1 Rb4 Cl6 144.08(9) . 12_765 ?
 Cl1 Rb4 Cl6 144.08(9) 12_765 . ?
 Cl1 Rb4 Cl6 89.07(7) 12_765 12_765 ?
 Cl1 Rb4 Cl6 89.07(7) . . ?
 Cl2 Rb4 Sb2 88.01(10) 2_655 . ?
 Cl2 Rb4 Rb1 86.95(10) 2_655 2_655 ?
 Cl2 Rb4 Rb3 53.983(19) 2_655 . ?
 Cl2 Rb4 Rb3 53.983(19) 2_655 10_655 ?
 Cl2 Rb4 Cl6 70.60(10) 2_655 . ?
 Cl2 Rb4 Cl6 70.60(10) 2_655 12_765 ?
 Cl3 Rb4 Sb2 105.45(12) 3_765 . ?
 Cl3 Rb4 Sb2 105.45(12) . . ?
 Cl3 Rb4 Rb1 78.37(12) . 2_655 ?
 Cl3 Rb4 Rb1 78.36(12) 3_765 2_655 ?
 Cl3 Rb4 Rb3 86.24(9) . . ?
 Cl3 Rb4 Rb3 163.42(12) . 10_655 ?
 Cl3 Rb4 Rb3 163.41(13) 3_765 . ?
 Cl3 Rb4 Rb3 86.24(10) 3_765 10_655 ?
 Cl3 Rb4 Cl2 137.23(9) . 2_655 ?
 Cl3 Rb4 Cl2 137.23(9) 3_765 2_655 ?
 Cl3 Rb4 Cl3 78.8(2) . 3_765 ?
 Cl3 Rb4 Cl6 93.13(14) . . ?
 Cl3 Rb4 Cl6 142.32(12) . 12_765 ?
 Cl3 Rb4 Cl6 142.33(12) 3_765 . ?
 Cl3 Rb4 Cl6 93.13(14) 3_765 12_765 ?
 Cl6 Rb4 Sb2 41.01(5) 12_765 . ?
 Cl6 Rb4 Sb2 41.01(5) . . ?
 Cl6 Rb4 Rb1 136.45(6) 12_765 2_655 ?
 Cl6 Rb4 Rb1 136.45(6) . 2_655 ?
 Cl6 Rb4 Rb3 44.86(6) 12_765 10_655 ?
 Cl6 Rb4 Rb3 103.14(8) . 10_655 ?
 Cl6 Rb4 Rb3 103.14(8) 12_765 . ?
 Cl6 Rb4 Rb3 44.86(6) . . ?
 Cl6 Rb4 Cl6 70.96(13) 12_765 . ?
 Cl7 Rb4 Sb2 37.88(8) . . ?
 Cl7 Rb4 Rb1 147.16(9) . 2_655 ?
 Cl7 Rb4 Rb3 107.17(5) . 10_655 ?
 Cl7 Rb4 Rb3 107.17(5) . . ?
 Cl7 Rb4 Cl1 133.00(5) . . ?
 Cl7 Rb4 Cl1 133.00(5) . 12_765 ?
 Cl7 Rb4 Cl2 125.89(13) . 2_655 ?
 Cl7 Rb4 Cl3 76.41(12) . 3_765 ?
 Cl7 Rb4 Cl3 76.41(12) . . ?
 Cl7 Rb4 Cl6 65.94(9) . . ?
 Cl7 Rb4 Cl6 65.94(9) . 12_765 ?
 Cl7 Rb5 Cl7 63.36(13) 2_645 3_765 ?
 Cl7 Rb5 Cl7 63.36(13) . 2_645 ?
 Cl7 Rb5 Cl7 63.36(13) . 3_765 ?
 Cl7 Rb5 Cl8 91.84(11) . 3_765 ?
 Cl7 Rb5 Cl8 91.84(11) 2_645 . ?
 Cl7 Rb5 Cl8 60.16(9) . 12_765 ?
 Cl7 Rb5 Cl8 123.51(12) 3_765 . ?
 Cl7 Rb5 Cl8 60.16(9) 3_765 3_765 ?
 Cl7 Rb5 Cl8 123.51(12) 2_645 3_765 ?
 Cl7 Rb5 Cl8 123.51(12) 2_645 12_765 ?
 Cl7 Rb5 Cl8 91.84(11) 3_765 12_765 ?
 Cl7 Rb5 Cl8 60.16(9) . . ?
 Cl7 Rb5 Cl12 122.16(16) 3_765 3_765 ?
 Cl7 Rb5 Cl12 122.16(17) 2_645 . ?
 Cl7 Rb5 Cl12 122.16(16) 3_765 2_645 ?
 Cl7 Rb5 Cl12 173.1(2) . 2_645 ?
 Cl7 Rb5 Cl12 173.1(2) 2_645 3_765 ?
 Cl7 Rb5 Cl12 122.16(16) . . ?
 Cl7 Rb5 Cl12 173.1(2) 3_765 . ?
 Cl7 Rb5 Cl12 122.16(17) 2_645 2_645 ?
 Cl7 Rb5 Cl12 122.16(17) . 3_765 ?
 Cl7 Rb5 Cl13 147.65(7) 3_765 2_645 ?
 Cl7 Rb5 Cl13 114.9(2) 2_645 2_645 ?
 Cl7 Rb5 Cl13 114.9(2) 3_765 3_765 ?
 Cl7 Rb5 Cl13 114.9(2) . . ?
 Cl7 Rb5 Cl13 147.65(7) 2_645 3_765 ?
 Cl7 Rb5 Cl13 147.65(7) 2_645 . ?
 Cl7 Rb5 Cl13 147.65(7) . 2_645 ?
 Cl7 Rb5 Cl13 147.65(7) 3_765 . ?
 Cl7 Rb5 Cl13 147.65(7) . 3_765 ?
 Cl8 Rb5 Cl8 119.869(13) . 3_765 ?
 Cl8 Rb5 Cl8 60.56(19) 3_765 12_765 ?
 Cl8 Rb5 Cl8 59.4(2) . 12_765 ?
 Cl12 Rb5 Cl8 88.05(11) 2_645 3_765 ?
 Cl12 Rb5 Cl8 114.09(19) . 3_765 ?
 Cl12 Rb5 Cl8 62.09(18) 3_765 12_765 ?
 Cl12 Rb5 Cl8 62.10(18) . . ?
 Cl12 Rb5 Cl8 88.05(11) . 12_765 ?
 Cl12 Rb5 Cl8 88.05(11) 3_765 . ?
 Cl12 Rb5 Cl8 62.09(18) 3_765 3_765 ?
 Cl12 Rb5 Cl8 114.09(19) 2_645 12_765 ?
 Cl12 Rb5 Cl8 114.09(19) 2_645 . ?
 Cl12 Rb5 Cl12 52.0(3) . 3_765 ?
 Cl12 Rb5 Cl12 52.0(3) . 2_645 ?
 Cl12 Rb5 Cl12 52.0(3) 3_765 2_645 ?
 Cl13 Rb5 Cl8 88.30(8) 3_765 12_765 ?
 Cl13 Rb5 Cl8 111.7(2) 2_645 12_765 ?
 Cl13 Rb5 Cl8 64.1(2) . . ?
 Cl13 Rb5 Cl8 64.1(2) 3_765 3_765 ?
 Cl13 Rb5 Cl8 111.7(2) 2_645 3_765 ?
 Cl13 Rb5 Cl8 64.1(2) . 12_765 ?
 Cl13 Rb5 Cl8 88.30(8) . 3_765 ?
 Cl13 Rb5 Cl8 88.30(8) 2_645 . ?
 Cl13 Rb5 Cl8 111.7(2) 3_765 . ?
 Cl13 Rb5 Cl12 28.25(12) 2_645 . ?
 Cl13 Rb5 Cl12 58.2(3) . 2_645 ?
 Cl13 Rb5 Cl12 28.25(13) . 3_765 ?
 Cl13 Rb5 Cl12 28.25(13) 3_765 2_645 ?
 Cl13 Rb5 Cl12 28.25(13) . . ?
 Cl13 Rb5 Cl12 28.25(13) 3_765 3_765 ?
 Cl13 Rb5 Cl12 58.2(3) 2_645 3_765 ?
 Cl13 Rb5 Cl12 58.2(3) 3_765 . ?
 Cl13 Rb5 Cl12 28.25(12) 2_645 2_645 ?
 Cl13 Rb5 Cl13 47.7(4) 3_765 . ?
 Cl13 Rb5 Cl13 47.7(4) 3_765 2_645 ?
 Cl13 Rb5 Cl13 47.7(4) 2_645 . ?
 Cl6 Rb6 Cl6 67.90(9) . 2_655 ?
 Cl6 Rb6 Cl6 67.90(9) . 3_665 ?
 Cl6 Rb6 Cl6 67.90(9) 3_665 2_655 ?
 Cl6 Rb6 Cl8 126.74(11) 3_665 2_655 ?
 Cl6 Rb6 Cl8 60.27(8) . . ?
 Cl6 Rb6 Cl8 101.45(13) 3_665 . ?
 Cl6 Rb6 Cl8 126.74(11) 2_655 . ?
 Cl6 Rb6 Cl8 101.45(13) . 2_655 ?
 Cl6 Rb6 Cl8 101.45(13) 2_655 3_665 ?
 Cl6 Rb6 Cl8 60.27(8) 2_655 2_655 ?
 Cl6 Rb6 Cl8 126.74(12) . 3_665 ?
 Cl6 Rb6 Cl8 60.27(8) 3_665 3_665 ?
 Cl6 Rb6 Cl9 133.02(15) 3_665 . ?
 Cl6 Rb6 Cl9 65.62(13) 2_655 2_655 ?
 Cl6 Rb6 Cl9 88.55(14) 3_665 2_655 ?
 Cl6 Rb6 Cl9 65.62(13) 3_665 3_665 ?
 Cl6 Rb6 Cl9 65.62(13) . . ?
 Cl6 Rb6 Cl9 88.55(14) . 3_665 ?
 Cl6 Rb6 Cl9 88.55(14) 2_655 . ?
 Cl6 Rb6 Cl9 133.02(15) . 2_655 ?
 Cl6 Rb6 Cl9 133.02(15) 2_655 3_665 ?
 Cl6 Rb6 Cl10 141.81(19) . 3_665 ?
 Cl6 Rb6 Cl10 115.1(2) 2_655 2_655 ?
 Cl6 Rb6 Cl10 150.2(2) 3_665 . ?
 Cl6 Rb6 Cl10 150.21(19) 2_655 3_665 ?
 Cl6 Rb6 Cl10 115.1(2) . . ?
 Cl6 Rb6 Cl10 150.2(2) . 2_655 ?
 Cl6 Rb6 Cl10 141.8(2) 2_655 . ?
 Cl6 Rb6 Cl10 141.81(19) 3_665 2_655 ?
 Cl6 Rb6 Cl10 115.1(2) 3_665 3_665 ?
 Cl8 Rb6 Cl8 118.31(4) . 3_665 ?
 Cl8 Rb6 Cl8 118.31(4) . 2_655 ?
 Cl8 Rb6 Cl8 118.31(4) 2_655 3_665 ?
 Cl9 Rb6 Cl8 166.33(18) 3_665 2_655 ?
 Cl9 Rb6 Cl8 60.28(18) 3_665 3_665 ?
 Cl9 Rb6 Cl8 166.33(18) 2_655 . ?
 Cl9 Rb6 Cl8 58.81(17) 2_655 3_665 ?
 Cl9 Rb6 Cl8 166.33(18) . 3_665 ?
 Cl9 Rb6 Cl8 58.81(17) 3_665 . ?
 Cl9 Rb6 Cl8 60.28(18) . . ?
 Cl9 Rb6 Cl8 60.28(18) 2_655 2_655 ?
 Cl9 Rb6 Cl8 58.81(17) . 2_655 ?
 Cl9 Rb6 Cl9 118.88(5) 3_665 2_655 ?
 Cl9 Rb6 Cl9 118.88(5) . 2_655 ?
 Cl9 Rb6 Cl9 118.88(5) 3_665 . ?
 Cl10 Rb6 Cl8 61.5(2) . . ?
 Cl10 Rb6 Cl8 104.3(2) 2_655 . ?
 Cl10 Rb6 Cl8 61.5(2) 2_655 2_655 ?
 Cl10 Rb6 Cl8 82.7(2) . 2_655 ?
 Cl10 Rb6 Cl8 104.3(2) . 3_665 ?
 Cl10 Rb6 Cl8 82.7(2) 3_665 . ?
 Cl10 Rb6 Cl8 61.5(2) 3_665 3_665 ?
 Cl10 Rb6 Cl8 82.7(2) 2_655 3_665 ?
 Cl10 Rb6 Cl8 104.3(2) 3_665 2_655 ?
 Cl10 Rb6 Cl9 62.5(2) . . ?
 Cl10 Rb6 Cl9 105.4(2) . 2_655 ?
 Cl10 Rb6 Cl9 105.4(2) 2_655 3_665 ?
 Cl10 Rb6 Cl9 105.4(2) 3_665 . ?
 Cl10 Rb6 Cl9 84.6(2) 2_655 . ?
 Cl10 Rb6 Cl9 62.5(2) 2_655 2_655 ?
 Cl10 Rb6 Cl9 62.5(2) 3_665 3_665 ?
 Cl10 Rb6 Cl9 84.6(2) . 3_665 ?
 Cl10 Rb6 Cl9 84.6(2) 3_665 2_655 ?
 Cl10 Rb6 Cl10 42.9(3) 3_665 2_655 ?
 Cl10 Rb6 Cl10 42.9(3) . 3_665 ?
 Cl10 Rb6 Cl10 42.9(3) . 2_655 ?
 Rb6 Rb7 Rb4 89.07(3) . 2_655 ?
 Rb6 Rb7 Rb4 169.95(6) 10_655 2_655 ?
 Rb6 Rb7 Rb6 100.52(6) 10_655 . ?
 Cl2 Rb7 Rb4 72.61(8) 2_655 2_655 ?
 Cl2 Rb7 Rb6 102.13(7) 2_655 10_655 ?
 Cl2 Rb7 Rb6 102.13(7) 2_655 . ?
 Cl2 Rb7 Cl3 54.63(11) 2_655 2_655 ?
 Cl2 Rb7 Cl7 111.59(13) 2_655 2_655 ?
 Cl2 Rb7 Cl7 111.59(13) 2_655 3_775 ?
 Cl3 Rb7 Rb4 42.09(3) 2_655 2_655 ?
 Cl3 Rb7 Rb6 127.88(4) 2_655 10_655 ?
 Cl3 Rb7 Rb6 127.88(4) 2_655 . ?
 Cl6 Rb7 Rb4 123.54(10) 10_655 2_655 ?
 Cl6 Rb7 Rb4 42.59(6) 2_655 2_655 ?
 Cl6 Rb7 Rb6 46.57(6) 10_655 10_655 ?
 Cl6 Rb7 Rb6 46.58(6) 2_655 . ?
 Cl6 Rb7 Rb6 146.66(9) 10_655 . ?
 Cl6 Rb7 Rb6 146.66(9) 2_655 10_655 ?
 Cl6 Rb7 Cl2 83.55(8) 10_655 2_655 ?
 Cl6 Rb7 Cl2 83.55(8) 2_655 2_655 ?
 Cl6 Rb7 Cl3 82.35(8) 10_655 2_655 ?
 Cl6 Rb7 Cl3 82.35(8) 2_655 2_655 ?
 Cl6 Rb7 Cl6 163.91(15) 2_655 10_655 ?
 Cl6 Rb7 Cl7 116.52(10) 2_655 3_775 ?
 Cl6 Rb7 Cl7 60.19(11) 10_655 3_775 ?
 Cl6 Rb7 Cl7 60.19(11) 2_655 2_655 ?
 Cl6 Rb7 Cl7 116.52(10) 10_655 2_655 ?
 Cl6 Rb7 Cl8 129.24(14) 10_655 2_655 ?
 Cl6 Rb7 Cl8 129.24(14) 2_655 10_655 ?
 Cl6 Rb7 Cl8 64.37(9) 10_655 10_655 ?
 Cl6 Rb7 Cl8 64.37(9) 2_655 2_655 ?
 Cl7 Rb7 Rb4 40.77(7) 2_655 2_655 ?
 Cl7 Rb7 Rb4 82.12(8) 3_775 2_655 ?
 Cl7 Rb7 Rb6 92.19(7) 3_775 10_655 ?
 Cl7 Rb7 Rb6 140.46(10) 2_655 10_655 ?
 Cl7 Rb7 Rb6 140.46(10) 3_775 . ?
 Cl7 Rb7 Rb6 92.19(7) 2_655 . ?
 Cl7 Rb7 Cl3 64.02(10) 3_775 2_655 ?
 Cl7 Rb7 Cl3 64.02(10) 2_655 2_655 ?
 Cl7 Rb7 Cl7 56.92(14) 3_775 2_655 ?
 Cl8 Rb7 Rb4 130.41(12) 10_655 2_655 ?
 Cl8 Rb7 Rb4 87.03(9) 2_655 2_655 ?
 Cl8 Rb7 Rb6 50.88(10) 10_655 10_655 ?
 Cl8 Rb7 Rb6 101.32(11) 2_655 10_655 ?
 Cl8 Rb7 Rb6 101.32(11) 10_655 . ?
 Cl8 Rb7 Rb6 50.88(10) 2_655 . ?
 Cl8 Rb7 Cl2 147.17(10) 10_655 2_655 ?
 Cl8 Rb7 Cl2 147.17(10) 2_655 2_655 ?
 Cl8 Rb7 Cl3 122.78(11) 2_655 2_655 ?
 Cl8 Rb7 Cl3 122.78(12) 10_655 2_655 ?
 Cl8 Rb7 Cl7 59.21(10) 2_655 2_655 ?
 Cl8 Rb7 Cl7 90.05(14) 2_655 3_775 ?
 Cl8 Rb7 Cl7 90.05(14) 10_655 2_655 ?
 Cl8 Rb7 Cl7 59.21(10) 10_655 3_775 ?
 Cl8 Rb7 Cl8 65.08(19) 10_655 2_655 ?
 Cl9 Rb7 Rb4 139.37(3) . 2_655 ?
 Cl9 Rb7 Rb6 50.49(3) . . ?
 Cl9 Rb7 Rb6 50.49(3) . 10_655 ?
 Cl9 Rb7 Cl2 114.79(16) . 2_655 ?
 Cl9 Rb7 Cl3 169.42(16) . 2_655 ?
 Cl9 Rb7 Cl6 97.06(8) . 10_655 ?
 Cl9 Rb7 Cl6 97.06(8) . 2_655 ?
 Cl9 Rb7 Cl7 124.78(16) . 3_775 ?
 Cl9 Rb7 Cl7 124.78(16) . 2_655 ?
 Cl9 Rb7 Cl8 65.57(16) . 2_655 ?
 Cl9 Rb7 Cl8 65.57(16) . 10_655 ?
 Cl8 Rb8 Cl8 69.2(2) 2_655 10_655 ?
 Cl8 Rb8 Cl9 68.24(19) 2_655 . ?
 Cl8 Rb8 Cl9 68.24(19) 10_655 . ?
 Cl8 Rb8 Cl14 92.85(19) 10_655 10_655 ?
 Cl8 Rb8 Cl14 92.86(19) 2_655 2_655 ?
 Cl8 Rb8 Cl14 121.56(19) 10_655 2_655 ?
 Cl8 Rb8 Cl14 121.56(19) 2_655 10_655 ?
 Cl8 Rb8 Cl15 154.9(2) 10_655 2_655 ?
 Cl8 Rb8 Cl15 154.9(2) 2_655 10_655 ?
 Cl8 Rb8 Cl15 93.8(2) 10_655 10_655 ?
 Cl8 Rb8 Cl15 93.8(2) 2_655 2_655 ?
 Cl8 Rb8 Cl16 122.51(18) 2_655 . ?
 Cl8 Rb8 Cl16 122.51(18) 10_655 12_765 ?
 Cl8 Rb8 Cl16 157.2(2) 2_655 12_765 ?
 Cl8 Rb8 Cl16 157.21(19) 10_655 . ?
 Cl9 Rb8 Cl14 155.01(15) . 10_655 ?
 Cl9 Rb8 Cl14 155.01(15) . 2_655 ?
 Cl9 Rb8 Cl15 123.77(17) . 2_655 ?
 Cl9 Rb8 Cl15 123.77(16) . 10_655 ?
 Cl9 Rb8 Cl16 96.7(2) . 12_765 ?
 Cl9 Rb8 Cl16 96.7(2) . . ?
 Cl11 Rb8 Cl8 147.3(4) 12_765 2_655 ?
 Cl11 Rb8 Cl8 83.9(4) . 2_655 ?
 Cl11 Rb8 Cl8 147.3(4) . 10_655 ?
 Cl11 Rb8 Cl8 83.9(4) 12_765 10_655 ?
 Cl11 Rb8 Cl9 85.0(4) . . ?
 Cl11 Rb8 Cl9 85.0(4) 12_765 . ?
 Cl11 Rb8 Cl11 113.2(5) 12_765 . ?
 Cl11 Rb8 Cl14 76.5(3) . 2_655 ?
 Cl11 Rb8 Cl14 117.6(4) . 10_655 ?
 Cl11 Rb8 Cl14 76.6(3) 12_765 10_655 ?
 Cl11 Rb8 Cl14 117.6(4) 12_765 2_655 ?
 Cl11 Rb8 Cl15 117.3(4) 12_765 2_655 ?
 Cl11 Rb8 Cl15 117.3(4) . 10_655 ?
 Cl11 Rb8 Cl15 39.2(4) . 2_655 ?
 Cl11 Rb8 Cl15 39.2(4) 12_765 10_655 ?
 Cl11 Rb8 Cl16 77.6(3) . 12_765 ?
 Cl11 Rb8 Cl16 38.8(3) . . ?
 Cl11 Rb8 Cl16 38.8(4) 12_765 12_765 ?
 Cl11 Rb8 Cl16 77.6(3) 12_765 . ?
 Cl12 Rb8 Cl8 80.9(3) 2_655 2_655 ?
 Cl12 Rb8 Cl8 80.9(3) 2_655 10_655 ?
 Cl12 Rb8 Cl9 142.2(4) 2_655 . ?
 Cl12 Rb8 Cl11 113.7(3) 2_655 . ?
 Cl12 Rb8 Cl11 113.7(3) 2_655 12_765 ?
 Cl12 Rb8 Cl14 40.8(3) 2_655 10_655 ?
 Cl12 Rb8 Cl14 40.8(3) 2_655 2_655 ?
 Cl12 Rb8 Cl15 78.1(3) 2_655 2_655 ?
 Cl12 Rb8 Cl15 78.1(3) 2_655 10_655 ?
 Cl12 Rb8 Cl16 118.7(3) 2_655 12_765 ?
 Cl12 Rb8 Cl16 118.7(3) 2_655 . ?
 Cl14 Rb8 Cl14 49.3(3) 2_655 10_655 ?
 Cl15 Rb8 Cl14 80.2(2) 10_655 2_655 ?
 Cl15 Rb8 Cl14 38.1(2) 10_655 10_655 ?
 Cl15 Rb8 Cl14 38.1(2) 2_655 2_655 ?
 Cl15 Rb8 Cl14 80.2(2) 2_655 10_655 ?
 Cl15 Rb8 Cl15 95.3(3) 10_655 2_655 ?
 Cl15 Rb8 Cl16 47.9(2) 2_655 . ?
 Cl15 Rb8 Cl16 80.2(2) 10_655 . ?
 Cl15 Rb8 Cl16 80.2(2) 2_655 12_765 ?
 Cl15 Rb8 Cl16 47.9(2) 10_655 12_765 ?
 Cl16 Rb8 Cl14 79.3(2) . 2_655 ?
 Cl16 Rb8 Cl14 95.6(2) . 10_655 ?
 Cl16 Rb8 Cl14 95.6(2) 12_765 2_655 ?
 Cl16 Rb8 Cl14 79.3(2) 12_765 10_655 ?
 Cl16 Rb8 Cl16 39.6(3) . 12_765 ?
 Rb10 Rb9 Rb10 63.0(4) 12_765 . ?
 Rb10 Rb9 Cl9 119.3(4) . . ?
 Rb10 Rb9 Cl9 119.3(4) 12_765 . ?
 Rb10 Rb9 Cl10 138.4(4) . 12_765 ?
 Rb10 Rb9 Cl10 76.2(3) 12_765 12_765 ?
 Rb10 Rb9 Cl10 138.4(4) 12_765 . ?
 Rb10 Rb9 Cl10 76.2(3) . . ?
 Rb10 Rb9 Cl11 162.5(4) . 12_765 ?
 Rb10 Rb9 Cl11 162.5(4) 12_765 . ?
 Rb10 Rb9 Cl11 106.7(3) . . ?
 Rb10 Rb9 Cl11 106.7(3) 12_765 12_765 ?
 Rb10 Rb9 Cl13 31.7(2) . . ?
 Rb10 Rb9 Cl13 31.7(2) 12_765 . ?
 Rb10 Rb9 Cl15 98.1(3) 12_765 . ?
 Rb10 Rb9 Cl15 53.1(3) 12_765 12_765 ?
 Rb10 Rb9 Cl15 98.1(3) . 12_765 ?
 Rb10 Rb9 Cl15 53.1(3) . . ?
 Rb10 Rb9 Cl16 126.3(4) . 12_765 ?
 Rb10 Rb9 Cl16 126.3(4) 12_765 . ?
 Rb10 Rb9 Cl16 100.9(3) . . ?
 Rb10 Rb9 Cl16 100.9(3) 12_765 12_765 ?
 Cl9 Rb9 Cl11 77.9(3) . . ?
 Cl9 Rb9 Cl11 77.9(3) . 12_765 ?
 Cl9 Rb9 Cl13 128.6(3) . . ?
 Cl9 Rb9 Cl15 133.57(17) . 12_765 ?
 Cl9 Rb9 Cl15 133.57(17) . . ?
 Cl10 Rb9 Cl9 86.9(3) 12_765 . ?
 Cl10 Rb9 Cl9 86.9(3) . . ?
 Cl10 Rb9 Cl10 141.3(6) . 12_765 ?
 Cl10 Rb9 Cl11 110.4(4) . 12_765 ?
 Cl10 Rb9 Cl11 31.2(4) . . ?
 Cl10 Rb9 Cl11 110.4(4) 12_765 . ?
 Cl10 Rb9 Cl11 31.2(4) 12_765 12_765 ?
 Cl10 Rb9 Cl13 106.8(3) . . ?
 Cl10 Rb9 Cl13 106.8(3) 12_765 . ?
 Cl10 Rb9 Cl15 131.0(4) 12_765 . ?
 Cl10 Rb9 Cl15 47.1(3) 12_765 12_765 ?
 Cl10 Rb9 Cl15 47.1(3) . . ?
 Cl10 Rb9 Cl15 131.0(4) . 12_765 ?
 Cl10 Rb9 Cl16 52.0(3) . . ?
 Cl10 Rb9 Cl16 52.0(3) 12_765 12_765 ?
 Cl10 Rb9 Cl16 96.5(4) 12_765 . ?
 Cl10 Rb9 Cl16 96.5(4) . 12_765 ?
 Cl11 Rb9 Cl11 79.3(5) 12_765 . ?
 Cl11 Rb9 Cl13 135.2(2) 12_765 . ?
 Cl11 Rb9 Cl13 135.2(2) . . ?
 Cl11 Rb9 Cl15 65.1(2) . . ?
 Cl11 Rb9 Cl15 118.9(4) 12_765 . ?
 Cl11 Rb9 Cl15 118.9(4) . 12_765 ?
 Cl11 Rb9 Cl15 65.1(2) 12_765 12_765 ?
 Cl15 Rb9 Cl13 71.9(2) . . ?
 Cl15 Rb9 Cl13 71.9(2) 12_765 . ?
 Cl15 Rb9 Cl15 90.2(3) . 12_765 ?
 Cl16 Rb9 Cl9 113.2(3) 12_765 . ?
 Cl16 Rb9 Cl9 113.2(3) . . ?
 Cl16 Rb9 Cl11 38.6(3) 12_765 12_765 ?
 Cl16 Rb9 Cl11 73.2(4) 12_765 . ?
 Cl16 Rb9 Cl11 38.6(3) . . ?
 Cl16 Rb9 Cl11 73.2(4) . 12_765 ?
 Cl16 Rb9 Cl13 113.9(3) 12_765 . ?
 Cl16 Rb9 Cl13 113.9(3) . . ?
 Cl16 Rb9 Cl15 47.7(3) 12_765 12_765 ?
 Cl16 Rb9 Cl15 47.7(3) . . ?
 Cl16 Rb9 Cl15 82.7(3) 12_765 . ?
 Cl16 Rb9 Cl15 82.7(3) . 12_765 ?
 Cl16 Rb9 Cl16 45.4(3) . 12_765 ?
 Rb9 Rb10 Rb10 58.5(2) . 12_765 ?
 Rb9 Rb10 Cl8 116.0(4) . . ?
 Rb9 Rb10 Cl10 30.1(3) . 12_765 ?
 Rb9 Rb10 Cl10 80.8(3) . . ?
 Rb9 Rb10 Cl11 113.1(3) . 3_665 ?
 Rb9 Rb10 Cl12 166.3(4) . . ?
 Rb9 Rb10 Cl13 136.6(3) . . ?
 Rb9 Rb10 Cl14 133.4(4) . . ?
 Rb9 Rb10 Cl14 102.5(3) . 12_765 ?
 Rb9 Rb10 Cl15 110.5(4) . . ?
 Rb9 Rb10 Cl16 61.6(3) . . ?
 Rb10 Rb10 Cl8 116.13(13) 12_765 . ?
 Rb10 Rb10 Cl10 138.5(3) 12_765 . ?
 Rb10 Rb10 Cl10 29.6(2) 12_765 12_765 ?
 Rb10 Rb10 Cl11 166.0(2) 12_765 3_665 ?
 Rb10 Rb10 Cl12 108.8(2) 12_765 . ?
 Rb10 Rb10 Cl13 78.31(11) 12_765 . ?
 Rb10 Rb10 Cl14 103.89(19) 12_765 . ?
 Rb10 Rb10 Cl14 58.21(16) 12_765 12_765 ?
 Rb10 Rb10 Cl15 130.2(2) 12_765 . ?
 Rb10 Rb10 Cl16 100.69(17) 12_765 . ?
 Cl8 Rb10 Cl10 126.4(3) . 12_765 ?
 Cl8 Rb10 Cl11 77.3(3) . 3_665 ?
 Cl8 Rb10 Cl12 73.3(3) . . ?
 Cl8 Rb10 Cl14 129.2(2) . 12_765 ?
 Cl8 Rb10 Cl16 134.6(2) . . ?
 Cl10 Rb10 Cl8 87.3(3) . . ?
 Cl10 Rb10 Cl10 108.9(5) . 12_765 ?
 Cl10 Rb10 Cl11 32.6(4) . 3_665 ?
 Cl10 Rb10 Cl12 136.3(3) 12_765 . ?
 Cl10 Rb10 Cl12 110.7(4) . . ?
 Cl10 Rb10 Cl13 140.4(4) . . ?
 Cl10 Rb10 Cl14 98.2(3) . . ?
 Cl10 Rb10 Cl14 132.6(4) . 12_765 ?
 Cl10 Rb10 Cl15 54.3(3) . . ?
 Cl10 Rb10 Cl16 47.4(3) . . ?
 Cl11 Rb10 Cl10 139.2(3) 3_665 12_765 ?
 Cl11 Rb10 Cl12 78.1(4) 3_665 . ?
 Cl11 Rb10 Cl14 117.6(4) 3_665 12_765 ?
 Cl13 Rb10 Cl8 85.6(3) . . ?
 Cl13 Rb10 Cl10 106.5(2) . 12_765 ?
 Cl13 Rb10 Cl11 108.1(3) . 3_665 ?
 Cl13 Rb10 Cl12 30.5(2) . . ?
 Cl13 Rb10 Cl14 43.9(3) . 12_765 ?
 Cl13 Rb10 Cl14 49.2(3) . . ?
 Cl13 Rb10 Cl15 93.0(3) . . ?
 Cl13 Rb10 Cl16 129.2(4) . . ?
 Cl14 Rb10 Cl8 110.5(2) . . ?
 Cl14 Rb10 Cl10 116.7(3) . 12_765 ?
 Cl14 Rb10 Cl10 75.6(3) 12_765 12_765 ?
 Cl14 Rb10 Cl11 73.3(4) . 3_665 ?
 Cl14 Rb10 Cl12 64.4(3) 12_765 . ?
 Cl14 Rb10 Cl12 40.0(3) . . ?
 Cl14 Rb10 Cl14 45.7(3) . 12_765 ?
 Cl14 Rb10 Cl16 83.4(2) . . ?
 Cl15 Rb10 Cl8 111.9(3) . . ?
 Cl15 Rb10 Cl10 119.1(3) . 12_765 ?
 Cl15 Rb10 Cl11 38.9(4) . 3_665 ?
 Cl15 Rb10 Cl12 72.8(3) . . ?
 Cl15 Rb10 Cl14 44.8(3) . . ?
 Cl15 Rb10 Cl14 81.6(2) . 12_765 ?
 Cl15 Rb10 Cl16 48.9(3) . . ?
 Cl16 Rb10 Cl10 76.2(3) . 12_765 ?
 Cl16 Rb10 Cl11 65.5(3) . 3_665 ?
 Cl16 Rb10 Cl12 120.2(3) . . ?
 Cl16 Rb10 Cl14 92.1(2) . 12_765 ?
 Rb12 Rb11 Rb12 66.5(5) 9_767 . ?
 Rb12 Rb11 Cl15 54.74(19) 9_767 9_767 ?
 Rb12 Rb11 Cl15 100.9(3) . 9_767 ?
 Rb12 Rb11 Cl16 129.28(19) 9_767 . ?
 Rb12 Rb11 Cl16 101.9(2) 9_767 12_765 ?
 Rb12 Rb11 Cl16 101.9(2) 9_767 9_767 ?
 Rb12 Rb11 Cl16 129.3(2) . 9_767 ?
 Rb12 Rb11 Cl16 101.9(2) . . ?
 Rb12 Rb11 Cl16 129.28(19) 9_767 4_557 ?
 Rb12 Rb11 Cl16 101.9(2) . 4_557 ?
 Rb12 Rb11 Cl16 129.28(19) . 12_765 ?
 Rb12 Rb11 Cl17 170.7(4) . 9_767 ?
 Rb12 Rb11 Cl17 104.1(4) 9_767 9_767 ?
 Rb12 Rb11 Cl17 104.1(4) . . ?
 Rb12 Rb11 Cl17 170.7(4) 9_767 . ?
 Rb12 Rb11 Cl18 139.9(6) 9_767 . ?
 Rb12 Rb11 Cl18 73.4(5) 9_767 9_767 ?
 Rb12 Rb11 Cl18 73.4(5) . . ?
 Rb12 Rb11 Cl18 139.9(6) . 9_767 ?
 Rb12 Rb11 Cl20 33.3(2) 9_767 3_665 ?
 Rb12 Rb11 Cl20 33.3(2) . 3_665 ?
 Cl16 Rb11 Cl15 82.2(2) 4_557 9_767 ?
 Cl16 Rb11 Cl15 47.3(3) 9_767 9_767 ?
 Cl16 Rb11 Cl15 111.6(2) 12_765 9_767 ?
 Cl16 Rb11 Cl15 155.6(3) . 9_767 ?
 Cl16 Rb11 Cl16 45.7(3) 12_765 . ?
 Cl16 Rb11 Cl16 101.2(4) 4_557 . ?
 Cl16 Rb11 Cl16 45.7(3) 9_767 4_557 ?
 Cl16 Rb11 Cl16 101.2(4) 9_767 12_765 ?
 Cl16 Rb11 Cl16 119.7(4) 4_557 12_765 ?
 Cl16 Rb11 Cl16 119.7(4) 9_767 . ?
 Cl16 Rb11 Cl17 50.75(18) 12_765 9_767 ?
 Cl16 Rb11 Cl17 83.9(3) . 9_767 ?
 Cl16 Rb11 Cl17 83.9(3) 9_767 . ?
 Cl16 Rb11 Cl17 50.75(18) 9_767 9_767 ?
 Cl16 Rb11 Cl17 83.9(3) 4_557 9_767 ?
 Cl16 Rb11 Cl17 50.75(18) 4_557 . ?
 Cl16 Rb11 Cl17 50.75(18) . . ?
 Cl16 Rb11 Cl17 83.9(3) 12_765 . ?
 Cl16 Rb11 Cl20 120.2(2) 9_767 3_665 ?
 Cl16 Rb11 Cl20 120.2(2) . 3_665 ?
 Cl16 Rb11 Cl20 120.2(2) 4_557 3_665 ?
 Cl16 Rb11 Cl20 120.2(2) 12_765 3_665 ?
 Cl17 Rb11 Cl15 130.1(2) . 9_767 ?
 Cl17 Rb11 Cl15 72.4(3) 9_767 9_767 ?
 Cl17 Rb11 Cl17 85.2(6) . 9_767 ?
 Cl18 Rb11 Cl15 137.36(15) . 9_767 ?
 Cl18 Rb11 Cl15 52.9(3) 9_767 9_767 ?
 Cl18 Rb11 Cl16 103.2(4) . 12_765 ?
 Cl18 Rb11 Cl16 103.2(4) . 9_767 ?
 Cl18 Rb11 Cl16 103.2(4) 9_767 . ?
 Cl18 Rb11 Cl16 58.9(3) 9_767 12_765 ?
 Cl18 Rb11 Cl16 58.9(3) . . ?
 Cl18 Rb11 Cl16 58.9(3) 9_767 9_767 ?
 Cl18 Rb11 Cl16 58.9(3) . 4_557 ?
 Cl18 Rb11 Cl16 103.2(4) 9_767 4_557 ?
 Cl18 Rb11 Cl17 30.7(6) . . ?
 Cl18 Rb11 Cl17 116.0(6) . 9_767 ?
 Cl18 Rb11 Cl17 30.7(6) 9_767 9_767 ?
 Cl18 Rb11 Cl17 116.0(6) 9_767 . ?
 Cl18 Rb11 Cl18 146.7(10) . 9_767 ?
 Cl18 Rb11 Cl20 106.6(5) . 3_665 ?
 Cl18 Rb11 Cl20 106.6(5) 9_767 3_665 ?
 Cl20 Rb11 Cl15 76.57(17) 3_665 9_767 ?
 Cl20 Rb11 Cl17 137.4(3) 3_665 9_767 ?
 Cl20 Rb11 Cl17 137.4(3) 3_665 . ?
 Rb11 Rb12 Rb12 56.7(2) . 9_767 ?
 Rb11 Rb12 Cl14 126.1(2) . . ?
 Rb11 Rb12 Cl14 126.1(2) . 4_557 ?
 Rb11 Rb12 Cl15 105.4(3) . . ?
 Rb11 Rb12 Cl15 105.4(3) . 4_557 ?
 Rb11 Rb12 Cl16 57.8(2) . 4_557 ?
 Rb11 Rb12 Cl17 110.7(4) . 3_665 ?
 Rb11 Rb12 Cl18 74.5(5) . . ?
 Rb11 Rb12 Cl18 26.1(4) . 9_767 ?
 Rb11 Rb12 Cl19 164.8(5) . 3_665 ?
 Rb11 Rb12 Cl20 130.0(3) . 3_665 ?
 Rb12 Rb12 Cl14 101.4(2) 9_767 4_557 ?
 Rb12 Rb12 Cl14 101.4(2) 9_767 . ?
 Rb12 Rb12 Cl15 126.6(2) 9_767 . ?
 Rb12 Rb12 Cl15 126.6(2) 9_767 4_557 ?
 Rb12 Rb12 Cl16 98.18(16) 9_767 4_557 ?
 Rb12 Rb12 Cl17 167.4(3) 9_767 3_665 ?
 Rb12 Rb12 Cl18 131.3(5) 9_767 . ?
 Rb12 Rb12 Cl18 30.7(3) 9_767 9_767 ?
 Rb12 Rb12 Cl19 108.1(4) 9_767 3_665 ?
 Rb12 Rb12 Cl20 73.31(19) 9_767 3_665 ?
 Cl14 Rb12 Cl14 105.0(4) . 4_557 ?
 Cl14 Rb12 Cl16 82.1(2) 4_557 4_557 ?
 Cl14 Rb12 Cl16 157.3(2) . 4_557 ?
 Cl14 Rb12 Cl17 86.2(3) 4_557 3_665 ?
 Cl14 Rb12 Cl17 86.2(3) . 3_665 ?
 Cl14 Rb12 Cl18 117.6(3) 4_557 9_767 ?
 Cl14 Rb12 Cl18 117.6(3) . 9_767 ?
 Cl14 Rb12 Cl19 52.49(18) 4_557 3_665 ?
 Cl14 Rb12 Cl19 52.49(18) . 3_665 ?
 Cl15 Rb12 Cl14 44.8(2) . . ?
 Cl15 Rb12 Cl14 123.9(3) 4_557 . ?
 Cl15 Rb12 Cl14 44.8(2) 4_557 4_557 ?
 Cl15 Rb12 Cl14 123.9(3) . 4_557 ?
 Cl15 Rb12 Cl15 106.1(4) 4_557 . ?
 Cl15 Rb12 Cl16 47.8(3) 4_557 4_557 ?
 Cl15 Rb12 Cl16 113.3(3) . 4_557 ?
 Cl15 Rb12 Cl17 53.26(19) . 3_665 ?
 Cl15 Rb12 Cl17 53.26(19) 4_557 3_665 ?
 Cl15 Rb12 Cl18 118.4(3) . 9_767 ?
 Cl15 Rb12 Cl18 118.4(3) 4_557 9_767 ?
 Cl15 Rb12 Cl19 83.3(3) 4_557 3_665 ?
 Cl15 Rb12 Cl19 83.3(3) . 3_665 ?
 Cl17 Rb12 Cl16 72.7(3) 3_665 4_557 ?
 Cl17 Rb12 Cl19 84.5(5) 3_665 3_665 ?
 Cl18 Rb12 Cl14 107.6(3) . 4_557 ?
 Cl18 Rb12 Cl14 107.6(3) . . ?
 Cl18 Rb12 Cl15 63.4(3) . . ?
 Cl18 Rb12 Cl15 63.4(3) . 4_557 ?
 Cl18 Rb12 Cl16 75.5(3) 9_767 4_557 ?
 Cl18 Rb12 Cl16 50.0(3) . 4_557 ?
 Cl18 Rb12 Cl17 36.2(6) . 3_665 ?
 Cl18 Rb12 Cl17 136.8(5) 9_767 3_665 ?
 Cl18 Rb12 Cl18 100.6(8) . 9_767 ?
 Cl18 Rb12 Cl19 138.8(5) 9_767 3_665 ?
 Cl18 Rb12 Cl19 120.6(6) . 3_665 ?
 Cl18 Rb12 Cl20 155.4(6) . 3_665 ?
 Cl19 Rb12 Cl16 130.5(3) 3_665 4_557 ?
 Cl20 Rb12 Cl14 60.32(19) 3_665 4_557 ?
 Cl20 Rb12 Cl14 60.32(19) 3_665 . ?
 Cl20 Rb12 Cl15 104.0(2) 3_665 . ?
 Cl20 Rb12 Cl15 104.0(2) 3_665 4_557 ?
 Cl20 Rb12 Cl16 137.75(15) 3_665 4_557 ?
 Cl20 Rb12 Cl17 119.3(4) 3_665 3_665 ?
 Cl20 Rb12 Cl18 104.0(4) 3_665 9_767 ?
 Cl20 Rb12 Cl19 34.8(4) 3_665 3_665 ?
 Cl15 Rb13 Cl14 79.6(2) 10_655 2_655 ?
 Cl15 Rb13 Cl14 97.6(2) 5_657 2_655 ?
 Cl15 Rb13 Cl14 137.8(2) 7_657 2_655 ?
 Cl15 Rb13 Cl14 37.9(2) 2_655 2_655 ?
 Cl15 Rb13 Cl15 85.9(3) 2_655 5_657 ?
 Cl15 Rb13 Cl15 175.4(3) 7_657 2_655 ?
 Cl15 Rb13 Cl15 93.9(3) 2_655 10_655 ?
 Cl15 Rb13 Cl15 175.4(3) 10_655 5_657 ?
 Cl15 Rb13 Cl15 85.9(3) 7_657 10_655 ?
 Cl15 Rb13 Cl15 93.9(3) 7_657 5_657 ?
 Cl15 Rb13 Cl16 47.5(2) 7_657 9_767 ?
 Cl15 Rb13 Cl16 79.4(2) 7_657 4_557 ?
 Cl15 Rb13 Cl16 136.8(2) 10_655 4_557 ?
 Cl15 Rb13 Cl16 136.8(2) 7_657 . ?
 Cl15 Rb13 Cl16 103.7(2) 2_655 4_557 ?
 Cl15 Rb13 Cl16 79.4(2) 10_655 . ?
 Cl15 Rb13 Cl16 47.5(2) 10_655 12_765 ?
 Cl15 Rb13 Cl16 47.5(2) 5_657 4_557 ?
 Cl15 Rb13 Cl16 47.5(2) 2_655 . ?
 Cl15 Rb13 Cl16 136.8(2) 2_655 9_767 ?
 Cl15 Rb13 Cl16 103.7(2) 5_657 . ?
 Cl15 Rb13 Cl16 103.7(2) 10_655 9_767 ?
 Cl15 Rb13 Cl16 79.4(2) 5_657 9_767 ?
 Cl15 Rb13 Cl16 103.7(2) 7_657 12_765 ?
 Cl15 Rb13 Cl16 79.4(2) 2_655 12_765 ?
 Cl15 Rb13 Cl16 136.8(2) 5_657 12_765 ?
 Cl16 Rb13 Cl14 174.5(2) 9_767 2_655 ?
 Cl16 Rb13 Cl14 135.63(19) 4_557 2_655 ?
 Cl16 Rb13 Cl14 95.2(2) 12_765 2_655 ?
 Cl16 Rb13 Cl14 79.1(2) . 2_655 ?
 Cl16 Rb13 Cl16 97.1(3) 12_765 4_557 ?
 Cl16 Rb13 Cl16 84.1(3) 4_557 . ?
 Cl16 Rb13 Cl16 97.1(3) 9_767 . ?
 Cl16 Rb13 Cl16 39.4(3) 9_767 4_557 ?
 Cl16 Rb13 Cl16 84.1(3) 12_765 9_767 ?
 Cl16 Rb13 Cl16 39.4(3) 12_765 . ?
 Cl17 Rb13 Cl14 87.8(2) . 2_655 ?
 Cl17 Rb13 Cl14 132.25(18) 9_767 2_655 ?
 Cl17 Rb13 Cl15 52.92(19) 9_767 7_657 ?
 Cl17 Rb13 Cl15 130.1(2) . 7_657 ?
 Cl17 Rb13 Cl15 130.1(2) 9_767 2_655 ?
 Cl17 Rb13 Cl15 130.1(2) 9_767 5_657 ?
 Cl17 Rb13 Cl15 52.92(19) . 5_657 ?
 Cl17 Rb13 Cl15 52.92(19) . 2_655 ?
 Cl17 Rb13 Cl15 130.1(2) . 10_655 ?
 Cl17 Rb13 Cl15 52.92(19) 9_767 10_655 ?
 Cl17 Rb13 Cl16 50.78(19) 9_767 12_765 ?
 Cl17 Rb13 Cl16 50.78(19) . 4_557 ?
 Cl17 Rb13 Cl16 86.7(3) 9_767 4_557 ?
 Cl17 Rb13 Cl16 86.7(2) 9_767 . ?
 Cl17 Rb13 Cl16 86.7(2) . 12_765 ?
 Cl17 Rb13 Cl16 50.78(19) . . ?
 Cl17 Rb13 Cl16 50.78(19) 9_767 9_767 ?
 Cl17 Rb13 Cl16 86.7(2) . 9_767 ?
 Cl17 Rb13 Cl17 117.2(5) . 9_767 ?
 Cl19 Rb13 Cl14 52.53(14) . 2_655 ?
 Cl19 Rb13 Cl15 87.71(17) . 10_655 ?
 Cl19 Rb13 Cl15 87.71(17) . 7_657 ?
 Cl19 Rb13 Cl15 87.71(17) . 2_655 ?
 Cl19 Rb13 Cl15 87.71(17) . 5_657 ?
 Cl19 Rb13 Cl16 131.45(16) . 9_767 ?
 Cl19 Rb13 Cl16 131.45(16) . . ?
 Cl19 Rb13 Cl16 131.45(16) . 12_765 ?
 Cl19 Rb13 Cl16 131.45(16) . 4_557 ?
 Cl19 Rb13 Cl17 121.4(3) . . ?
 Cl19 Rb13 Cl17 121.4(3) . 9_767 ?
 Sb1 Cl1 Rb1 98.62(8) . 2_655 ?
 Sb1 Cl1 Rb2 107.50(8) . . ?
 Sb1 Cl1 Rb3 108.10(8) . . ?
 Sb1 Cl1 Rb4 101.32(8) . . ?
 Rb2 Cl1 Rb1 89.04(6) . 2_655 ?
 Rb2 Cl1 Rb3 84.89(7) . . ?
 Rb3 Cl1 Rb1 153.21(9) . 2_655 ?
 Rb4 Cl1 Rb1 84.53(7) . 2_655 ?
 Rb4 Cl1 Rb2 151.10(9) . . ?
 Rb4 Cl1 Rb3 88.28(6) . . ?
 Sb1 Cl2 Rb3 99.56(7) . . ?
 Sb1 Cl2 Rb3 99.56(7) . 10_545 ?
 Sb1 Cl2 Rb4 133.6(2) . 3_665 ?
 Sb1 Cl2 Rb7 114.6(2) . 3_665 ?
 Rb3 Cl2 Rb3 159.40(15) . 10_545 ?
 Rb4 Cl2 Rb3 80.65(8) 3_665 10_545 ?
 Rb4 Cl2 Rb3 80.65(8) 3_665 . ?
 Rb4 Cl2 Rb7 111.88(14) 3_665 3_665 ?
 Rb7 Cl2 Rb3 89.50(9) 3_665 . ?
 Rb7 Cl2 Rb3 89.50(9) 3_665 10_545 ?
 Sb1 Cl3 Rb4 104.46(8) . . ?
 Sb1 Cl3 Rb4 104.46(8) . 2_645 ?
 Sb1 Cl3 Rb7 103.2(2) . 3_665 ?
 Rb4 Cl3 Rb4 150.97(16) . 2_645 ?
 Rb4 Cl3 Rb7 85.57(12) . 3_665 ?
 Rb4 Cl3 Rb7 85.58(12) 2_645 3_665 ?
 Sb1 Cl4 Sb1 102.1(2) . 4_556 ?
 Sb1 Cl4 Rb1 97.75(6) . 2_655 ?
 Sb1 Cl4 Rb1 97.75(6) 4_556 3_655 ?
 Sb1 Cl4 Rb1 97.75(6) 4_556 2_655 ?
 Sb1 Cl4 Rb1 97.75(6) . 3_655 ?
 Rb1 Cl4 Rb1 155.2(2) 2_655 3_655 ?
 Sb1 Cl5 Rb1 130.19(11) . . ?
 Sb1 Cl5 Rb2 92.71(6) . 7_546 ?
 Sb1 Cl5 Rb2 92.70(6) . . ?
 Rb1 Cl5 Rb2 85.81(11) . 7_546 ?
 Rb1 Cl5 Rb2 85.81(11) . . ?
 Rb2 Cl5 Rb2 171.6(2) 7_546 . ?
 Sb2 Cl6 Rb3 166.19(14) . . ?
 Sb2 Cl6 Rb4 83.97(9) . . ?
 Sb2 Cl6 Rb6 91.27(8) . . ?
 Sb2 Cl6 Rb7 91.44(11) . 3_665 ?
 Rb3 Cl6 Rb4 88.50(7) . . ?
 Rb3 Cl6 Rb6 95.70(9) . . ?
 Rb3 Cl6 Rb7 100.63(11) . 3_665 ?
 Rb4 Cl6 Rb6 174.74(12) . . ?
 Rb4 Cl6 Rb7 93.84(11) . 3_665 ?
 Rb7 Cl6 Rb6 88.50(10) 3_665 . ?
 Sb2 Cl7 Rb4 89.63(14) . . ?
 Sb2 Cl7 Rb5 96.50(13) . . ?
 Sb2 Cl7 Rb7 87.87(7) . 3_665 ?
 Sb2 Cl7 Rb7 87.87(7) . 2_755 ?
 Rb4 Cl7 Rb5 173.87(15) . . ?
 Rb4 Cl7 Rb7 90.57(9) . 2_755 ?
 Rb4 Cl7 Rb7 90.57(9) . 3_665 ?
 Rb5 Cl7 Rb7 89.66(8) . 2_755 ?
 Rb5 Cl7 Rb7 89.66(8) . 3_665 ?
 Rb7 Cl7 Rb7 175.59(16) 2_755 3_665 ?
 Sb2 Cl8 Rb5 87.52(15) . . ?
 Sb2 Cl8 Rb6 87.26(15) . . ?
 Sb2 Cl8 Rb7 92.15(16) . 3_665 ?
 Sb2 Cl8 Rb8 167.8(3) . 3_665 ?
 Sb2 Cl8 Rb9 82.02(18) . . ?
 Sb2 Cl8 Rb10 94.5(2) . . ?
 Sb2 Cl8 Rb10 81.81(18) . 12_765 ?
 Rb5 Cl8 Rb6 170.37(18) . . ?
 Rb7 Cl8 Rb5 88.43(14) 3_665 . ?
 Rb7 Cl8 Rb6 83.68(14) 3_665 . ?
 Rb7 Cl8 Rb9 168.5(2) 3_665 . ?
 Rb7 Cl8 Rb10 171.24(19) 3_665 12_765 ?
 Rb8 Cl8 Rb5 91.87(14) 3_665 . ?
 Rb8 Cl8 Rb6 94.94(14) 3_665 . ?
 Rb8 Cl8 Rb7 100.06(17) 3_665 3_665 ?
 Rb8 Cl8 Rb9 86.12(14) 3_665 . ?
 Rb8 Cl8 Rb10 85.96(14) 3_665 12_765 ?
 Rb9 Cl8 Rb5 101.17(18) . . ?
 Rb9 Cl8 Rb6 86.10(15) . . ?
 Rb9 Cl8 Rb10 16.20(10) . 12_765 ?
 Rb10 Cl8 Rb5 84.98(16) 12_765 . ?
 Rb10 Cl8 Rb5 93.97(18) . . ?
 Rb10 Cl8 Rb6 94.51(16) . . ?
 Rb10 Cl8 Rb6 102.26(16) 12_765 . ?
 Rb10 Cl8 Rb7 173.0(2) . 3_665 ?
 Rb10 Cl8 Rb8 73.33(14) . 3_665 ?
 Rb10 Cl8 Rb9 14.76(11) . . ?
 Rb10 Cl8 Rb10 15.27(12) . 12_765 ?
 Sb2 Cl9 Rb6 85.91(11) . . ?
 Sb2 Cl9 Rb6 85.91(11) . 10_655 ?
 Sb2 Cl9 Rb7 96.9(2) . . ?
 Sb2 Cl9 Rb8 160.7(3) . . ?
 Sb2 Cl9 Rb9 90.3(2) . . ?
 Sb2 Cl9 Rb10 79.08(19) . . ?
 Sb2 Cl9 Rb10 79.08(19) . 12_765 ?
 Rb6 Cl9 Rb6 167.6(3) 10_655 . ?
 Rb7 Cl9 Rb6 85.88(14) . . ?
 Rb7 Cl9 Rb6 85.88(14) . 10_655 ?
 Rb7 Cl9 Rb10 170.71(13) . . ?
 Rb7 Cl9 Rb10 170.71(13) . 12_765 ?
 Rb8 Cl9 Rb6 95.40(11) . 10_655 ?
 Rb8 Cl9 Rb6 95.40(11) . . ?
 Rb8 Cl9 Rb7 102.4(2) . . ?
 Rb8 Cl9 Rb10 81.8(2) . 12_765 ?
 Rb8 Cl9 Rb10 81.8(2) . . ?
 Rb9 Cl9 Rb6 94.67(14) . 10_655 ?
 Rb9 Cl9 Rb6 94.67(14) . . ?
 Rb9 Cl9 Rb7 172.8(3) . . ?
 Rb9 Cl9 Rb8 70.5(2) . . ?
 Rb9 Cl9 Rb10 13.99(11) . . ?
 Rb9 Cl9 Rb10 13.99(11) . 12_765 ?
 Rb10 Cl9 Rb6 85.48(13) . . ?
 Rb10 Cl9 Rb6 102.07(16) 12_765 . ?
 Rb10 Cl9 Rb6 102.07(16) . 10_655 ?
 Rb10 Cl9 Rb6 85.48(13) 12_765 10_655 ?
 Rb10 Cl9 Rb10 16.66(12) 12_765 . ?
 Sb4 Cl10 Rb6 116.8(5) . . ?
 Sb4 Cl10 Rb8 100.7(3) . . ?
 Sb4 Cl10 Rb8 98.6(3) . 3_665 ?
 Sb4 Cl10 Rb9 134.5(6) . . ?
 Sb4 Cl10 Rb10 133.1(6) . . ?
 Sb4 Cl10 Rb10 132.7(5) . 12_765 ?
 Rb6 Cl10 Rb8 89.0(3) . 3_665 ?
 Rb6 Cl10 Rb8 90.2(3) . . ?
 Rb8 Cl10 Rb8 158.8(3) . 3_665 ?
 Rb9 Cl10 Rb6 107.4(4) . . ?
 Rb9 Cl10 Rb8 92.0(4) . 3_665 ?
 Rb9 Cl10 Rb8 68.0(3) . . ?
 Rb9 Cl10 Rb10 11.46(15) . 12_765 ?
 Rb10 Cl10 Rb6 108.3(4) . . ?
 Rb10 Cl10 Rb6 110.5(3) 12_765 . ?
 Rb10 Cl10 Rb8 91.0(4) . . ?
 Rb10 Cl10 Rb8 81.1(3) 12_765 3_665 ?
 Rb10 Cl10 Rb8 79.3(3) 12_765 . ?
 Rb10 Cl10 Rb8 69.2(3) . 3_665 ?
 Rb10 Cl10 Rb9 23.0(2) . . ?
 Rb10 Cl10 Rb10 11.98(13) . 12_765 ?
 Cl11 Cl10 Sb4 67.7(5) 3_665 . ?
 Cl11 Cl10 Sb4 68.5(6) . . ?
 Cl11 Cl10 Rb6 93.5(7) . . ?
 Cl11 Cl10 Rb6 92.3(7) 3_665 . ?
 Cl11 Cl10 Rb8 167.9(6) 3_665 . ?
 Cl11 Cl10 Rb8 33.2(4) 3_665 3_665 ?
 Cl11 Cl10 Rb8 166.5(7) . 3_665 ?
 Cl11 Cl10 Rb8 34.7(4) . . ?
 Cl11 Cl10 Rb9 99.9(7) . . ?
 Cl11 Cl10 Rb9 122.2(7) 3_665 . ?
 Cl11 Cl10 Rb10 99.4(6) 3_665 . ?
 Cl11 Cl10 Rb10 110.7(6) 3_665 12_765 ?
 Cl11 Cl10 Rb10 110.3(7) . 12_765 ?
 Cl11 Cl10 Rb10 122.2(8) . . ?
 Cl11 Cl10 Cl11 133.3(10) . 3_665 ?
 Cl11 Cl10 Cl15 56.5(7) 3_665 . ?
 Cl11 Cl10 Cl15 115.8(8) . . ?
 Cl11 Cl10 Cl16 57.6(7) . . ?
 Cl11 Cl10 Cl16 113.8(8) 3_665 . ?
 Cl15 Cl10 Sb4 65.2(3) . . ?
 Cl15 Cl10 Rb6 146.7(5) . . ?
 Cl15 Cl10 Rb8 58.9(3) . 3_665 ?
 Cl15 Cl10 Rb8 122.7(5) . . ?
 Cl15 Cl10 Rb9 83.8(5) . . ?
 Cl15 Cl10 Rb10 75.2(4) . 12_765 ?
 Cl15 Cl10 Rb10 70.2(4) . . ?
 Cl16 Cl10 Sb4 64.2(3) . . ?
 Cl16 Cl10 Rb6 149.6(5) . . ?
 Cl16 Cl10 Rb8 61.0(3) . . ?
 Cl16 Cl10 Rb8 121.3(5) . 3_665 ?
 Cl16 Cl10 Rb9 72.5(4) . . ?
 Cl16 Cl10 Rb10 75.7(4) . 12_765 ?
 Cl16 Cl10 Rb10 83.5(5) . . ?
 Cl16 Cl10 Cl15 63.3(5) . . ?
 Sb4 Cl11 Rb8 156.0(8) . . ?
 Sb4 Cl11 Rb9 92.5(3) . 2_655 ?
 Sb4 Cl11 Rb9 105.8(3) . . ?
 Sb4 Cl11 Rb10 103.8(3) . 2_655 ?
 Sb4 Cl11 Rb10 92.9(3) . . ?
 Rb8 Cl11 Rb9 92.7(3) . 2_655 ?
 Rb8 Cl11 Rb9 76.4(3) . . ?
 Rb8 Cl11 Rb10 91.2(3) . . ?
 Rb8 Cl11 Rb10 79.0(2) . 2_655 ?
 Rb9 Cl11 Rb9 157.0(5) . 2_655 ?
 Rb9 Cl11 Rb10 14.96(10) . . ?
 Rb10 Cl11 Rb9 14.01(11) 2_655 2_655 ?
 Rb10 Cl11 Rb9 157.4(5) . 2_655 ?
 Rb10 Cl11 Rb9 149.9(4) 2_655 . ?
 Rb10 Cl11 Rb10 158.6(5) 2_655 . ?
 Cl10 Cl11 Sb4 69.3(5) 2_655 . ?
 Cl10 Cl11 Sb4 70.2(5) . . ?
 Cl10 Cl11 Rb8 123.8(6) 2_655 . ?
 Cl10 Cl11 Rb8 122.3(7) . . ?
 Cl10 Cl11 Rb9 141.9(9) 2_655 . ?
 Cl10 Cl11 Rb9 129.7(8) . 2_655 ?
 Cl10 Cl11 Rb9 48.9(5) . . ?
 Cl10 Cl11 Rb9 34.2(5) 2_655 2_655 ?
 Cl10 Cl11 Rb10 48.1(5) 2_655 2_655 ?
 Cl10 Cl11 Rb10 141.3(9) . 2_655 ?
 Cl10 Cl11 Rb10 130.3(8) 2_655 . ?
 Cl10 Cl11 Rb10 34.5(5) . . ?
 Cl10 Cl11 Cl10 97.0(12) . 2_655 ?
 Cl10 Cl11 Cl15 77.6(6) 2_655 2_655 ?
 Cl10 Cl11 Cl15 140.2(8) . 2_655 ?
 Cl10 Cl11 Cl16 77.9(6) . . ?
 Cl10 Cl11 Cl16 137.7(8) 2_655 . ?
 Cl15 Cl11 Sb4 71.1(5) 2_655 . ?
 Cl15 Cl11 Rb8 91.2(5) 2_655 . ?
 Cl15 Cl11 Rb9 60.7(3) 2_655 2_655 ?
 Cl15 Cl11 Rb9 138.3(7) 2_655 . ?
 Cl15 Cl11 Rb10 141.5(6) 2_655 . ?
 Cl15 Cl11 Rb10 58.6(3) 2_655 2_655 ?
 Cl16 Cl11 Sb4 69.5(4) . . ?
 Cl16 Cl11 Rb8 92.1(5) . . ?
 Cl16 Cl11 Rb9 140.8(7) . 2_655 ?
 Cl16 Cl11 Rb9 60.9(3) . . ?
 Cl16 Cl11 Rb10 61.1(3) . . ?
 Cl16 Cl11 Rb10 137.5(7) . 2_655 ?
 Cl16 Cl11 Cl15 80.3(7) . 2_655 ?
 Sb3 Cl12 Rb5 101.8(4) . . ?
 Sb3 Cl12 Rb10 104.0(2) . . ?
 Sb3 Cl12 Rb10 92.2(2) . 2_645 ?
 Sb3 Cl12 Rb10 104.0(2) . 11 ?
 Sb3 Cl12 Rb10 92.2(2) . 12_765 ?
 Rb5 Cl12 Rb10 81.3(2) . 2_645 ?
 Rb5 Cl12 Rb10 81.3(2) . 12_765 ?
 Rb8 Cl12 Sb3 151.0(6) 3_665 . ?
 Rb8 Cl12 Rb5 107.2(4) 3_665 . ?
 Rb8 Cl12 Rb10 92.1(2) 3_665 12_765 ?
 Rb8 Cl12 Rb10 92.1(2) 3_665 2_645 ?
 Rb8 Cl12 Rb10 77.4(2) 3_665 . ?
 Rb8 Cl12 Rb10 77.4(2) 3_665 11 ?
 Rb10 Cl12 Rb5 87.9(3) 11 . ?
 Rb10 Cl12 Rb5 87.9(3) . . ?
 Rb10 Cl12 Rb10 162.1(4) . 2_645 ?
 Rb10 Cl12 Rb10 14.88(11) . 12_765 ?
 Rb10 Cl12 Rb10 162.5(4) 2_645 12_765 ?
 Rb10 Cl12 Rb10 14.88(11) 11 2_645 ?
 Rb10 Cl12 Rb10 162.1(4) 11 12_765 ?
 Rb10 Cl12 Rb10 152.0(4) . 11 ?
 Cl13 Cl12 Sb3 66.9(6) . . ?
 Cl13 Cl12 Sb3 66.9(6) 2_645 . ?
 Cl13 Cl12 Rb5 67.5(7) . . ?
 Cl13 Cl12 Rb5 67.5(7) 2_645 . ?
 Cl13 Cl12 Rb8 124.9(6) . 3_665 ?
 Cl13 Cl12 Rb8 124.9(6) 2_645 3_665 ?
 Cl13 Cl12 Rb10 136.5(7) . 2_645 ?
 Cl13 Cl12 Rb10 150.0(8) . 11 ?
 Cl13 Cl12 Rb10 150.0(8) 2_645 . ?
 Cl13 Cl12 Rb10 48.4(4) . . ?
 Cl13 Cl12 Rb10 48.4(4) 2_645 11 ?
 Cl13 Cl12 Rb10 33.5(4) 2_645 2_645 ?
 Cl13 Cl12 Rb10 33.5(4) . 12_765 ?
 Cl13 Cl12 Rb10 136.5(7) 2_645 12_765 ?
 Cl13 Cl12 Cl13 104.1(11) 2_645 . ?
 Cl13 Cl12 Cl14 131.7(9) . 11 ?
 Cl13 Cl12 Cl14 131.7(9) 2_645 . ?
 Cl13 Cl12 Cl14 70.0(6) 2_645 11 ?
 Cl13 Cl12 Cl14 70.0(6) . . ?
 Cl14 Cl12 Sb3 67.2(4) 11 . ?
 Cl14 Cl12 Sb3 67.2(4) . . ?
 Cl14 Cl12 Rb5 136.9(4) 11 . ?
 Cl14 Cl12 Rb5 136.9(4) . . ?
 Cl14 Cl12 Rb8 91.0(5) . 3_665 ?
 Cl14 Cl12 Rb8 91.0(5) 11 3_665 ?
 Cl14 Cl12 Rb10 134.8(5) 11 . ?
 Cl14 Cl12 Rb10 58.8(2) 11 2_645 ?
 Cl14 Cl12 Rb10 57.7(2) 11 11 ?
 Cl14 Cl12 Rb10 138.0(5) 11 12_765 ?
 Cl14 Cl12 Rb10 57.7(2) . . ?
 Cl14 Cl12 Rb10 138.0(5) . 2_645 ?
 Cl14 Cl12 Rb10 58.8(2) . 12_765 ?
 Cl14 Cl12 Rb10 134.8(5) . 11 ?
 Cl14 Cl12 Cl14 79.4(6) 11 . ?
 Sb3 Cl13 Rb5 111.3(5) . . ?
 Sb3 Cl13 Rb8 100.4(2) . 3_665 ?
 Sb3 Cl13 Rb8 100.4(2) . 2_755 ?
 Sb3 Cl13 Rb9 138.1(6) . . ?
 Sb3 Cl13 Rb10 137.9(6) . . ?
 Sb3 Cl13 Rb10 137.9(6) . 12_765 ?
 Rb5 Cl13 Rb8 88.3(2) . 3_665 ?
 Rb5 Cl13 Rb8 88.3(2) . 2_755 ?
 Rb8 Cl13 Rb8 158.7(4) 3_665 2_755 ?
 Rb9 Cl13 Rb5 110.7(4) . . ?
 Rb9 Cl13 Rb8 80.81(19) . 2_755 ?
 Rb9 Cl13 Rb8 80.81(19) . 3_665 ?
 Rb10 Cl13 Rb5 109.0(4) 12_765 . ?
 Rb10 Cl13 Rb5 109.0(4) . . ?
 Rb10 Cl13 Rb8 92.3(3) 12_765 3_665 ?
 Rb10 Cl13 Rb8 69.06(16) 12_765 2_755 ?
 Rb10 Cl13 Rb8 92.3(3) . 2_755 ?
 Rb10 Cl13 Rb8 69.05(16) . 3_665 ?
 Rb10 Cl13 Rb9 11.75(11) 12_765 . ?
 Rb10 Cl13 Rb9 11.75(11) . . ?
 Rb10 Cl13 Rb10 23.4(2) . 12_765 ?
 Cl12 Cl13 Sb3 71.7(6) . . ?
 Cl12 Cl13 Sb3 71.7(6) 3_765 . ?
 Cl12 Cl13 Rb5 84.3(7) 3_765 . ?
 Cl12 Cl13 Rb5 84.2(7) . . ?
 Cl12 Cl13 Rb8 32.8(4) . 3_665 ?
 Cl12 Cl13 Rb8 166.2(7) 3_765 3_665 ?
 Cl12 Cl13 Rb8 32.8(4) 3_765 2_755 ?
 Cl12 Cl13 Rb8 166.2(7) . 2_755 ?
 Cl12 Cl13 Rb9 112.7(5) 3_765 . ?
 Cl12 Cl13 Rb9 112.7(5) . . ?
 Cl12 Cl13 Rb10 101.1(5) . . ?
 Cl12 Cl13 Rb10 101.1(5) 3_765 12_765 ?
 Cl12 Cl13 Rb10 124.5(6) 3_765 . ?
 Cl12 Cl13 Rb10 124.5(6) . 12_765 ?
 Cl12 Cl13 Cl12 134.3(11) . 3_765 ?
 Cl12 Cl13 Cl14 122.7(9) 3_765 . ?
 Cl12 Cl13 Cl14 64.1(6) 3_765 12_765 ?
 Cl12 Cl13 Cl14 64.1(6) . . ?
 Cl12 Cl13 Cl14 122.7(9) . 12_765 ?
 Cl14 Cl13 Sb3 67.2(4) 12_765 . ?
 Cl14 Cl13 Sb3 67.2(4) . . ?
 Cl14 Cl13 Rb5 147.5(3) 12_765 . ?
 Cl14 Cl13 Rb5 147.5(3) . . ?
 Cl14 Cl13 Rb8 61.3(2) . 3_665 ?
 Cl14 Cl13 Rb8 61.3(2) 12_765 2_755 ?
 Cl14 Cl13 Rb8 124.2(5) . 2_755 ?
 Cl14 Cl13 Rb8 124.2(5) 12_765 3_665 ?
 Cl14 Cl13 Rb9 77.5(4) . . ?
 Cl14 Cl13 Rb9 77.5(4) 12_765 . ?
 Cl14 Cl13 Rb10 72.4(4) . . ?
 Cl14 Cl13 Rb10 85.0(5) 12_765 . ?
 Cl14 Cl13 Rb10 72.4(4) 12_765 12_765 ?
 Cl14 Cl13 Rb10 85.0(5) . 12_765 ?
 Cl14 Cl13 Cl14 64.0(6) 12_765 . ?
 Sb3 Cl14 Rb8 108.1(3) . 3_665 ?
 Sb3 Cl14 Rb9 119.4(3) . . ?
 Sb3 Cl14 Rb10 103.9(3) . 12_765 ?
 Sb3 Cl14 Rb10 116.2(3) . . ?
 Sb3 Cl14 Rb12 99.7(3) . 9_767 ?
 Sb3 Cl14 Rb12 114.1(3) . . ?
 Sb3 Cl14 Rb13 106.4(3) . 3_665 ?
 Rb8 Cl14 Rb9 83.18(17) 3_665 . ?
 Rb8 Cl14 Rb12 152.2(3) 3_665 9_767 ?
 Rb8 Cl14 Rb13 84.0(2) 3_665 3_665 ?
 Rb10 Cl14 Rb8 73.26(19) . 3_665 ?
 Rb10 Cl14 Rb8 89.12(19) 12_765 3_665 ?
 Rb10 Cl14 Rb9 15.52(10) 12_765 . ?
 Rb10 Cl14 Rb9 11.49(11) . . ?
 Rb10 Cl14 Rb10 17.91(14) . 12_765 ?
 Rb10 Cl14 Rb12 83.7(2) 12_765 9_767 ?
 Rb10 Cl14 Rb12 94.2(3) . 9_767 ?
 Rb10 Cl14 Rb13 149.6(3) 12_765 3_665 ?
 Rb10 Cl14 Rb13 136.0(3) . 3_665 ?
 Rb12 Cl14 Rb8 134.6(3) . 3_665 ?
 Rb12 Cl14 Rb9 82.8(2) 9_767 . ?
 Rb12 Cl14 Rb9 90.2(2) . . ?
 Rb12 Cl14 Rb10 101.3(3) . . ?
 Rb12 Cl14 Rb10 96.3(3) . 12_765 ?
 Rb12 Cl14 Rb12 22.20(17) . 9_767 ?
 Rb12 Cl14 Rb13 69.00(19) . 3_665 ?
 Rb13 Cl14 Rb9 134.2(2) 3_665 . ?
 Rb13 Cl14 Rb12 88.78(19) 3_665 9_767 ?
 Cl12 Cl14 Sb3 62.2(4) . . ?
 Cl12 Cl14 Rb8 48.2(4) . 3_665 ?
 Cl12 Cl14 Rb9 93.2(3) . . ?
 Cl12 Cl14 Rb10 82.3(3) . . ?
 Cl12 Cl14 Rb10 86.5(3) . 12_765 ?
 Cl12 Cl14 Rb12 156.6(5) . 9_767 ?
 Cl12 Cl14 Rb12 175.9(5) . . ?
 Cl12 Cl14 Rb13 109.9(4) . 3_665 ?
 Cl12 Cl14 Cl13 45.9(4) . . ?
 Cl12 Cl14 Cl14 100.5(4) . 12_765 ?
 Cl13 Cl14 Sb3 59.0(4) . . ?
 Cl13 Cl14 Rb8 81.9(3) . 3_665 ?
 Cl13 Cl14 Rb9 64.6(4) . . ?
 Cl13 Cl14 Rb10 58.3(4) . . ?
 Cl13 Cl14 Rb10 51.1(4) . 12_765 ?
 Cl13 Cl14 Rb12 113.1(4) . 9_767 ?
 Cl13 Cl14 Rb12 134.6(4) . . ?
 Cl13 Cl14 Rb13 154.6(4) . 3_665 ?
 Cl13 Cl14 Cl14 58.0(3) . 12_765 ?
 Cl14 Cl14 Sb3 62.36(19) 12_765 . ?
 Cl14 Cl14 Rb8 138.38(14) 12_765 3_665 ?
 Cl14 Cl14 Rb9 70.53(13) 12_765 . ?
 Cl14 Cl14 Rb10 58.20(16) 12_765 12_765 ?
 Cl14 Cl14 Rb10 76.11(19) 12_765 . ?
 Cl14 Cl14 Rb12 56.43(16) 12_765 9_767 ?
 Cl14 Cl14 Rb12 78.6(2) 12_765 . ?
 Cl14 Cl14 Rb13 137.32(14) 12_765 3_665 ?
 Cl15 Cl14 Sb3 176.2(5) . . ?
 Cl15 Cl14 Rb8 69.6(3) . 3_665 ?
 Cl15 Cl14 Rb9 63.8(3) . . ?
 Cl15 Cl14 Rb10 79.3(3) . 12_765 ?
 Cl15 Cl14 Rb10 66.4(3) . . ?
 Cl15 Cl14 Rb12 82.7(3) . 9_767 ?
 Cl15 Cl14 Rb12 67.3(3) . . ?
 Cl15 Cl14 Rb13 70.5(3) . 3_665 ?
 Cl15 Cl14 Cl12 116.3(5) . . ?
 Cl15 Cl14 Cl13 123.0(5) . . ?
 Cl15 Cl14 Cl14 121.4(3) . 12_765 ?
 Sb4 Cl15 Rb8 108.6(3) . 3_665 ?
 Sb4 Cl15 Rb9 100.3(3) . . ?
 Sb4 Cl15 Rb10 111.7(3) . . ?
 Sb4 Cl15 Rb10 116.2(3) . 12_765 ?
 Sb4 Cl15 Rb11 98.8(3) . . ?
 Sb4 Cl15 Rb12 111.1(3) . . ?
 Sb4 Cl15 Rb12 116.8(3) . 9_767 ?
 Sb4 Cl15 Rb13 108.0(3) . 3_665 ?
 Rb8 Cl15 Rb9 89.3(2) 3_665 . ?
 Rb8 Cl15 Rb10 85.03(19) 3_665 12_765 ?
 Rb8 Cl15 Rb11 152.6(3) 3_665 . ?
 Rb8 Cl15 Rb12 134.6(3) 3_665 9_767 ?
 Rb8 Cl15 Rb13 85.2(2) 3_665 3_665 ?
 Rb9 Cl15 Rb10 15.96(11) . 12_765 ?
 Rb9 Cl15 Rb11 84.5(2) . . ?
 Rb9 Cl15 Rb12 81.5(2) . 9_767 ?
 Rb9 Cl15 Rb13 151.5(3) . 3_665 ?
 Rb10 Cl15 Rb8 74.7(2) . 3_665 ?
 Rb10 Cl15 Rb9 16.37(13) . . ?
 Rb10 Cl15 Rb10 12.81(11) . 12_765 ?
 Rb10 Cl15 Rb11 94.2(3) . . ?
 Rb10 Cl15 Rb12 102.9(3) . . ?
 Rb10 Cl15 Rb12 86.9(3) . 9_767 ?
 Rb10 Cl15 Rb12 74.2(2) 12_765 9_767 ?
 Rb10 Cl15 Rb13 139.4(3) . 3_665 ?
 Rb11 Cl15 Rb10 81.7(2) . 12_765 ?
 Rb11 Cl15 Rb12 17.95(13) . 9_767 ?
 Rb12 Cl15 Rb8 137.7(3) . 3_665 ?
 Rb12 Cl15 Rb9 97.3(3) . . ?
 Rb12 Cl15 Rb10 90.1(3) . 12_765 ?
 Rb12 Cl15 Rb11 19.82(16) . . ?
 Rb12 Cl15 Rb12 16.04(14) . 9_767 ?
 Rb12 Cl15 Rb13 69.5(2) . 3_665 ?
 Rb13 Cl15 Rb10 135.6(3) 3_665 12_765 ?
 Rb13 Cl15 Rb11 87.7(2) 3_665 . ?
 Rb13 Cl15 Rb12 82.68(18) 3_665 9_767 ?
 Cl10 Cl15 Sb4 57.8(3) . . ?
 Cl10 Cl15 Rb8 81.8(4) . 3_665 ?
 Cl10 Cl15 Rb9 49.1(3) . . ?
 Cl10 Cl15 Rb10 55.5(3) . . ?
 Cl10 Cl15 Rb10 63.7(4) . 12_765 ?
 Cl10 Cl15 Rb11 112.9(5) . . ?
 Cl10 Cl15 Rb12 120.9(5) . 9_767 ?
 Cl10 Cl15 Rb12 132.4(5) . . ?
 Cl10 Cl15 Rb13 155.6(5) . 3_665 ?
 Cl11 Cl15 Sb4 60.6(3) 3_665 . ?
 Cl11 Cl15 Rb8 49.6(4) 3_665 3_665 ?
 Cl11 Cl15 Rb9 86.0(4) 3_665 . ?
 Cl11 Cl15 Rb10 82.5(4) 3_665 . ?
 Cl11 Cl15 Rb10 95.0(4) 3_665 12_765 ?
 Cl11 Cl15 Rb11 155.3(5) 3_665 . ?
 Cl11 Cl15 Rb12 171.6(5) 3_665 . ?
 Cl11 Cl15 Rb12 166.6(6) 3_665 9_767 ?
 Cl11 Cl15 Rb13 110.7(5) 3_665 3_665 ?
 Cl11 Cl15 Cl10 45.9(5) 3_665 . ?
 Cl11 Cl15 Cl14 120.3(5) 3_665 . ?
 Cl14 Cl15 Sb4 179.0(4) . . ?
 Cl14 Cl15 Rb8 72.3(3) . 3_665 ?
 Cl14 Cl15 Rb9 80.1(3) . . ?
 Cl14 Cl15 Rb10 68.9(3) . . ?
 Cl14 Cl15 Rb10 64.2(3) . 12_765 ?
 Cl14 Cl15 Rb11 80.3(4) . . ?
 Cl14 Cl15 Rb12 62.4(3) . 9_767 ?
 Cl14 Cl15 Rb12 67.9(3) . . ?
 Cl14 Cl15 Rb13 71.6(3) . 3_665 ?
 Cl14 Cl15 Cl10 123.0(5) . . ?
 Sb4 Cl16 Rb8 109.3(3) . . ?
 Sb4 Cl16 Rb9 112.9(3) . . ?
 Sb4 Cl16 Rb10 117.6(3) . 12_765 ?
 Sb4 Cl16 Rb10 101.1(3) . . ?
 Sb4 Cl16 Rb11 113.3(3) . . ?
 Sb4 Cl16 Rb12 118.7(3) . 9_767 ?
 Sb4 Cl16 Rb12 98.7(3) . . ?
 Sb4 Cl16 Rb13 109.3(3) . . ?
 Rb8 Cl16 Rb10 81.43(17) . 12_765 ?
 Rb8 Cl16 Rb12 151.8(3) . . ?
 Rb8 Cl16 Rb12 131.9(3) . 9_767 ?
 Rb8 Cl16 Rb13 84.8(2) . . ?
 Rb9 Cl16 Rb8 71.0(2) . . ?
 Rb9 Cl16 Rb10 12.92(12) . 12_765 ?
 Rb9 Cl16 Rb10 17.51(12) . . ?
 Rb9 Cl16 Rb12 95.3(3) . . ?
 Rb9 Cl16 Rb12 87.1(2) . 9_767 ?
 Rb9 Cl16 Rb13 136.2(3) . . ?
 Rb10 Cl16 Rb8 86.77(19) . . ?
 Rb10 Cl16 Rb10 16.54(12) . 12_765 ?
 Rb10 Cl16 Rb12 84.5(2) . . ?
 Rb10 Cl16 Rb12 74.24(19) 12_765 9_767 ?
 Rb10 Cl16 Rb12 81.4(2) . 9_767 ?
 Rb10 Cl16 Rb13 149.6(3) . . ?
 Rb11 Cl16 Rb8 136.1(3) . . ?
 Rb11 Cl16 Rb9 101.1(3) . . ?
 Rb11 Cl16 Rb10 88.3(2) . 12_765 ?
 Rb11 Cl16 Rb10 95.3(3) . . ?
 Rb11 Cl16 Rb12 14.10(12) . 9_767 ?
 Rb11 Cl16 Rb12 20.23(15) . . ?
 Rb11 Cl16 Rb13 71.6(2) . . ?
 Rb12 Cl16 Rb10 82.7(2) . 12_765 ?
 Rb12 Cl16 Rb12 19.99(15) . 9_767 ?
 Rb13 Cl16 Rb10 133.1(3) . 12_765 ?
 Rb13 Cl16 Rb12 89.3(2) . . ?
 Rb13 Cl16 Rb12 82.69(19) . 9_767 ?
 Cl10 Cl16 Sb4 58.9(3) . . ?
 Cl10 Cl16 Rb8 79.6(4) . . ?
 Cl10 Cl16 Rb9 55.4(3) . . ?
 Cl10 Cl16 Rb10 63.8(3) . 12_765 ?
 Cl10 Cl16 Rb10 49.1(3) . . ?
 Cl10 Cl16 Rb11 132.6(5) . . ?
 Cl10 Cl16 Rb12 113.5(4) . . ?
 Cl10 Cl16 Rb12 122.3(5) . 9_767 ?
 Cl10 Cl16 Rb13 154.9(5) . . ?
 Cl11 Cl16 Sb4 61.7(4) . . ?
 Cl11 Cl16 Rb8 49.1(4) . . ?
 Cl11 Cl16 Rb9 80.5(4) . . ?
 Cl11 Cl16 Rb10 93.1(4) . 12_765 ?
 Cl11 Cl16 Rb10 84.8(5) . . ?
 Cl11 Cl16 Rb11 174.8(5) . . ?
 Cl11 Cl16 Rb12 155.3(5) . . ?
 Cl11 Cl16 Rb12 166.0(5) . 9_767 ?
 Cl11 Cl16 Rb13 110.7(5) . . ?
 Cl11 Cl16 Cl10 44.5(5) . . ?
 Cl11 Cl16 Cl16 117.9(4) . 12_765 ?
 Cl16 Cl16 Sb4 179.4(2) 12_765 . ?
 Cl16 Cl16 Rb8 70.22(14) 12_765 . ?
 Cl16 Cl16 Rb9 67.32(17) 12_765 . ?
 Cl16 Cl16 Rb10 62.77(14) 12_765 12_765 ?
 Cl16 Cl16 Rb10 79.32(16) 12_765 . ?
 Cl16 Cl16 Rb11 67.13(16) 12_765 . ?
 Cl16 Cl16 Rb12 81.81(16) 12_765 . ?
 Cl16 Cl16 Rb12 61.83(14) 12_765 9_767 ?
 Cl16 Cl16 Rb13 70.31(14) 12_765 . ?
 Cl16 Cl16 Cl10 121.3(3) 12_765 . ?
 Sb4 Cl17 Sb4 103.1(5) 4_557 . ?
 Sb4 Cl17 Rb11 86.6(3) . 2_655 ?
 Sb4 Cl17 Rb11 86.6(3) 4_557 2_655 ?
 Sb4 Cl17 Rb11 98.4(3) 4_557 . ?
 Sb4 Cl17 Rb11 98.4(3) . . ?
 Sb4 Cl17 Rb12 87.1(3) . . ?
 Sb4 Cl17 Rb12 87.1(3) 4_557 . ?
 Sb4 Cl17 Rb12 97.2(3) . 2_655 ?
 Sb4 Cl17 Rb12 97.2(3) 4_557 2_655 ?
 Rb11 Cl17 Rb11 172.0(5) . 2_655 ?
 Rb11 Cl17 Rb12 18.24(14) . . ?
 Rb12 Cl17 Rb11 154.8(6) 2_655 . ?
 Rb12 Cl17 Rb11 169.8(5) . 2_655 ?
 Rb12 Cl17 Rb11 17.13(15) 2_655 2_655 ?
 Rb12 Cl17 Rb12 173.1(6) 2_655 . ?
 Rb13 Cl17 Sb4 128.4(3) . 4_557 ?
 Rb13 Cl17 Sb4 128.4(3) . . ?
 Rb13 Cl17 Rb11 93.2(4) . 2_655 ?
 Rb13 Cl17 Rb11 78.8(4) . . ?
 Rb13 Cl17 Rb12 97.0(4) . . ?
 Rb13 Cl17 Rb12 76.0(4) . 2_655 ?
 Cl18 Cl17 Sb4 74.4(5) . . ?
 Cl18 Cl17 Sb4 72.3(5) 2_655 4_557 ?
 Cl18 Cl17 Sb4 72.3(5) 2_655 . ?
 Cl18 Cl17 Sb4 74.4(5) . 4_557 ?
 Cl18 Cl17 Rb11 39.2(7) . . ?
 Cl18 Cl17 Rb11 148.9(10) . 2_655 ?
 Cl18 Cl17 Rb11 164.2(10) 2_655 . ?
 Cl18 Cl17 Rb11 23.8(6) 2_655 2_655 ?
 Cl18 Cl17 Rb12 166.0(11) . 2_655 ?
 Cl18 Cl17 Rb12 146.0(9) 2_655 . ?
 Cl18 Cl17 Rb12 20.9(7) . . ?
 Cl18 Cl17 Rb12 41.0(6) 2_655 2_655 ?
 Cl18 Cl17 Rb13 117.9(9) . . ?
 Cl18 Cl17 Rb13 117.0(8) 2_655 . ?
 Cl18 Cl17 Cl18 125.0(14) . 2_655 ?
 Rb11 Cl18 Rb12 14.0(2) . 9_767 ?
 Rb11 Cl18 Rb13 98.7(6) . 3_665 ?
 Rb11 Cl18 Rb13 72.7(5) . . ?
 Rb12 Cl18 Rb11 32.1(3) . . ?
 Rb12 Cl18 Rb12 18.1(2) . 9_767 ?
 Rb12 Cl18 Rb13 66.6(5) . 3_665 ?
 Rb12 Cl18 Rb13 84.6(4) 9_767 3_665 ?
 Rb12 Cl18 Rb13 104.8(6) . . ?
 Rb12 Cl18 Rb13 86.7(4) 9_767 . ?
 Rb13 Cl18 Rb13 171.3(5) . 3_665 ?
 Cl17 Cl18 Rb11 110.1(11) . . ?
 Cl17 Cl18 Rb11 135.0(11) 3_665 . ?
 Cl17 Cl18 Rb12 142.2(12) . . ?
 Cl17 Cl18 Rb12 102.9(10) 3_665 . ?
 Cl17 Cl18 Rb12 120.9(9) 3_665 9_767 ?
 Cl17 Cl18 Rb12 124.1(10) . 9_767 ?
 Cl17 Cl18 Rb13 151.3(10) . 3_665 ?
 Cl17 Cl18 Rb13 152.4(9) 3_665 . ?
 Cl17 Cl18 Rb13 36.3(6) 3_665 3_665 ?
 Cl17 Cl18 Rb13 37.4(7) . . ?
 Cl17 Cl18 Cl17 115.0(14) . 3_665 ?
 Rb12 Cl19 Rb12 19.00(15) 7_657 3_775 ?
 Rb12 Cl19 Rb12 156.2(7) 2_655 7_657 ?
 Rb12 Cl19 Rb12 19.00(15) 2_655 8_567 ?
 Rb12 Cl19 Rb12 175.2(7) 7_657 8_567 ?
 Rb12 Cl19 Rb12 165.8(6) 3_775 8_567 ?
 Rb12 Cl19 Rb12 175.2(7) 2_655 3_775 ?
 Rb13 Cl19 Rb12 78.1(4) . 2_655 ?
 Rb13 Cl19 Rb12 97.1(3) . 8_567 ?
 Rb13 Cl19 Rb12 78.1(4) . 7_657 ?
 Rb13 Cl19 Rb12 97.1(3) . 3_775 ?
 Cl20 Cl19 Rb12 25.2(6) 2_765 3_775 ?
 Cl20 Cl19 Rb12 25.2(7) . 8_567 ?
 Cl20 Cl19 Rb12 159.5(12) . 7_657 ?
 Cl20 Cl19 Rb12 140.5(11) . 3_775 ?
 Cl20 Cl19 Rb12 44.3(6) 2_765 7_657 ?
 Cl20 Cl19 Rb12 159.5(11) 2_765 2_655 ?
 Cl20 Cl19 Rb12 44.3(6) . 2_655 ?
 Cl20 Cl19 Rb12 140.5(11) 2_765 8_567 ?
 Cl20 Cl19 Rb13 122.4(9) . . ?
 Cl20 Cl19 Rb13 122.4(8) 2_765 . ?
 Cl20 Cl19 Cl20 115.3(17) 2_765 . ?
 Sb3 Cl20 Sb3 102.3(6) 4_567 1_565 ?
 Sb3 Cl20 Rb11 128.9(3) 4_567 2_655 ?
 Sb3 Cl20 Rb11 128.9(3) 1_565 2_655 ?
 Sb3 Cl20 Rb13 93.16(17) 1_565 3_675 ?
 Sb3 Cl20 Rb13 93.16(17) 4_567 3_675 ?
 Sb3 Cl20 Rb13 93.16(17) 1_565 . ?
 Sb3 Cl20 Rb13 93.16(17) 4_567 . ?
 Rb11 Cl20 Rb13 85.0(3) 2_655 3_675 ?
 Rb11 Cl20 Rb13 85.0(3) 2_655 . ?
 Rb12 Cl20 Sb3 127.0(3) 8_567 4_567 ?
 Rb12 Cl20 Sb3 127.0(3) 2_655 1_565 ?
 Rb12 Cl20 Sb3 127.0(3) 2_655 4_567 ?
 Rb12 Cl20 Sb3 127.0(3) 8_567 1_565 ?
 Rb12 Cl20 Rb11 16.69(19) 8_567 2_655 ?
 Rb12 Cl20 Rb11 16.69(19) 2_655 2_655 ?
 Rb12 Cl20 Rb12 33.4(4) 8_567 2_655 ?
 Rb12 Cl20 Rb13 101.7(5) 8_567 . ?
 Rb12 Cl20 Rb13 101.7(5) 2_655 3_675 ?
 Rb12 Cl20 Rb13 68.3(2) 8_567 3_675 ?
 Rb12 Cl20 Rb13 68.3(2) 2_655 . ?
 Rb13 Cl20 Rb13 169.9(6) . 3_675 ?
 Cl19 Cl20 Sb3 73.1(6) . 4_567 ?
 Cl19 Cl20 Sb3 73.1(6) . 1_565 ?
 Cl19 Cl20 Sb3 73.1(6) 3_675 1_565 ?
 Cl19 Cl20 Sb3 73.1(6) 3_675 4_567 ?
 Cl19 Cl20 Rb11 117.6(8) 3_675 2_655 ?
 Cl19 Cl20 Rb11 117.6(8) . 2_655 ?
 Cl19 Cl20 Rb12 134.3(10) 3_675 2_655 ?
 Cl19 Cl20 Rb12 100.9(8) . 2_655 ?
 Cl19 Cl20 Rb12 100.9(8) 3_675 8_567 ?
 Cl19 Cl20 Rb12 134.3(10) . 8_567 ?
 Cl19 Cl20 Rb13 32.7(6) 3_675 3_675 ?
 Cl19 Cl20 Rb13 157.4(11) . 3_675 ?
 Cl19 Cl20 Rb13 157.4(11) 3_675 . ?
 Cl19 Cl20 Rb13 32.7(6) . . ?
 Cl19 Cl20 Cl19 124.7(17) 3_675 . ?

_shelx_res_file
;
TITL mo_dp028_cryst3_a.res in P-62m
    mo_dp028_cryst3.res
    created by SHELXL-2018/3 at 16:19:09 on 11-Mar-2020
REM Old TITL mo_DP028_cryst3 in P-62m
REM SHELXT solution in P-62m: R1 0.174, Rweak 0.005, Alpha 0.015
REM <I/s> 0.000 for 0 systematic absences, Orientation as input
REM Flack x = 0.481 ( 0.008 ) from 1527 Parsons' quotients
REM Formula found by SHELXT: Cl45 Rb7 Sb11
CELL 0.71073 12.9655 12.9655 34.1932 90 90 120
ZERR 6 0.0002 0.0002 0.0008 0 0 0
LATT -1
SYMM -Y,+X-Y,+Z
SYMM +Y-X,-X,+Z
SYMM +X,+Y,-Z
SYMM -Y,+X-Y,-Z
SYMM +Y-X,-X,-Z
SYMM +Y,+X,-Z
SYMM -Y+X,-Y,-Z
SYMM -X,-X+Y,-Z
SYMM +Y,+X,+Z
SYMM -Y+X,-Y,+Z
SYMM -X,-X+Y,+Z
SFAC Cl Rb Sb
UNIT 96 42 18

L.S. 65
PLAN  50
SIZE 0.034 0.214 0.232
BIND Sb1 Cl5
list 4
fmap 2
acta
SHEL 999 0.7
TWIN -1 0 0 0 -1 0 0 0 -1 2
REM <olex2.extras>
REM <HklSrc "%.\\mo_DP028_cryst3.hkl">
REM </olex2.extras>

WGHT    0.062300   31.583000
BASF   0.49523
FVAR       0.46966
SB1   3    0.667612    0.000000    0.565742    10.50000    0.02885    0.02843 =
         0.02082    0.00000   -0.00122    0.01421
SB2   3    1.000000    0.325190    0.750028    10.50000    0.02762    0.02312 =
         0.02322    0.00139    0.00000    0.01381
SB3   3    1.000000    0.000000    0.934158    10.16667    0.01929    0.01929 =
         0.02125    0.00000    0.00000    0.00964
SB4   3    0.666667    0.333333    0.933987    10.33333    0.01830    0.01830 =
         0.02472    0.00000    0.00000    0.00915
RB1   2    0.278580    0.000000    0.500000    10.25000    0.02195    0.02350 =
         0.03258    0.00000    0.00000    0.01175
RB2   2    0.666667    0.333333    0.500000    10.16667    0.03470    0.03470 =
         0.02297    0.00000    0.00000    0.01735
RB3   2    0.666667    0.333333    0.632781    10.33333    0.03201    0.03201 =
         0.01870    0.00000    0.00000    0.01600
RB4   2    1.000000    0.288450    0.631030    10.50000    0.02764    0.03715 =
         0.02469    0.00010    0.00000    0.01382
RB5   2    1.000000    0.000000    0.791175    10.16667    0.04687    0.04687 =
         0.02785    0.00000    0.00000    0.02344
RB6   2    0.666667    0.333333    0.780546    10.33333    0.05911    0.05911 =
         0.04165    0.00000    0.00000    0.02956
RB7   2    1.000000    0.667445    0.715356    10.50000    0.03414    0.05552 =
         0.09540   -0.00346    0.00000    0.01707
RB8   2    1.000000    0.666149    0.867664    10.33333    0.03508    0.03485 =
         0.03031    0.00101    0.00000    0.01754
RB9   2    1.000000    0.383303    0.867755    10.16667    0.02750    0.03378 =
         0.03417    0.00082    0.00000    0.01375
RB10  2    0.953228    0.293952    0.869278    10.33333    0.03608    0.04111 =
         0.03040   -0.00529   -0.00346    0.02493
RB11  2    1.000000    0.384835    1.000000    10.08333    0.02491    0.02644 =
         0.04741    0.00000    0.00000    0.01245
RB12  2    0.941801    0.278921    1.000000    10.16667    0.02652    0.02716 =
         0.04574    0.00000    0.00000    0.01400
RB13  2    1.000000    0.669593    1.000000    10.16667    0.03449    0.02954 =
         0.03205    0.00000    0.00000    0.01724
CL1   1    0.790938    0.237149    0.566333    11.00000    0.03095    0.02658 =
         0.02552    0.00019   -0.00155    0.01535
CL2   1    0.545737    0.000000    0.623035    10.50000    0.04873    0.06649 =
         0.04830    0.00000    0.01622    0.03324
CL3   1    0.810854    0.000000    0.613389    10.50000    0.04503    0.03118 =
         0.08517    0.00000   -0.03590    0.01559
CL4   1    0.807714    0.000000    0.500000    10.25000    0.02932    0.02407 =
         0.11880    0.00000    0.00000    0.01203
CL5   1    0.521169    0.000000    0.500000    10.25000    0.03855    0.08921 =
         0.11340    0.00000    0.00000    0.04460
CL6   1    0.825527    0.303193    0.701503    11.00000    0.03606    0.06769 =
         0.02936    0.01021   -0.00106    0.03401
CL7   1    1.000000    0.158603    0.712320    10.50000    0.07729    0.03821 =
         0.02560   -0.00426    0.00000    0.03864
CL8   1    0.835906    0.167129    0.795122    11.00000    0.07053    0.05589 =
         0.07468    0.02024    0.03065   -0.00457
CL9   1    1.000000    0.505254    0.792268    10.50000    0.21790    0.07219 =
         0.10261   -0.01527    0.00000    0.10895
CL10  1    0.786815    0.336818    0.876983    10.33333    0.05551    0.04988 =
         0.05827    0.00046    0.02142    0.02494
CL11  1    0.811690    0.478732    0.887978    10.33333    0.04073    0.04671 =
         0.11748    0.04634    0.03491    0.03074
CL12  1    0.855514    0.000000    0.884522    10.16667    0.03450    0.02769 =
         0.05136    0.00000   -0.00952    0.01384
CL13  1    1.000000    0.123662    0.880071    10.16667    0.06401    0.03857 =
         0.04843    0.00824    0.00000    0.03201
CL14  1    0.891183    0.125534    0.933132    10.33333    0.02585    0.03201 =
         0.03753    0.00295    0.00163    0.01413
CL15  1    0.789374    0.218851    0.932949    10.33333    0.04004    0.02751 =
         0.04027   -0.00108    0.00151    0.02075
CL16  1    0.899064    0.447354    0.934110    10.33333    0.02981    0.02965 =
         0.03847    0.00197    0.00645    0.01311
CL17  1    0.806268    0.470404    1.000000    10.16667    0.03480    0.03794 =
         0.12823    0.00000    0.00000    0.02749
CL18  1    0.815601    0.340391    1.000000    10.16667    0.03015    0.04816 =
         0.16127    0.00000    0.00000    0.02482
CL19  1    1.000000    0.853197    1.000000    10.08333    0.02157    0.02858 =
         0.14167    0.00000    0.00000    0.01078
CL20  1    0.860026    0.860026    1.000000    10.08333    0.03226    0.03226 =
         0.13149    0.00000    0.00000    0.01145
HKLF 4


REM  mo_dp028_cryst3_a.res in P-62m
REM wR2 = 0.1505, GooF = S = 1.216, Restrained GooF = 1.216 for all data
REM R1 = 0.0546 for 5399 Fo > 4sig(Fo) and 0.0559 for all 5524 data
REM 218 parameters refined using 0 restraints

END

WGHT      0.0623     31.5797

REM Highest difference peak  2.429,  deepest hole -1.820,  1-sigma level  0.279
Q1    1   1.0000  0.0000  0.6428  10.16667  0.05    2.43
Q2    1   1.0000  0.0000  0.4847  10.16667  0.05    2.24
Q3    1   0.9517  0.4729  0.7993  11.00000  0.05    1.83
Q4    1   1.0000  0.3727  0.6261  10.50000  0.05    1.83
Q5    1   1.0000  0.3678  0.7470  10.50000  0.05    1.75
Q6    1   0.8777  0.3822  0.7010  11.00000  0.05    1.74
Q7    1   0.3871  0.0000  0.5000  10.25000  0.05    1.65
Q8    1   0.3548 -0.0640  0.5000  10.50000  0.05    1.30
Q9    1   0.3762  0.0748  0.5000  10.50000  0.05    1.28
Q10   1   1.0000  0.3133  1.0000  10.25000  0.05    1.24
Q11   1   1.0421  0.2120  0.6997  11.00000  0.05    1.19
Q12   1   0.8249  0.2036  0.7976  11.00000  0.05    1.08
Q13   1   0.8720  0.1611  0.8017  11.00000  0.05    1.06
Q14   1   0.7994  0.1385  0.6326  11.00000  0.05    1.05
Q15   1   0.6207 -0.1663  0.5000  10.50000  0.05    1.03
Q16   1   1.0000  1.0000  1.0000  10.08333  0.05    1.02
Q17   1   0.7077 -0.1288  0.5000  10.50000  0.05    1.01
Q18   1   1.0518  0.3899  1.0000  10.50000  0.05    0.99
Q19   1   1.0000  0.0000  0.7740  10.16667  0.05    0.96
Q20   1   0.6400  0.1276  0.5000  10.50000  0.05    0.86
Q21   1   0.8018  0.3366  0.7082  11.00000  0.05    0.84
Q22   1   0.8883  0.3986  0.5647  11.00000  0.05    0.83
Q23   1   0.6997  0.1858  0.5000  10.50000  0.05    0.81
Q24   1   0.7018  0.1769  0.6260  11.00000  0.05    0.80
Q25   1   1.0000  0.3396  0.8676  10.50000  0.05    0.78
Q26   1   0.9597  0.3496  0.6555  11.00000  0.05    0.77
Q27   1   1.0000  0.2753  0.8641  10.50000  0.05    0.75
Q28   1   0.9477  0.6253  1.0000  10.50000  0.05    0.73
Q29   1   0.9193  0.9193  1.0000  10.25000  0.05    0.73
Q30   1   0.5466 -0.1385  0.6298  11.00000  0.05    0.73
Q31   1   0.7412  0.1423  0.5000  10.50000  0.05    0.72
Q32   1   0.1411  0.0000  0.5000  10.25000  0.05    0.71
Q33   1   0.7115  0.0791  0.6299  11.00000  0.05    0.69
Q34   1   0.4834  0.0000  0.4374  10.50000  0.05    0.67
Q35   1   0.7994  0.7994  1.0000  10.25000  0.05    0.67
Q36   1   0.9748  0.2516  0.5665  11.00000  0.05    0.67
Q37   1   0.4568  0.0000  0.5000  10.25000  0.05    0.66
Q38   1   0.9376  0.1491  0.5670  11.00000  0.05    0.65
Q39   1   1.0000  0.4003  0.7771  10.50000  0.05    0.62
Q40   1   0.8856  0.0720  0.5630  11.00000  0.05    0.61
Q41   1   0.7196  0.3637  0.5000  10.50000  0.05    0.61
Q42   1   0.9247  0.2296  0.5673  11.00000  0.05    0.61
Q43   1   0.7989  0.4244  1.0000  10.50000  0.05    0.61
Q44   1   1.0000  0.5649  1.0000  10.25000  0.05    0.60
Q45   1   0.8913 -0.0506  0.6291  11.00000  0.05    0.59
Q46   1   1.0000  0.5338  0.8686  10.50000  0.05    0.59
Q47   1   0.9527  0.4599  0.9318  11.00000  0.05    0.59
Q48   1   1.0000  0.2228  0.7137  10.50000  0.05    0.58
Q49   1   0.8929  0.0000  0.5619  10.50000  0.05    0.58
Q50   1   0.6516  0.0267  0.5000  10.50000  0.05    0.57
;
_shelx_res_checksum                50615
_shelx_hkl_file
;
   0   0   3 57.5268 64.3753   8
   0   0  -3 74.2252 67.1583   8
   0   0  -4 6431.07 565.754   8
   0   0   4 6276.62 483.580  13
   0   0  -4 7222.52 509.640  12
   0   0   4 6293.20 557.458   8
   0   0  -5 39.7520 84.2116   8
   0   0  -5-1.98410 55.1535  12
   0   0   5-45.2221 78.6309   8
   0   0   5 33.3501 76.1122  13
   0   0  -6 47428.3 1559.04  12
   0   0   6 45370.2 1830.79   8
   0   0  -6 43364.5 1789.63   8
   0   0   6 44933.4 1582.80  13
   0   0  -7 353.696 165.014  12
   0   0   7 507.388 214.822   8
   0   0   7 452.734 203.461  13
   0   0  -7 512.275 198.140   8
   0   0   7 520.631 176.636  23
   0   0  -7 534.280 172.012  21
   0   0  -8 34761.2 1791.89   8
   0   0   8 38230.7 1489.42  23
   0   0   8 36406.5 1860.86   8
   0   0  -8 35174.8 1539.81  12
   0   0   8 35637.5 1592.10  13
   0   0  -8 39335.5 1466.66  21
   0   0  -9-75.7547 89.2488  21
   0   0   9 24.9636 46.9377  13
   0   0   9 123.254 47.8402   8
   0   0  -9 178.665 134.581   8
   0   0  -9 156.381 117.003  12
   0   0 -10 14244.8 966.550  21
   0   0 -10 12177.6 1188.57   8
   0   0  10 14413.2 990.836  23
   0   0  10 12398.4 1038.55  13
   0   0 -10 12306.8 993.547  12
   0   0  11 564.634 324.775   8
   0   0 -11 638.378 286.364  12
   0   0  11 127.611 156.894  23
   0   0 -11 611.301 248.547  21
   0   0  12 64209.5 2520.37  13
   0   0  12 68455.1 3014.16   8
   0   0 -12 64535.8 2451.29  12
   0   0 -12 64306.2 2869.27   8
   0   0 -12 73284.3 2338.64  21
   0   0  12 71977.0 2412.53  23
   0   0  13 112.842 108.242  13
   0   0 -13 25.4615 45.7677  21
   0   0  13 135.922 204.870   8
   0   0  13 161.017 175.888  23
   0   0 -13 131.947 245.489   8
   0   0  14 565327. 9157.79   8
   0   0  14 553981. 7838.10  13
   0   0  14 593297. 7255.80  23
   0   0 -14 536761. 8829.79   8
   0   0 -14 578725. 6912.79  21
   0   0 -15 1505.03 485.838  12
   0   0 -15 1044.53 395.315  21
   0   0  15 981.962 415.021  23
   0   0  15 1194.51 615.576   8
   0   0  15 912.996 429.794  13
   0   0 -15 919.837 540.457   8
   0   0  16 499898. 7767.40  13
   0   0 -16 501549. 8939.56   8
   0   0 -16 471597. 7345.22  12
   0   0  16 530902. 9177.88   8
   0   0 -16 538417. 6995.81  21
   0   0  16 538157. 7186.67  23
   0   0 -17 1660.44 529.829  12
   0   0 -17 1311.36 685.804   8
   0   0  17 1238.36 429.951  23
   0   0  17 1103.79 468.680  13
   0   0  17 1298.57 641.228   8
   0   0 -17 1047.83 387.607  21
   0   0 -18 7296.72 625.241  14
   0   0 -18 7169.76 847.886  21
   0   0 -18 6474.14 1091.20   8
   0   0  18 8111.13 667.554  22
   0   0  18 6642.09 934.832  13
   0   0  18 6791.04 590.185  17
   0   0 -18 6991.50 621.187   7
   0   0 -18 6918.92 928.624  12
   0   0  18 6677.87 526.033   5
   0   0 -18 7726.04 702.586  22
   0   0  19 12.5328 15.0775  23
   0   0  19-2.98887 22.2994   5
   0   0  19-27.3587 44.0407  17
   0   0 -19-83.1358 118.496  21
   0   0  19 44.8044 105.923   8
   0   0  19 123.659 103.951  22
   0   0 -19 106.119 151.306   7
   0   0 -19 52.6923 54.6060  14
   0   0  19 88.8918 176.819  13
   0   0 -19 45.3041 101.712  22
   0   0 -20 680.476 313.743   8
   0   0  20 944.307 432.605   8
   0   0  20 999.130 219.716   5
   0   0 -20 767.478 224.898  19
   0   0  20 912.563 198.208  10
   0   0 -20 751.064 294.758  12
   0   0  20 542.562 283.673  23
   0   0  21 38.3434 55.9530  20
   0   0 -21-44.1613 62.7820  21
   0   0  21 163.008 240.203  23
   0   0 -21 129.158 94.0843  19
   0   0  21 103.395 89.5069  10
   0   0 -21 93.9114 114.709  14
   0   0  21 122.960 112.103   5
   0   0 -21-6.71342 119.417   8
   0   0 -21 128.268 96.6780   7
   0   0  21-93.2755 178.079  13
   0   0  21 189.604 108.995  22
   0   0 -21 106.082 184.058  12
   0   0  21-48.9068 185.848   8
   0   0  21 278.443 178.992  17
   0   0 -21 229.140 173.177  22
   0   0  22 44059.3 2532.82  13
   0   0 -22 51799.2 1754.94  19
   0   0 -22 46943.6 2258.90  21
   0   0  22 43420.2 1406.07   5
   0   0 -22 46426.2 2528.78  12
   0   0 -22 50848.1 1852.36  22
   0   0 -22 44408.1 1588.84  14
   0   0  22 48166.4 1724.06  22
   0   0  22 48509.4 3006.26   8
   0   0  22 48450.2 1490.80  20
   0   0 -22 44382.0 2946.88   8
   0   0 -22 47078.9 1654.61   7
   0   0  22 41586.3 1595.87  17
   0   0  22 47423.4 2332.59  23
   0   0  23 257.690 136.698  10
   0   0  23 331.514 161.691  17
   0   0  23 321.229 245.759  13
   0   0 -23 133.604 157.450  21
   0   0 -23 308.417 189.380  22
   0   0  23 294.597 260.974   8
   0   0  23 153.059 126.804  23
   0   0  23 435.685 180.601   5
   0   0 -23 213.460 153.640  14
   0   0  23 399.110 208.755  22
   0   0 -23 435.003 193.532   7
   0   0 -23 234.304 161.445  12
   0   0  23 358.569 140.782   3
   0   0 -23 915.456 232.360  19
   0   0 -23 439.989 384.251   8
   0   0  24 34422.4 1485.05  17
   0   0  24 38823.7 1365.76   5
   0   0  24 40039.6 1605.13  22
   0   0 -24 37791.1 1492.63  14
   0   0 -24 40379.7 1582.37  19
   0   0 -24 40439.2 1688.32  22
   0   0  24 40999.6 2861.01   8
   0   0 -24 40628.0 1571.39   7
   0   0  24 39275.6 1379.01  20
   0   0 -24 37800.8 2070.27  21
   0   0  24 39780.1 1200.77   3
   0   0  24 40902.0 2497.22  13
   0   0 -24 40960.6 2898.30   8
   0   0  24 37660.3 1345.94  10
   0   0  24 37451.9 2108.58  23
   0   0 -25 158.505 18.0011  12
   0   0  25 443.664 208.449   5
   0   0 -25 321.760 169.427  14
   0   0 -25 486.837 198.566  19
   0   0  25 405.279 261.149  23
   0   0 -25 535.131 373.768   8
   0   0  25 229.736 145.488  13
   0   0  25 615.206 224.161  22
   0   0  25 600.543 223.572  20
   0   0  25 454.830 232.977  17
   0   0 -25 546.591 245.807  22
   0   0 -25 505.107 207.724   7
   0   0 -25 370.100 124.186  16
   0   0 -25 287.895 120.828   1
   0   0  25 330.524 154.109  10
   0   0 -25 194.118 188.622  21
   0   0 -26 47615.5 1713.05  14
   0   0  26 52899.0 3277.59   8
   0   0  26 49152.5 2789.98  13
   0   0 -26 50659.2 2761.33  12
   0   0 -26 51465.2 2451.50  21
   0   0  26 52681.0 1884.30  22
   0   0 -26 48156.0 1322.21  16
   0   0  26 49767.3 1375.28   3
   0   0  26 52456.8 2541.83  23
   0   0 -26 51082.2 1446.09   1
   0   0  26 53294.3 1647.25  20
   0   0  26 49724.3 1368.48   2
   0   0  26 47686.7 1568.26   5
   0   0 -26 55177.0 1888.31  19
   0   0 -26 49489.9 3233.26   8
   0   0  26 46396.3 1531.24  10
   0   0  27 645.733 392.040   8
   0   0 -27 752.986 252.243  19
   0   0 -27 496.948 285.093  21
   0   0  27 421.238 145.192   3
   0   0  27 355.047 121.525   2
   0   0 -27 514.840 142.613  16
   0   0 -27 773.765 255.240   7
   0   0  27 887.017 268.909  22
   0   0 -27 717.181 354.158  12
   0   0  27 321.575 218.169  23
   0   0  27 783.389 280.286  17
   0   0  27 502.487 179.028  20
   0   0  27 278.981 233.465  13
   0   0 -27 811.218 300.000  22
   0   0  27 446.449 164.604  10
   0   0  28 48046.1 1795.13  17
   0   0  28 51152.9 1653.42  20
   0   0  28 53314.0 1447.93   3
   0   0  28 46949.5 2446.50  23
   0   0 -28 53908.2 2904.16  12
   0   0  28 49797.6 1629.05   5
   0   0  28 50714.0 2900.18  13
   0   0 -28 54028.1 1507.05   1
   0   0 -28 48559.8 2416.33  21
   0   0  28 52371.2 1434.45   2
   0   0 -28 50821.0 1789.43  14
   0   0  28 54531.1 3400.64   8
   0   0 -28 52390.1 3453.97   8
   0   0  28 50074.6 1879.78  22
   0   0 -28 51188.2 1853.99  19
   0   0 -28 51167.9 1958.34  22
   0   0 -28 53639.4 1885.85   7
   0   0  29 1079.40 504.171   8
   0   0 -29 801.870 337.249  21
   0   0  29 1039.45 274.077  20
   0   0 -29 1312.35 337.634  19
   0   0  29 992.121 228.651   3
   0   0 -29 1578.67 380.076  22
   0   0  29 1090.32 285.458   5
   0   0  29 1462.24 375.592  17
   0   0  29 976.868 382.946  23
   0   0 -29 1071.65 231.378  16
   0   0 -29 999.108 505.432   8
   0   0 -29 1518.98 364.769   7
   0   0 -29 1252.66 240.354   1
   0   0  29 1447.83 354.003  22
   0   0 -29 1026.85 281.978  14
   0   0 -30 95243.3 2555.92   7
   0   0  30 93734.3 4496.96   8
   0   0  30 83726.5 3310.76  23
   0   0  30 93004.7 1961.46   3
   0   0  30 83119.6 2395.24  17
   0   0 -30 88214.4 2613.76  22
   0   0 -30 95722.6 2032.12   1
   0   0 -30 86966.8 2369.70  14
   0   0  30 86660.4 2516.93  22
   0   0  30 93711.8 3989.14  13
   0   0  30 93112.4 1955.43   2
   0   0  30 89353.1 2231.29   5
   0   0 -30 94338.9 4658.80   8
   0   0  30 86741.4 2197.15  20
   0   0 -30 90562.7 1882.96  16
   0   0  31 1072.48 419.703  23
   0   0  31 1055.67 219.729   2
   0   0 -31 1075.00 539.375   8
   0   0  31 1597.26 404.806  22
   0   0 -31 1208.91 405.223  21
   0   0  31 641.356 349.234  13
   0   0 -31 1400.76 349.076   7
   0   0 -31 1354.54 339.637  14
   0   0 -31 1395.32 342.385  19
   0   0  31 969.372 234.395   3
   0   0 -31 1320.17 243.434  16
   0   0 -31 1498.11 401.733  22
   0   0  31 1152.00 502.048   8
   0   0  31 1459.15 320.392   5
   0   0 -31 1470.80 266.960   1
   0   0  31 1234.32 335.639  17
   0   0  32 67423.9 1972.30   5
   0   0 -32 69378.2 4120.27   8
   0   0  32 60747.4 2867.52  23
   0   0 -32 64443.3 2071.40  14
   0   0 -32 60701.3 2797.36  21
   0   0 -32 66250.8 1637.14  16
   0   0  32 68778.9 3482.52  13
   0   0  32 63411.0 1931.84  20
   0   0  32 60597.8 2084.63  17
   0   0 -32 71053.8 1772.61   1
   0   0 -32 65977.6 2178.38  19
   0   0 -32 70046.9 2246.02   7
   0   0  32 62946.5 2181.97  22
   0   0  32 68815.7 1704.99   3
   0   0 -32 64320.5 2275.72  22
   0   0  33 684.038 263.634   5
   0   0 -33 722.893 492.711   8
   0   0 -33 452.072 147.154   1
   0   0  33 454.497 236.065  23
   0   0 -33 872.079 287.560  14
   0   0  33 778.978 421.440  13
   0   0  33 500.393 206.139  20
   0   0 -33 347.530 129.750  16
   0   0 -33 543.693 203.273  19
   0   0  33 574.025 449.130   8
   0   0 -33 405.960 265.273  21
   0   0  34 5658.14 1022.61  13
   0   0  34 4774.80 819.774  23
   0   0  34 4427.36 609.683  22
   0   0 -34 4828.62 633.777  22
   0   0 -34 4615.97 584.824  19
   0   0  34 5750.62 504.933   3
   0   0  34 4442.81 522.203  20
   0   0  34 4931.53 622.809  17
   0   0  34 6223.06 1201.65   8
   0   0 -34 4554.96 768.100  21
   0   0 -34 6059.66 670.840   7
   0   0  35 112.440 109.834  22
   0   0  35 155.219 165.649  17
   0   0  35 75.4336 87.7738   3
   0   0  35-65.0973 174.996  13
   0   0  35 88.0749 89.3832  20
   0   0 -35 89.9060 100.734  22
   0   0  35 111.516 112.874   5
   0   0 -35 50.5563 34.8841   7
   0   0 -35-20.2711 129.992   8
   0   0  35 24.6044 153.777   8
   0   0 -35 75.4541 83.1480  14
   0   0 -35 150.993 151.181  19
   0   0  36 1020.22 303.368  22
   0   0  36 992.537 207.355   3
   0   0  36 1023.32 616.226   8
   0   0 -36 1335.82 357.844  22
   0   0 -36 923.512 259.391  14
   0   0  36 1219.22 285.198   5
   0   0 -36 973.815 268.645   7
   0   0 -36 952.241 396.091   8
   0   0  36 1031.00 409.284  13
   0   0  36 1158.22 419.887  23
   0   0  36 1093.98 306.700  17
   0   0 -36 1071.41 291.769  19
   0   0  36 938.428 265.601  20
   0   0  37-27.0613 67.8545   3
   0   0  37 213.191 268.658   8
   0   0  37-71.4417 128.297  17
   0   0  37-84.0539 112.671  23
   0   0 -37-30.9968 73.2309  22
   0   0 -37 141.298 125.372   7
   0   0  37-28.3526 37.5593   5
   0   0  37 92.3981 83.3804  20
   0   0  37 17.2237 78.3185  13
   0   0 -37-128.058 249.193   8
   0   0 -38 2084.97 712.962   8
   0   0  38 1884.56 504.196  23
   0   0 -38 1887.91 383.550  19
   0   0 -38 2474.21 448.129   7
   0   0  38 1745.21 372.962  17
   0   0 -38 2098.25 453.755  22
   0   0  38 2188.80 387.550   5
   0   0  38 2012.54 422.894  22
   0   0 -39 125.693 120.961  19
   0   0  39 285.198 239.151  18
   0   0  39 237.689 141.640  22
   0   0  39-74.0276 78.9495   5
   0   0  39 18.1024 34.6098  23
   0   0 -39 19.6839 51.0375  22
   0   0  39 51.5504 26.4323  20
   0   0  39-87.2887 65.4863  17
   0   0 -39 375.352 423.911   8
   0   0 -39 106.560 95.3874   7
   0   0  39-49.6233 121.363   8
   0   0 -40 48.1159 122.041  19
   0   0  40 33.6744 76.8017   5
   0   0  40 138.814 105.217  18
   0   0 -40 5.48388 18.9673   8
   0   0  40-170.757 333.227   8
   0   0  40 0.33738 44.7700  20
   0   0 -41 66.5243 93.3828   7
   0   0  41 107.970 63.7381  22
   0   0 -41 290.944 291.446   8
   0   0  41 72.3008 121.153  17
   0   0 -41 211.949 143.251  22
   0   0  41-28.0605 75.1553  20
   0   0  41 155.525 99.0276  18
   0   0 -41 301.516 203.522  19
   0   0  42 4435.30 556.780   5
   0   0 -42 4421.42 609.449   7
   0   0  42 3547.37 562.661  17
   0   0  42 3442.27 569.079  22
   0   0  42 3563.31 514.627  20
   0   0 -42 3809.69 584.069  19
   0   0 -42 3537.89 564.967  22
   0   0  42 3712.63 518.260  18
   0   0 -43 711.405 283.282   7
   0   0  43 248.340 107.020  20
   0   0  43 448.461 179.405  18
   0   0  43 533.028 261.789  17
   0   0 -43 540.982 234.136  22
   0   0  43 593.496 234.174   5
   0   0  43 492.447 195.955  22
   0   0 -43 518.395 222.382  19
   0   0  44 17720.8 1274.13  17
   0   0  44 17809.0 1289.86  22
   0   0 -44 24154.2 1450.65   7
   0   0  44 17809.5 1136.17  18
   0   0 -44 17675.7 1286.12  22
   0   0  44 18883.0 1163.98  20
   0   0  44 25223.6 1361.22   5
   0   0 -45 420.928 180.413  19
   0   0 -45 675.475 263.328   7
   0   0  45 135.517 152.446  17
   0   0 -45 366.920 195.161  22
   0   0  45 293.537 146.033  22
   0   0  45 522.478 208.784   5
   0   0  45 214.122 84.5795  18
   0   0 -46 10509.5 968.280  19
   0   0  46 9177.60 950.104  17
   0   0 -46 14840.8 1144.64   7
   0   0 -46 10035.5 998.830  22
   0   0  46 14044.4 1043.88   5
   0   0  46 9822.40 864.813  18
   0   0  46 9117.54 958.378  22
   0   0 -47 233.414 311.904  22
   0   0 -47 156.552 138.777  19
   0   0  47 350.312 217.721   5
   0   0  47-80.6005 38.3249  22
   0   0  47 249.928 100.970  18
   0   0  47 399.223 225.273  17
   0   0 -48 2143.93 435.113  19
   0   0 -48 2829.71 529.097   7
   0   0 -48 2501.38 510.982  22
   0   0  48 2397.45 494.865  22
   0   0  48 2490.45 520.728  17
   0   0  48 2791.93 473.458   5
   0   0  49 5.63889 44.8548  22
   0   0  49 144.267 199.847  17
   0   0 -49 388.231 183.872   7
   0   0  49 300.174 141.952   5
   0   0 -49 98.5416 194.736  22
   0   0  50 2399.31 494.267  17
   0   0  50 2089.33 460.930  22
   0   0 -50 3129.74 557.567   7
   0   0 -50 2300.48 495.418  22
   0   0  50 3369.45 519.056   5
   0   0  51-144.866 114.607   5
   0   0 -51 126.280 151.022  22
   0   0  51 133.882 107.283  17
   0   0 -51 133.566 150.997   7
   0   0  51 140.951 169.719  22
   0   0 -52 175.042 141.539  22
   0   0 -52-20.9057 82.6369   7
   0   0 -53 262.313 106.758   7
   0   0 -53 191.647 198.455  22
   0   0  53 227.435 228.268  17
   0   0  53 32.0456 56.7324  22
   0   0 -53 104.530 84.6348   6
   0   0 -54 510.057 223.373   7
   0   0  54 546.828 253.256  22
   0   0 -54 883.097 321.980   6
   0   0  54 893.461 284.017   5
   0   0  54 708.660 316.085  17
   0   0 -54 1188.87 427.436  22
   0   0  55 112.578 147.856   5
   0   1   0 13.6088 11.0509  13
   1   0   0-4.07330 5.91012   8
  -1   0   0 38.2145 26.3783   8
   1   0   0 31.3799 24.3967  13
   1  -1   0 69.8981 42.4431  12
  -1   1   1-8.34594 16.3738  13
   0   1   1 63.9652 42.6878  13
   1   0   1 121.643 50.1645  13
   1  -1  -1 108.273 55.1099  12
  -1   0  -1 124.857 46.7032   8
   0  -1  -1 213.060 98.3767  12
   1   0  -1 145.414 59.2137  12
  -1   0   1 147.340 53.1441   8
   1   0  -1 121.192 56.8084  13
  -1   0   2 34.0233 24.0422   8
   0   1   2 63.8711 37.1100   8
   0  -1  -2-16.7404 25.2417   8
   0  -1   2-27.8708 29.7746   8
   1   0   2 62.8981 37.4445  13
   1  -1  -2 165.506 84.6252  12
   0   1  -2 113.864 48.1492   8
   1   0  -2 48.3232 40.0928  12
  -1   0  -2 67.7960 42.8788   8
   0   1   2 84.8616 45.5062  13
   0  -1  -2 140.079 95.4398  12
   1   0   2 59.2121 39.7683   8
  -1   1   2 239.182 121.480  13
   0   1   3 4.03162 15.7631   8
   0   1  -3-2.65600 18.9215  13
   1   0   3-12.9129 16.8015   8
  -1   0  -3 21.0044 21.0804   8
   0   1   3 27.1548 46.7706  13
   0  -1  -3-15.4367 35.4158  12
   0   1  -3 28.7184 27.5746   8
  -1   1  -3 33.9400 36.9175   8
  -1   0   3 25.1544 25.9359   8
   1   0   3 22.3622 40.5083  13
   1  -1  -3 22.0169 28.0886  12
  -1   1  -3 12.0047 17.9491   8
   1   0  -3 44.2210 26.7338  12
  -1   1   3 24.0693 38.4031  13
  -1   0   3 13.7162 9.21084  13
   1   0  -3 0.72010 14.9269   8
   1   0  -4 42.2349 43.0968   8
   0  -1   4 121.861 60.5393   8
   1   0   4 57.5975 49.1681   8
   0   1   4 116.916 52.8162  23
  -1   1  -4 79.5577 43.2526   8
   0   1  -4 144.265 77.3353   8
   0   1   4 82.7205 50.8918  13
   1  -1  -4 79.7610 72.3060  12
  -1   1   4 131.055 77.1644   8
  -1   1  -4 133.123 83.1024  21
   1   0  -4 38.1676 24.2021  12
   1   0   4 63.2055 47.2251  13
  -1   1   4 163.714 95.6257  13
  -1   0   4 64.2673 48.6349   8
   0  -1  -4 80.2153 62.9772   8
   0  -1  -4 202.354 121.723  12
  -1   0  -4 45.5990 39.4005   8
   1   0  -4 62.2542 52.7958  23
  -1   0   4 73.1984 48.3887  13
  -1   1   4 61.7745 42.2487   8
   1  -1   4-53.4196 68.2306   8
   0   1   4 78.9266 48.0194   8
  -1   1   4 170.582 98.1341  23
  -1   0   5 28.2688 41.7311  13
   0  -1   5 1.35532 4.50712  13
   0  -1   5 14.3532 28.1529   8
  -1   1   5 13.1227 114.786  13
  -1   0   5-6.57633 31.3860   8
   0   1   5 2.56464 29.0430  23
   1   0   5-8.62720 20.8044   8
  -1   0  -5 19.1857 33.8372   8
  -1   1  -5-25.0091 48.4933   8
   0   1   5 74.8511 78.9834  13
   1   0  -5 23.0236 26.4746  12
  -1   0  -5-2.22891 25.1956  21
   0  -1  -5-23.4408 19.2940   8
   0   1   5-24.1022 37.6655   8
   0  -1  -5 126.515 118.437  12
   1  -1   5 47.5750 74.8427   8
   1  -1  -5-12.1299 46.3818  12
   0   1  -5-42.8311 70.9820   8
  -1   1   5-1.41943 59.1744  23
  -1   1  -5-1.47361 53.6176  21
  -1   1   5 45.2972 44.5750   8
   1   0  -5 4.55593 30.8072   8
   1   0   5 8.14296 26.9349  13
  -1   0   6 6.74001 22.5809  13
   0   1   6 3.75504 35.6997  23
   0  -1  -6 23.5212 53.7370   8
   0  -1   6 37.3466 47.5269  13
  -1   0  -6-12.4953 19.0686   8
  -1   1  -6 42.6082 33.9049   8
   1  -1   6 19.0242 20.5809  13
   0   1  -6 56.6722 36.0890  23
   0   1   6-68.3017 76.1914  13
   1   0  -6 31.8973 56.3966   8
  -1   0   6 33.7296 66.9822   8
  -1   1  -6 35.2849 42.9585  21
  -1   0  -6 22.4974 41.6770  21
   0   1  -6 95.6985 99.1888   8
   0   1   6-15.5233 40.0946   8
   1   0   6 28.2930 49.9478  13
   1   0  -6 18.5705 6.21097  12
  -1   1   6-8.81104 79.3233  13
  -1   0   6 15.3485 6.51250  21
  -1   1   6-18.8507 41.7010  23
   1  -1  -6 53.9160 69.0868   8
  -1   1   6 108.409 96.5885   8
   0  -1   6 26.3934 42.8809   8
   1  -1  -6 30.0566 66.1143  12
   1  -1   6 107.385 64.3237   8
   0  -1  -6 36.1298 57.4995  12
   1   0   6 17.7061 31.9720   8
   1  -1  -7 74.6843 77.3665   8
  -1   0   7 42.7981 40.6192   8
  -1   0   7 54.9504 59.5233  13
   1   0  -7 5.59557 23.7908  12
   0  -1  -7 13.0174 73.7681  12
  -1   1   7-3.83478 56.8482  13
  -1   0  -7 46.7327 48.7002  21
   0  -1   7 62.1053 51.2989  13
   0  -1  -7 99.7482 95.7794   8
  -1   1   7 28.5489 31.4859   8
   1   0  -7 45.7944 35.0211   8
   1  -1   7 6.80529 7.09688  13
   1   0   7 50.6067 39.7169  23
   1  -1  -7 83.0236 136.130  12
   1  -1   7 98.5282 124.956   8
   0   1   7 21.9002 29.4354  23
  -1   0   7 72.2608 49.2557  21
   0   1   7-13.6253 56.5129  13
   1   0   7 24.4652 29.1244  13
   0   1  -7 17.3667 53.3003   8
  -1   1  -7 49.3785 72.1978   8
   1   0   7 16.6440 71.5730   8
   0  -1   7-2.22908 56.6972   8
  -1   0  -7 34.9720 41.0548   8
   0   1   7-24.9136 64.8568   8
   0   1  -8 108.522 69.1876  12
   1  -1   8-6.37394 15.5887  13
   0   1   8-1.10399 44.8950  23
   1  -1   8 10.0829 96.7871   8
   1   0   8 26.7306 35.9469  13
   0   1   8 50.7262 108.872  13
   1   0   8 3.81368 50.9880   8
  -1   1   8 11.1749 71.5250  23
   0  -1   8 57.8521 80.6781  13
   1   0  -8 38.9692 77.1156   8
  -1   0   8 90.6921 106.511   8
  -1   1  -8 17.5192 39.0821  21
  -1   0  -8 27.7654 43.5355  21
  -1   1   8-71.0127 117.238  13
   0  -1   8 104.469 94.3216   8
   1  -1  -8 33.2245 80.5289   8
   1  -1  -8 61.9881 64.8664  12
   1   0   8 62.9880 39.3586  23
  -1   0   8 8.11315 85.5308  13
  -1   0  -8 5.92100 23.0774   8
   0  -1  -8 3.31150 60.6951  12
   0   1  -8 20.7564 105.649   8
   0  -1  -8 59.8442 48.9561   8
   1   0  -8-5.50021 45.0442  12
  -1   0  -9 1555.02 377.636   8
  -1   1  -9 989.141 298.706  21
   1  -1   9 1455.85 269.028  23
   1   0   9 1645.72 431.940   8
   0  -1   9 1685.60 299.072  13
   1   0   9 1237.85 298.620  13
   0   1   9 1749.65 341.808  23
   1  -1   9 689.936 204.187  13
   1   0  -9 1676.79 372.855   8
   0   1   9 1528.08 375.371   8
   0  -1   9 1579.77 341.529   8
  -1   1   9 1582.30 384.389  23
   1   0   9 1483.73 256.315  23
   0   1  -9 1629.10 367.136  21
   0  -1  -9 1338.46 236.130  21
  -1   1   9 647.259 307.720   8
   0  -1  -9 1628.35 448.230   8
  -1   1   9 1249.55 399.859  13
  -1   0   9 1737.15 347.465  13
   1  -1   9 1080.82 355.767   8
   0   1  -9 1559.42 280.301  12
   1  -1  -9 1046.82 307.637   8
  -1   1  -9 825.227 310.047   8
   1   0  -9 1689.09 307.522  12
   1  -1  -9 928.818 303.567  12
   0   1 -10 1019.77 331.763   8
   1  -1 -10 1771.07 277.818  21
   0   1  10 1214.18 290.347  23
   0   1 -10 1215.21 336.732  21
  -1   0 -10 819.891 260.453  21
   0  -1 -10 829.310 202.614  21
  -1   0  10 1253.01 295.490  23
   1  -1  10 1639.52 452.072   8
   0  -1  10 984.774 296.153   8
   0  -1 -10 854.017 353.564  12
   1   0 -10 1127.00 323.566   8
  -1   0 -10 737.629 317.807   8
  -1   1 -10 1331.95 420.335   8
  -1   0  10 1210.90 367.982   8
   1   0 -10 881.141 245.208  12
  -1   1 -10 1674.14 404.612  21
  -1   1  10 1134.29 388.657   8
   1  -1 -10 1503.94 404.051   8
   1  -1  10 2435.31 357.114  23
   1   0  10 828.971 250.774  13
   0   1 -10 1049.45 261.123  12
   0   1  10 1062.28 315.519   8
   0   1  10 947.307 335.691  13
   0  -1  10 1126.63 259.372  13
   1  -1  10 1273.65 286.177  13
  -1   1  10 2077.31 442.657  23
  -1   1  10 1735.35 483.405  13
   0  -1 -10 858.069 339.818   8
  -1   0 -11 118.990 124.211  21
  -1   1  11 269.878 169.714   8
  -1   1  11 331.796 267.637  13
   0   1 -11 239.848 196.132   8
   1   0 -11 201.051 134.569  12
  -1   1 -11 15.7813 35.3636  21
  -1   0  11 229.868 154.896  23
   0  -1  11 225.393 132.685  13
   1  -1  11 61.3320 60.7335  13
   0   1  11 188.935 157.351  13
  -1   0  11 252.483 210.254   8
   0  -1 -11 170.905 123.066  21
  -1   0 -11 212.721 193.735   8
   0  -1 -11 258.033 194.256  12
   0   1  11 275.803 180.679   8
   0   1 -11 189.251 113.778  12
   1  -1  11 398.643 226.744   8
   0   1 -11 233.432 173.945  21
   0  -1 -11 222.414 204.979   8
  -1   1 -11 202.684 188.246   8
   1   0  11 121.955 86.7755  23
  -1   1  11 258.728 197.402  23
   1  -1 -11 165.871 159.959   8
   0   1  11 96.2164 91.5029  23
   1   0  11 161.639 140.891   8
   1   0 -11 300.070 169.430   8
   1  -1 -11 255.316 123.366  21
   1  -1 -11 112.040 126.653  12
  -1   0  11 360.096 179.088  13
   1  -1  11 187.879 106.208  23
  -1   0 -12-87.8075 123.790   8
  -1   1 -12 82.5860 92.1292  21
   0   1  12 17.2105 72.7361  23
   1   0  12 69.1727 9.08591  23
  -1   1 -12-84.4931 63.5501   8
   1   0 -12 67.3263 71.8322   8
   0  -1  12 138.844 71.9225  23
   0   1 -12 161.759 147.559   8
   0  -1 -12-22.4116 40.1286  21
   0   1  12 150.331 157.273  13
  -1   1  12 72.1095 143.228  13
   1   0 -12 147.803 134.317  12
   1  -1 -12-117.372 131.541  12
   1  -1 -12 173.001 115.163  21
  -1   0  12 27.8016 65.8351  13
   1   0  12 144.914 130.152  13
  -1   0 -12 35.3657 8.89605  21
   0   1 -12 111.037 127.545  21
   0  -1  12 108.319 80.2398   8
   0   1 -12 21.5579 62.5231  12
   1  -1  12 36.2357 47.5593  13
  -1   1  12 30.9991 101.261   8
  -1   0  12 35.1017 62.0057  23
   1   0  12 18.4967 120.751   8
  -1   0  12 198.049 143.679   8
  -1   1  12 91.6563 122.146  23
   0   1  12 51.6450 62.7629   8
   0  -1 -12 168.324 179.582  12
   1  -1 -12 98.1804 80.0398   8
  -1   0  13 520.728 221.803  13
   0  -1  13 356.704 170.116  13
   1   0  13 370.783 186.604  13
  -1   1  13 284.405 222.891   8
   0   1  13 497.351 246.847  13
   0  -1  13 543.497 269.981   8
  -1   1  13 404.499 279.332  13
   1  -1  13 474.049 286.933   8
   1   0  13 454.746 241.170   8
  -1   1 -13 283.916 185.164   8
   1  -1  13 309.997 151.444  23
   0   1 -13 374.575 217.114  21
   0   1 -13 597.481 220.197  12
   1   0 -13 488.667 241.179   8
  -1   0  13 432.418 248.797   8
  -1   1 -13 1688.22 347.661  21
  -1   0 -13 438.479 278.103   8
   0  -1 -13 531.654 344.829   8
   0   1  13 482.189 297.568   8
   0  -1  13 327.228 132.985  23
   0  -1 -13 640.656 314.988  12
   0   1  13 377.687 185.305  23
   0   1 -13 439.688 300.929   8
  -1   1  13 313.057 183.725  23
   1  -1  13 363.118 193.268  13
   1  -1 -13 215.146 202.666  12
  -1   0 -13 263.856 152.989  21
   1   0  13 427.674 190.416  23
  -1   0  13 309.702 170.226  23
   0  -1  14 1333.38 356.738  23
   0  -1 -14 730.541 375.384  12
   0   1 -14 681.716 254.463  12
  -1   1 -14 1356.65 422.391  21
   0   1  14 497.873 290.121  13
   0   1 -14 669.617 347.385   8
  -1   0  14 532.172 266.962  13
   0  -1 -14 482.568 367.106   8
   1   0  14 390.720 269.718   8
   0   1  14 430.973 234.650  23
   1  -1 -14 1461.96 330.620  21
  -1   1  14 1402.99 499.300   8
   0  -1 -14 496.118 207.815  21
  -1   0 -14 603.317 370.780   8
   0   1 -14 818.611 302.611  21
   1  -1 -14 835.614 367.984  12
  -1   0  14 657.554 352.851   8
   1  -1  14 1230.49 444.126   8
   0  -1  14 620.060 261.932  13
  -1   0 -14 536.538 246.991  21
  -1   1  14 1284.72 466.823  13
   0  -1  14 740.996 335.762   8
   1  -1 -14 1116.83 439.041   8
  -1   1 -14 794.140 437.336   8
   1   0 -14 632.004 344.200   8
   1   0 -14 620.750 263.030  12
  -1   0  14 650.976 273.717  23
   1   0 -14 876.963 272.128  21
   1  -1  14 1596.05 346.431  23
   0   1  14 408.823 256.742   8
   1   0  14 526.388 231.206  23
  -1   1  14 1227.80 414.322  23
   1   0  14 299.053 205.219  13
   0   1 -15 5745.53 997.878   8
   0  -1  15 4121.88 775.475   8
   1  -1 -15 3287.73 511.965  21
   0   1  15 3513.65 767.506   8
  -1   1 -15 2346.78 688.882   8
  -1   0 -15 4001.02 812.132   8
  -1   0  15 4316.99 823.217   8
   1   0 -15 4314.46 795.693   8
   0  -1 -15 4815.19 962.912   8
   0   1 -15 4757.65 740.773  21
   1   0  15 4017.20 847.131   8
   1  -1  15 4563.95 603.233  23
   0  -1 -15 5538.35 941.120  12
   0  -1  15 4631.66 680.926  13
  -1   1  15 3508.99 758.514  13
   1  -1  15 3242.22 586.165  13
   0   1  15 4009.53 655.250  23
   1  -1 -15 2715.72 656.010   8
  -1   1 -15 3231.23 653.132  21
  -1   0  15 3797.96 691.997  13
  -1   1  15 3918.05 841.812   8
   1   0  15 3785.99 557.860  23
   1  -1  15 4512.64 880.858   8
   0   1  15 5077.90 880.565  13
   1   0  15 3615.93 658.947  13
   1   0 -15 4794.34 635.927  21
  -1   0 -15 3741.16 605.923  21
   0  -1 -15 3513.04 528.566  21
   0   1 -15 5316.83 690.230  12
  -1   0  15 3788.51 644.383  23
   1  -1 -15 2423.23 586.080  12
   0  -1  15 4084.25 582.155  23
   1   0 -15 3835.79 648.650  12
   1   0 -16 443.873 326.978   8
   1   0  16 380.242 279.222  13
  -1   1 -16 1056.68 466.530   8
   0  -1 -16 450.799 287.357   8
   0   1  16 430.182 301.089  13
   1  -1  16 1299.23 455.196   8
  -1   1  16 1114.93 476.075  13
   1  -1 -16 1187.62 486.984   8
   1   0  16 439.303 190.304  23
   0   1 -16 665.736 381.777   8
   0   1  16 576.552 322.929   8
   1   0  16 476.708 333.928   8
   1   0 -16 547.943 230.374  21
   1  -1  16 1444.94 340.904  23
  -1   1 -16 1346.93 395.856  21
   0  -1  16 526.064 241.911  13
  -1   0  16 901.931 437.032   8
   0  -1 -16 681.369 360.794  12
   1  -1  16 844.771 294.118  13
  -1   1  16 1386.47 432.371  23
   1  -1 -16 828.578 359.424  12
   0  -1  16 628.146 261.018  23
   0   1 -16 751.561 300.627  21
  -1   0 -16 445.752 232.100  21
   0  -1  16 508.415 315.869   8
  -1   0 -16 548.501 327.673   8
  -1   0  16 626.252 289.548  13
   1  -1 -16 1715.45 371.963  21
   1   0 -16 651.745 298.318  12
   0  -1 -16 427.078 193.879  21
   1  -1  17 107.513 151.804  13
   1  -1  17 257.343 270.504   8
  -1   0 -17 165.832 141.434  21
   1   0  17 146.460 89.1854  13
   0  -1 -17 98.1473 114.087  21
   1  -1 -17 0.39485 21.8512  21
   0   1  17 55.4252 91.3646   8
   1   0 -17 17.4058 113.249   8
   1  -1 -17 173.914 185.104   8
   1  -1 -17 34.6646 64.3427  12
  -1   1  17 163.441 196.633  13
  -1   1  17-44.7731 101.379   8
   0   1  17 204.659 196.541  23
   1   0  17 81.7884 111.842  23
   0   1 -17 368.354 268.934   8
   0   1  17 8.29853 99.8873  13
  -1   0  17-4.40311 52.2144  13
   1   0 -17 132.420 126.264  21
   1   0 -17 216.632 155.096  12
  -1   1  17 175.930 173.072  23
  -1   0 -17 178.073 243.703   8
  -1   0 -17 169.274 131.711   7
  -1   0  17 111.200 115.601  23
   0  -1 -17 197.228 218.418   8
  -1   1 -17 50.1649 86.0096   7
   1  -1  17-131.449 122.922  23
   0  -1  17 124.903 86.0738  23
   1   0  17 278.088 266.171   8
   0   1 -17 101.093 47.8032  12
   0  -1  17 132.535 169.251   8
   0  -1  17-29.5357 123.839  13
   0  -1 -17 142.144 123.959  12
  -1   0  18 160.185 173.927  23
   0  -1  18 240.652 130.564  17
   1   0  18 262.589 199.524  13
   1  -1  18 246.345 128.303  22
   1   0 -18 51.3329 33.2900   8
  -1   0 -18 176.330 114.692   7
   0  -1 -18 324.504 292.391  12
   1   0  18 202.704 90.0614   5
   0   1  18 131.829 138.082  23
   1   0  18 24.6132 61.8290  17
   0  -1  18 277.344 216.805   8
  -1   1  18 276.588 200.171  23
   0  -1 -18 55.2061 50.2365  14
   0  -1 -18 121.720 122.711  21
   0  -1  18 379.760 179.053  22
   0  -1  18 115.168 89.6688  10
   0   1 -18 113.193 92.5602  14
  -1   1  18 235.800 119.761  17
   0  -1 -18 175.243 101.557  22
   1   0  18 165.355 139.066  23
   1  -1 -18 185.619 124.642   7
  -1   1  18 292.038 235.793   8
   1   0 -18 616.583 189.996  22
   0  -1  18 262.360 179.347  13
   0   1 -18 68.3458 74.9804   7
  -1   1 -18 162.245 111.247   7
  -1   1 -18 379.267 173.977  22
  -1   0  18 191.891 106.500  17
   1  -1 -18 252.613 142.371  14
   0  -1 -18 267.915 190.693   8
   1  -1  18 244.592 182.410  13
   1  -1  18 228.540 121.148  17
   0   1 -18 187.345 120.487  22
   1   0 -18 240.623 205.643  12
   0   1  18 94.7941 113.342   8
   0   1  18 101.950 79.3477  17
   1   0  18 61.1017 93.7341  22
   1  -1  18 172.162 106.814  23
   1  -1 -18 165.825 133.959   8
  -1   1 -18 194.082 221.670   8
   1  -1 -18 339.741 145.308  22
   1  -1  18 239.160 274.023   8
   0   1 -18 181.859 135.734  12
   0   1  18 122.171 83.9755  22
   1  -1 -18 260.982 152.877  21
  -1   0  18 232.669 251.718   8
  -1   0 -18 121.752 104.465  22
   1   0 -18 148.523 100.846  21
  -1   0  18 194.645 103.099  22
   0   1 -18 79.5297 94.2896  21
  -1   0 -18 1492.75 362.914  21
  -1   0  18 173.260 101.068   5
   1   0 -18 114.628 103.061  14
  -1   1 -18 178.062 140.598  21
   0   1  18 211.358 106.257   5
   1   0 -18 118.209 75.3829   7
   1  -1 -18-10.8039 83.9644  12
  -1   0  18 231.006 250.737  13
  -1   1  18 249.396 112.041   5
   0  -1 -18 106.887 112.376   7
  -1   0  19 305.598 136.137  17
   0  -1  19 304.847 278.191   8
   0   1 -19 356.907 264.905  21
   1   0 -19 208.089 158.989  21
   0   1 -19 200.880 142.703  22
   1   0  19 114.457 117.984  13
   1   0 -19 337.816 155.700   7
   0  -1  19 148.905 81.7566  13
  -1   1 -19 268.811 232.316   8
  -1   1  19 197.711 97.0604  22
   0   1  19 243.221 188.497  23
   0   1 -19 207.044 113.312  14
   0  -1  19 309.488 126.273  10
   1   0 -19 423.902 306.088   8
   1  -1 -19 297.413 273.504   8
  -1   0  19 250.531 103.430  10
  -1   0 -19 273.736 162.270  19
   0  -1 -19 355.840 285.420  12
   1  -1  19 148.277 87.3905   5
   0   1  19 473.907 170.449  22
   1  -1  19 176.618 131.542  17
  -1   1  19 375.221 250.132  23
   0  -1 -19 268.210 164.531  21
   1  -1  19 70.0518 92.9816  13
   1   0  19 307.905 147.606  22
   1   0  19 166.539 220.792   8
   0  -1  19 257.041 126.695  22
   1   0 -19 340.160 142.418  14
   1  -1 -19 138.044 109.009  21
  -1   1  19 172.372 94.6700  20
  -1   1 -19 107.209 88.3301  19
  -1   1 -19 255.244 140.968  22
   1  -1 -19 254.917 156.968  22
   1  -1 -19 55.3376 72.2236  14
  -1   0  19 292.611 125.783   5
   1   0 -19 326.662 128.040  22
   0  -1 -19 171.608 87.7376  14
   0  -1 -19 113.883 149.368  22
  -1   1  19 263.828 132.350  17
  -1   0  19 291.141 147.179  22
   1  -1 -19 290.072 262.819  12
  -1   1  19 166.646 88.7731   5
   0  -1 -19 362.788 200.866   8
   0  -1  19 376.157 210.766  17
  -1   1 -19 208.278 127.029   7
  -1   0  19 463.258 323.409   8
   0   1  19 341.696 277.855  13
   1   0  19 262.080 120.848   5
  -1   1 -19 234.262 114.828  14
  -1   0 -19 181.989 176.347   8
   0  -1  19 318.555 121.373   5
   0   1 -19 302.679 120.930   7
   1  -1  19 223.023 129.093  22
   0   1  19 279.546 131.818  17
   0   1  19 359.698 152.053  20
   1   0 -19 378.166 215.567  12
   0  -1  19 500.102 233.020  23
   0   1  19 283.257 121.671   5
  -1   1 -19 187.400 196.850  21
   1  -1  19 278.249 212.461  23
   1  -1 -19 146.070 56.9314   7
  -1   1  19 146.221 201.135  13
   0   1 -19 342.422 186.755  12
   1   0  19 185.212 124.476  17
   0  -1 -19 364.702 169.039   7
  -1   0 -19 241.479 126.603  14
   0   1  19 228.951 231.556   8
  -1   0 -19 327.262 186.795  22
   0   1 -19 147.500 175.088   8
  -1   0 -19 275.322 188.548   7
  -1   0  19 398.593 236.444  23
  -1   1  19 102.905 221.638   8
  -1   1  20 850.443 214.796  20
   0  -1  20 647.447 179.160   5
   1  -1 -20 764.273 349.512  12
  -1   1 -20 954.128 242.602   7
   0  -1  20 415.292 231.328  13
   1  -1  20 712.355 200.120  17
   1   0  20 861.457 426.510   8
   0   1  20 541.354 335.832  13
  -1   1 -20 975.380 393.082  21
   1  -1  20 972.247 255.654  22
   1   0 -20 778.924 321.095  12
   0   1 -20 464.711 254.961  21
  -1   0 -20 266.331 183.761  21
  -1   1  20 920.695 241.382  22
  -1   1 -20 898.420 466.701   8
   1   0 -20 592.426 210.082  14
   0   1 -20 654.155 290.117  12
   0  -1 -20 436.903 192.395  19
  -1   0  20 661.085 306.473  23
   1  -1 -20 1129.49 435.936   8
  -1   1  20 1000.77 467.411  13
  -1   0 -20 585.767 202.699  19
   1  -1 -20 1010.48 304.569  21
  -1   1 -20 947.215 262.471  19
   0   1 -20 420.075 230.877   8
  -1   1 -20 1206.02 273.008  14
  -1   0  20 508.749 168.629  17
   0  -1  20 655.175 209.005  22
   0  -1  20 762.223 395.668  23
   0  -1  20 690.806 230.119  17
   1  -1 -20 859.298 208.158   9
   0   1  20 529.980 163.448   5
  -1   1  20 939.287 198.088   3
  -1   1  20 913.608 369.959  23
  -1   0  20 797.587 377.217   8
   1  -1  20 768.701 204.505   5
  -1   0 -20 470.081 328.725   8
   0  -1 -20 321.384 169.612  21
   1  -1 -20 1077.22 281.975  22
   0   1  20 551.273 164.065  20
  -1   0  20 643.763 321.535  13
   1   0  20 504.991 228.494  23
   0   1  20 553.931 316.934   8
  -1   0 -20 548.657 215.274  22
   0   1 -20 501.559 173.028  19
  -1   1  20 1361.29 523.531   8
   0  -1 -20 468.076 173.174   7
   0   1  20 433.311 253.927  23
   1   0  20 435.876 268.113  13
   1  -1  20 1095.48 486.027   8
  -1   0  20 566.348 168.585  10
  -1   0 -20 481.514 180.073  14
   1  -1  20 941.380 378.489  13
   1  -1 -20 855.199 238.417  14
   1   0 -20 546.700 205.869  22
   0  -1 -20 491.424 184.330  22
  -1   0 -20 464.098 203.897   7
  -1   0  20 563.334 167.282   5
   0  -1  20 507.195 289.817   8
   0  -1 -21 120.553 72.3098  21
   0   1 -21 665.395 434.627   8
   1  -1 -21 428.765 209.733  22
   1  -1 -21 159.493 93.1603  14
   1   0 -21 410.579 283.491  12
  -1   1  21 309.213 284.145   8
  -1   0 -21 297.726 203.738  22
   1  -1  21 213.708 186.918  23
  -1   1  21 352.779 130.946  10
  -1   1 -21 173.756 147.847  22
   1   0 -21 353.495 156.031  14
   0   1 -21 173.681 95.6363  19
   1  -1 -21 160.510 137.729   7
   0   1 -21 406.632 168.563  14
   0   1  21 290.661 207.398  23
   0  -1  21 145.793 97.4412   8
   0  -1 -21 289.044 280.147  12
  -1   0 -21 357.012 293.549   8
  -1   0  21 375.578 207.149  23
   0  -1  21 292.152 155.277  17
  -1   1  21 214.276 106.841   5
   0   1  21 429.785 162.906  22
   1  -1  21 268.785 151.503  22
   1  -1  21 423.694 326.201   8
   0   1  21 444.912 171.426  17
  -1   1 -21 378.590 147.760   7
  -1   1 -21 239.862 234.715   8
   1   0 -21 146.191 141.584  21
   1   0  21 195.942 197.927  23
   0  -1  21 187.320 138.523  23
   0  -1  21 304.964 146.609  22
   0  -1 -21 205.822 131.293  19
   1  -1 -21 191.609 141.780  21
   1   0  21 139.092 109.176  22
   1   0  21 206.422 280.956   8
   0  -1 -21 192.166 135.149  22
  -1   0  21 287.303 274.129   8
  -1   0  21 255.505 140.288  22
  -1   0  21 309.872 159.299  17
   0  -1 -21 217.039 262.565   8
   1   0  21 247.963 148.940  17
   0   1 -21 229.734 134.423  22
   0   1 -21 408.390 202.493  12
   0  -1 -21 391.209 183.311   7
   0   1  21 303.776 232.247  13
  -1   0  21 251.478 103.683  20
  -1   0  21 376.916 150.577   5
   0   1  21 388.528 312.195   8
   0   1  21 367.478 149.307  20
  -1   1  21 349.731 254.697  23
   1   0 -21 324.574 143.526   7
   0   1  21 236.574 133.752   5
  -1   0 -21 499.628 198.819   7
   1  -1  21 202.300 139.152  17
   0   1  21 343.015 141.782  10
  -1   1  21 257.105 109.230   3
   0   1 -21 347.389 153.621   7
   0  -1  21 388.015 275.072  13
   1   0  21 227.963 113.809  20
   0  -1 -21 345.152 154.006  14
  -1   1  21 173.379 116.743  20
  -1   1  21 182.984 177.397  13
   1   0  21 261.089 126.457   5
   0  -1  21 407.490 148.576  10
   0   1 -21 283.240 202.864  21
   1   0 -21 506.029 374.486   8
  -1   1 -21 1562.53 502.754  21
   1  -1  21-13.6368 149.522  13
   1   0 -21 1243.78 261.980  22
  -1   0  21 283.101 235.822  13
   0   1  21 334.397 114.623   3
  -1   1  21 180.036 119.755  17
  -1   0 -21 155.940 180.242  21
   1  -1  22 2015.04 461.917  23
   0   1  22 734.916 346.252  23
  -1   1  22 1990.76 309.131   3
   1   0  22 1453.60 267.275  20
   1  -1 -22 1910.78 328.875  19
   1   0  22 1742.62 345.452  22
   1   0  22 1130.48 429.545  13
   0   1  22 1156.58 503.408   8
  -1   1  22 1973.43 575.001   8
  -1   1  22 1831.56 572.753  13
   1   0  22 1234.81 383.548  23
  -1   0  22 1379.99 224.348   3
   1  -1  22 2230.33 622.813   8
   1  -1 -22 2206.80 473.444  21
  -1   1 -22 2569.44 427.979  22
   0   1 -22 1146.16 299.402  22
  -1   0 -22 1531.36 320.330  19
  -1   1  22 1904.62 314.178   5
   0  -1 -22 1152.36 541.295   8
   0  -1 -22 1288.32 296.403   7
   1   0 -22 1310.73 428.819  12
  -1   0  22 1653.96 302.197  17
   1   0 -22 992.330 464.550   8
   1  -1  22 2054.31 516.382  13
   0   1 -22 1761.99 495.734  12
   0   1  22 1380.46 496.438  13
  -1   1  22 2133.13 340.702  17
   1  -1 -22 2290.69 687.241   8
  -1   1  22 2036.99 365.994  22
   0  -1 -22 1149.21 426.297  12
  -1   0 -22 1506.62 324.813   7
  -1   0  22 1455.48 494.279  13
   0  -1  22 1432.76 281.406  10
   1  -1 -22 2137.18 382.956  14
   0   1  22 1291.62 227.139   3
   1  -1  22 1931.83 303.403   5
  -1   1 -22 2172.58 319.073   1
   1  -1 -22 1607.72 492.711  12
   0   1 -22 1343.51 224.523  16
   1  -1 -22 2392.82 429.190  22
  -1   0  22 1333.93 298.116  22
   1   0  22 1727.54 652.314   8
   1   0 -22 1409.10 326.956  22
  -1   0  22 1322.70 261.891  10
  -1   0 -22 1021.80 497.859   8
  -1   1  22 2592.24 620.539  23
   0  -1  22 1271.85 376.059  23
   0   1 -22 1382.02 421.381  21
   1   0  22 1421.15 310.474  17
  -1   0  22 1409.28 430.804  23
   0  -1 -22 1197.77 295.903  22
   0   1  22 1361.77 249.446  10
   1   0 -22 1477.26 292.402  19
  -1   1 -22 2392.25 733.140   8
  -1   0  22 1354.44 248.733  20
   1  -1  22 2267.36 383.333  22
  -1   1  22 1941.99 302.340  10
  -1   0  22 1419.16 507.961   8
  -1   1 -22 2067.55 293.644  16
   0   1 -22 1267.53 509.878   8
   0   1  22 1657.29 290.996   5
  -1   0 -22 1443.39 310.322  14
   1   0 -22 1465.36 319.120  14
   0  -1  22 1586.53 282.672   5
  -1   0  22 1558.63 267.761   5
   0   1 -22 1421.37 300.540   7
   0  -1 -22 964.569 327.734  21
   0   1 -22 1230.64 283.378  14
  -1   0 -22 1362.69 322.873  22
  -1   1 -22 2120.18 382.803   7
   0   1  22 1541.41 306.235  17
  -1   1 -22 2048.55 381.624  19
   0  -1  22 1586.72 330.026  22
   1  -1  22 1751.80 333.753  17
   1  -1 -22 2213.85 388.325   7
   0  -1  22 1457.66 316.062  17
  -1   1 -22 2114.72 365.231  14
   0   1  22 1303.13 309.303  22
   0  -1  22 1711.15 558.882   8
   0  -1 -22 1099.52 272.384  14
   1   0 -22 1180.72 375.710  21
   1   0  22 1563.05 280.722   5
   1   0 -22 1627.67 332.967   7
  -1   0 -22 1100.52 370.511  21
  -1   1 -22 1829.63 491.457  21
   1   0  23 674.238 235.407  22
   0   1 -23 826.873 191.847   1
  -1   1 -23 357.619 137.324   1
   0  -1  23 832.492 457.529   8
  -1   1 -23 535.229 352.457   8
  -1   1  23 347.197 272.047  23
   0   1 -23 636.961 267.518  12
   1   0  23 1008.47 476.844   8
  -1   1  23 638.101 219.744  22
   1   0 -23 818.690 357.863  12
   0   1  23 861.306 202.206   3
  -1   0 -23 643.520 175.687   1
   0   1 -23 633.690 309.514  21
   1   0  23 607.776 385.161  13
   1  -1  23 546.297 243.951  23
   1   0 -23 749.114 237.576  22
  -1   1  23 406.476 174.955  17
   0  -1  23 579.432 218.097  17
  -1   0  23 852.684 211.638   5
  -1   0  23 687.315 190.326  10
   0  -1 -23 1134.78 502.233   8
   0   1  23 622.223 229.397  22
   0  -1  23 606.701 224.022  22
   1  -1 -23 276.879 127.448  19
   1  -1  23 442.033 193.089  22
  -1   1  23 511.763 187.698  20
  -1   0 -23 803.903 246.968   7
   0  -1 -23 528.636 200.201  19
   0  -1 -23 839.189 240.556   7
   1  -1  23 354.905 138.909  20
   0  -1  23 745.171 190.154  20
   1  -1  23 620.045 381.909   8
   0  -1 -23 574.946 209.488  14
   0   1  23 710.949 200.488  20
  -1   0  23 507.068 206.885  22
  -1   0 -23 666.991 211.798  14
   1   0  23 658.125 226.505  17
  -1   0 -23 527.644 340.208   8
  -1   0  23 702.672 167.684   3
  -1   1  23 581.660 343.900  13
  -1   0  23 781.276 428.891   8
   1   0  23 383.114 205.591  23
  -1   1 -23 366.770 175.059  19
   0   1  23 563.729 392.944   8
   1  -1  23 436.581 150.806   5
   0  -1 -23 516.025 221.425  22
   0   1 -23 703.931 209.243   7
   0   1 -23 793.095 235.018  19
  -1   0  23 655.532 364.038  13
  -1   0 -23 725.658 327.630  21
   1  -1 -23 356.580 168.445  22
   0   1  23 785.740 368.067  13
   1   0 -23 890.818 225.797  19
   0   1 -23 721.458 235.369  14
   1  -1 -23 321.524 217.389  12
   1   0 -23 785.846 223.290  14
   0   1  23 734.463 227.989  17
  -1   1 -23 434.124 140.957  16
  -1   1 -23 364.075 237.208  21
   0   1  23 868.876 216.046   5
  -1   0  23 534.859 258.637  23
  -1   1 -23 531.024 170.011  14
   0  -1  23 468.910 262.147  23
   1  -1  23 539.021 195.288  17
  -1   1 -23 576.126 186.171   7
   0  -1  23 762.708 182.406   2
   1   0  23 598.993 179.220   5
   1  -1 -23 294.946 167.151  14
   0   1  23 667.056 322.359  23
   0   1 -23 690.886 238.364  22
   0  -1  23 718.976 213.039  10
  -1   1  23 567.132 386.093   8
   0  -1 -23 681.504 423.234  12
   1   0 -23 552.834 246.526  21
   0  -1  23 575.544 287.662  13
   1   0 -23 983.217 265.402   7
   1   0 -23 819.627 489.307   8
   0   1 -23 890.916 472.135   8
   1  -1 -23 449.370 272.127   8
   0  -1  23 806.785 202.383   5
  -1   0  23 799.741 216.310  17
   0   1 -23 584.630 158.107  16
  -1   0 -23 468.826 200.919  22
   1  -1 -23 388.174 170.445   7
  -1   0 -23 453.955 180.028  19
  -1   1 -23 579.304 240.403  22
  -1   1  23 534.774 178.450   5
   1  -1  24 860.494 226.382   5
   1   0 -24 583.034 404.054   8
   1  -1  24 323.516 101.577   2
   1  -1 -24 695.271 224.576   7
   1  -1 -24 638.768 257.120  21
   0  -1 -24 421.096 276.851  12
   1  -1  24 389.455 142.145  20
  -1   1 -24 733.859 207.745  16
  -1   0 -24 652.101 189.151   1
  -1   0 -24 502.241 201.359  14
   1   0  24 730.026 424.120   8
   0  -1  24 557.593 137.403   3
  -1   0 -24 399.593 298.441   8
   1   0  24 247.825 225.344  13
  -1   1  24 634.897 178.899  10
  -1   1 -24 625.668 199.850  19
   0   1  24 420.338 157.482  20
  -1   0 -24 458.285 201.460  19
   0  -1 -24 376.102 223.980  21
   0   1  24 548.336 203.161  22
   1   0 -24 481.440 245.134  21
   1  -1 -24 691.286 364.642  12
  -1   1 -24 681.862 235.968  22
   0  -1  24 626.113 189.531  20
   1   0 -24 607.251 231.206  22
  -1   0 -24 554.963 230.445  22
   0   1  24 288.440 196.723  23
   1   0  24 459.817 174.737  22
   1  -1 -24 551.333 215.850  22
   1  -1  24 764.203 326.638  13
   1   0 -24 495.279 208.618  14
  -1   1  24 637.270 165.680   3
   1   0  24 541.770 178.048   5
   0  -1 -24 422.059 179.605  19
  -1   1 -24 444.901 206.793  21
   0  -1 -24 269.981 218.345   8
  -1   0  24 436.850 230.343  23
  -1   1  24 609.706 204.435  17
   0   1 -24 720.258 435.674   8
   1  -1  24 580.652 306.402   8
  -1   0  24 487.411 159.030  20
   1  -1  24 547.173 216.417  22
   0   1 -24 551.416 198.532  14
   1   0 -24 664.620 220.160   7
   1   0  24 229.293 179.593  23
   1  -1  24 308.532 156.519  23
   0   1 -24 575.166 289.990  12
  -1   1  24 793.630 211.392   5
   0   1 -24 552.644 159.145   1
  -1   1  24 788.551 371.768  13
   0   1 -24 535.420 192.423   7
  -1   0  24 762.127 312.049   8
  -1   0 -24 573.466 217.003   7
  -1   1 -24 795.450 250.171   7
   0   1 -24 716.089 243.940  22
   1  -1 -24 588.801 315.877   8
   1  -1  24 632.773 233.434  17
   0  -1 -24 482.818 176.662   7
  -1   0 -24 631.640 180.425  16
  -1   1 -24 673.742 389.374   8
   0   1 -24 447.283 128.161  16
   0   1  24 202.261 61.6960  13
   1  -1 -24 750.117 240.877  14
   1   0  24 480.125 176.353  17
   0   1  24 327.560 165.669  17
  -1   0  24 618.466 352.453  13
   0   1 -24 722.817 235.985  19
   0  -1  24 577.372 361.966   8
  -1   0  24 531.625 188.573  22
  -1   0  24 535.660 169.320  10
   0  -1 -24 447.682 204.898  14
   0  -1  24 506.078 289.644  13
  -1   1 -24 775.588 226.145  14
   1   0  24 361.360 160.099  20
   0  -1  24 450.918 205.972  23
  -1   1  24 694.636 184.686  20
   0  -1  24 368.474 100.073   2
  -1   1  24 664.912 204.254  22
   0  -1  24 711.441 192.291   5
  -1   0  24 347.137 128.322   2
   0  -1  24 420.958 147.920  10
  -1   0  24 687.554 218.738   5
  -1   0 -24 377.360 193.361  21
   1   0  24 366.853 122.703   3
  -1   0  24 662.785 199.683  17
   0  -1 -24 525.552 217.391  22
   0  -1  24 641.013 216.529  17
   0   1  24 540.113 177.643   5
   0  -1  24 527.553 202.098  22
   0   1 -24 945.504 330.601  21
   1  -1 -25 1028.25 263.344   7
  -1   0  25 1121.37 217.022   2
   0   1  25 1138.90 249.980  20
   1   0  25 1305.73 540.128   8
   0  -1 -25 1175.03 296.147  19
   1  -1 -25 876.358 243.453  19
   0  -1  25 1143.86 240.209   2
   1   0 -25 1417.07 303.102  19
   1   0  25 948.666 397.830  13
  -1   0 -25 1252.24 315.148  22
   1  -1  25 791.105 309.551  23
   0  -1  25 1068.61 394.972  13
   0   1 -25 1255.45 296.660  14
  -1   0 -25 1649.15 344.428   7
   1   0 -25 1373.47 303.362  14
   0  -1 -25 1096.84 272.730  14
  -1   0  25 1135.14 241.715   5
   0  -1  25 1375.57 272.881   5
   0  -1 -25 1129.40 301.471  22
   0  -1 -25 1362.14 556.896   8
   1  -1 -25 910.474 265.572  14
   1   0  25 1123.52 253.440  20
   1  -1 -25 562.151 256.907  21
   0   1 -25 1212.53 289.433  19
   0  -1 -25 1318.82 306.183   7
  -1   1  25 756.397 236.197  17
  -1   1  25 1012.59 229.356  10
  -1   1  25 979.486 440.005  13
  -1   0  25 1324.11 471.887  13
  -1   1  25 496.940 337.581   8
   0  -1 -25 1390.97 500.591  12
   0   1 -25 1000.33 386.930  21
   1   0 -25 1203.78 307.158  22
  -1   0  25 1187.68 258.783  10
   1  -1  25 729.891 251.575  22
   0  -1  25 1274.88 404.930  23
   0   1  25 1246.71 309.634  22
   0  -1  25 1197.95 257.774  10
   1   0 -25 1580.33 315.290   7
  -1   0 -25 1041.35 199.734  16
   1  -1 -25 868.806 488.340   8
   1  -1  25 871.183 362.324  13
  -1   1 -25 901.483 252.315  14
   1   0 -25 971.617 313.802  21
   0   1  25 1377.29 291.528   5
   1  -1  25 1077.80 269.897   5
  -1   0  25 1031.50 296.037  22
   1   0 -25 1152.45 211.706  16
  -1   1  25 855.171 216.622  20
   0  -1  25 1341.31 221.565   3
   1  -1  25 1169.67 518.635   8
   0   1  25 1269.71 310.874  17
   0  -1 -25 948.971 337.446  21
   1   0  25 887.993 363.314  23
  -1   1 -25 758.948 204.966   1
   0   1  25 1097.82 441.265  13
   1   0  25 1187.18 222.536   3
  -1   0  25 1092.07 235.325  20
  -1   0  25 1558.93 560.637   8
   0  -1 -25 1180.30 223.175   1
  -1   1  25 853.926 199.170   3
   0   1  25 1367.49 247.006   3
   1   0  25 1224.37 267.422   5
  -1   1  25 978.863 261.485  22
   0   1 -25 1077.64 520.578   8
   0   1 -25 1325.83 297.526   7
   0  -1  25 1203.15 304.729  22
   1  -1 -25 1004.87 403.314  12
   0   1  25 944.940 439.587   8
  -1   1  25 624.797 302.913  23
  -1   1 -25 774.209 255.877  22
   1   0  25 1045.58 279.876  22
   0   1 -25 1241.71 329.024  22
  -1   0  25 1322.46 247.957   3
  -1   1 -25 874.206 241.963   7
   0  -1  25 984.522 292.626  17
   1  -1 -25 715.671 245.161  22
  -1   1 -25 802.106 324.040  19
  -1   0 -25 1097.31 255.952  14
   0   1 -25 1171.91 245.405   1
  -1   1 -25 698.331 296.319  21
   1  -1  25 773.470 245.871  17
  -1   0  25 1152.11 278.661  17
  -1   1  25 1017.95 241.182   5
   0   1 -25 1179.18 370.555  12
   1   0 -25 1267.90 436.085  12
  -1   0 -25 1087.94 302.746  19
  -1   0 -25 1148.62 517.381   8
   0  -1  25 1092.94 519.105   8
   1  -1  25 733.371 187.222   2
   1   0 -25 1428.12 608.980   8
   1   0  25 1139.67 294.835  17
  -1   0 -25 1210.84 404.003  21
   1   0  26 93.8422 58.9613  20
   1  -1  26 209.483 311.880   8
   0  -1  26 159.222 74.2043  13
  -1   0 -26 270.585 106.515  16
  -1   0  26 199.193 250.743  13
  -1   1 -26 112.852 91.9878  16
  -1   0  26 366.078 151.128   5
   0   1  26 126.697 60.9939   3
   0   1 -26 188.709 128.798  14
   0  -1  26 107.514 118.245  10
   1  -1  26 294.796 174.417  23
   0   1  26 62.7806 137.213  23
  -1   1  26 387.075 327.981   8
   0   1 -26-44.7504 165.230  12
   0  -1 -26 149.489 138.722  21
   1  -1  26-11.4593 28.0258  13
   0  -1  26 76.4745 49.3541  23
   0  -1 -26 21.2272 48.0388   1
   0   1  26 167.090 94.1974  20
  -1   1 -26 52.2422 117.210  21
  -1   1 -26 299.332 110.942   1
   0  -1 -26 82.0059 89.0393  14
   0   1  26-64.0085 31.4311   8
  -1   0 -26 174.010 183.777  21
   0   1 -26 199.884 103.307  19
   0   1 -26 120.697 97.0124  16
   1  -1  26 251.546 131.661   5
   1  -1 -26 251.952 185.368  21
   0  -1  26 177.015 81.2643   3
  -1   1  26 153.991 111.108  20
   1  -1 -26 259.552 227.233  12
  -1   1  26 116.521 112.109  22
   0   1 -26 236.852 161.158  21
   1   0  26 147.260 176.966   8
  -1   0 -26 8.75827 64.8458  19
   1  -1 -26 278.686 133.166  19
  -1   0  26 180.900 141.198  10
   0  -1 -26 344.678 221.085   8
   1  -1 -26 247.019 297.694   8
  -1   1  26-19.8048 144.708  13
   0   1  26 196.510 249.032  13
   1   0  26 62.6770 175.782  13
   0  -1 -26-129.639 250.558  12
   1   0 -26 394.451 270.949  12
  -1   0  26 102.995 96.1437  22
  -1   1  26 240.661 116.806  10
  -1   0  26 243.126 105.099   3
   0  -1  26 232.700 130.442   5
  -1   1  26 190.165 85.1503   3
  -1   1 -26 386.686 172.398  19
  -1   1 -26 434.389 326.585   8
   0  -1  26 115.947 21.4791  20
   1  -1 -26 183.587 72.4661   4
  -1   0  26 128.355 87.8703   2
   1  -1  26 8.56030 15.8491   3
  -1   1  26 278.216 139.120   5
  -1   1  26 152.430 125.011  23
  -1   0  26 54.8272 95.5003  23
   1   0 -26 216.661 90.7018  16
   1   0 -26 131.439 34.4421  21
   1  -1 -26 323.885 164.579   7
   1   0  26 41.1333 119.758  23
  -1   1 -26 287.077 139.414  14
   0   1  26 40.1619 94.9265  22
  -1   0  26 115.158 139.376   8
   1  -1  26 202.423 101.298  20
   0   1  26 198.648 121.037  17
   0  -1 -26 178.887 131.736  19
  -1   0 -26 437.572 195.007  14
  -1   0  26 169.610 109.946  20
   1   0  26 215.128 135.770   5
   1   0 -26 244.554 169.375   8
  -1   0 -26 163.401 80.9376   1
   1   0 -26 396.856 191.309   7
   1   0 -26 106.705 92.4095  19
  -1   1 -27 870.430 249.069   7
   1  -1  27 1163.71 202.270   3
   1   0  27 1370.95 331.988  17
  -1   0 -27 1629.12 353.706   7
   0  -1 -27 1456.52 338.696   7
  -1   0  27 1410.92 574.618   8
   1   0 -27 1420.38 236.121   4
   0  -1 -27 1464.17 532.861  12
  -1   1 -27 829.990 429.305   8
  -1   0  27 1071.23 289.386  22
  -1   0  27 1684.18 339.957  17
  -1   1  27 1193.67 493.246   8
   0  -1  27 1452.25 482.524  13
  -1   1  27 1122.53 242.183  10
  -1   0 -27 1418.84 357.594  22
   0  -1  27 1462.47 292.207  10
  -1   1  27 1262.52 282.224   5
  -1   0 -27 1564.84 625.361   8
  -1   1 -27 984.721 219.433   1
   1  -1 -27 595.753 258.234  21
   0  -1  27 1795.67 313.153   5
   1  -1  27 1222.80 497.056   8
  -1   0 -27 1436.34 329.786  19
   1   0 -27 2076.10 734.309   8
   1  -1 -27 968.781 435.464  12
   1   0  27 1406.42 239.287   3
  -1   1  27 844.639 245.940  17
  -1   1  27 912.283 199.750   3
   1   0  27 1241.02 318.301  22
   1   0 -27 1398.79 290.651  19
   1  -1 -27 673.918 204.163  19
   1  -1  27 797.987 209.789  20
   1   0  27 743.297 284.842  23
   1   0 -27 1445.50 322.863  14
  -1   0  27 1502.03 258.294   3
   0   1  27 1484.55 340.512  17
   0   1 -27 1273.53 313.672  22
  -1   1 -27 874.650 261.754  22
   1   0  27 1058.04 265.659  20
   1   0  27 1577.20 588.705   8
   1  -1  27 825.630 325.543  23
   0  -1 -27 1466.34 239.915   1
   0   1  27 1287.89 426.966  23
   0   1 -27 1591.14 652.844   8
  -1   0 -27 997.121 377.158  21
   0  -1  27 1157.27 297.474  22
   1  -1 -27 843.306 362.283   8
   0   1  27 1699.24 320.378   5
   0  -1 -27 1010.94 337.127  21
   0  -1 -27 1041.27 478.357   8
   0  -1  27 1452.51 569.534   8
   0   1  27 1470.31 598.389   8
   1  -1 -27 978.574 292.301  22
   0  -1 -27 1425.53 344.169  22
  -1   0  27 1212.28 250.019  20
   0   1 -27 1298.43 299.158  19
   1  -1 -27 870.539 256.957  14
   1   0 -27 1410.75 455.249  12
   0   1  27 1561.79 262.047   3
   0   1  27 1278.36 504.965  13
  -1   0  27 1157.91 366.271  23
  -1   1  27 806.198 344.995  23
   1   0 -27 1279.26 322.086  22
   1  -1  27 1179.09 263.519   5
   1   0  27 1404.89 473.274  13
   0   1 -27 1778.35 346.339   7
   0   1 -27 1548.09 338.101  14
  -1   0 -27 1622.62 281.618   1
   1   0 -27 1312.20 404.803  21
   0   1  27 1372.93 304.453  20
   0   1 -27 1292.66 237.213  16
  -1   1 -27 893.958 197.118  16
   0   1 -27 1245.50 235.915   1
   1  -1 -27 1078.34 217.433   4
   0  -1  27 1550.20 269.582   2
  -1   1 -27 819.509 243.329  19
   1  -1  27 683.392 312.011  13
   1  -1  27 1134.66 294.295  17
   0  -1  27 1238.76 298.412  17
   1  -1  27 1055.64 296.927  22
  -1   1  27 968.332 239.496  20
   1   0 -27 1585.38 253.794   1
  -1   0  27 1399.45 505.048  13
   0  -1  27 1101.71 236.246  20
   1   0 -27 1493.09 233.496  16
   0  -1 -27 1075.41 290.629  19
  -1   0  27 1391.18 276.525  10
   1   0 -28 226.700 125.771  19
   1   0 -28 206.189 101.260   4
  -1   0  28 566.502 249.812  22
   0  -1  28 308.982 162.329  22
   1   0  28 162.978 51.0354   3
   1  -1  28 647.838 199.166   5
   1  -1  28 382.257 273.426  13
   0   1  28 268.628 98.2998  20
   1  -1 -28 445.007 216.501  12
   0   1  28 223.978 213.823   8
   1   0  28 233.627 114.235   5
  -1   1  28 428.034 134.747   3
   0   1 -28 391.278 194.811   7
   0  -1  28 226.151 122.666   2
   0   1  28 343.034 131.634  22
   1   0  28 361.214 199.347  17
   0  -1 -28 356.271 203.158  22
  -1   1 -28 276.556 206.920  21
  -1   0  28 285.879 108.206   3
  -1   1  28 587.795 197.272  20
   0  -1  28 229.367 91.4902   3
   1  -1 -28 542.827 193.656  19
   0   1 -28 337.073 358.526  21
   1   0 -28 293.590 254.219  12
   0   1 -28 280.909 152.531  19
   1  -1  28 570.740 172.616  20
   1  -1  28 382.587 132.898   2
   0   1 -28 249.181 371.721   8
  -1   0 -28 217.865 162.802  14
  -1   1 -28 524.748 323.820   8
   1  -1  28 325.492 255.555   8
   0   1 -28 306.352 112.380   1
   0   1  28 157.609 84.7521   3
   1  -1 -28 753.985 264.923  22
   0  -1  28 169.794 160.191  23
  -1   1 -28 441.981 150.579   1
  -1   0  28 314.034 140.586  20
   1   0  28 359.158 185.754  22
   1   0 -28 123.818 207.304   8
   0  -1  28 154.860 129.578  17
  -1   0 -28 302.202 229.988  21
   0  -1 -28 114.659 52.5692  16
  -1   1  28 325.831 152.079  22
   0  -1  28 327.195 333.824   8
  -1   1  28 391.002 112.925   2
   0   1  28 234.086 220.706  23
   0  -1  28 249.697 95.7727  20
  -1   0  28 242.126 109.551   2
  -1   1 -28 516.390 251.403  14
   0  -1  28 416.836 199.717  13
  -1   0  28-107.469 117.455  23
  -1   1 -28 403.701 207.109  22
   1  -1 -28 515.718 265.075  21
  -1   1  28 168.397 112.163  23
  -1   0 -28 160.922 294.972   8
   1   0 -28 367.436 201.994   7
   1   0 -28 122.467 160.466  21
   1   0 -28 285.633 107.854   1
   0   1  28 421.377 177.449  17
  -1   1  28 404.376 167.985  17
  -1   1  28 495.664 170.985  10
   1  -1 -28 669.513 210.028   7
   0   1 -28 302.655 103.601  16
  -1   0  28 269.548 254.720   8
   0   1 -28 300.406 185.661  22
   1   0  28 118.326 72.1841   2
   0  -1 -28 178.089 99.1039  21
   1  -1 -28 378.037 123.768   1
  -1   1  28 667.348 197.509   5
   1  -1  28 372.370 168.272  23
   0  -1 -28 248.800 226.023  12
  -1   1  28 283.731 247.752  13
   1  -1  28 305.512 154.902  17
  -1   0 -28 385.872 193.862   7
  -1   1 -28 475.811 150.680  16
   0   1  28 350.839 153.467   5
  -1   0  28 361.280 153.987   5
   0  -1  28 258.149 130.771  10
   0  -1 -28 127.405 72.9968  19
   1   0  28 220.381 266.523   8
   1   0 -28 323.113 176.678  14
  -1   0 -28 158.175 103.287   1
   1   0 -28 256.881 173.172  22
   0  -1 -28 106.928 123.734   7
  -1   0 -28 201.573 81.8582  16
  -1   0 -28 278.666 139.634  22
   0   1 -28 301.882 144.344  14
   1  -1 -28 487.237 194.564  14
   1   0  28 173.508 219.853  13
  -1   1 -28 495.566 199.432   7
   1   0  28 232.740 129.270  20
   1  -1 -28 614.960 153.048   4
  -1   0  28 440.494 229.501  17
   1  -1 -28 478.292 259.699   8
   1  -1  28 447.248 199.913  22
   1  -1 -28 498.832 129.137  16
  -1   1  28 569.247 424.180   8
   0   1 -29 992.884 542.007   8
   0   1 -29 1110.76 223.788  16
  -1   1 -29 624.596 227.427  14
   0   1  29 1165.64 300.098  17
  -1   1 -29 727.095 246.157   7
   0  -1 -29 986.653 526.389   8
   1  -1  29 890.756 240.724   5
  -1   1  29 843.821 181.637   2
  -1   1  29 489.974 413.990   8
  -1   0  29 832.258 441.740  13
   1  -1  29 461.644 236.292  13
   1  -1 -29 577.026 262.185  21
   0  -1  29 1208.17 273.294  10
   1  -1 -29 712.965 257.924   7
  -1   1  29 822.005 251.827  22
   0   1 -29 1305.11 347.244   7
   1   0 -29 1126.38 513.088   8
   1   0 -29 1049.93 404.839  12
   1  -1  29 824.750 273.232  22
   1  -1 -29 522.804 129.831   1
   0  -1  29 1054.53 210.846   3
   0  -1  29 1090.70 381.598  23
   1   0  29 1170.36 318.687  17
  -1   1  29 892.723 249.679   5
   0  -1 -29 1129.05 206.667  16
   0   1  29 1078.46 230.707   3
   1   0 -29 1237.57 318.242   7
  -1   0 -29 715.589 482.038   8
   0   1  29 1294.58 291.990   5
  -1   0 -29 1235.95 242.187   1
   1   0 -29 1513.09 356.776  22
  -1   0 -29 1135.76 295.905  19
  -1   1  29 800.645 198.208   3
   1  -1  29 845.739 280.829  17
  -1   0  29 1067.17 257.011  10
   0   1 -29 1052.97 300.762  22
  -1   1  29 772.812 212.953  10
   0   1 -29 1178.26 237.431   1
   0  -1  29 1178.90 315.061  22
   0   1  29 861.101 461.303   8
   0  -1 -29 1102.37 231.105   1
  -1   1  29 633.640 337.417  13
  -1   0  29 1108.05 220.012   3
  -1   0 -29 1092.81 229.719  16
  -1   0 -29 1298.08 313.396   7
  -1   1 -29 686.270 182.215  16
   1   0  29 850.666 186.680   3
  -1   0  29 934.261 237.477  20
   1   0  29 894.933 237.706  20
  -1   1 -29 746.268 189.180   1
   1   0  29 1215.93 316.221  22
   1   0 -29 1069.89 386.334  21
   0  -1  29 1433.91 489.446  13
   1   0  29 916.664 378.068  23
  -1   1 -29 567.646 383.712   8
   1   0 -29 1118.20 264.220  19
  -1   0  29 1479.79 600.302  23
   0   1  29 1401.21 346.811  22
   0  -1 -29 696.421 247.268  21
  -1   1 -29 581.458 327.934  21
   0   1 -29 918.410 258.713  14
  -1   0 -29 1240.48 341.527  22
   0   1 -29 1018.74 368.943  21
  -1   0  29 1243.43 324.410  17
  -1   1  29 746.612 251.324  17
   1  -1 -29 763.695 244.368  14
   1  -1  29 724.679 165.384   3
   1   0 -29 1193.63 227.544  16
   1  -1  29 742.139 197.249  20
  -1   0  29 1199.77 316.691  22
   1  -1 -29 504.790 124.655  16
   0  -1  29 1184.13 294.285  17
   0   1  29 1260.61 466.584  23
   0  -1  29 964.597 211.406   2
   0  -1 -29 1210.51 308.119  19
   1   0  29 1024.63 250.081   5
   0  -1 -29 1163.69 306.546   7
   0   1  29 732.210 364.202  13
  -1   0  29 1284.20 278.324   5
   0  -1  29 1083.21 238.447  20
  -1   0  29 916.045 195.904   2
   0   1 -29 1125.63 298.133  19
   1   0 -29 985.888 198.436   4
   1   0  29 732.195 176.695   2
  -1   1 -29 582.912 213.588  19
  -1   1 -29 940.389 296.295  22
   1  -1 -29 379.048 237.753  12
   1   0 -29 1276.22 314.725  14
   0  -1 -29 1583.70 418.842  22
  -1   1  29 852.852 377.951  23
   1   0  29 906.391 399.327  13
   1  -1  29 1075.64 539.242   8
   0  -1  29 1295.12 555.974   8
   1  -1  29 814.952 196.964   2
  -1   0  29 1511.39 566.549   8
  -1   0 -29 1271.54 293.532  14
   1  -1 -29 617.326 213.212  19
   0  -1  29 1308.15 283.023   5
   1  -1 -29 751.709 254.538  22
   1   0  29 1082.76 516.026   8
   1   0  30 1093.45 275.614   5
  -1   1  30 1267.90 279.750  20
   0  -1  30 929.916 247.568  10
   1   0  30 1323.54 320.556  17
  -1   1 -30 1090.98 396.172  21
  -1   1 -30 1222.98 332.622  22
  -1   1  30 1708.03 327.704   5
  -1   1 -30 1289.73 238.216  16
  -1   1 -30 1590.13 357.786   7
   1  -1 -30 1679.73 359.011   7
   0   1  30 841.720 193.886   3
   0   1  30 880.846 253.423  17
  -1   0  30 996.042 276.701  22
   1  -1 -30 1469.12 343.425  14
  -1   0 -30 999.218 276.018  22
   1  -1  30 1082.54 238.602  20
   0  -1 -30 758.439 183.615   1
   1   0 -30 879.575 198.643   1
   0  -1  30 862.709 596.124  13
   0   1 -30 931.881 269.908  14
   1  -1 -30 1499.32 322.746  19
   1   0 -30 1191.60 474.082  12
   0  -1  30 964.375 287.150  22
  -1   1 -30 1335.19 254.933   1
   1  -1  30 1547.10 633.499   8
  -1   0  30 1271.61 476.259  13
   1  -1  30 1216.93 378.017  23
   1   0  30 1122.02 553.327   8
   0   1  30 700.928 296.254  23
   0   1 -30 1477.98 257.994  16
  -1   0 -30 948.298 300.562   7
  -1   1  30 895.537 416.180  13
   0  -1  30 899.013 212.586  20
   0  -1 -30 992.741 311.658   7
   0   1 -30 841.384 361.367  21
  -1   0  30 880.468 240.651  10
  -1   1  30 1311.90 330.752  22
   1  -1 -30 1221.86 505.836  12
   0   1  30 829.268 248.519  22
  -1   0 -30 876.682 406.531   8
   0   1  30 1086.75 264.177   5
   0  -1  30 886.796 214.286   2
   1  -1  30 1240.81 333.819  17
   0  -1 -30 928.609 270.393  19
   0   1 -30 1049.23 284.197   7
   1   0  30 587.567 285.790  23
   1  -1 -30 1392.44 392.217  21
   1   0 -30 1046.98 294.400  14
   1  -1  30 1373.31 336.550  22
  -1   1 -30 1373.58 618.356   8
  -1   0  30 728.559 210.502  20
   1   0 -30 943.607 291.169   7
   0   1 -30 821.625 488.728   8
   1   0  30 808.364 262.091  22
   1  -1  30 1577.81 294.324   5
   1   0 -30 1065.32 270.131  19
   1   0  30 818.389 240.133  20
   1  -1  30 1051.53 414.905  13
   1   0 -30 662.724 399.622   8
  -1   0 -30 865.880 201.581  16
   1  -1 -30 1429.18 370.024  22
  -1   1 -30 1374.81 309.323  14
  -1   0  30 857.304 197.651   2
   1   0 -30 1007.42 313.259  22
  -1   0  30 812.194 189.406   3
   0  -1 -30 781.234 258.413  22
   1  -1 -30 1257.99 230.965   4
  -1   0  30 866.553 481.308   8
   0  -1  30 876.690 184.626   3
  -1   1  30 916.327 402.943  23
   1  -1 -30 1667.90 663.425   8
  -1   0 -30 979.310 252.385  14
  -1   0 -30 888.717 199.024   1
  -1   0  30 888.646 271.214  17
   1  -1  30 1172.88 238.714   2
  -1   1  30 1213.67 248.436   3
  -1   0  30 1301.70 276.025   5
   0  -1 -30 362.369 200.920  21
   0   1 -30 1089.11 223.603   1
   1   0 -30 844.388 172.306  16
  -1   0  30 1097.75 381.081  23
   1  -1  30 1288.94 227.035   3
   0   1  30 806.132 390.037  13
   0  -1  30 1013.55 229.906   5
  -1   0 -30 1304.27 326.458  19
  -1   1  30 1185.05 304.685  17
   0  -1 -30 716.217 458.360   8
   0   1  30 884.945 242.198  20
   0  -1  30 946.183 366.824  23
   0  -1  30 1244.80 542.226   8
   0   1  30 563.806 386.882   8
  -1   1  30 1235.70 521.668   8
  -1   0 -30 693.883 280.149  21
   1   0  30 1167.74 237.310   3
   0   1 -30 992.551 305.106  22
   0  -1  30 951.918 287.923  17
  -1   1 -30 1483.05 318.765  19
  -1   1 -31 133.224 59.4005  16
  -1   1 -31-175.488 318.411   8
   1   0  31 208.081 150.105  22
  -1   1  31 156.549 233.394  23
   1  -1  31 6.97509 89.9086   3
  -1   0  31 98.5645 71.8344   2
   1   0 -31 135.773 129.211  14
  -1   1  31 59.2849 58.0434  10
   0  -1  31 22.7056 60.1514  22
   1   0 -31 100.022 38.4477  16
   0  -1 -31-2.40420 56.8056  22
  -1   0  31 179.234 102.671  10
   1   0  31 103.919 111.151  20
   0   1 -31 167.641 97.6095   7
   0   1  31 243.526 261.408  23
   0   1  31 176.318 132.238  18
  -1   1  31 78.5692 100.673  22
   1  -1  31 113.249 83.8401  23
   0   1  31 191.964 96.2831   3
  -1   0 -31 84.0690 97.7960   7
   0   1 -31 127.778 106.103  14
   1   0  31 16.4996 72.0856  13
  -1   0 -31 87.8965 70.5472  14
  -1   0  31 59.2539 16.2466   3
   1   0 -31 137.884 76.5123   1
  -1   1  31 114.440 97.0663  17
  -1   0 -31 180.229 102.192  16
   0  -1 -31 64.9517 74.8788  19
   1  -1  31 113.975 106.973  20
   0   1  31 323.172 167.345   5
  -1   0 -31 74.5385 126.643  21
  -1   0 -31 163.433 130.932  19
   1   0 -31 124.025 36.0688   7
   0   1 -31 193.126 98.5885   1
   1  -1 -31-38.9903 106.222  21
   1  -1 -31 130.939 142.067  22
   1   0 -31-146.731 380.168   8
   1  -1  31 135.534 222.840   8
   1   0 -31 236.245 224.900  12
  -1   1 -31 177.790 152.182  22
   0  -1  31 230.436 228.294  23
   1   0  31 177.753 205.539   8
   0   1  31 111.973 158.086  13
   0  -1  31-174.996 328.268   8
   0   1  31 196.938 151.448  20
  -1   1 -31 44.6687 84.2699  14
   0  -1  31 141.718 81.1294   3
   0  -1  31 72.7744 70.5000   5
  -1   0  31 28.2994 112.733  22
   0  -1 -31 1.10204 41.6991   1
   0   1 -31 32.9864 105.028  21
   1  -1  31 88.2254 84.5070  22
  -1   1 -31 205.247 129.335  19
   1   0  31 174.149 170.177  23
   0  -1  31 180.197 185.001  20
   0  -1 -31 317.706 307.636   8
   0  -1 -31 137.011 113.904   7
   0   1  31 109.795 88.0493  22
  -1   0 -31 275.078 141.807  22
  -1   1  31 219.388 205.844  13
   1  -1  31 78.9298 121.103  17
   1  -1 -31 126.761 132.989   7
   1  -1 -31 21.4191 39.0718  14
   1   0 -31-41.0778 135.731  21
  -1   1 -31 76.2960 90.7932   7
   1   0  31 276.753 153.509  17
  -1   0  31 165.930 55.9745   5
   0   1 -31 245.406 152.968  22
   1  -1  31 200.501 100.827   5
  -1   0  31 174.678 187.243  13
   1  -1  31 118.512 87.4795   2
  -1   1  31 112.566 53.0163   5
   1  -1  31-65.9116 206.126  13
  -1   0  31 198.632 273.340   8
   0  -1  31 75.9339 44.2725   2
   1  -1 -31-211.256 205.409   8
   0   1 -31 143.830 86.3882  16
  -1   0  31 185.766 141.859  17
  -1   0 -31 150.518 92.0224   1
   0  -1 -31 185.674 177.638  21
   0   1  31 176.444 126.467  17
   1   0 -31 200.916 148.297  22
  -1   1 -31 36.6325 56.4763   1
   0  -1  31 337.099 240.377  17
  -1   0 -31 115.094 257.992   8
  -1   1 -31 267.237 268.215  21
   0   1 -31 63.8593 114.526   8
  -1   1  31 172.947 155.956  20
   0   1 -31 177.881 112.103  19
   1   0  31 261.114 132.243   5
   1   0  31 618.439 165.526   3
  -1   0  31 299.134 250.318  23
   1   0 -32 212.524 154.413  14
   0  -1 -32 176.299 87.8606  19
   1  -1  32 16.1542 55.0405  23
  -1   1  32 325.400 136.139   3
  -1   1 -32 265.443 135.921   7
  -1   1  32 256.399 138.664  17
  -1   0 -32-34.9939 104.254  19
  -1   1 -32 113.755 55.9832  22
   0  -1  32 212.766 107.612   2
   0   1 -32 149.976 112.977  19
  -1   0  32 172.657 91.3176   2
  -1   1 -32 224.091 89.3968   1
   0   1 -32 242.191 131.728  14
   0   1  32 101.315 66.0765   8
   0   1 -32 94.9460 100.650   1
   0  -1 -32 241.618 143.190   7
  -1   1  32 310.012 321.919   8
   1  -1  32 309.445 117.643   3
   0   1  32 52.6685 33.0769  22
  -1   1  32 247.723 133.148  10
  -1   0  32 112.109 86.1312  10
   1   0  32 137.600 138.564  17
  -1   1 -32 221.839 238.639  21
  -1   0  32 118.485 70.1664  20
  -1   0 -32 185.367 118.529   1
  -1   1  32 358.843 145.397   5
   1   0 -32 123.769 72.7844  16
  -1   0  32 67.2966 34.5023  17
   1   0 -32 248.944 207.640  21
  -1   1 -32 279.317 123.136  14
  -1   1  32 252.487 190.996  13
   0   1  32 127.529 111.526  18
  -1   0  32 460.857 303.544   8
   1  -1  32 261.980 302.108   8
  -1   0 -32 206.607 103.945  16
   1  -1 -32 173.695 157.443  22
  -1   0 -32 268.637 173.236   7
   0  -1  32 376.729 180.432   5
   1  -1  32 328.930 286.170  17
   0   1 -32 177.738 131.634  16
   1   0  32 252.589 244.359  23
   1   0  32 212.968 133.985  22
   1   0 -32 83.6322 79.9099  19
  -1   0  32-113.247 35.2430  23
   1  -1  32 314.351 128.815   2
  -1   0  32-186.535 346.898  13
   0  -1 -32 21.9510 44.6383   8
   1   0 -32 218.501 120.613   7
   1  -1  32 217.824 125.285   5
   1   0 -32 261.049 299.980   8
   1   0  32 435.182 292.334  13
  -1   0  32 213.016 139.457  22
   1   0  32 117.992 124.641  18
   1   0  32 273.928 98.0101   3
  -1   1  32 507.834 320.206  23
  -1   1 -32 176.314 129.880  19
  -1   0 -32 182.590 124.068  22
   0   1  32 270.087 141.046   5
   1  -1 -32 379.412 182.540   7
   0  -1  32 124.481 133.589  22
   1  -1 -32 252.566 160.626  19
   0  -1  32 91.5539 42.3155   3
   0  -1  32 26.7442 107.228  13
   0   1 -32 24.3439 84.2837  22
   0   1  32 122.196 97.2894  20
   0   1 -32-122.768 183.937  21
   0  -1  32 132.269 186.938  23
   1   0  32 302.065 163.808   5
   0   1  32 204.041 129.748  23
   1  -1 -32 243.090 135.492  14
   1  -1  32 104.760 94.7696  22
  -1   0 -32 161.192 117.063  14
   1  -1 -32 453.271 344.338   8
   0  -1 -32 261.799 131.328   1
  -1   0 -32-158.282 238.755   8
  -1   1  32 115.177 53.2430  20
   0  -1  32 152.925 140.821  17
  -1   0 -32 56.2260 109.437  21
   1   0  32 63.9320 60.7467  20
   0   1 -32 65.7094 59.9026   7
  -1   1  32 293.644 168.825  22
   1   0 -32 267.589 166.458  22
  -1   0  32 168.442 115.654   5
  -1   1 -32 252.393 113.060  16
   0   1  32 80.9759 91.4969  17
   0  -1  32-96.9024 57.5445   8
   0   1  32 212.484 284.671  13
   0  -1 -32 137.285 104.232  22
   1  -1 -32 648.180 430.054  12
   0   1 -32 161.163 301.353   8
   1   0  33-40.9452 112.133   8
   1  -1 -33 267.965 285.512  12
  -1   1 -33-90.9920 155.102  21
   1   0 -33 65.3899 64.5904  21
   1   0  33 114.036 10.3313   3
   0   1 -33 92.0068 53.2039   1
   1   0  33 52.6867 75.1732  20
   0   1 -33 84.4463 99.4090  14
   1  -1 -33-67.9381 73.2179   7
   1   0 -33 114.801 135.945  19
   1  -1  33 120.803 118.176   5
   1   0 -33 232.118 305.453   8
  -1   0 -33 140.852 130.915  19
  -1   0  33 10.4464 50.7417  10
   0   1  33 87.4978 107.609  18
  -1   0  33-25.0531 84.8428   8
   0   1 -33 114.018 158.735  21
  -1   0 -33-10.5193 51.7215  16
   0   1  33 81.0827 112.165  22
   0   1 -33 26.9199 95.0942  19
   0  -1  33 95.0815 68.9886   3
   0   1  33 252.782 248.922  23
  -1   1  33 492.031 135.557   3
   0   1  33-105.014 273.070   8
  -1   0  33-126.234 81.6994   3
   1  -1  33-19.5382 32.6261  23
   0   1  33-1.92207 104.692  20
   0  -1 -33 5.71792 41.5260  19
   0  -1  33 226.489 142.891   5
   1  -1  33 114.567 99.7752  20
  -1   1 -33 89.7252 113.773   8
  -1   1  33 4.73631 85.1566  20
   1  -1 -33 67.1184 307.610   8
  -1   0  33 70.2488 98.4924   5
  -1   1  33 187.236 273.086  13
  -1   1  33 81.2562 65.6086   5
   1  -1  33 201.057 122.413   3
   0  -1  33 164.642 112.950  23
   1   0 -33 145.985 169.740   7
   1  -1  33 5.20876 55.2011   2
  -1   1  33 71.1431 126.350  22
   1   0  33 55.1872 99.4155  23
   0  -1  33-89.9106 209.922  13
   1   0  33-101.313 114.360  13
  -1   0 -33-44.2442 54.2642   1
  -1   1  33-146.947 251.663   8
   0  -1 -33-54.5557 177.442   8
   0  -1  33 106.500 68.6945   8
   1  -1 -33 261.705 158.367  19
   0   1  33 13.6328 176.685  13
   0  -1  33-77.7513 95.8462  20
   0   1  33 154.504 94.5589   3
   1   0  33 39.3551 112.942   5
   1   0  33 14.5689 77.1482  18
  -1   0  33 185.363 151.715  23
  -1   0  33-15.0667 94.0053  20
  -1   1 -33 100.923 80.3396  19
   1  -1  33-287.363 231.121  13
   0   1 -33 83.0645 72.2420  16
  -1   1 -33 133.323 129.268  14
   0  -1  33 57.8334 105.902   2
  -1   0 -33-87.5995 112.928  21
  -1   1 -34 514.227 153.503   1
   0  -1  34 591.835 189.013   5
   1  -1  34 617.404 191.426  20
  -1   1  34 397.730 160.972  20
   1  -1 -34 586.535 248.108  22
   1  -1 -34 518.319 221.469  19
  -1   1 -34 480.588 334.515   8
   1   0  34 579.338 405.487   8
   0  -1 -34 494.318 198.921  19
  -1   1  34 619.227 217.988  17
   0  -1 -34 452.097 387.926   8
  -1   1 -34 685.197 233.585   7
   0   1  34 493.218 182.206  20
   1  -1 -34 876.595 273.788   7
   0   1  34 548.551 219.754  17
  -1   0 -34 520.844 326.846  21
   0  -1 -34 332.666 181.824  22
   1   0 -34 548.475 199.991  19
   1   0  34 966.447 458.807  13
  -1   0 -34 447.063 199.474   7
   1   0  34 517.580 314.311  23
   1  -1  34 657.710 474.903   8
  -1   1 -34 853.844 374.427  21
   0   1  34 370.450 192.422  22
   1  -1  34 623.840 343.064  13
  -1   0 -34 596.495 449.487   8
   0   1 -34 553.820 356.186  21
  -1   1  34 392.507 313.223   8
   1  -1  34 571.887 219.860  17
   0   1 -34 440.907 175.023   7
   0  -1  34 779.505 390.820  13
  -1   0  34 344.548 185.328  22
  -1   0  34 450.816 196.925  20
   0   1  34 682.254 384.593  13
   0  -1  34 592.801 153.676   3
   1  -1 -34 680.007 366.805   8
  -1   0 -34 297.751 166.269  22
   1  -1  34 525.770 236.089  23
   0  -1  34 458.360 151.768   2
   0   1 -34 495.015 253.442  14
  -1   0 -34 448.573 199.223  19
   0  -1  34 808.769 493.562   8
   1  -1  34 675.430 272.867  22
  -1   0  34 314.693 182.408  17
   0   1  34 441.011 172.053  18
  -1   1 -34 370.798 159.260  19
   1   0 -34 311.258 199.971  22
   0  -1  34 234.017 221.485  23
   0   1 -34 359.928 210.170  22
   0   1  34 450.507 138.971   3
   1  -1 -34 770.840 368.861  12
   0  -1  34 324.966 156.074  20
  -1   1  34 358.583 269.793  23
   0   1  34 571.353 436.452   8
   1   0  34 321.832 140.591  18
   0  -1  34 271.830 150.829  17
  -1   1  34 469.223 258.390  13
   0  -1 -34 488.243 219.603   7
   0   1 -34 558.732 178.781   1
   0   1  34 619.801 211.760   5
  -1   0  34 505.129 350.291   8
   0  -1  34 483.032 223.120  22
   1   0 -34 459.837 203.856  14
  -1   1 -34 549.397 225.524  22
   0   1 -34 101.872 162.149   8
   1   0  34 426.990 186.652  20
  -1   0  34 479.826 156.632   3
   0   1 -34 407.292 172.221  19
  -1   0  34 535.984 195.399  10
   1  -1  34 702.339 214.224   5
  -1   0  34 457.848 321.896  13
   1   0  34 321.332 154.296  22
   1   0  34 381.871 186.771  17
  -1   1  34 459.290 153.762   3
   1   0 -34 481.284 198.911   7
   0   1  35 257.560 137.985  20
  -1   1  35-323.576 374.974   8
   1  -1  35 127.808 160.184  17
   0  -1 -35 164.313 146.788   7
   1   0 -35 641.745 383.620   8
  -1   1  35 82.4706 94.7696  17
   0  -1 -35 422.150 384.445   8
  -1   1 -35 202.829 103.140   1
   1  -1 -35 173.718 140.379   7
  -1   0  35 650.401 200.222   3
   0  -1  35 514.428 222.182  22
   1   0 -35 705.659 280.941  14
  -1   1  35 300.943 155.590   5
   0  -1 -35 226.402 162.935  19
   0  -1  35 431.255 219.032  20
   0   1  35 325.330 301.854  13
  -1   1 -35 44.0712 129.342  21
  -1   1  35 254.632 133.162  20
   1   0 -35 285.551 145.193  19
  -1   1 -35 7.57941 44.3291  16
   0   1 -35 323.495 163.848  14
   1  -1 -35 115.589 154.263  22
   0   1 -35 219.854 126.297  19
  -1   0 -35 281.375 101.341   1
   0  -1  35 163.745 174.378  17
   0   1  35 375.220 180.681   5
  -1   0  35 397.455 156.117   5
  -1   0  35 192.003 143.043  22
  -1   1 -35 228.997 97.0586  19
   1  -1  35 139.956 54.7316  20
  -1   1 -35 156.475 121.014   7
  -1   0  35 305.810 234.591  13
   1   0  35 213.514 228.749   8
  -1   0  35 220.603 174.290  17
  -1   0 -35 210.833 166.364  19
   0   1 -35 276.078 113.603   7
  -1   0 -35 201.658 63.6659   8
   0   1  35 207.360 137.576  17
   0   1  35 200.299 146.655  22
   1   0  35 231.539 105.766  20
  -1   0  35 474.039 519.177   8
   1   0  35 346.125 157.304   5
   1  -1  35 279.527 244.029  23
   1   0 -35 260.945 172.921   7
   1  -1  35 260.779 145.492   5
   0  -1 -35 251.107 163.921  22
  -1   0  35 252.136 113.022  20
   1  -1 -35 75.6872 46.0298  19
   0  -1  35 61.2962 134.059   8
  -1   1 -35 106.949 74.0391  22
   1   0  35 195.687 133.858  18
   1   0  35 143.587 138.483  17
   1   0  35 416.198 155.042   3
   0   1 -35 224.070 125.309  21
   0   1 -35 340.108 440.092   8
   1  -1  35 340.617 189.891  22
   1   0  35 99.8589 125.986  22
  -1   0 -35 324.668 162.916  22
  -1   1  35 198.627 88.1166   3
   0   1  35 327.079 133.110   3
  -1   1  35 274.849 164.684  22
  -1   1  35 132.695 120.986  23
   0  -1  35-106.740 223.850  13
   1  -1  35 278.892 322.063   8
   1   0  35 106.161 125.786  13
  -1   1 -35 425.668 378.689   8
  -1   0  35 329.602 242.676  23
   0   1  35 274.602 92.6335   8
  -1   0 -35 287.551 153.913   7
  -1   1 -35 102.434 58.6311  14
   0   1  35 420.065 171.716  18
   0   1 -35 376.423 173.215  22
   0   1  35-226.653 187.474  23
   1   0 -35 253.130 159.737  22
   0   1 -35 344.227 133.668  16
   0  -1  35 130.289 89.3910  23
   1   0  35 263.105 191.581  23
   0   1 -36 433.709 224.995  22
  -1   0 -36 156.896 114.533   7
   0   1  36 307.596 223.312  23
   0   1  36 180.627 134.997  18
   0  -1  36 612.498 390.392   8
  -1   1 -36 411.206 187.803   7
  -1   0  36 280.448 113.572   3
   1  -1 -36 357.486 169.444   7
   1   0  36 256.737 159.784  22
   0   1  36 206.560 96.5995   3
   0   1  36 298.287 130.944  20
   0   1 -36 398.447 217.826  21
  -1   1 -36 363.480 120.676  16
   0  -1 -36 279.785 149.156  19
  -1   0  36 456.867 179.290   5
  -1   0  36 246.487 324.601   8
   0  -1  36 298.095 150.398   5
   1   0  36 372.622 121.470  20
   0   1  36 398.205 195.670  17
   0  -1 -36 400.162 304.437   8
   0   1  36 302.282 130.626   5
  -1   1  36 434.935 217.956  22
   1   0 -36 407.898 161.871   7
   0   1  36 93.4954 114.893   8
   1  -1  36 409.799 209.936  22
   0  -1 -36 331.287 157.271   7
  -1   1  36 182.716 58.4247  23
   1   0 -36 241.057 171.949   8
  -1   1 -36 211.092 181.984   8
   1  -1  36 427.352 204.601  17
   0  -1  36 325.866 197.275  22
  -1   1  36 313.025 125.910   3
   0   1  36 338.244 173.918  22
   1   0  36 103.893 56.4439  13
  -1   0  36 222.816 110.694  20
   1  -1  36 560.525 201.700   5
   1   0 -36 342.967 165.163  19
  -1   0 -36 365.611 220.450  22
   0   1 -36 351.535 164.476  14
  -1   0 -36 417.634 363.779   8
  -1   1 -36 356.075 136.479   1
  -1   1 -36 295.596 184.909  22
   0  -1 -36 271.609 187.956  22
  -1   1  36 319.002 149.108   5
   1  -1  36 424.245 150.341  20
   0   1 -36 428.028 190.659   7
  -1   0  36 134.717 95.2589  23
   1   0  36 260.330 184.161  17
   0   1 -36 476.380 351.273   8
   1  -1 -36 283.011 150.020  22
  -1   0  36-158.765 271.173  13
  -1   1  36 302.563 151.832  17
  -1   1  36 463.795 247.672   8
   1  -1  36 526.998 317.704   8
  -1   1  36 479.671 204.216  20
   0  -1  36 246.239 121.888  20
   1  -1 -36 520.677 428.308   8
   1   0  36 184.163 128.998  18
   0   1 -36 283.330 103.276  16
  -1   1  36 451.946 289.450  13
   1   0 -36 318.651 172.557  14
   0  -1  36 305.804 171.435  17
   1   0 -36 258.446 162.390  22
  -1   0  36 242.079 149.833  17
   0   1 -36 442.950 193.459  19
  -1   1 -36 375.244 157.384  14
   1   0  36 313.565 169.384   5
  -1   0  36 477.003 220.405  22
   1  -1 -36 178.851 81.9951  19
  -1   0 -36 145.845 62.9486   1
   1   0  36 33.9994 160.255   8
  -1   0  37 209.361 173.623  23
   0   1  37 131.559 111.779  23
  -1   0 -37 138.188 134.541  22
   1   0 -37 584.462 437.042   8
  -1   0  37 276.537 139.870  20
  -1   1 -37 272.818 149.741   7
  -1   1 -37 228.187 130.088  14
   1   0  37 446.907 217.999  22
   1   0  37 272.976 124.403  23
   1  -1 -37 275.556 151.182   7
   0   1  37 270.109 180.495  17
  -1   0  37 344.982 187.717  17
   1  -1  37 190.407 96.4748  20
   0  -1 -37 415.197 198.868  22
  -1   1  37 237.157 100.144   3
   0  -1  37 301.661 181.659  23
   0   1  37 384.677 247.881   8
   0   1  37 186.719 117.044  13
  -1   1  37 346.963 169.017   5
  -1   1 -37 301.398 129.830   1
  -1   0 -37 244.965 138.937  19
   1   0  37 277.164 108.121  20
  -1   0  37 505.235 173.318   5
   0   1 -37 585.191 218.853  14
   0   1 -37 507.655 260.211   7
   0   1 -37 216.416 333.559   8
   0  -1 -37 438.899 185.789   7
   1  -1 -37 203.929 123.220  22
   0  -1  37 779.436 509.593   8
   1   0 -37 411.979 187.178  14
   0   1  37 293.566 162.071  22
   1  -1  37 165.519 136.626  17
  -1   1  37 340.582 197.241  17
   1   0  37 250.709 458.756   8
   1  -1 -37 389.465 197.976  19
  -1   1  37 283.141 175.602  22
  -1   1  37 461.332 299.800  13
  -1   0 -37 106.720 243.192   8
  -1   0  37 232.644 303.208   8
   1   0  37 380.945 184.830   5
   0  -1  37 375.678 186.567  17
  -1   0 -37 403.973 159.322   7
  -1   0  37 479.154 169.875   3
   1  -1  37 466.005 189.819   5
   0   1 -37 289.916 191.794  22
   1  -1  37-55.4432 177.962   8
   1  -1 -37 301.726 314.236   8
   0  -1  37 294.077 136.282  20
   0   1  37 513.327 148.812   3
  -1   1 -37 402.378 207.424  19
   0  -1  37 623.320 208.621   5
   0   1  37 677.841 210.609   5
   1   0  37 303.694 181.672  17
  -1   1 -37 100.336 132.466  22
  -1   1  37-43.5822 169.482  23
   1   0 -37 333.005 165.168  19
   1   0  37 207.273 115.996  18
   1   0 -37 455.221 216.245   7
   1  -1  37 288.958 181.576  22
  -1   1 -37 439.035 366.990   8
   1   0 -37 409.576 227.308  22
  -1   0  37 216.451 158.504  22
   0  -1  37 437.216 199.542  22
   0  -1 -37 160.180 164.832   8
  -1   0  38 107.300 49.4535   3
   1   0 -38-29.7593 235.237   8
   1  -1 -38 178.252 288.221   8
   1   0  38 44.5438 88.1767  22
   0   1 -38 334.980 170.195   7
   0   1  38 82.4056 106.777  18
   1   0 -38 195.482 127.567   7
  -1   1  38 352.837 201.038  17
   1  -1  38 424.088 279.854   8
  -1   1  38 101.282 76.4428  20
   1  -1 -38 255.237 160.292  22
   0  -1  38 42.4640 148.640   8
  -1   0  38-128.251 156.616  23
   0  -1  38-26.8553 54.1486  17
  -1   1  38 238.646 125.436   3
   0  -1 -38 115.828 161.012  22
   0  -1 -38 98.5153 95.5789  19
   1  -1  38 172.118 143.872  17
  -1   0  38 167.877 130.324  22
   0   1  38 56.3497 120.085  23
  -1   1  38 406.178 186.536  18
   0   1 -38 97.2778 119.363  22
  -1   1  38 141.136 116.451  22
   1  -1  38 35.1073 91.5713  22
  -1   0 -38 43.6344 50.1755  22
  -1   1 -38 164.036 113.180  19
   0   1  38 125.296 129.428   8
   1   0  38 136.175 99.4058   5
  -1   0  38 78.5511 175.685  13
  -1   0 -38 544.649 237.816   8
   0  -1 -38-114.275 342.966   8
   1   0  38 239.636 186.922  17
  -1   1  38 558.333 400.914   8
  -1   1 -38 35.6677 44.1683  22
  -1   0  38 373.757 276.377   8
   1   0  38 181.570 123.588  18
   0  -1  38 278.277 129.775   5
   0  -1 -38 241.807 162.124   7
   0   1 -38 119.927 94.0078  14
  -1   0 -38 240.047 184.862   7
   0   1  38 63.6197 45.8410   3
   0   1  38 122.741 96.6698   5
   1   0 -38 205.547 167.513  22
  -1   1  38-23.4723 131.068  23
   1  -1 -38 295.480 156.395   7
  -1   1 -38 134.076 109.093  14
   0   1 -38 73.1782 121.549  19
   0   1  38 146.347 270.555  13
  -1   1  38 96.9966 92.7518   5
   0   1  38 149.868 140.581  22
  -1   1  38 429.794 311.897  13
   0  -1  38 43.2808 63.2945  20
   0   1  38 157.228 141.227  20
  -1   1 -38 144.225 100.997   8
  -1   1 -38 275.634 165.370   7
   0   1 -38 341.491 329.617   8
  -1   0  38 260.728 135.719   5
   1  -1  38 134.657 104.287   5
   0  -1  38 85.6571 100.381  22
   1  -1  38 154.629 107.564  20
  -1   0  38 322.725 169.975  17
   1   0 -38 264.390 148.095  14
  -1   0 -38 220.532 122.949  19
   0   1  38 152.919 176.103  17
  -1   1 -39 327.438 329.727   8
   1  -1  39 115.145 91.3655  22
  -1   1 -39 82.7412 107.886  22
  -1   0  39 341.325 175.617  22
  -1   1 -39 382.042 180.263  14
   0   1  39 194.355 158.148  17
  -1   0  39 94.5239 119.961  17
  -1   1 -39 354.616 178.656   7
   1  -1  39 291.340 182.180  20
  -1   1  39 101.430 139.981  23
   0   1  39 64.5629 30.5899  22
  -1   0 -39 193.386 126.441   7
  -1   0  39 293.470 314.623   8
   0  -1  39 511.035 443.479   8
   1   0  39 206.296 135.702  20
   0  -1 -39 217.266 190.622  22
   1   0 -39 263.192 167.996  22
   0   1  39-183.742 307.459  13
   1   0  39 611.781 248.076   5
   0   1  39 289.581 148.251   5
  -1   0  39 263.751 141.492   5
   0  -1 -39-79.1861 145.086   8
  -1   1  39 292.279 164.687  17
   1   0  39 507.357 369.434   8
  -1   0  39-15.1406 116.674  23
   1  -1 -39 257.717 112.380  19
   1   0  39 362.364 212.409  17
   1  -1  39 182.316 128.243   5
   1   0 -39 349.082 190.409   7
  -1   1  39 360.274 169.922   5
   0  -1  39 341.081 171.366   5
   0  -1  39 62.2608 130.198  17
   0  -1 -39 218.865 132.278   7
   1   0 -39 230.586 151.324  14
   0   1  39 350.597 311.427  23
   0   1 -39 151.337 106.239  19
   1   0  39 380.500 172.865  18
   1  -1 -39 86.2632 85.8961  22
   0  -1  39 215.957 165.477  20
  -1   1  39 500.177 208.083  22
  -1   1 -39 292.558 173.369  19
   1  -1 -39-4.11542 127.314   8
   1   0 -39 1275.61 299.644  19
   0   1 -39 342.471 182.990   7
  -1   1  39 674.229 498.102   8
  -1   1  39 138.900 144.246  20
   0   1 -39 186.997 145.814  22
   1  -1 -39 130.914 48.0585   7
   1   0  39 230.081 156.728  22
  -1   1  39 196.930 158.967  18
  -1   1  39-229.845 293.204  13
   0   1  39 339.124 167.328  20
   0   1  39 207.636 263.131   8
   0   1 -39 231.026 132.781  14
   0  -1  39 64.3227 82.0043  22
   0  -1 -39 141.516 128.495  19
  -1   0 -39 267.091 196.945  19
   0   1  39 27.3093 64.9053  18
   0   1  39 266.483 100.703   3
  -1   0  39 129.815 95.1380  20
  -1   0  39 195.486 90.6151   3
   1   0 -39 530.008 531.238   8
   1  -1  39 206.339 168.123  17
  -1   0 -39 256.397 174.266  22
   1  -1 -40 473.787 366.299   8
   1   0  40 143.261 100.322  18
  -1   0  40 141.120 78.5256  20
   0   1 -40 308.917 306.683   8
  -1   0 -40 172.429 179.867  19
   0  -1 -40 378.736 187.956  19
   0   1  40-109.633 201.424  23
   1  -1  40 473.751 174.239   5
   0  -1  40 196.272 159.584   5
  -1   0 -40 535.415 405.887   8
  -1   1  40 687.828 272.589  23
   1   0  40 68.0855 76.9249  20
   0  -1  40 545.662 591.265   8
  -1   1 -40 23.0662 137.943   8
  -1   1  40 420.953 172.834   5
   1   0  40 50.1935 181.584   8
   0   1  40 188.692 143.731  20
  -1   1  40-157.871 202.374  13
   0   1 -40 222.793 153.908  19
  -1   0  40 80.2165 16.2899   5
  -1   1  40 329.652 131.206  20
   1  -1  40 271.039 363.759   8
   1   0 -40 165.010 190.065  19
  -1   1  40 359.928 151.492   3
   1  -1 -40 139.641 122.173  19
  -1   1 -40 235.216 191.209  19
   1   0  40 288.801 187.887   5
  -1   1  40 245.497 125.473  18
   1  -1  40 333.823 181.180  18
  -1   0  40 520.320 301.694  23
   0   1 -40 191.085 155.425  14
   0   1  40 149.589 120.196  18
  -1   1 -41 57.1875 59.0824  22
  -1   0 -41 47.1497 73.6388  22
  -1   0  41 206.324 107.041  20
   0  -1 -41-281.291 363.236   8
   1   0 -41 81.7780 53.8473  19
   1   0 -41 95.5929 146.655  22
   1   0  41 105.962 165.140  22
  -1   1 -41 240.825 154.779   7
  -1   0 -41 151.244 111.990   7
   0  -1  41 322.703 211.012  17
  -1   0  41 128.689 142.719  22
  -1   1  41 102.375 114.019  22
   0   1  41 177.314 149.670  20
   0   1 -41 375.459 185.135  14
   1  -1 -41 200.634 173.018   7
   1  -1  41 106.889 101.945  17
   0   1  41 337.040 152.317  18
   1   0  41-7.02629 117.859  18
   1   0 -41 195.963 68.0554   8
   0   1 -41 198.655 119.878  19
  -1   0 -41 45.6931 33.8435  19
   0  -1 -41 263.035 174.716   7
   1  -1  41 62.6079 100.673  22
   0  -1  41 24.1661 53.2605  22
   0  -1 -41 206.717 163.664  19
  -1   1  41 225.610 140.638  23
   0  -1  41 189.709 49.5093   5
  -1   1  41 25.4044 49.7494  20
   0   1  41 186.955 156.254  17
  -1   1  41 195.011 119.139   3
  -1   0  41 80.6546 35.2202  17
  -1   1 -41 169.217 154.730  19
  -1   0 -41 121.896 77.5365   8
  -1   1  41 68.1597 127.944  17
   0  -1 -41 98.7328 131.592  22
   1   0  41 228.138 200.497  20
   1  -1  41 28.4803 9.61033  18
   0   1  41 209.560 213.825  22
   1   0 -41 421.941 166.348   7
   1  -1 -41 83.8848 84.6362  22
  -1   1  41 55.8501 105.422  18
   0   1 -41 331.846 175.922   7
   1   0  41 138.073 144.589  17
   0   1  41 573.752 203.074   5
   0   1 -41 199.248 170.222  22
   1  -1 -41 7.26588 31.0938  19
  -1   1 -42 118.276 85.1896   7
  -1   0 -42 161.312 209.942  22
   0   1  42 57.1765 76.0145  20
  -1   1  42-1.56639 7.66185  18
   0   1  42 260.444 172.613  17
   0  -1  42 44.9384 44.4086  17
   1  -1  42 80.1686 77.6814  18
   0   1  42 139.445 136.852   5
   1  -1  42 134.837 95.0609   5
   0   1 -42 31.3897 78.5163  19
  -1   0 -42 165.050 190.877   7
   1  -1  42 113.725 162.619  17
   1   0  42 149.293 137.190   5
  -1   0  42 103.568 106.638  17
   1  -1  42 318.156 186.966  22
   1  -1 -42 243.501 129.186   8
   0   1 -42 142.671 142.297  14
  -1   1  42 250.896 122.742  20
  -1   1  42 18.5901 72.7451  22
   1   0  42 168.740 129.546  22
   0  -1 -42 460.343 346.925   7
   0   1  42 94.9551 156.154  22
   1  -1 -42 40.4939 63.5209  19
   1   0  42 156.474 167.384  17
   0  -1 -42 47.2326 86.8765  19
   1   0  42 24.1784 13.2093  20
  -1   0  42 119.506 177.246  22
   0   1  42 61.1533 97.1054  18
   0   1 -42 263.767 192.511  22
   1   0  42-170.180 116.761  18
  -1   0 -42 80.8970 110.520  19
   1   0 -42 92.1178 79.0942  22
   0   1 -42 125.665 160.206   7
  -1   1  42-33.2982 141.808  17
  -1   1  42 341.236 135.937   5
  -1   1 -42 204.642 143.180  19
   1   0 -42-72.7847 40.5611   7
   1  -1 -42 168.478 128.682  22
   1   0 -42 176.522 113.572  19
  -1   1 -42 137.862 136.376  22
   0  -1 -42 213.881 298.550   8
  -1   0  42 165.922 128.055  20
  -1   0  42 164.379 134.051   5
   0  -1 -42-13.0188 57.5356  22
   1  -1 -42 173.615 128.487   7
   0  -1  42 14.6857 87.0567  22
  -1   1 -43 181.192 132.520  22
  -1   0  43 52.2086 65.5559  20
  -1   0  43 117.443 38.2547   5
   1   0  43 47.0271 33.1751  17
   1  -1 -43-30.2540 88.0834  19
   0   1  43 166.969 111.125  17
   1  -1  43 152.279 150.293   5
   1   0  43 100.506 100.021   5
   1   0 -43 108.991 10.2824   7
   0  -1 -43 305.992 178.733   7
   0  -1 -43 134.249 122.150  19
   0   1 -43 169.418 167.311   7
  -1   1  43 17.1416 111.116  17
   1   0  43 434.255 183.262  20
   0   1 -43 161.139 151.781  22
   1  -1 -43 57.3219 179.645  22
  -1   1  43 89.9750 144.851  20
   1   0 -43 172.855 118.373  22
  -1   1 -43 26.7873 80.1402   7
   0  -1  43 246.361 190.480  22
   0   1 -43 181.986 117.118  19
  -1   0 -43 162.001 160.907   7
   1  -1  43 240.064 198.047  17
   0   1  43 171.194 161.703  20
   1   0  43 178.321 141.270  22
   1   0 -43 51.9475 65.0167  19
   0  -1  43 279.519 171.011  17
   0  -1 -43 105.455 114.492  22
   0   1  43 467.000 215.620  18
   0   1  43 90.2477 87.9467  22
  -1   0  43 413.573 247.494  17
   1  -1  43 179.079 164.644  22
   0  -1  43 124.173 126.893   5
   1  -1 -43 218.047 158.021   7
  -1   1  43 264.704 152.536  22
   0   1  43 329.635 136.312   5
  -1   1  43 178.348 135.256   5
  -1   0 -43 239.999 173.711  22
   1   0  43 211.760 136.029  18
  -1   0  43 69.5812 135.660  22
   0  -1 -44 4.29019 14.7468  22
   0  -1  44 100.805 124.576  17
  -1   1  44 162.435 121.274   5
   1   0 -44 359.510 261.650  19
   1   0  44 59.4596 73.3547   5
   0   1 -44 29.4034 90.7089  22
  -1   1  44-51.6744 127.358  17
   0   1  44-17.9368 82.8614  17
   0  -1  44 51.9861 56.6242  22
   1  -1  44 40.0233 78.1723  22
   0   1 -44 75.5718 33.1198   7
  -1   0  44 320.032 254.152  18
  -1   0  44 145.796 137.717   5
   1  -1  44 73.1112 128.348  17
   1   0 -44 82.9709 116.528  22
   0   1  44 183.231 186.284  22
   1  -1 -44 280.063 134.741  19
  -1   1 -44 62.1722 116.775  19
  -1   1 -44 143.338 162.358   7
  -1   0 -44 171.426 156.166  19
   1   0  44 300.362 186.954  20
   1  -1  44 155.228 140.125   5
   1   0  44 38.2145 80.1262  17
   1  -1 -44 139.540 155.963   7
  -1   0  44 67.7592 124.386  22
  -1   1  44 235.218 117.070  22
  -1   0 -44-58.0103 68.7464   7
  -1   0  44 118.975 170.479  17
  -1   1 -44 272.138 154.565  22
  -1   1  44 27.2460 18.3852  18
  -1   0  44-27.3608 63.3943  20
   0  -1  44 353.912 194.502   5
   0  -1 -44-9.45669 108.626   7
   1  -1 -44 61.3639 112.435  22
   0   1  44 41.3796 65.5993   5
   1   0  44 97.8939 60.9100  22
  -1   0 -44 473.981 332.356  22
   0  -1  44-64.2512 135.183  18
  -1   0  45 331.456 186.900   5
   0  -1  45 133.338 158.980  22
   0   1 -45 140.179 136.621  19
   1   0  45-55.3133 101.583  17
  -1   0 -45 267.219 203.313  19
   0  -1  45 103.367 146.636  17
   1  -1  45 173.012 146.218  22
  -1   1  45 217.614 140.593   5
   0  -1 -45 222.824 161.427   7
  -1   0 -45 429.788 227.489   7
   0   1 -45 150.886 187.678  22
   0  -1 -45-47.5811 32.5765  19
  -1   1 -45 99.2884 151.406   7
   1  -1 -45 195.435 168.599  22
   1  -1 -45-120.627 115.538   7
  -1   0  45-19.5786 42.8282  22
   0   1  45-12.8343 62.9792  18
   0   1 -45 189.288 165.086   7
   1   0 -45 123.575 83.9426   7
  -1   1  45 220.349 182.488  20
  -1   1 -45 302.496 188.762  22
  -1   0  45 109.366 97.0199  17
   1   0  45 13.0869 81.0264  22
  -1   1  45 269.192 138.414  18
  -1   0 -45 201.959 174.254  22
  -1   1  45 169.764 132.731  22
  -1   1  45 749.268 199.175  17
   1   0 -45 64.0393 126.819  22
   0   1  45 219.806 143.652   5
   0  -1  45 118.572 36.4955   5
   0  -1 -45 159.421 144.123  22
   0   1  45 66.2297 40.4243  22
   0   1  45-16.7837 44.0072  17
   0   1  45 66.0358 127.699  20
   1  -1  45 47.7112 25.4624   5
  -1   1 -45 259.954 209.231  19
   1   0  45 157.361 158.352   5
  -1   0  45 271.882 134.485  18
   1  -1  45 269.711 188.187  17
   0   1  46 362.916 190.132  18
   1  -1 -46 388.112 205.579  22
  -1   0 -46 130.722 55.0141  19
   1   0 -46 174.262 163.166   7
   0  -1  46 405.829 207.041   5
   1   0  46 253.523 200.943  17
  -1   1  46 449.422 191.828   5
   0   1  46 528.484 240.980  20
   1   0  46 221.184 154.629   5
   0   1 -46 324.319 181.298  19
   1  -1  46 188.215 108.246   5
   0  -1 -46 155.553 129.293  22
   0   1  46 195.435 127.651   5
  -1   1  46 379.299 225.378  22
   0   1 -46 333.068 215.470   7
   0   1  46 128.593 124.442  17
   1   0  46-0.49192 77.2982  22
  -1   1  46 329.916 212.429  20
   1  -1 -46 431.799 223.062   7
   0   1  46 267.460 190.164  22
  -1   0  46 118.952 37.5484   5
  -1   0  46 16.5174 66.1319  18
  -1   1 -46 36.5060 53.0010  19
  -1   1  46 312.987 155.938  18
   0  -1 -46 323.391 187.080  19
   0  -1 -46 325.458 207.248   7
   0  -1  46-36.2169 23.1067  18
   1   0 -46 199.424 190.156  22
  -1   1  46 197.289 131.759  17
  -1   0  46 94.8793 125.975  22
   0  -1  47 41.2598 27.5097  22
   0   1 -47 79.7936 144.160  22
  -1   0  47 15.4398 72.0436   5
  -1   1  47-20.1838 85.6102  17
   1   0  47-201.189 196.449  22
   0   1  47-23.0414 103.409  18
  -1   0 -47 693.375 307.479   7
  -1   0  47 92.9990 105.917  18
   1  -1  47 1037.23 272.849   5
   0   1  47-52.1952 98.1951  22
   0  -1  47 269.733 182.634  17
  -1   1  47 129.549 113.607  20
  -1   1 -47 55.6663 153.626   7
  -1   0 -47 92.1654 116.698  19
  -1   0  47-73.0961 110.934  22
  -1   0 -47 93.8338 213.417  22
   1  -1  47 56.1447 37.3656  17
   0  -1 -47 166.417 173.215  22
   0  -1 -47-0.92856 116.508  19
   0   1  47 104.658 137.466  20
   1   0  47 463.190 242.975  17
   0  -1 -47 160.532 196.222   7
  -1   1  47-80.0752 132.331  18
  -1   0  47 204.111 140.142  17
   0   1 -47 153.773 154.246  19
  -1   1 -47 174.737 147.516  19
   1  -1  47 82.2120 161.172  22
  -1   1 -47-103.331 117.629  22
   1   0 -47 115.872 189.923  22
   0  -1  47 263.225 147.307   5
   0   1  48 2.43651 52.1007  20
   1  -1 -48-100.958 97.7912  22
   0  -1 -48 394.757 232.170   6
   1   0  48 88.4995 261.454  17
  -1   1  48 302.925 161.894  17
   0   1  48 119.725 124.501  22
   0   1 -48 54.4596 99.9431  19
  -1   0  48 208.194 200.169  22
   1  -1  48 141.881 54.4227  22
   1  -1 -48 329.421 195.781   7
  -1   1  48 170.410 140.120  18
  -1   0  48 142.372 125.000  17
   0   1 -48 55.4227 77.8434  22
  -1   0 -48-9.19716 69.6216  22
   0  -1 -48 29.5861 31.7924  22
   1  -1  48-11.9200 72.4144  17
  -1   1  48 112.025 147.716   5
  -1   1 -48 228.521 210.483   7
  -1   1 -48 18.0637 109.459  22
   0   1  48 117.565 43.9611  17
   0   1  48 287.539 139.680   5
  -1   0  48 106.725 31.4284  18
  -1   0 -48 62.8154 85.8701  19
   0  -1 -48 330.276 223.277   7
  -1   1  48 79.4162 118.825  22
   1   0  48 150.460 164.520  22
   1  -1 -48 368.474 187.733   6
   1   0  48 213.562 172.547   5
   0  -1  48 92.3263 175.265  17
   1   0 -48 163.491 115.870   7
  -1   1 -48-43.1173 69.8310  19
   0   1 -48 319.732 173.931   7
  -1   0 -48 231.177 128.623   7
   1   0 -48 67.9682 126.917  22
   0  -1  48 163.931 130.926  22
  -1   1 -49 40.7709 79.0775   7
  -1   0  49 36.2668 68.0759  18
  -1   1 -49 79.4755 186.121  22
   1  -1  49 132.309 107.970  22
   0  -1 -49 217.178 179.821   6
   1  -1  49 63.6232 94.4370   5
  -1   1  49-6.15820 84.4376   5
   0   1  49 53.1603 130.634   5
   1  -1  49 26.3073 85.8204  17
   1   0  49 33.5416 90.1911   5
   1  -1 -49 158.681 179.228  22
  -1   1  49 298.029 202.253  22
   0  -1 -49 241.137 179.750  22
  -1   0 -49 84.7312 107.761  19
   0   1  49 342.816 190.952  17
   0   1 -49 143.706 146.026  22
   0  -1  49 28.0927 62.8926   5
  -1   1  49-32.9651 99.3998  18
   0  -1  49 79.3221 168.738  22
  -1   0  49 42.1715 141.410  17
   1  -1 -49 79.8407 95.0529   7
   1   0  49 7.19636 77.5775  22
   1   0 -49 177.537 145.298   7
  -1   0 -49-149.023 144.342   7
  -1   0  49 447.382 238.796  22
   1  -1 -49-30.7555 82.3550   6
   0  -1 -49 55.0018 173.678   7
  -1   0  49 404.370 190.950   5
   1   0 -49 158.116 189.741  22
  -1   1  49 311.672 222.367  17
  -1   1 -49 94.0157 82.1148  19
   0   1 -49-63.6743 119.774   7
   1   0  49-8.35716 28.9052  17
   0   1  49 91.5325 112.896  22
  -1   0 -49 82.2785 112.516  22
   0  -1  49 372.343 216.020  17
   0   1  50 219.246 178.636  17
   1   0  50 207.928 192.153   5
   1   0 -50 135.259 119.728  22
   1  -1  50 289.926 176.156   5
  -1   1 -50-27.2977 155.221  19
   0   1 -50 141.775 129.135  22
   0   1  50 163.958 66.4830   5
  -1   0  50 165.863 161.788  22
  -1   1  50 46.6655 22.3255   5
   0  -1  50 78.2336 105.219  17
   0  -1  50 24.3996 139.269  22
  -1   0  50 235.479 250.253  17
   1  -1 -50 172.048 167.749   7
   1   0  50 361.015 219.170  17
  -1   1  50 24.8127 102.775  22
  -1   0 -50 92.6844 83.3005  19
   0   1  50 70.3298 140.988  22
  -1   0 -50 365.769 191.264  22
   1  -1  50 590.434 273.924  22
   1   0  50 229.802 224.532  22
   0  -1 -50-53.2919 115.345   6
   0  -1 -50 194.751 129.924  22
  -1   1 -50 167.752 200.123   7
  -1   1  50-78.1687 109.595  17
   0  -1 -50 93.4144 137.676   7
  -1   0 -50 445.906 222.505   7
   0  -1  50 294.085 174.533   5
   1   0 -50 134.777 124.317   7
   0   1 -50 252.800 179.125   7
   1  -1  50 248.863 187.060  17
  -1   1 -50 165.784 111.855  22
   1  -1 -50 66.6773 128.861  22
  -1   0  50-15.9575 55.1748   5
  -1   1 -51 120.253 50.5668   7
  -1   1 -51 434.540 172.951  22
   0   1 -51-16.7176 75.1368   7
   1   0  51 502.411 274.750  17
   0  -1  51-5.36436 64.6996  17
   0   1  51 324.666 166.487   5
   0  -1  51 93.1961 148.397  22
   0   1  51 313.026 317.897  17
  -1   0 -51 65.4226 119.752   7
  -1   1  51-107.003 24.4273  17
   1  -1  51 57.5234 46.8646   5
   0  -1 -51 272.295 200.531   6
   1   0  51-191.864 161.703  22
   1  -1 -51 95.6018 143.042  22
  -1   0 -51 390.503 181.890  22
  -1   0  51 207.562 142.774   5
   1   0  51-44.8117 127.202   5
   1  -1  51-205.930 173.902  17
  -1   1  51 271.390 183.457   5
  -1   0  51 164.481 129.012  17
  -1   0  51 38.1600 82.8016  22
   1   0 -51 29.7128 113.367   7
   0   1  51-13.8474 27.5700  22
  -1   1 -51 192.200 169.778  19
   0  -1  51 221.022 152.745   5
   1  -1  51-1.04341 215.689  22
   1  -1 -51 80.4716 122.452   6
  -1   0 -51 122.957 118.725  19
   0   1 -51 218.391 181.528  22
   0  -1 -51 68.8399 142.276   7
   0  -1 -51 190.542 165.520  22
  -1   1  51-40.7182 127.310  22
   1  -1 -51 145.122 177.574   7
   1   0 -51 236.142 110.566  22
   1   0 -52 151.693 145.515  22
   1   0 -52 142.188 129.778   7
   0   1  52 49.0737 66.0502   5
  -1   0  52 192.392 152.104   5
   0  -1 -52 32.5667 169.028  22
   1  -1 -52-44.8580 26.7067   7
   1   0  52 123.476 188.879   5
   1  -1 -52-47.5887 130.199  22
   1  -1  52 497.474 290.518   5
   0  -1  52 327.678 166.489   5
  -1   1  52 115.753 130.891   5
   1   0 -53 37.5223 118.073   7
  -1   0 -53 263.655 225.997   7
   1   0 -53 22.4526 77.5693  22
   1   0  53 514.553 284.366  22
   0   1 -53-40.3639 148.077   7
  -1   0  53 115.893 157.409  17
  -1   1 -53 78.6129 54.2471   7
  -1   1  53 106.414 93.4257  22
   1  -1  53-73.9557 186.676  17
  -1   0  53 95.5727 178.428  22
   0  -1  53-130.240 301.499  17
   1   0 -53 130.320 188.261   6
   0   1 -53 89.7693 93.6281  22
  -1   0 -53 314.195 246.837  22
   0  -1  53 229.096 165.926   5
   1  -1 -53 195.877 56.1261   6
   1  -1 -53 23.5450 189.041  22
   0   1  53 36.1427 68.6058  22
  -1   0 -53 243.505 213.145   6
  -1   1  53-42.7151 18.5584  17
   0  -1 -53 96.1611 68.5579  22
   0  -1 -53-35.1108 24.0458   6
  -1   1 -53 793.118 297.752  22
   0  -1  53 246.782 170.409  22
   1   0  53 9.45315 101.480  17
   1  -1  53 344.088 403.421  22
   1  -1 -53-7.57655 80.2868   7
   0   1  53 302.988 224.864  17
   0  -1 -53 19.9718 126.539   7
  -1   1 -54 37.2270 65.1691   7
   0  -1 -54 297.579 214.483  22
   1  -1  54 191.972 206.406  17
   0  -1  54 105.295 136.148  22
   0  -1 -54 163.006 139.957   6
   0   1  54 187.120 192.354  22
   0   1  54 182.056 266.507   5
  -1   1  54 211.601 117.487   5
   1  -1 -54 393.501 251.394   7
   1   0  54 181.891 222.044   5
   0  -1 -54 147.813 133.662   7
   1   0  54 235.676 234.188  22
  -1   1 -54 554.804 351.133  22
   1   0 -54 44.5624 121.712   6
  -1   0 -54-63.3020 57.8751   7
   0   1 -54 324.186 192.524   7
  -1   0  54 61.7179 76.2979   5
   0   1 -54 61.2694 28.8332  22
   1   0  54 12.9646 279.551  17
   0  -1  54-72.5747 80.3341   5
   1  -1  54 115.191 120.859   5
  -1   0 -54 521.536 437.367  22
  -1   0  54 197.055 168.087  22
  -1   1  54 351.394 230.404  17
   0   1  54 19.4443 155.820  17
  -1   0  54 209.614 199.587  17
   1   0 -54 157.111 194.693   7
   1  -1 -54 4.24636 89.3378   6
   1  -1 -54 192.260 162.744  22
   0  -1  54 427.265 274.504  17
  -1   1  54 167.171 157.955  22
   1  -1  54 196.630 151.978  22
   1   0 -54 215.285 112.999  22
  -1   0 -54 18.4421 112.463   6
   1  -1  55 135.029 183.673   5
   0  -1  55 68.7626 98.3137   5
  -1   0  55 313.367 214.591   5
  -2   1   0 4826.40 321.080  21
   1   1   0 4863.53 389.796  13
   1   1   0 5253.35 365.230   8
   1   1   0 5313.14 339.109  23
   1  -2   0 5762.75 533.580  12
   1  -2  -1 26619.1 1250.79  12
   1   1   1 28550.6 859.476   8
  -2   1  -1 27940.8 632.943   8
   1   1   1 26432.5 897.365  13
  -2   1  -1 27881.7 782.109  21
   1  -2   1 29161.9 1080.25  12
   1   1  -1 30107.0 809.809  23
   1   1   1 30162.3 808.561  23
   1   1  -1 26107.5 885.738  13
   1   1  -1 27360.9 854.439   8
  -2   1  -1 27899.3 600.862   8
   1   1   2 22288.9 788.466   8
   1   1   2 20551.2 808.883  13
  -2   1  -2 23790.3 721.624   8
   1   1   2 23366.6 719.411  23
  -2   1   2 22126.6 595.647   8
   1  -2  -2 21204.2 1185.92  12
   1   1  -2 23339.6 736.013  23
   1   1  -2 20905.6 787.774  13
   1  -2   2 23136.7 860.250  12
  -2   1  -2 22468.1 729.693  21
   1   1  -2 21277.4 787.309   8
  -2   1   2 22325.7 557.324   8
  -2   1   2 20468.0 766.014  13
  -2   1  -2 20590.8 570.552   8
   1   1  -3 2325.57 238.866  23
   1   1   3 1971.10 263.302  13
  -2   1  -3 2555.71 288.764   8
  -2   1   3 2200.79 192.719   8
  -2   1  -3 2199.08 249.448  21
   1   1  -3 2047.09 256.189  13
  -2   1   3 2056.46 278.289  13
   1   1   3 2170.77 259.553   8
   1   1  -3 2124.86 255.644   8
   1   1   3 2243.67 229.084  23
  -2   1   3 2446.92 238.976   8
   1  -2  -3 1885.99 380.231  12
  -2   1  -3 1895.39 202.029   8
  -2   1  -4 5417.44 406.305  21
  -2   1   4 5758.97 445.077   8
   1   1   4 4592.96 386.804   8
   1   1  -4 4741.20 402.919   8
  -2   1   4 4382.79 327.218   8
   1   1  -4 5066.09 373.848  23
   1   1   4 5491.48 354.780  23
   1  -2  -4 4720.92 638.291  12
  -2   1   4 4974.13 441.700  13
   1   1   4 4446.96 396.146  13
   1   1  -4 4679.52 391.211  13
   1   1  -4 4939.78 333.889  12
  -2   1  -4 4954.20 350.176   8
   1  -2  -5 2671.67 504.215  12
   1   1  -5 2836.79 256.048  12
   1   1  -5 2598.96 310.342  13
  -2   1   5 2835.60 364.795  13
   1   1  -5 2814.31 284.942  23
   1   1  -5 2655.41 319.062   8
   1   1   5 2970.63 269.681  23
   1   1   5 2772.67 318.102   8
   1   1   5 2526.50 318.469  13
  -2   1   5 3249.87 388.118   8
  -2   1  -5 2787.90 277.096   8
  -2   1   6 5223.61 541.994   8
   1   1   6 4669.88 416.929   8
   1  -2   6 3878.89 349.797   8
   1   1   6 4445.91 423.153  13
   1   1  -6 4552.38 433.305   8
  -2   1  -6 4819.56 440.437  21
  -2   1  -6 4291.36 371.502   8
   1  -2  -6 3976.01 625.249  12
   1   1   6 4726.65 354.136  23
  -2   1   6 4507.36 489.336  13
   1   1  -6 4359.78 325.749  12
   1  -2   7 148285. 2406.02   8
   1   1   7 147097. 2600.47  13
  -2   1   7 176392. 3316.40  23
  -2   1   7 157832. 1868.44  21
   1   1  -7 152535. 2330.32  23
  -2   1  -7 170526. 2801.59  21
   1   1  -7 145293. 2607.63   8
  -2   1   7 146582. 3240.70   8
   1  -2   7 156240. 1616.53  13
   1   1  -7 145664. 1962.41  12
   1   1   7 142899. 2464.23   8
  -2   1   8 88407.8 2716.71   8
  -2   1   8 105976. 2653.04  13
   1  -2   8 104845. 2223.50   8
   1  -2  -8 96959.8 2957.35   8
   1   1   8 109198. 1893.63  23
   1  -2   8 110247. 1661.19  13
  -2   1  -8 99770.0 2114.51   8
  -2   1  -8 112713. 2421.56  21
  -2   1   8 114778. 2817.44  23
   1   1  -8 98719.2 1699.27  12
   1  -2  -8 91983.6 3236.64  12
   1   1  -8 102027. 2345.59   8
  -2   1   8 107571. 1611.72  21
   1   1  -8 105622. 2045.61  23
   1  -2  -9 10021.0 997.920   8
   1   1   9 10215.2 778.047  13
  -2   1   9 7130.49 825.183   8
  -2   1  -9 9531.79 709.087   8
   1   1   9 10337.5 749.966   8
  -2   1   9 10619.0 882.615  13
   1   1  -9 9856.06 570.415  12
   1  -2   9 10707.8 771.298   8
   1  -2   9 10065.5 582.543  13
  -2   1   9 10536.0 917.885  23
  -2   1  -9 10884.9 810.318  21
   1  -2  -9 8650.55 1029.37  12
  -2   1   9 10165.4 524.071  21
   1   1   9 11631.4 648.808  23
   1   1  -9 11234.9 711.064  23
   1  -2 -10 5175.14 830.084  12
   1   1 -10 6899.59 702.049   8
  -2   1 -10 6700.54 634.407   8
   1   1  10 6828.90 652.622   8
  -2   1 -10 6799.38 664.654  21
  -2   1  10 5416.26 704.807  23
   1  -2  10 6068.45 506.833  13
   1  -2  10 6686.55 672.701   8
  -2   1  10 4676.30 725.435   8
   1   1  10 6615.46 522.173  23
  -2   1  10 6154.33 434.871  21
   1   1  10 6394.81 648.753  13
  -2   1  10 5783.08 716.593  13
   1  -2 -10 6864.51 862.038   8
   1   1 -10 6595.33 490.361  12
   1   1  11 5582.29 511.883  23
   1   1  11 5387.23 638.451   8
   1   1 -11 5616.53 674.380   8
  -2   1  11 4993.81 677.459  23
  -2   1  11 5517.53 724.165  13
   1  -2  11 4724.21 503.042  13
   1  -2 -11 5724.88 848.679   8
  -2   1 -11 5265.41 624.446  21
   1   1 -11 5500.61 482.383  12
  -2   1  11 4471.83 748.598   8
   1   1  11 5729.98 646.973  13
   1  -2  11 6127.73 675.603   8
  -2   1 -11 5657.17 623.345   8
   1  -2 -11 4645.45 803.268  12
  -2   1  11 5519.44 438.206  21
   1  -2 -12 7044.03 994.541  12
   1   1 -12 7433.69 599.605  12
   1  -2  12 7974.00 824.412   8
   1   1  12 7232.34 615.541  23
  -2   1  12 7450.93 877.081  13
   1  -2 -12 8272.10 1042.67   8
   1   1 -12 6890.95 813.176   8
   1   1  12 7344.16 764.708  13
  -2   1 -12 7483.30 778.602   8
   1  -2  12 6814.87 630.538  13
  -2   1 -12 6941.72 749.777  21
   1   1  12 7133.45 763.765   8
  -2   1  12 7435.32 948.456   8
  -2   1  12 6424.25 765.035  23
  -2   1  13 10822.1 1029.19  23
   1  -2 -13 12217.1 648.085  21
   1   1  13 15172.1 1188.09   8
   1   1 -13 14624.9 898.280  12
  -2   1  13 14350.5 1376.21   8
   1  -2  13 13958.0 831.803  23
   1   1  13 15048.2 1137.80  13
   1  -2 -13 15788.5 1476.89   8
   1  -2  13 14239.0 972.025  13
  -2   1 -13 13712.9 1107.20   8
  -2   1  13 13571.7 1222.96  13
   1  -2 -13 13500.6 1404.41  12
   1   1  13 14486.0 903.375  23
  -2   1 -13 11525.0 1002.35  21
   1  -2 -14 26459.6 1994.66   8
   1   1  14 21939.2 1499.70   8
   1  -2  14 24511.9 1339.70  13
   1   1  14 22155.9 1458.21  13
   1  -2 -14 24112.2 1904.41  12
  -2   1  14 21195.9 1566.00  13
  -2   1 -14 20614.4 1382.22  21
   1  -2  14 23183.6 1136.46  23
   1  -2  14 22290.8 1575.50   8
  -2   1  14 24255.1 1863.40   8
   1   1 -14 22369.5 1184.13  12
   1   1  14 24352.7 1231.66  23
   1  -2 -14 19965.9 889.150  21
  -2   1 -14 22733.8 1512.46   8
   1   1 -14 22065.5 1568.71   8
   1   1  15 2398.05 528.796  13
   1   1  15 3026.73 597.784   8
   1  -2  15 3075.94 447.076  23
   1  -2  15 2565.35 580.299   8
  -2   1  15 2811.19 579.701  23
  -2   1 -15 2568.48 564.769   8
   1  -2 -15 2240.55 318.199  21
  -2   1  15 2250.76 548.703  13
   1  -2 -15 3376.44 731.155  12
   1   1 -15 2712.49 438.614  12
  -2   1 -15 2374.66 489.405  21
   1   1  15 2985.04 462.220  23
   1   1 -15 2814.19 591.302   8
   1  -2 -16 24194.7 1987.65   8
  -2   1  16 17693.4 1517.08  13
   1  -2  16 24314.0 1440.11  13
   1   1  16 20389.4 1229.76  23
   1  -2  16 16504.0 1064.83  23
  -2   1  16 25683.1 1987.90   8
   1  -2  16 17728.2 1533.41   8
   1   1 -16 19341.8 1628.88   8
  -2   1  16 19618.1 1516.28  23
   1   1  16 20752.6 1580.67   8
   1   1  16 18469.6 1440.01  13
   1  -2 -16 23310.2 1940.47  12
   1   1 -17 9652.49 652.722  14
  -2   1 -17 13451.4 849.492   7
   1  -2  17 9577.56 849.162  23
   1  -2  17 15429.7 901.176  22
   1   1  17 9006.72 1037.87  13
  -2   1  17 11090.1 1195.76  23
   1  -2  17 11493.5 749.161  17
   1  -2 -17 11703.2 1390.64  12
   1  -2 -17 9784.03 732.444  21
   1   1 -17 12124.4 754.678  22
  -2   1  17 13394.0 1454.05   8
   1   1 -17 10572.4 1234.69   8
   1   1 -17 9802.86 916.885  12
  -2   1 -17 15787.4 988.051  19
  -2   1  17 10868.8 619.440  17
   1   1  17 9106.13 589.927   5
   1  -2 -17 9958.30 679.490  22
  -2   1  17 10415.5 584.860   5
  -2   1 -17 10114.7 1153.08   8
   1  -2 -17 12820.8 1469.34   8
   1  -2  17 9064.97 1144.90   8
   1   1  17 9644.87 1129.05   8
   1  -2  17 12778.7 1074.41  13
  -2   1 -17 9455.58 1018.56  21
   1  -2  17 11538.0 719.327  10
   1  -2  18 38694.8 1394.94  17
   1  -2 -18 35027.5 1439.66  21
   1  -2  18 45871.8 2099.07  13
   1   1 -18 38309.7 1952.69  21
   1  -2 -18 28925.7 1195.07  22
   1   1  18 32389.5 1243.38  17
  -2   1  18 34060.1 1097.67   5
  -2   1 -18 46336.9 1599.74   7
  -2   1  18 38841.6 2190.53  23
   1   1 -18 31166.0 1209.62  14
   1  -2 -18 30848.9 1166.69   7
   1  -2 -18 37007.3 1301.34   9
  -2   1  18 29721.8 2083.85  13
   1   1  18 34678.3 1710.68  23
   1   1  18 31717.7 2097.53   8
   1  -2  18 34522.2 1661.42  23
  -2   1  18 46623.2 2780.85   8
   1   1 -18 37496.7 1367.51  22
  -2   1 -18 45114.6 1657.82  22
   1  -2  18 27794.6 2080.29   8
  -2   1 -18 33505.4 1919.27  21
   1   1  18 37290.1 1334.11  22
   1   1 -18 31104.2 1180.71   7
   1  -2 -18 46387.9 2832.20   8
   1  -2  18 49823.2 1650.05  22
   1  -2  18 41012.0 1374.09  10
   1   1 -18 34731.0 1788.96  12
  -2   1  18 35569.1 1157.87  17
   1   1  18 32127.4 1143.29   5
  -2   1 -18 32870.0 2140.65   8
  -2   1 -18 51346.3 1820.96  19
   1  -2 -19 4833.00 487.892   9
   1  -2 -19 3752.54 436.497  22
  -2   1  19 4685.99 480.687  22
   1   1  19 2886.26 780.461   8
  -2   1  19 5192.24 832.218  23
   1   1 -19 3907.91 652.426  21
  -2   1  19 4405.07 435.667  20
   1  -2 -19 5346.83 965.135  12
  -2   1 -19 6579.20 652.714  22
   1   1  19 4125.02 459.897  22
   1   1 -19 3017.14 386.126   7
   1   1  19 2777.55 621.318  13
   1  -2 -19 6286.76 1077.54   8
  -2   1  19 4256.45 407.669   5
  -2   1 -19 3904.34 778.429   8
  -2   1  19 6263.64 1015.21   8
  -2   1 -19 5238.81 777.378  21
   1  -2 -19 4919.87 556.420  21
   1  -2  19 3266.74 699.125   8
   1   1  19 3687.35 568.856  23
   1   1 -19 3978.20 607.375  12
   1   1 -19 3897.74 798.861   8
  -2   1  19 3782.72 749.781  13
   1  -2 -19 3798.12 434.396   7
  -2   1  19 4403.85 412.132   3
   1   1  19 4508.37 444.490  20
  -2   1 -19 5994.06 528.973  14
  -2   1 -19 6626.09 666.010  19
  -2   1  19 4336.53 390.149  10
   1  -2  19 5638.77 744.486  13
   1  -2  19 5237.22 665.586  23
   1   1  19 3776.29 451.311  17
  -2   1  20 14406.2 738.037  10
   1  -2 -20 21054.9 1978.32   8
   1  -2  20 20182.4 1083.23  22
   1   1  20 15147.4 815.721   5
   1  -2  20 17466.2 808.225   5
  -2   1  20 14030.3 751.005   5
   1  -2 -20 12782.7 841.346  22
   1   1  20 14563.9 831.870  20
   1   1 -20 15644.5 1271.19  12
   1   1 -20 12873.5 858.040  22
  -2   1  20 13567.3 845.576  22
  -2   1 -20 20871.1 1111.37   7
   1   1  20 12685.8 1309.30  13
   1   1  20 12282.2 1077.14  23
  -2   1 -20 18921.2 979.624  14
  -2   1  20 15458.5 780.710   3
   1   1  20 12949.6 837.212  22
   1  -2 -20 19226.2 1841.84  12
   1   1 -20 12614.4 1479.39   8
  -2   1  20 14607.0 802.180  17
  -2   1  20 20643.5 1892.97   8
   1   1  20 11189.4 1313.93   8
   1   1 -20 11670.6 784.242  14
   1  -2 -20 11676.4 755.470   7
  -2   1 -20 13390.2 1433.90   8
  -2   1  20 12939.9 764.032  20
   1  -2  20 19267.5 1416.67  13
   1  -2 -20 15403.2 1011.38  21
  -2   1  20 14116.3 1490.91  13
   1  -2  20 16201.6 947.289  17
  -2   1 -20 20867.5 983.053   1
  -2   1 -20 15001.7 1324.55  21
  -2   1  20 16728.0 1488.01  23
   1   1 -20 13169.6 1220.38  21
   1  -2  20 17999.7 940.381  10
   1  -2  20 15814.7 1181.65  23
   1   1  21 36926.0 1450.73  22
   1  -2  21 54899.6 1529.53   2
   1   1 -21 34354.7 1431.77  22
   1  -2  21 56901.0 1839.24  22
   1   1 -21 37094.3 2070.30  21
  -2   1 -21 58064.6 1653.22   1
   1  -2  21 51468.7 1599.45  10
  -2   1 -21 45915.7 1340.77  16
   1  -2  21 48444.5 1384.43   5
  -2   1  21 40536.5 1501.93  22
  -2   1 -21 37959.7 2479.75   8
   1   1 -21 35342.4 1368.52   7
   1  -2 -21 33957.5 1282.09  19
   1  -2 -21 40085.3 1539.53  22
   1   1 -21 33490.2 1356.31  14
  -2   1  21 38192.5 1274.75   5
   1  -2 -21 48140.7 1845.33  21
   1  -2 -21 56712.9 3312.62   8
   1   1  21 45257.6 1432.62   5
  -2   1  21 37875.7 1230.27  10
   1   1 -21 34767.1 1327.97  19
  -2   1  21 57935.5 3215.82   8
  -2   1  21 41634.0 2588.47  13
   1   1  21 35388.0 2279.43  13
  -2   1 -21 59174.6 1999.37  19
  -2   1  21 45036.5 1346.27   3
   1  -2 -21 31377.3 1273.51   7
  -2   1  21 49204.7 2573.18  23
  -2   1 -21 56260.3 1837.59   7
   1  -2  21 39519.5 2636.88   8
   1   1  21 44101.7 1527.70  17
   1   1  21 34557.3 1851.97  23
   1   1 -21 39017.6 2628.73   8
   1   1  21 30131.6 2236.68   8
   1   1  21 35938.8 1253.54  18
   1   1 -21 45259.9 2208.26  12
  -2   1  21 38981.0 1342.38  17
  -2   1 -21 57981.4 1968.48  22
   1  -2  21 56699.9 2488.44  13
  -2   1 -21 48415.8 2427.26  21
   1  -2  21 51189.4 1673.66  17
   1  -2 -21 53138.6 3098.56  12
   1   1  22 1799.09 330.222  22
   1   1  22 2920.48 370.334   5
   1   1 -22 1678.38 347.697  22
  -2   1 -22 2912.44 458.317  22
   1   1  22 2315.25 360.267  17
  -2   1  22 3171.67 766.173   8
   1   1 -22 1434.28 418.679  21
   1   1 -22 1738.78 302.813  19
   1  -2 -22 2929.51 740.435  12
  -2   1 -22 3363.58 415.769  14
  -2   1 -22 2617.71 563.808  21
  -2   1  22 2677.57 604.507  23
   1   1  22 2220.41 336.082  20
   1  -2  22 2070.43 599.155   8
   1  -2  22 2971.09 387.572  10
  -2   1 -22 2336.13 650.043   8
   1   1 -22 2061.45 353.518   7
  -2   1  22 2132.37 313.982  20
   1   1  22 1493.99 258.753  18
   1   1  22 1493.46 403.671  23
   1  -2 -22 1781.63 299.289  19
   1   1 -22 2020.57 353.856  14
  -2   1 -22 3405.68 462.157   7
   1   1 -22 1844.76 634.743   8
   1  -2  22 2946.64 352.360   2
   1  -2  22 2893.31 404.285  17
   1  -2  22 3245.83 612.079  13
   1   1  22 2025.01 527.537  13
  -2   1 -22 2960.77 458.959  19
   1  -2 -22 2401.52 391.996  22
   1   1  22 1427.45 530.943   8
  -2   1 -22 2644.99 323.310  16
  -2   1  22 2302.16 630.490  13
   1   1  22 2046.36 267.472   3
   1  -2  22 2673.50 531.773  23
   1  -2 -22 2263.71 409.854  21
   1  -2 -22 1796.99 320.341   7
   1  -2  22 2790.02 414.952  22
   1   1 -22 2585.68 530.649  12
  -2   1  22 2162.71 331.542  17
  -2   1  22 2056.92 310.881   5
  -2   1  22 2226.21 312.756  10
  -2   1  22 2064.13 361.658  22
   1  -2  23 24097.7 1011.13   5
   1   1  23 22942.8 1055.40   5
   1  -2 -23 17710.7 998.752   7
   1   1  23 21074.5 1794.06  13
  -2   1 -23 26178.5 1188.58  14
   1   1 -23 20931.8 1081.95  19
   1   1  23 21608.4 1155.84  22
  -2   1 -23 27851.8 1156.35   1
   1  -2  23 25946.3 1742.42  13
   1   1  23 20018.5 844.770   3
   1   1  23 17406.8 1807.80   8
   1  -2 -23 23321.4 1220.31  22
  -2   1  23 18313.0 900.452  10
  -2   1 -23 27089.3 1296.25   7
   1   1 -23 23709.4 1660.48  12
   1  -2  23 28854.9 1342.32  22
   1  -2  23 25975.5 1580.04  23
  -2   1 -23 30333.9 1454.43  19
   1   1  23 24462.0 1125.11  20
   1   1 -23 20560.0 2018.27   8
  -2   1 -23 23683.1 986.670  16
   1  -2 -23 28239.8 2373.82   8
  -2   1  23 22471.3 1165.76  22
  -2   1  23 18761.8 935.603   5
   1   1 -23 19732.5 1582.68  21
  -2   1 -23 20362.7 1926.45   8
  -2   1  23 19501.3 1011.55  17
  -2   1 -23 29875.2 1456.53  22
  -2   1  23 20384.3 1853.01  13
   1   1  23 19482.2 1455.46  23
   1  -2  23 25713.1 1228.90  17
   1   1 -23 17937.9 1090.75  22
  -2   1  23 23424.4 997.892   3
   1  -2  23 20336.5 1973.64   8
  -2   1  23 21283.2 1024.01  20
   1  -2 -23 27072.0 2251.78  12
   1  -2  23 25665.0 1076.24   2
   1   1  23 24204.3 1173.65  17
  -2   1 -23 24377.8 1768.35  21
   1   1 -23 20897.0 1080.95   7
   1  -2 -23 25193.1 1392.45  21
   1   1 -23 18575.1 1045.08  14
  -2   1  24 38261.4 2303.25  23
  -2   1 -24 39105.9 1466.06  14
   1  -2 -24 28888.0 1259.37  19
  -2   1  24 34434.3 1214.77   3
   1   1 -24 37518.9 2128.19  12
   1   1  24 29848.0 1221.30  18
  -2   1 -24 40163.1 1593.09   7
   1  -2 -24 37887.7 2698.12  12
   1  -2  24 38388.3 1962.66  23
   1  -2 -24 41243.5 2940.87   8
   1   1  24 36918.0 1421.73  20
   1   1  24 30756.5 2246.91  13
  -2   1 -24 41022.9 1721.64  22
   1   1 -24 29937.2 1343.73  14
   1   1 -24 32974.4 1372.94  19
   1  -2  24 33181.5 2552.59   8
  -2   1 -24 35828.0 2177.05  21
  -2   1  24 32790.4 1436.81  22
   1   1 -24 28474.4 1406.24  22
  -2   1  24 29153.8 1161.31  10
   1   1  24 35813.0 1455.33  17
  -2   1  24 29177.7 1185.41   5
   1   1  24 33720.3 1460.23  22
   1  -2 -24 37734.8 1234.79   4
  -2   1 -24 40176.4 1390.70   1
   1   1  24 35617.5 1338.45   5
   1   1 -24 33220.0 2600.81   8
   1  -2  24 37113.9 1277.52   5
   1   1 -24 30021.9 1946.68  21
  -2   1  24 29783.1 1265.42  17
   1  -2 -24 28640.8 1305.68   7
   1  -2  24 35797.0 1485.47  17
   1  -2  24 40305.5 2199.92  13
   1  -2 -24 35106.4 1686.48  21
  -2   1  24 32145.3 2375.74  13
   1   1  24 28419.3 1799.29  23
   1   1 -24 32901.4 1381.97   7
  -2   1 -24 42004.1 1728.92  19
   1  -2 -24 34668.4 1493.24  22
  -2   1  24 31256.7 1256.03  20
  -2   1  24 41922.7 2841.32   8
   1  -2  24 41357.8 1623.47  22
  -2   1 -25 12931.6 800.986   1
  -2   1 -25 12075.7 819.262  14
   1   1 -25 11355.4 821.722   7
  -2   1  25 10469.5 760.072  17
   1  -2 -25 12938.8 1664.41   8
   1   1  25 11007.6 1344.65  13
   1  -2  25 12537.3 764.980   2
   1  -2 -25 9236.51 725.147  19
   1   1 -25 10352.5 805.551  14
   1   1 -25 9309.29 1095.62  21
  -2   1  25 10825.2 690.214   3
   1   1 -25 10864.6 794.852  19
   1   1 -25 13114.7 1266.47  12
   1  -2 -25 9354.45 753.881   7
  -2   1  25 9628.47 709.877  20
  -2   1 -25 9569.37 1392.93   8
   1  -2  25 11239.3 1488.82   8
   1   1 -25 9086.32 804.598  22
   1  -2  25 10240.3 653.086  11
   1  -2 -25 10870.9 858.073  22
   1   1  25 10867.2 845.930  22
   1  -2 -25 12015.8 699.336   4
  -2   1  25 12254.0 1545.91   8
  -2   1 -25 13021.0 912.440   7
   1   1  25 11617.0 775.844   5
  -2   1  25 11158.4 1267.06  23
  -2   1  25 9986.64 713.643   5
  -2   1 -25 12786.5 965.115  22
  -2   1 -25 11369.4 697.770  16
  -2   1  25 10587.8 1386.00  13
   1  -2  25 11572.7 1095.55  23
   1   1  25 10249.3 1086.83  23
   1   1  25 9655.43 710.102  18
   1  -2  25 11649.8 865.997  17
   1   1  25 11560.3 859.624  17
  -2   1  25 9683.11 679.499  10
  -2   1 -25 12951.4 950.831  19
   1  -2  25 12123.0 734.753   5
   1   1 -25 9963.01 617.930   1
   1   1  25 11011.3 645.689   3
   1  -2  25 12548.0 901.076  22
   1   1  25 10677.4 1442.80   8
   1  -2 -25 12096.5 1519.84  12
   1   1  25 11874.4 805.886  20
   1   1 -25 11086.0 1539.71   8
  -2   1 -25 11086.3 1234.55  21
   1  -2  25 11971.4 717.808  20
  -2   1  25 10314.8 821.303  22
   1  -2 -25 11220.1 964.113  21
   1   1  26 4314.00 851.579  13
  -2   1  26 3816.82 734.746  23
  -2   1 -26 4315.68 467.995   1
  -2   1  26 4458.35 946.343   8
   1   1 -26 3926.72 489.577  19
  -2   1  26 3600.59 446.664  10
   1  -2 -26 3671.38 471.224  19
  -2   1  26 3698.25 500.152  22
   1  -2  26 4326.56 443.082   5
   1   1  26 3879.45 383.551   3
   1   1 -26 3457.03 685.132  21
  -2   1  26 3398.71 434.518  20
   1  -2  26 4311.67 934.110   8
   1  -2  26 4293.55 433.192  20
   1   1  26 3618.43 439.716  18
   1  -2 -26 4339.83 419.859   4
   1  -2 -26 4279.73 991.749   8
   1   1 -26 3416.85 366.466   1
   1  -2  26 4243.82 445.752   2
   1   1 -26 4198.73 508.935   7
  -2   1 -26 4659.45 580.794  19
   1   1  26 4113.67 481.138  20
  -2   1  26 3898.97 422.557   3
  -2   1 -26 4427.96 512.186  14
   1  -2  26 4479.67 748.984  13
   1   1  26 4089.65 911.538   8
  -2   1 -26 4155.81 427.912  16
   1  -2  26 3891.25 408.291  11
   1  -2 -26 4702.79 952.089  12
   1   1 -26 4566.79 763.113  12
  -2   1  26 3468.04 366.623   2
  -2   1 -26 4076.34 934.420   8
   1   1 -26 3359.77 362.980  16
   1  -2  26 3906.15 641.006  23
   1  -2  27 4442.94 704.840  23
  -2   1  27 5760.16 1098.58   8
   1   1 -27 6146.29 889.456  12
  -2   1  27 4918.53 430.784   2
  -2   1  27 4857.12 500.558  10
   1  -2 -27 4312.23 505.866  19
  -2   1  27 4819.49 945.752  13
   1   1 -27 5712.69 1130.95   8
  -2   1 -27 5366.79 556.545  14
   1  -2 -27 5391.33 1102.00   8
   1  -2 -27 5298.66 1027.60  12
   1  -2  27 5560.85 505.272   5
   1   1  27 5737.93 1005.19  13
   1   1 -27 5047.78 441.128   4
   1  -2  27 4481.78 556.898  17
  -2   1  27 4961.50 869.289  23
   1  -2  27 4956.90 582.885  22
   1   1 -27 4499.15 426.636  16
  -2   1 -27 5048.33 618.301  22
   1   1  27 4002.45 707.815  23
   1   1  27 4925.53 1024.36   8
   1  -2 -27 4957.88 571.172   7
   1  -2 -27 4952.23 669.944  21
   1   1  27 5554.56 474.670   3
   1   1  27 4643.24 508.461  18
   1  -2 -27 4899.89 583.398  22
  -2   1  27 5501.88 494.569   3
  -2   1  27 4612.29 494.958   5
  -2   1 -27 6167.81 554.789   1
   1   1 -27 5633.69 598.332   7
  -2   1 -27 6011.66 633.512   7
   1  -2  27 5603.71 873.680  13
   1   1 -27 5018.79 555.418  19
   1   1 -27 5346.25 596.477  14
   1  -2  27 5645.99 427.629   3
   1   1  27 4776.79 524.377  20
   1  -2  27 5096.43 467.381  11
   1   1 -27 4793.78 609.451  22
  -2   1 -27 5747.27 505.168  16
   1   1  27 5637.36 562.096   5
   1   1  27 4982.95 568.723  17
  -2   1 -27 4604.69 800.589  21
   1   1  27 4697.43 579.236  22
  -2   1  27 4088.15 470.605  20
  -2   1 -27 4729.14 1009.91   8
  -2   1  27 4793.72 537.268  17
   1  -2  27 5765.83 531.235   2
   1  -2 -28 54.8105 123.497   7
   1   1  28 211.665 185.535  23
  -2   1  28 125.499 102.251   5
  -2   1 -28 43.1612 38.5246   7
   1   1  28 115.287 101.085  20
  -2   1  28-72.5169 202.691   8
   1  -2  28 323.219 147.482  22
   1  -2  28 18.3221 18.0136   3
   1   1  28 113.398 110.311  22
   1   1 -28 36.8465 40.1339  14
  -2   1  28 454.964 305.201  13
   1   1  28 264.002 146.655  18
  -2   1 -28 156.389 136.362  21
   1   1 -28 215.296 127.104  22
   1   1  28-204.936 334.011   8
  -2   1  28 91.7945 103.387  10
  -2   1  28 129.450 136.005  17
  -2   1 -28 205.985 131.057  19
   1  -2  28 356.758 279.239   8
   1   1 -28 167.596 97.0484   4
   1   1  28 3.20058 79.9027   5
   1  -2  28 39.2742 73.9177   2
  -2   1  28 247.708 170.507  22
   1   1 -28 299.423 502.908   8
   1   1 -28 62.2687 62.6273  16
  -2   1  28 176.833 133.387  23
   1  -2 -28 256.801 180.786  21
   1  -2  28 201.243 126.516  20
  -2   1  28 128.623 93.8339   3
   1   1 -28 103.290 41.7131  19
   1  -2 -28 50.1283 84.0996  22
   1  -2  28 75.4586 112.111  23
   1  -2 -28 117.994 103.069  19
  -2   1  28 96.0085 43.3050  20
   1  -2  28 15.7584 119.525  13
   1  -2  28 87.5057 72.7676  17
   1   1 -28 180.303 175.040  21
  -2   1 -28 86.4216 101.682   1
  -2   1 -28 124.382 96.0302  16
   1   1 -28 109.266 90.2648   1
  -2   1 -28-9.12934 80.7079  22
   1   1 -28 85.3837 126.971   7
   1  -2 -28-17.1893 161.682   8
   1   1  28-15.4625 46.7898   3
  -2   1 -28 171.770 296.613   8
   1   1  28-82.4546 42.0392  17
   1   1  29 218.712 127.363  22
   1  -2  29-74.8466 217.691  13
   1  -2 -29 309.904 120.283  19
  -2   1  29 249.391 139.123  17
   1   1  29-74.9723 138.966   8
   1  -2 -29 340.334 194.003  22
   1   1 -29 133.621 63.1140  16
  -2   1  29 95.7466 170.922  23
   1   1  29 111.568 101.396   3
  -2   1 -29 125.365 62.6822  21
   1  -2  29 278.215 132.992  22
  -2   1  29 172.591 126.761  22
   1  -2 -29 129.228 86.1097   4
   1   1 -29 235.951 165.676   7
   1   1 -29 389.097 142.874  19
  -2   1 -29 188.722 128.491  14
  -2   1 -29-54.9694 221.132   8
   1  -2  29 282.078 104.513   5
   1  -2  29 232.796 187.131  23
   1   1  29 364.855 185.629  17
   1   1  29 523.208 229.503  18
  -2   1 -29 272.015 107.545  16
  -2   1 -29 173.227 106.627  22
   1  -2  29 300.142 181.756  17
  -2   1 -29 142.294 81.4479   7
   1  -2  29 206.607 76.0665   3
   1   1 -29 237.707 108.111  14
  -2   1  29 86.4959 91.1198   3
  -2   1  29 144.810 135.368  13
  -2   1  29 226.945 203.504   8
   1   1 -29 26.7979 141.448   8
  -2   1  29 249.190 158.056   5
   1   1  29 141.708 105.067  13
   1  -2  29 521.030 198.751  20
   1  -2 -29 291.383 159.023   7
   1   1  29 317.724 242.941  23
   1   1 -29-139.049 168.691  12
   1  -2  29 357.376 386.206   8
   1   1 -29 248.971 114.026   1
  -2   1 -29 234.298 118.070   1
   1  -2  29 257.098 103.660  11
   1  -2 -29 170.488 85.4865   8
   1  -2  29 387.827 145.446   2
   1  -2 -29 29.5528 190.201  12
   1   1 -29 164.660 90.6956   4
   1   1  29 150.378 116.367   5
  -2   1 -29 556.362 272.606  19
   1   1 -29 288.670 152.766  22
   1   1 -29 231.625 211.193  21
  -2   1  30 988.890 232.609  10
   1  -2  30 1517.88 264.288  20
  -2   1 -30 1825.19 396.185  22
   1  -2 -30 1014.46 280.382   7
   1   1 -30 1617.41 650.254   8
   1   1  30 1011.27 543.359   8
  -2   1 -30 1244.74 272.321  14
   1   1 -30 1559.10 350.168  22
   1   1  30 1475.33 300.845  18
  -2   1  30 1297.59 314.585  22
   1  -2 -30 1221.01 500.393  12
  -2   1 -30 1312.04 430.997  21
   1   1  30 1587.02 319.060  20
   1  -2  30 1343.48 586.077   8
   1  -2  30 1029.74 232.260   2
   1   1  30 1280.29 448.841  13
   1  -2  30 1156.30 244.571  11
  -2   1 -30 872.787 237.890   7
   1   1  30 1282.04 315.634  22
  -2   1  30 1366.49 475.141  23
   1  -2 -30 1121.32 236.044   4
  -2   1 -30 928.970 497.075   8
   1  -2  30 1614.85 341.131  17
   1   1 -30 901.938 190.804   1
   1   1  30 1439.77 441.207  23
   1   1 -30 1081.54 258.370  14
   1  -2  30 1622.61 352.142  22
  -2   1 -30 1136.65 243.385   1
  -2   1  30 1246.56 585.138  13
   1   1  30 1403.26 340.734  17
   1  -2  30 1070.35 369.841  13
  -2   1 -30 1527.33 344.301  19
  -2   1  30 1071.32 260.383  17
  -2   1 -30 1183.42 238.470  16
   1   1 -30 1501.01 459.366  21
   1  -2 -30 1319.33 317.738  22
  -2   1  30 1234.82 276.038  20
   1   1 -30 935.729 205.763  16
   1  -2 -30 1447.79 291.180  19
   1   1 -30 1056.56 270.245   7
   1   1  30 1008.83 210.341   3
  -2   1  30 907.474 237.842   5
  -2   1  30 1024.47 221.966   2
   1  -2 -30 604.055 349.751   8
   1   1 -30 1619.28 332.936  19
   1  -2  30 1023.81 243.581   5
   1   1  30 1102.51 263.587   5
  -2   1 -31 1437.71 298.380  14
   1   1 -31 1824.19 281.011   1
   1  -2  31 1301.90 321.530  17
   1   1  31 1530.89 299.400  18
   1   1 -31 1879.77 393.100  22
   1  -2 -31 1559.93 554.029  12
   1   1 -31 1786.18 365.397   7
   1   1  31 1736.27 370.305  17
   1  -2  31 1446.78 273.510   2
  -2   1  31 1433.64 300.901  20
  -2   1 -31 1438.25 434.085  21
   1  -2  31 1442.29 392.872  23
  -2   1  31 1279.86 304.378  17
  -2   1 -31 1514.43 334.891   7
  -2   1  31 1268.49 438.053  23
  -2   1  31 1479.19 299.569   5
   1  -2  31 1449.18 285.576   5
   1   1 -31 1421.58 256.825  16
  -2   1  31 1650.02 357.432  22
  -2   1 -31 1514.93 354.721  19
  -2   1  31 1346.21 269.800  10
   1   1 -31 1250.45 595.563   8
  -2   1  31 1410.71 560.759  13
   1  -2  31 1401.56 554.647   8
   1   1  31 1723.31 340.959  20
   1  -2 -31 1504.39 263.197   4
   1   1 -31 1765.05 351.496  14
   1   1  31 1842.51 394.129  22
   1   1  31 1526.56 306.484   5
  -2   1 -31 1704.13 637.610   8
   1   1  31 1707.00 486.186  23
  -2   1 -31 1390.04 250.173  16
  -2   1  31 1538.48 276.163   3
   1  -2 -31 1295.32 300.128   7
   1   1  31 1684.84 559.901  13
  -2   1 -31 2049.16 401.395  22
  -2   1  31 1357.03 545.494   8
   1  -2 -31 1580.43 655.084   8
   1   1 -31 1699.67 508.573  21
   1  -2 -31 1675.29 346.596  22
   1  -2  31 1688.71 339.380  22
   1   1  31 1407.31 252.706   3
   1  -2  31 1785.15 302.369  20
   1  -2  31 1127.63 315.049  13
   1   1  32 614.298 378.892   8
  -2   1 -32 606.972 278.014  21
   1  -2 -32 1040.59 285.515  22
   1   1 -32 795.594 191.006  16
   1   1 -32 664.667 230.900  22
   1  -2  32 947.169 244.121   5
   1  -2  32 151.358 187.034  13
  -2   1  32 818.074 216.755  10
   1  -2  32 855.880 217.474  20
  -2   1 -32 811.339 238.460  19
  -2   1  32 768.373 204.785   5
   1   1  32 715.637 250.015  22
   1   1  32 814.583 255.384  17
  -2   1  32 828.052 264.986  22
  -2   1  32 784.231 381.388   8
   1   1 -32 942.897 527.504   8
  -2   1 -32 958.825 244.910   1
   1  -2 -32 786.206 252.075   7
   1   1 -32 859.476 228.869  19
   1  -2 -32 711.817 223.789  19
   1  -2  32 248.161 46.2421   8
  -2   1 -32 999.507 253.429  14
  -2   1 -32 975.663 219.488  16
   1   1  32 668.398 201.010  18
  -2   1 -32 874.177 322.902   7
   1  -2 -32 763.358 460.342   8
  -2   1  32 784.381 370.607  23
   1  -2  32 864.467 255.121  22
   1  -2 -32 916.576 450.805  12
  -2   1 -32 834.503 259.194  22
  -2   1 -32 698.447 408.017   8
  -2   1  32 1033.52 493.996  13
   1   1 -32 864.936 211.853   1
   1   1 -32 827.986 390.162  21
   1   1  32 891.376 252.277  20
   1   1 -32 764.108 245.249  14
   1   1  32 1346.40 562.168  13
   1  -2  32 843.864 268.276  17
   1   1  32 667.935 333.534  23
   1  -2  32 852.629 344.653  23
   1   1  32 883.673 239.863   5
  -2   1  32 982.615 209.056   3
   1  -2  32 887.675 208.476   2
   1   1 -32 798.630 232.155   7
  -2   1  32 623.755 181.238  20
  -2   1  32 790.088 249.333  17
   1  -2  33 5812.16 574.337   5
  -2   1  33 5173.67 542.230  10
  -2   1 -33 5390.31 892.435  21
  -2   1 -33 5628.77 535.187   1
   1   1 -33 5101.19 594.472  19
  -2   1  33 5246.68 568.568  20
   1   1 -33 4561.38 842.043  21
   1   1  33 4828.96 468.685   3
   1   1  33 5356.80 583.816  18
  -2   1  33 5712.40 670.210  22
  -2   1  33 5757.81 1138.44   8
   1   1  33 4979.46 564.600  20
   1   1  33 4567.19 1020.19   8
   1  -2 -33 5637.62 632.480  19
  -2   1 -33 5383.39 591.050  14
  -2   1 -33 5993.07 1233.85   8
   1   1 -33 4271.92 448.615  16
  -2   1  33 5988.20 1118.12  13
  -2   1  33 5108.32 942.137  23
  -2   1  33 5018.46 545.576   5
   1  -2  33 5106.03 1080.79   8
   1   1  33 4824.40 974.422  13
  -2   1  33 5549.05 513.997   3
   1   1  33 4876.45 833.956  23
   1  -2  33 5466.49 525.588  20
  -2   1 -33 5383.16 659.016  19
   1  -2 -33 6151.02 1156.63  12
   1  -2 -33 5998.77 1270.79   8
   1  -2  33 5238.49 808.946  23
   1   1  34 4116.04 440.440   3
   1   1 -34 3750.03 778.820  21
   1  -2  34 4374.17 513.650   5
  -2   1 -34 4375.38 826.473  21
   1  -2 -34 4620.76 580.732  19
   1   1 -34 4100.10 537.559  19
  -2   1  34 4192.85 499.138  10
   1   1  34 4235.59 529.860  20
  -2   1  34 4345.61 953.386   8
   1  -2  34 4482.31 739.602  23
   1   1  34 4530.04 608.727  22
   1   1  34 3197.25 871.167   8
   1  -2  34 4536.34 601.605  17
  -2   1  34 4585.35 488.507   3
   1   1  34 3956.72 498.572  18
   1   1  34 4017.58 561.692  17
   1   1 -34 4020.07 546.843   7
   1   1 -34 4147.54 1068.86   8
  -2   1 -34 4548.79 469.299  16
  -2   1 -34 4553.90 587.519   7
   1  -2 -34 4583.39 612.195  22
  -2   1  34 4458.59 850.060  23
   1  -2 -34 4207.38 1054.05   8
  -2   1 -34 6126.66 687.510  19
   1  -2  34 5716.39 1137.95   8
   1   1 -34 4192.57 602.000  22
  -2   1  34 3718.55 530.282  17
   1  -2 -34 4207.89 977.176  12
   1  -2 -34 4326.00 583.558   7
  -2   1 -34 4134.73 518.137  14
  -2   1 -34 4462.14 495.084   1
   1   1  34 4237.90 518.149   5
   1   1  34 3784.28 756.181  23
   1   1 -34 3869.33 541.459  14
  -2   1  34 4193.99 509.672   5
   1  -2  34 4394.74 577.037  22
   1   1  34 3951.74 888.225  13
  -2   1 -34 3872.73 950.836   8
   1  -2  34 4432.96 483.079   2
  -2   1  34 4208.62 515.833  20
  -2   1 -34 4860.46 655.503  22
   1   1 -35 1322.08 315.449  19
   1   1  35 1281.17 298.521  18
   1   1  35 1491.39 557.599  13
   1   1  35 1686.41 324.928   5
  -2   1  35 1019.61 391.244  23
  -2   1  35 1678.45 331.096   5
  -2   1 -35 1757.89 304.363  16
  -2   1 -35 1804.52 452.901  22
   1  -2 -35 1255.09 609.005   8
   1   1 -35 1293.18 338.608  22
   1  -2 -35 1437.82 338.418  22
   1  -2  35 1399.33 350.305  22
  -2   1 -35 1360.51 561.368   8
  -2   1  35 1371.08 341.771  17
   1   1  35 1453.95 316.529  20
  -2   1 -35 1485.21 350.674   7
   1   1  35 1758.14 296.874   3
  -2   1 -35 1826.63 323.202   1
   1  -2 -35 1477.90 336.815  19
  -2   1  35 1539.98 591.221   8
  -2   1 -35 1782.08 338.050  14
   1   1 -35 1928.23 372.622   7
  -2   1  35 1570.05 314.857  10
   1   1  35 1472.96 360.267  22
   1  -2  35 1186.23 288.106  17
  -2   1 -35 1662.94 522.979  21
   1   1 -35 1560.16 269.861  16
   1   1 -35 1695.23 647.213   8
  -2   1  35 1172.66 314.786  22
   1   1  35 1937.02 663.537   8
  -2   1  35 2442.95 935.866  13
   1  -2 -35 1459.99 571.615  12
   1  -2  35 1597.67 294.845   2
   1  -2  35 1331.18 272.095  20
   1  -2  35 1488.96 585.730   8
  -2   1  35 1723.00 295.749   3
   1   1 -35 1424.38 435.824  21
   1   1 -35 1722.07 365.294  14
  -2   1  35 1339.59 299.090  20
   1   1  35 1418.68 342.774  17
   1  -2 -35 1755.14 372.013   7
   1  -2 -36 4769.77 636.044  22
   1   1 -36 5499.16 657.175  14
   1   1 -36 4397.24 555.185  19
  -2   1  36 4675.76 615.477  17
   1   1  36 4481.91 549.641  18
  -2   1  36 4363.90 828.215  23
   1  -2  36 4750.30 619.756  17
   1   1 -36 4448.32 626.177  22
  -2   1  36 4728.25 638.810  22
   1   1  36 4963.89 1126.59   8
  -2   1  36 5968.24 1093.67  13
   1  -2 -36 4780.07 589.661  19
   1   1 -36 5122.73 621.819   7
  -2   1  36 4686.18 563.622  20
   1  -2  36 5336.73 537.550   2
   1  -2  36 4649.05 501.525  20
   1   1  36 4802.11 484.243   3
   1  -2 -36 6049.71 699.969   7
  -2   1 -36 5622.70 558.932   1
  -2   1 -36 5465.34 653.262   7
   1   1  36 4120.68 611.040  22
   1   1  36 4171.14 771.106  23
   1  -2  36 5533.27 585.818   5
   1   1  36 4716.02 627.270  17
  -2   1  36 5412.44 1128.47   8
  -2   1 -36 6116.30 562.140  16
  -2   1 -36 4924.31 1128.72   8
   1   1  36 5305.34 591.423   5
   1  -2  36 5265.33 655.027  22
  -2   1  36 5779.48 618.323   5
   1   1 -36 3953.00 784.186  21
   1  -2  36 5487.20 1128.31   8
  -2   1  36 5245.93 519.033   3
   1   1 -36 4858.65 1113.22   8
  -2   1 -36 4863.94 633.690  19
  -2   1 -36 4675.22 662.476  22
  -2   1 -37 10449.5 1669.55   8
  -2   1  37 10614.7 1535.24  13
  -2   1 -37 10542.4 937.997  19
   1   1 -37 10493.2 890.307  14
   1   1  37 11478.0 747.147   3
   1   1  37 10164.9 840.783  20
   1  -2 -37 10269.2 894.899  19
   1  -2  37 10308.5 918.271  17
   1  -2  37 11445.5 843.859   5
   1  -2  37 11070.1 1680.85   8
   1   1 -37 11103.2 909.528   7
   1  -2 -37 12098.2 1792.12   8
   1   1  37 10011.4 812.896  18
  -2   1 -37 10116.3 945.229  22
  -2   1  37 11072.7 830.841  10
  -2   1  37 9458.18 896.748  22
   1   1  37 10378.0 928.215  17
   1   1  37 11994.1 903.205   5
  -2   1 -37 11211.3 947.801   7
  -2   1  37 10471.8 1549.68   8
   1   1  37 11837.2 1723.15   8
  -2   1  37 11226.8 764.797   3
   1  -2 -37 10696.9 950.202  22
   1  -2  37 10152.4 903.139  22
   1   1  37 9683.78 1219.33  23
  -2   1  37 9199.61 870.956  17
   1   1  37 9628.02 917.790  22
  -2   1 -37 11585.5 794.728   1
  -2   1 -37 9872.18 1224.54  21
   1   1 -37 9937.29 847.901  19
   1  -2 -37 12000.9 972.687   7
  -2   1  37 11017.3 844.108   5
   1   1 -37 10048.1 942.861  22
  -2   1  37 9520.33 1258.78  23
   1   1 -37 11710.7 1762.46   8
   1   1  37 10822.5 1490.48  13
  -2   1  38 985.470 258.278  20
   1   1  38 925.658 300.350  17
  -2   1  38 1392.33 321.330   5
   1   1 -38 1547.76 660.987   8
   1   1  38 1316.63 308.435   5
   1   1 -38 1220.26 300.652  14
   1   1 -38 995.715 313.990  22
   1  -2  38 916.276 287.468  22
   1   1  38 1561.03 690.384   8
  -2   1  38 657.766 345.393  23
  -2   1 -38 909.319 293.126  22
   1  -2 -38 833.452 279.715  22
  -2   1  38 1243.72 293.101  10
  -2   1 -38 1430.97 272.840   1
  -2   1  38 840.385 352.858   8
   1   1 -38 1322.91 332.396   7
   1  -2 -38 1887.44 752.599   8
   1  -2  38 1162.76 475.692   8
  -2   1  38 1022.09 309.753  17
   1   1  38 762.244 268.199  20
  -2   1  38 1294.72 576.767  13
   1  -2  38 1395.43 312.176   5
  -2   1  38 765.421 231.798  22
   1  -2  38 1904.97 509.863  17
   1  -2 -38 1487.68 375.333   7
  -2   1 -38 912.474 300.342  19
   1   1  38 1106.48 233.207   3
   1   1  38 1136.92 332.457  22
  -2   1 -38 1290.08 329.483   7
   1   1  38 1428.79 546.420  13
   1   1  38 852.941 343.526  23
   1   1  39 9612.52 845.497  20
  -2   1 -39 9821.20 889.013   7
   1   1  39 10871.7 875.726   5
   1  -2 -39 10438.7 929.592   7
  -2   1  39 8529.13 773.473  20
   1   1 -39 10931.2 918.410   7
   1  -2 -39 10387.8 1719.33   8
  -2   1 -39 8552.97 873.828  19
  -2   1 -39 8417.27 883.743  22
  -2   1 -39 9597.12 1649.69   8
   1   1 -39 9893.95 873.193  14
  -2   1  39 9089.21 1391.63  13
   1  -2  39 8360.67 850.773  17
  -2   1 -39 9913.26 746.947   1
   1  -2  39 10063.0 806.207   5
   1   1 -39 8760.58 830.693  19
   1   1  39 9952.59 1648.97   8
   1  -2 -39 8883.10 874.516  22
  -2   1  39 8581.82 886.882  22
  -2   1  39 9506.48 710.663   3
  -2   1  39 9980.75 827.298   5
   1   1  39 8534.44 766.069  18
   1   1  39 8451.66 844.995  17
   1   1 -39 8603.42 882.001  22
   1  -2  39 8309.72 833.173  22
  -2   1  39 7593.93 810.980  17
   1   1  39 8791.25 887.184  22
   1  -2 -39 9307.22 858.502  19
  -2   1 -40 5918.92 727.211  19
   1   1  40 6059.79 663.445  20
   1   1 -40 6978.43 1338.55   8
   1  -2 -40 6109.89 700.298  19
  -2   1  40 6547.07 671.837   5
   1  -2 -40 6482.66 1331.03   8
   1  -2  40 6429.98 1276.97   8
  -2   1  40 5473.01 626.846  20
   1   1  40 5805.45 635.850  18
  -2   1  40 6531.73 603.305   3
  -2   1  40 6764.88 1192.32  13
  -2   1  40 4905.90 926.609  23
   1   1 -40 5153.61 629.771  19
   1  -2  40 6683.13 667.781   5
  -2   1 -41 125.625 125.971  19
   1   1  41 72.6148 150.824  17
   1  -2 -41 55.3026 117.439   7
  -2   1 -41 116.855 131.569   7
   1   1 -41 242.363 337.875   8
   1   1 -41 204.028 91.8368  22
   1  -2  41 79.7085 95.4241   5
   1  -2 -41 220.561 143.475  19
   1  -2  41 65.0007 35.9155  22
   1  -2  41 95.7771 80.4632  17
  -2   1  41 144.865 167.465  22
   1   1  41 32.1074 40.2031   5
  -2   1 -41 134.609 103.840  22
   1   1  41 190.373 168.997  22
   1  -2  41 224.240 283.565   8
   1   1  41 132.364 128.054  20
  -2   1  41 47.1301 73.8861  20
  -2   1  41 201.255 102.250   3
   1   1 -41 617.396 218.757  19
   1  -2 -41 12.2052 91.0601  22
   1   1 -41 285.204 209.125  14
  -2   1  41 224.148 149.198  17
   1   1  41 205.970 154.845  18
  -2   1  41 374.470 182.985   5
  -2   1  41-127.382 260.674  23
   1   1 -41 200.405 81.4837   7
  -2   1  42 2990.19 461.784  20
   1   1 -42 2833.12 470.574  19
   1  -2 -42 3155.53 995.983   8
   1   1 -42 3030.90 494.499  14
   1   1  42 2822.79 471.729  20
   1   1  42 3050.62 523.603  17
  -2   1 -42 3624.67 557.634   7
  -2   1  42 2789.38 516.200  22
  -2   1  42 2989.89 743.732  23
   1   1 -42 3309.12 531.499   7
   1   1  42 3486.09 515.157   5
   1   1  42 2673.67 445.496  18
   1  -2 -42 3640.56 568.153   6
  -2   1 -42 2833.15 522.545  22
   1  -2  42 2885.97 533.356  17
   1  -2 -42 2687.11 503.436  22
  -2   1  42 3488.13 500.063   5
   1  -2  42 2969.51 534.928  22
  -2   1  42 2699.97 487.339  17
   1   1 -42 2889.16 543.290  22
   1   1  42 2912.30 512.263  22
   1  -2 -42 3529.05 550.435   7
  -2   1  42 3353.43 446.454   3
   1  -2 -42 3209.82 511.060  19
  -2   1  43 18.8387 32.8366  23
   1   1  43 398.970 220.271  17
   1   1  43 526.247 284.114  18
   1  -2  43 586.008 236.858  17
   1  -2 -43 556.803 245.090   7
  -2   1 -43 483.451 216.881   7
  -2   1  43 383.624 185.137  20
   1   1 -43 434.127 177.353   7
   1  -2 -43 500.870 200.366   6
   1   1  43 513.028 236.191  22
   1  -2  43 375.355 198.899  22
   1   1 -43 437.799 181.399  14
   1  -2  43 418.178 187.919   5
  -2   1  43 458.808 201.024  17
   1   1 -43 322.154 200.821  22
   1   1 -43 345.942 191.878  19
   1  -2 -43 600.639 208.856  19
  -2   1  43 410.247 190.421  22
   1  -2 -43 423.859 203.190  22
   1   1  43 499.068 209.508   5
  -2   1 -43 497.947 228.141  22
  -2   1 -43 329.165 183.713  19
  -2   1  43 414.085 159.631   5
   1   1  43 498.923 234.762  20
  -2   1  43 561.794 248.502  18
   1   1 -44 430.592 274.296  22
  -2   1 -44 930.536 408.932  19
  -2   1  44 214.994 208.111  17
   1  -2  44 84.7127 107.659   5
   1   1 -44-5.85283 117.541  19
  -2   1  44 231.415 160.039   5
   1   1 -44 761.592 306.420  14
  -2   1 -44 246.243 120.446  22
  -2   1 -44 61.2466 85.9245   7
   1  -2 -44 80.7492 67.4993  22
   1  -2  44 243.552 218.327  17
  -2   1  44 173.315 136.097  22
   1   1  44 227.291 176.862  22
   1  -2 -44 152.459 105.163  19
   1  -2  44 305.157 181.768  22
   1  -2 -44 161.719 160.845   7
   1   1 -44 276.103 193.716   7
   1   1  44 249.503 168.319  17
   1  -2 -44 229.125 211.019   6
   1   1  44 93.5698 105.533   5
   1   1  44 178.822 118.634  18
  -2   1  44 283.155 183.880  18
   1   1  45 128.277 109.102  20
  -2   1  45 164.754 130.186  20
  -2   1  45 148.080 120.273  18
   1  -2 -45 35.7245 56.3046   6
   1   1  45 340.564 177.380   5
   1   1  45 214.747 120.114  17
   1  -2 -45 246.916 166.316   7
  -2   1  45 77.7042 113.210   5
   1   1  45 326.854 190.163  22
  -2   1 -45 483.875 257.811  22
  -2   1 -45 249.243 189.648   7
   1  -2  45 328.727 200.653  17
   1   1 -45 204.500 112.267   7
   1   1 -45 190.728 93.6432  22
   1  -2  45 320.777 172.818   5
   1   1 -45 274.077 134.437  14
   1  -2  45 438.831 321.488  22
  -2   1  45 208.637 199.185  22
  -2   1 -45 246.140 219.960  19
  -2   1  45 370.809 235.625  17
   1  -2 -45 169.674 154.767  22
   1  -2 -46 878.926 329.304  22
  -2   1  46 758.458 299.372  22
   1  -2  46 979.128 285.384   5
   1   1  46 1036.27 275.273   5
   1   1  46 809.622 287.633  17
   1   1 -46 980.080 309.474   7
  -2   1  46 1062.12 318.178   5
   1  -2 -46 1442.97 370.885   7
  -2   1  46 913.189 259.912  18
  -2   1 -46 764.965 260.774  19
   1   1  46 866.446 275.174  20
  -2   1  46 1891.53 404.432  20
   1   1  47 495.293 222.603  22
  -2   1 -47 642.762 232.072  19
  -2   1  47 761.291 283.719  17
   1   1 -47 1137.33 340.105  22
   1  -2  47 678.596 259.421  22
   1   1  47 774.307 300.287  20
   1  -2  47 511.054 199.442   5
   1   1  47 619.757 249.312  17
   1  -2  47 751.800 272.187  17
   1  -2 -47 774.809 274.600   7
  -2   1 -47 840.915 275.514   7
  -2   1  47 407.017 199.230  18
  -2   1  47 582.846 248.532  22
   1  -2 -47 726.624 298.588   6
  -2   1  47 709.637 252.911  20
  -2   1 -47 723.262 318.843  22
   1   1  48 48.6297 112.868  17
   1  -2 -48 272.783 160.182   6
   1   1  48-86.4056 103.237  22
   1   1  48 231.998 165.918   5
   1   1  48 29.0973 148.968  20
  -2   1  48 286.418 129.520   5
  -2   1 -48 136.777 123.449   7
  -2   1  48 258.719 145.070  18
   1  -2  48 384.395 203.792  22
  -2   1  48 591.473 210.252  17
   1   1 -48 63.3939 117.325  22
  -2   1  48-60.1848 120.940  22
   1  -2  48 470.446 266.695  17
  -2   1 -48 202.212 111.781  19
   1  -2 -48 202.504 150.121  22
  -2   1 -48 358.798 236.547  22
   1  -2 -48 187.899 104.601   7
  -2   1 -49 351.937 203.781   7
  -2   1 -49 481.478 246.502  22
   1  -2 -49 506.424 219.901   6
   1  -2  49 170.496 144.258   5
   1  -2  49 374.826 200.535  22
   1  -2 -49 400.159 231.981  22
   1   1  49 183.393 205.571  17
   1  -2 -49 662.381 284.712   7
  -2   1  49 447.162 194.615   5
   1   1  49 677.291 273.143   5
   1   1  49 149.028 148.072  22
  -2   1  49 157.954 97.3510  17
   1   1 -49 327.464 193.083  22
   1   1 -49 391.112 198.335   7
   1  -2  49 360.307 222.070  17
  -2   1  49 331.299 161.932  22
   1  -2 -50 600.280 275.055   7
  -2   1  50 498.186 211.505   5
  -2   1 -50 522.456 260.626  22
   1  -2 -50 1583.62 366.157   6
  -2   1  50 329.940 216.835  17
   1  -2 -50 434.990 243.389  22
   1  -2  50 274.020 162.066  22
   1   1  50 543.280 260.274  22
   1  -2  50 688.830 330.714  17
  -2   1  50 563.069 258.441  18
   1  -2  50 753.331 248.334   5
   1   1  50 838.582 271.798   5
  -2   1 -50 414.756 157.913  19
  -2   1  50 744.775 270.276  22
  -2   1 -50 504.624 200.179   7
   1   1 -50 434.526 182.927  22
   1   1 -50 775.609 261.557   7
   1   1  50 505.552 266.879  17
  -2   1 -51 960.240 328.065  22
  -2   1  51 751.852 269.404  17
  -2   1 -51 866.339 287.135  19
   1  -2 -51 1025.92 354.093  22
   1  -2  51 743.549 317.007  22
   1  -2 -51 1425.41 382.195   7
   1  -2 -51 1635.49 431.689   6
   1   1  51 954.490 349.307  17
   1   1 -51 1316.22 367.635   7
   1  -2  51 1056.87 361.716  17
   1   1  51 830.228 346.947  22
   1   1 -51 862.830 292.368  22
  -2   1 -51 1352.35 391.948   7
  -2   1  51 924.004 307.362  22
   1   1  51 1211.24 333.846   5
  -2   1  51 1419.74 361.282   5
  -2   1  51 711.248 235.497  18
   1  -2  51 1299.13 344.139   5
  -2   1  52 1769.40 414.907   5
   1  -2  52 1807.31 392.786   5
   1   1  52 1633.46 380.764   5
   1  -2 -52 1068.00 329.795  22
  -2   1 -52 1381.17 381.588  19
  -2   1  52 1131.05 363.839  18
   1  -2 -53 2792.83 558.972   7
   1   1  53 2082.57 462.980  22
   1  -2  53 1543.70 387.972  22
  -2   1 -53 2649.39 526.359   7
  -2   1  53 2627.51 522.757  17
   1  -2  53 2525.37 465.319   5
  -2   1  53 1558.71 363.257  18
   1  -2  53 1922.25 456.742  17
   1   1  53 1612.37 444.508  17
   1   1  53 3192.58 549.175   5
   1   1 -53 1802.82 517.987  22
  -2   1  53 1751.80 429.575  22
  -2   1 -53 1869.19 433.456  19
  -2   1 -53 1952.49 512.357  22
   1  -2 -53 2959.65 584.703   6
   1   1 -53 2769.03 527.736   7
   1  -2 -53 1599.94 399.106  22
  -2   1 -54-49.9228 27.9807  22
  -2   1  54 328.675 183.755   5
   1   1 -54 240.227 160.259   7
   1   1  54 157.314 123.197  22
  -2   1  54 220.850 227.222  22
  -2   1  54 281.338 102.429  17
   1  -2 -54 165.857 108.956   7
   1  -2 -54 31.2924 66.9135  22
   1   1  54 181.001 144.528   5
   1   1  54 445.185 298.648  17
   1  -2  54 199.790 213.346  22
   1   1 -54 93.8378 183.635  22
   1  -2  55 932.471 290.490   5
  -2   1 -55 530.310 255.341  19
   2  -1   0 4804.18 385.480  12
  -1  -1   0 4851.92 345.308   8
  -1  -1   0 5067.67 342.049  21
  -1   2   0 5231.82 340.031  13
  -1  -1  -1 28215.5 774.061  21
   2  -1   1 27051.3 907.277  12
  -1  -1   1 28755.3 834.341  21
  -1  -1   1 27324.3 820.052   8
  -1   2  -1 26284.3 650.159  13
  -1  -1  -1 26489.6 817.764   8
  -1   2   1 29725.4 950.216  13
   2  -1  -1 25705.0 916.813  12
   2  -1   1 26390.6 777.909  13
   2  -1  -2 20170.7 830.702  12
   2  -1   2 21293.8 810.280  12
   2  -1   2 21225.5 675.768  13
  -1  -1  -2 22025.7 782.065   8
  -1  -1   2 20874.9 753.867   8
  -1  -1  -2 22359.4 694.835  21
  -1   2   2 23313.5 695.933  23
  -1   2  -2 19850.6 1022.34  21
  -1  -1   2 21993.0 750.680  21
  -1   2   2 23380.2 969.513  13
  -1   2  -3 2459.94 255.541   8
  -1   2   3 2435.51 245.156  23
  -1   2   3 2026.62 330.974  13
  -1  -1  -3 2139.06 218.788  21
  -1  -1   3 2215.33 261.954   8
   2  -1  -3 2100.46 271.731  12
   2  -1   3 2203.97 213.453  13
  -1   2  -3 2117.56 348.690  21
  -1  -1  -3 2091.59 253.829   8
  -1   2  -3 2297.89 178.113   8
  -1  -1   3 2400.02 252.193  21
  -1   2   4 5087.63 277.784   8
   2  -1   4 4787.34 315.934  13
  -1   2   4 5143.36 574.248  13
  -1  -1   4 5163.50 412.151   8
  -1  -1  -4 4705.56 396.171   8
  -1   2  -4 5411.10 459.959   8
  -1   2  -4 4652.74 549.584  21
   2  -1  -4 4809.43 437.963  12
  -1   2   4 5246.67 393.250   8
  -1  -1   4 5166.16 396.535  21
  -1   2  -4 4748.73 318.917   8
  -1  -1  -4 5091.78 330.112  21
  -1   2   4 5481.14 409.009  23
  -1   2  -5 2434.38 349.107   8
  -1  -1   5 2977.11 313.011  21
  -1   2  -5 2634.82 257.364   8
  -1  -1  -5 2812.69 253.186  21
   2  -1  -5 2675.55 340.157  12
  -1  -1   5 3036.39 326.453   8
   2  -1   5 3324.51 386.282   8
  -1  -1  -5 2638.61 308.625   8
  -1   2   5 2621.61 435.453  13
   2  -1   5 2743.31 246.485  13
  -1   2   5 2797.99 234.496   8
  -1   2   6 4743.32 335.642   8
  -1   2  -6 4223.14 566.211  21
   2  -1   6 4398.60 317.535  13
   2  -1  -6 4278.91 450.276  12
   2  -1  -6 3416.67 334.701   8
  -1   2  -6 3970.74 503.110   8
  -1  -1  -6 4600.34 329.908  21
  -1  -1  -6 4283.00 423.738   8
   2  -1   6 4708.06 547.492   8
  -1  -1   6 4320.37 404.019   8
  -1   2   6 4818.00 617.296  13
  -1   2   6 4433.59 486.687   8
  -1   2   6 5065.78 470.095  23
  -1  -1   7 138646. 2443.56   8
  -1   2  -7 125120. 3110.20   8
   2  -1  -7 146571. 2353.20   8
  -1   2  -7 141939. 3442.85  21
  -1  -1   7 154632. 2493.75  21
   2  -1   7 146632. 1921.77  13
  -1   2   7 171659. 2958.77  23
  -1  -1  -7 157609. 2008.28  21
  -1  -1  -7 139801. 2522.92   8
   2  -1  -7 143646. 2747.26  12
   2  -1   7 151514. 3319.03   8
  -1  -1   7 141366. 2240.89  13
  -1   2  -8 101275. 3006.69  21
  -1  -1  -8 107710. 1751.55  21
  -1   2   8 87401.1 2958.51  13
   2  -1   8 98502.3 2898.45   8
   2  -1   8 101802. 1691.65  13
  -1  -1   8 108598. 2212.15  21
  -1   2   8 116994. 2609.07  23
  -1  -1   8 100957. 2201.84   8
  -1  -1  -8 100798. 2296.20   8
  -1   2  -8 91038.8 2813.39   8
  -1  -1   8 97732.6 1954.29  13
   2  -1  -8 100657. 2124.52   8
  -1   2   8 101978. 1943.17   8
  -1   2   9 9820.77 659.311   8
  -1  -1   9 10320.9 663.514  13
  -1  -1  -9 11356.9 597.619  21
   2  -1   9 9792.48 556.089  13
   2  -1  -9 9148.18 696.860   8
  -1  -1  -9 9947.89 781.085   8
  -1   2  -9 10423.3 989.375  21
   2  -1   9 8310.36 884.234   8
  -1   2   9 8441.48 945.582  13
  -1  -1   9 11049.7 748.927  21
  -1   2   9 11119.6 863.801  23
  -1   2  -9 9335.65 949.380   8
   2  -1 -10 6168.81 656.441  12
  -1   2 -10 6275.90 790.708  21
   2  -1  10 6078.98 479.151  13
   2  -1  10 6520.21 396.133  23
  -1   2  10 6588.37 590.393   8
   2  -1  10 5135.10 731.890   8
  -1   2  10 5431.23 812.714  13
  -1  -1  10 6486.01 633.381   8
  -1   2  10 6109.00 679.717  23
  -1   2 -10 5972.47 802.849   8
   2  -1 -10 6084.46 610.121   8
   2  -1  11 5271.97 487.994  13
  -1   2 -11 5536.89 760.879  21
  -1   2  11 5014.54 641.971  23
  -1   2 -11 5507.90 823.144   8
  -1  -1 -11 5760.95 484.530  21
   2  -1  11 5955.09 412.100  23
   2  -1 -11 5654.83 635.001   8
  -1   2  11 5048.54 810.009  13
   2  -1 -11 5014.63 617.663  12
  -1  -1  11 5628.55 638.234   8
  -1  -1 -11 5319.04 650.511   8
   2  -1  11 4454.18 706.241   8
  -1  -1  11 5463.75 541.552  13
  -1   2  11 5688.99 595.018   8
   2  -1 -12 7732.40 793.450  12
  -1  -1  12 7456.03 665.776  13
  -1   2  12 6961.05 939.617  13
  -1  -1  12 8041.89 802.828   8
  -1   2  12 6125.80 739.363  23
   2  -1 -12 7380.31 770.492   8
  -1   2  12 7690.64 741.902   8
  -1   2 -12 8196.09 946.290  21
   2  -1  12 7768.82 517.816  23
  -1  -1 -12 7163.30 801.298   8
  -1  -1 -12 7506.31 579.746  21
  -1   2 -12 7459.77 966.696   8
   2  -1  12 7677.90 608.348  13
  -1  -1  13 14457.7 982.194  13
   2  -1  13 12734.9 1343.58   8
  -1   2  13 10665.9 1001.06  23
  -1  -1 -13 14380.7 851.222  21
  -1   2  13 14114.5 1383.27  13
  -1   2 -13 13961.3 1271.66  21
   2  -1 -13 14236.1 1128.85  12
  -1   2 -13 15457.5 1452.10   8
   2  -1 -13 14488.6 1145.01   8
  -1   2  13 14675.9 1121.86   8
  -1  -1  13 15277.9 1168.31   8
  -1  -1 -13 15056.9 1234.14   8
  -1   2  14 24539.3 1884.18  13
  -1  -1 -14 21810.6 1551.24   8
   2  -1  14 23224.1 1198.54  13
  -1   2 -14 26345.2 1915.97   8
   2  -1  14 22658.6 1817.94   8
  -1  -1 -14 24728.5 1164.31  21
  -1  -1  14 21884.1 1275.88  13
  -1   2 -14 27096.4 1786.85  21
   2  -1  14 24246.0 1052.45  23
   2  -1 -14 23697.5 1511.92  12
  -1  -1  14 23562.1 1527.95   8
  -1   2  14 22128.2 1455.48   8
  -1   2  15 3170.32 705.377  13
   2  -1  15 2720.38 670.925   8
  -1  -1 -15 2858.79 595.047   8
  -1   2 -15 3095.95 681.326   8
  -1  -1  15 3313.62 640.114   8
   2  -1  15 2796.40 388.314  23
   2  -1 -15 2684.75 579.677   8
   2  -1 -15 2879.65 551.772  12
   2  -1  15 2731.12 446.822  13
  -1  -1  15 2692.57 490.772  13
  -1  -1 -15 2894.38 420.312  21
  -1   2  15 2660.49 534.203  23
  -1  -1 -16 20819.6 1166.32  21
  -1  -1 -16 19719.5 1632.16   8
   2  -1 -16 20214.7 1606.24   8
   2  -1  16 18714.1 1028.61  23
  -1  -1  16 20760.0 1369.42  13
  -1   2  16 18719.3 1427.77  23
  -1  -1  16 21496.8 1602.59   8
   2  -1  16 23045.9 1935.40   8
  -1   2 -16 25064.1 1756.19  21
   2  -1  16 19820.9 1230.72  13
   2  -1 -16 20421.1 1508.15  12
  -1   2 -16 25042.4 1953.50   8
  -1   2  16 18485.6 1459.87   8
  -1  -1  17 9244.00 612.569  10
  -1  -1 -17 11049.9 893.296  21
   2  -1  17 10129.1 915.337  13
   2  -1 -17 10603.7 1121.24  12
   2  -1 -17 14975.3 933.217  22
   2  -1  17 9529.30 769.584  23
  -1  -1  17 11622.9 981.358  23
   2  -1  17 11603.9 710.291  22
  -1  -1  17 11520.1 725.677  22
   2  -1 -17 11528.1 898.649  21
  -1   2 -17 14488.5 1358.65  21
  -1  -1 -17 8902.84 634.898   7
   2  -1  17 12053.7 709.157  17
  -1   2  17 11727.8 1151.46  23
  -1   2  17 9170.02 1061.49   8
  -1  -1 -17 11606.3 728.287  22
   2  -1 -17 10824.8 1189.33   8
  -1   2  17 12069.7 1420.21  13
   2  -1 -17 13579.0 860.749  14
  -1  -1  17 10342.1 1016.10  13
  -1   2  17 11849.8 701.988   5
  -1  -1 -17 9270.58 1173.17   8
   2  -1  17 12887.1 1480.49   8
  -1  -1  17 9812.99 635.446  17
  -1   2 -17 10524.9 659.520   7
  -1   2 -17 13184.2 1459.93   8
   2  -1  18 34442.1 1092.93   5
  -1  -1  18 31563.2 1150.43  10
  -1  -1  18 34861.7 1244.22  17
  -1   2  18 38558.9 2140.40  23
   2  -1  18 30865.4 1442.12  23
  -1  -1  18 36163.6 1807.58  23
   2  -1  18 33354.1 1734.97  13
   2  -1 -18 35099.2 2105.57  12
  -1   2 -18 33767.7 1226.37   7
  -1   2 -18 32937.9 1182.77  14
   2  -1  18 45174.3 2798.01   8
  -1   2 -18 35093.9 1316.03  19
  -1   2  18 46384.6 2756.80  13
  -1  -1 -18 26874.7 1167.53   7
  -1  -1  18 34665.1 1917.16  13
  -1  -1  18 36158.6 1321.68  22
  -1   2 -18 45691.6 2754.86   8
   2  -1 -18 44264.9 1572.75  14
  -1  -1 -18 29609.5 1246.01  19
  -1   2 -18 29730.0 1308.72  22
   2  -1 -18 48139.4 1693.62  22
   2  -1 -18 33778.1 2228.37   8
  -1  -1 -18 34223.3 1305.32  22
   2  -1  18 36127.3 1295.73  22
  -1   2  18 48938.1 1554.37  20
  -1   2  18 27826.5 1945.53   8
   2  -1  18 36832.4 1285.36  17
  -1   2  18 41215.5 1338.13   5
   2  -1 -18 34302.4 1607.49  21
  -1  -1  18 34325.0 2224.13   8
  -1   2 -18 46834.8 2469.29  21
  -1   2  18 42202.1 1379.51  17
  -1  -1 -18 31807.7 2210.00   8
  -1  -1 -18 33551.6 1586.59  21
  -1  -1  19 4085.40 388.930   5
  -1   2 -19 6573.08 932.415  21
  -1  -1  19 3699.86 762.898   8
  -1   2  19 5254.25 478.865   3
  -1   2  19 6269.28 568.439  20
   2  -1  19 4179.23 644.890  13
  -1  -1  19 3681.66 402.703  10
   2  -1 -19 4603.23 610.997  21
  -1   2  19 7066.18 629.556  22
   2  -1  19 4249.01 395.506   5
  -1   2 -19 4239.41 515.069  22
  -1   2  19 5261.12 963.193  13
   2  -1 -19 4642.29 786.971  12
  -1  -1 -19 3759.86 552.563  21
  -1   2  19 3420.58 687.931   8
   2  -1 -19 4472.29 827.000   8
  -1   2  19 5229.65 834.110  23
  -1   2  19 5063.54 504.247  17
  -1   2 -19 4116.23 474.670  19
  -1  -1  19 4379.07 646.016  23
  -1  -1 -19 3598.86 445.712  19
  -1  -1  19 3320.16 639.174  13
   2  -1  19 6090.71 1058.67   8
   2  -1  19 4146.37 538.485  23
  -1   2 -19 3885.64 424.568  14
   2  -1 -19 5955.87 559.868   7
  -1   2 -19 5903.67 1018.34   8
  -1  -1  20 12117.9 1415.39   8
   2  -1  20 14547.2 850.231  17
  -1  -1 -20 12019.1 1436.78   8
  -1   2 -20 12244.4 790.232   7
  -1   2 -20 20516.2 1914.55   8
   2  -1  20 13568.4 1170.07  13
  -1   2  20 19532.2 898.186   3
  -1  -1  20 15692.7 899.646  17
   2  -1 -20 20120.1 1137.06  22
   2  -1 -20 13471.2 1474.44   8
  -1  -1 -20 10815.7 792.892  22
  -1  -1 -20 11067.5 961.504  21
  -1   2  20 11798.4 1328.84   8
   2  -1 -20 14910.2 764.979   9
  -1   2  20 16815.1 1471.10  23
  -1   2 -20 14300.7 770.843   1
   2  -1 -20 20414.1 1031.30   7
  -1   2  20 21277.4 1106.70  22
  -1   2  20 19432.3 1823.09  13
  -1   2  20 19138.7 941.012   5
   2  -1  20 13412.9 833.269  22
  -1   2 -20 12143.2 823.752  19
   2  -1 -20 13222.2 1062.91  21
   2  -1  20 13383.0 1008.49  23
  -1  -1 -20 11565.5 796.915   7
   2  -1  20 21267.3 1950.69   8
  -1  -1 -20 12744.1 855.438  19
  -1   2 -20 18435.1 858.128  16
  -1  -1  20 15936.2 792.673   5
  -1   2 -20 19094.1 1595.39  21
  -1  -1  20 11987.8 1108.82  23
   2  -1 -20 20433.8 1087.69  14
  -1  -1  20 12853.4 834.320  22
  -1   2 -21 54965.2 2730.93  21
  -1   2  21 56840.4 1727.13  20
  -1   2  21 37355.3 2430.06   8
  -1  -1 -21 41881.4 1578.48  19
  -1   2 -21 32506.9 1277.80  14
  -1  -1 -21 37611.5 1446.07   7
  -1   2  21 55136.8 3083.70  13
  -1  -1  21 32985.1 1904.41  23
   2  -1 -21 59790.0 1948.74  22
  -1  -1  21 31687.9 2296.50   8
   2  -1  21 39588.4 1466.38  22
  -1   2  21 53254.0 1630.01  17
   2  -1  21 36658.6 1996.41  13
  -1  -1 -21 31028.2 1368.66  22
  -1   2  21 53069.0 1579.79   5
  -1  -1  21 46509.5 1531.33  17
  -1   2  21 50744.5 2554.70  23
   2  -1 -21 56670.7 1753.56   7
   2  -1  21 38915.6 1440.58  17
  -1   2 -21 51809.2 1452.76  16
  -1   2 -21 32390.6 1315.16   7
   2  -1 -21 37847.6 2558.37   8
   2  -1 -21 39940.2 1294.22   9
  -1  -1 -21 36270.9 2547.85   8
  -1  -1  21 38005.4 1471.15  22
   2  -1  21 58180.2 3279.39   8
  -1   2 -21 42068.4 1341.08   1
   2  -1 -21 41127.3 1928.19  21
  -1  -1  21 33675.0 2082.25  13
  -1  -1  21 41851.1 1405.93  10
  -1   2 -21 44358.7 1669.90  22
   2  -1 -21 57763.3 1838.39  14
   2  -1  21 37707.8 1258.50   5
  -1   2 -21 34949.6 1417.06  19
  -1   2 -21 56816.0 3218.31   8
   2  -1  22 1809.73 280.902  20
  -1   2  22 2903.00 689.319  13
  -1   2  22 2919.17 343.492  10
  -1   2  22 2821.67 382.103  20
  -1   2 -22 1845.04 328.743  19
  -1   2 -22 2817.39 698.674   8
  -1   2 -22 2418.43 400.640  22
  -1  -1 -22 2169.25 637.589   8
   2  -1  22 3573.68 403.715  11
  -1   2  22 2961.61 395.638  17
  -1   2 -22 2074.73 334.440  14
   2  -1 -22 2871.30 654.495  12
   2  -1 -22 3611.99 459.383   7
   2  -1 -22 3311.92 458.665  14
  -1   2  22 3399.74 450.495  22
   2  -1  22 2207.77 499.726  13
   2  -1  22 2164.93 355.098  17
  -1  -1  22 1685.92 574.428   8
   2  -1  22 2222.59 324.533   5
  -1  -1  22 2299.28 347.623  10
   2  -1 -22 3392.13 486.912  22
  -1  -1  22 1884.90 278.810  20
  -1  -1 -22 2033.50 347.035   7
  -1   2 -22 2583.55 340.257   1
   2  -1  22 2061.36 346.306  22
  -1   2  22 3130.58 383.154   5
  -1   2  22 2957.61 352.076   3
   2  -1  22 3193.99 781.140   8
  -1   2 -22 2626.30 620.486  21
  -1   2  22 2025.13 571.785   8
  -1  -1  22 2611.31 386.229  17
   2  -1  22 2013.67 416.011  23
  -1  -1  22 2033.49 350.221  22
  -1  -1 -22 1704.33 348.798  22
  -1   2 -22 2977.01 343.555  16
  -1  -1  22 1484.01 419.301  23
   2  -1 -22 2303.42 461.182  21
  -1  -1 -22 1535.11 371.777  21
  -1  -1 -22 2113.69 368.950  19
  -1  -1  22 2383.48 314.869   2
  -1  -1  22 2294.85 318.252   5
  -1   2 -22 1870.15 329.408   7
  -1   2  22 2460.02 547.634  23
  -1  -1  22 1806.22 507.661  13
  -1  -1  22 1756.20 244.337   3
  -1  -1  23 22529.3 1001.99   5
  -1  -1  23 24264.1 1153.56  17
  -1   2  23 25850.9 1035.86  10
   2  -1 -23 30103.9 1421.35  22
  -1  -1  23 16743.0 1409.12  23
   2  -1 -23 20265.1 1963.22   8
  -1  -1  23 17027.5 777.274   3
  -1  -1  23 17819.9 1565.89  13
  -1   2 -23 18204.3 1005.39  14
  -1   2 -23 28377.1 1996.21  21
   2  -1 -23 26518.6 1274.09  14
  -1   2  23 28756.9 1251.68  20
   2  -1  23 21758.3 1141.88  22
  -1  -1 -23 19326.2 1957.69   8
  -1  -1  23 21473.0 1147.46  22
  -1  -1 -23 23821.8 1236.30  19
  -1  -1  23 22277.6 974.306   2
   2  -1  23 19998.3 1076.90  17
  -1  -1  23 15746.0 1709.06   8
  -1   2  23 30926.5 1394.63  22
   2  -1  23 22070.0 1391.04  23
  -1   2  23 25286.6 1121.77   5
  -1   2 -23 24972.9 1310.73  22
  -1  -1  23 21322.2 1044.45  10
   2  -1 -23 26524.7 1230.65   7
  -1   2  23 25637.6 1197.71  17
   2  -1 -23 24556.2 1020.36   4
  -1   2  23 26749.4 1070.47   3
  -1  -1 -23 18696.8 1112.40  22
   2  -1 -23 19781.2 955.896   9
   2  -1  23 28153.8 2321.26   8
  -1   2  23 26499.0 2185.16  13
  -1   2 -23 17291.1 1009.93   7
  -1  -1 -23 21373.7 1135.15   7
  -1  -1 -23 19915.5 900.707   1
   2  -1  23 18516.1 915.826   5
   2  -1 -23 30470.2 1242.82  19
  -1   2 -23 19779.0 1108.93  19
  -1  -1 -23 18212.0 1324.58  21
  -1   2 -23 27509.1 2308.97   8
  -1  -1  23 22061.2 967.684  20
   2  -1 -23 20126.5 1779.08  12
   2  -1  23 19696.1 932.114  20
   2  -1 -24 42645.7 1698.20  22
   2  -1  24 29429.5 1329.80  17
  -1  -1 -24 33890.8 1454.00   7
   2  -1 -24 36901.7 1267.55   4
   2  -1 -24 41860.6 1474.21  19
   2  -1  24 32408.6 1416.26  22
  -1   2  24 39823.7 1318.08   3
  -1   2 -24 35956.1 1593.60  22
  -1  -1 -24 36655.3 1555.47  19
  -1  -1  24 32895.7 1209.08  20
  -1  -1 -24 33189.1 1173.99   1
  -1   2  24 39973.9 1491.46  20
   2  -1 -24 30927.2 2217.28  12
  -1  -1  24 31924.7 1431.03  22
   2  -1 -24 30248.7 2466.41   8
   2  -1 -24 39346.5 1574.77  14
  -1   2  24 41961.6 1647.31  22
   2  -1  24 42064.5 2874.06   8
  -1   2 -24 38687.7 2335.20  21
  -1   2  24 44367.2 1590.24  17
  -1  -1 -24 30458.8 1427.04  22
  -1  -1  24 35472.0 1275.29   5
  -1   2 -24 28710.5 1285.84  14
  -1   2  24 37624.8 2259.61  23
  -1  -1  24 37470.0 1460.04  17
  -1   2  24 37803.3 1392.79   5
   2  -1 -24 32986.7 1802.28  21
   2  -1  24 32610.7 1723.27  23
   2  -1  24 28974.5 1913.80  13
   2  -1 -24 40136.5 1530.16   7
  -1   2 -24 27283.2 1282.64   7
  -1  -1 -24 27697.7 1696.08  21
  -1  -1  24 28568.6 2026.40  13
  -1   2 -24 37267.7 1261.86  16
  -1  -1  24 34433.6 1336.40  10
  -1  -1  24 28291.3 1025.34   3
  -1  -1 -24 33408.9 2590.88   8
  -1   2  24 38933.4 2679.29  13
  -1   2 -24 32620.5 1226.98   1
  -1  -1  24 26305.7 1796.61  23
  -1   2 -24 30195.1 1396.77  19
  -1   2  24 30663.9 2344.56   8
  -1  -1  24 26472.9 2274.19   8
   2  -1 -24 30763.1 1216.52   9
   2  -1  24 28918.1 1164.89   5
  -1   2 -25 9337.65 739.640  14
  -1  -1  25 10120.6 1237.18  13
  -1   2  25 11921.3 827.922  20
  -1   2 -25 10858.7 887.534  22
   2  -1 -25 10568.7 1322.83  12
   2  -1  25 10290.2 637.687   2
  -1  -1  25 11655.4 869.383  22
  -1  -1 -25 10004.0 821.860  22
  -1   2  25 10182.1 1370.97   8
  -1  -1 -25 12116.4 897.658   7
   2  -1  25 9073.71 753.232  17
   2  -1 -25 10381.5 1480.65   8
   2  -1 -25 10482.1 1040.02  21
  -1   2  25 11334.6 1267.35  23
  -1   2 -25 9576.81 781.322   7
   2  -1 -25 11912.9 869.272  14
  -1  -1 -25 11693.1 896.447  19
  -1   2 -25 12447.5 1581.09   8
  -1   2  25 12556.6 737.564  10
  -1  -1  25 12346.5 849.250  17
  -1  -1 -25 10497.6 1495.70   8
  -1  -1  25 12224.2 758.040   5
  -1  -1  25 11585.4 783.715  10
   2  -1  25 10227.6 711.716   5
  -1   2 -25 10856.7 716.078   1
   2  -1 -25 12743.6 875.189   7
   2  -1 -25 10170.3 706.608   9
  -1   2 -25 9732.44 809.539  19
   2  -1 -25 13138.4 952.616  22
   2  -1 -25 12873.9 831.433  19
   2  -1  25 10647.7 824.157  22
  -1  -1 -25 9158.19 984.189  21
  -1   2  25 12269.8 743.288   3
   2  -1  25 9780.68 1157.44  13
  -1   2  25 12307.3 801.685   5
  -1   2  25 11316.8 815.691  17
   2  -1 -25 11639.5 714.490   4
   2  -1  25 9507.25 952.434  23
  -1   2 -25 11922.8 714.892  16
  -1   2  25 12581.1 915.994  22
  -1  -1  25 11579.8 721.769   2
   2  -1  25 9475.01 672.816  20
   2  -1  25 13233.5 1635.65   8
  -1   2  26 4467.08 465.240   3
  -1   2  26 3838.64 749.379  23
  -1  -1  26 3803.43 461.133  10
   2  -1 -26 3455.62 769.631  12
   2  -1  26 3685.60 428.319   5
  -1   2  26 3826.11 873.960   8
   2  -1 -26 3794.00 638.610  21
   2  -1  26 3277.67 403.294  20
  -1   2 -26 3932.96 418.612  16
  -1  -1  26 3550.66 840.544   8
   2  -1  26 3414.97 702.964  13
   2  -1 -26 4329.02 492.003  19
  -1  -1  26 3721.07 417.544  20
  -1   2 -26 3918.66 757.389  21
   2  -1  26 3168.27 570.483  23
  -1   2 -26 3795.97 433.733   1
  -1   2 -26 3939.72 931.957   8
  -1   2  26 4416.61 923.661  13
  -1   2  26 3949.06 493.060  17
  -1  -1  26 3722.29 379.727   3
  -1   2  26 4174.57 537.675  22
  -1  -1  26 3160.79 634.459  23
  -1  -1 -26 3514.41 359.124  16
   2  -1 -26 3858.04 441.984   9
  -1  -1 -26 3191.05 589.371  21
  -1   2  26 4129.38 501.306  20
   2  -1 -26 4538.81 537.786   7
   2  -1  26 3989.78 348.708   3
   2  -1  26 3800.71 396.688   2
  -1  -1 -26 3901.72 902.546   8
  -1  -1  26 4258.02 440.590   2
  -1  -1  26 4160.26 452.651   5
   2  -1 -26 3597.66 853.784   8
   2  -1  26 4414.64 971.447   8
  -1  -1  26 4145.46 808.663  13
  -1   2 -26 3436.99 496.837  19
  -1  -1 -26 3984.24 531.245  19
  -1   2  26 4425.98 445.329  10
  -1   2 -26 3362.56 458.969  14
   2  -1  27 5068.80 403.975   3
  -1   2 -27 4126.99 526.198  19
   2  -1  27 5285.83 473.175   2
  -1  -1 -27 5284.30 439.339  16
  -1   2  27 4252.80 768.077  23
  -1  -1 -27 5681.98 628.266   7
   2  -1 -27 5503.51 626.001  22
   2  -1 -27 4601.24 687.284  21
  -1   2 -27 5732.39 505.334  16
  -1   2 -27 4325.89 580.867  22
  -1  -1  27 5818.54 528.802   2
   2  -1  27 3930.87 631.315  23
  -1   2 -27 4348.62 826.319  21
   2  -1 -27 5323.45 944.769  12
  -1  -1  27 4805.01 481.264  20
  -1  -1 -27 5333.95 606.750  19
   2  -1  27 4361.92 466.719  20
   2  -1 -27 5060.82 1062.61   8
   2  -1  27 4331.46 539.945  17
  -1   2  27 5734.67 523.686   3
   2  -1 -27 5538.27 499.371   4
   2  -1 -27 5751.37 611.014  14
  -1   2  27 4955.72 539.618  20
  -1   2 -27 5378.48 1084.89   8
  -1  -1  27 4529.60 771.855  23
  -1   2  27 5496.41 1045.00   8
   2  -1 -27 5092.03 531.414  19
  -1   2  27 5487.87 505.255  10
  -1   2  27 5616.98 1058.33  13
   2  -1  27 5052.45 858.285  13
  -1  -1  27 4830.60 575.634  22
  -1  -1  27 5823.83 532.818   5
  -1   2  27 5852.64 570.026   5
  -1  -1  27 4660.21 859.782  13
  -1   2  27 4845.51 557.347  17
  -1  -1 -27 5793.37 505.148   1
  -1  -1  27 5159.95 453.569   3
  -1  -1  27 5452.49 592.183  17
  -1  -1 -27 3998.51 688.551  21
  -1   2 -27 5395.68 516.220   1
   2  -1  27 4459.79 543.793  22
  -1  -1  27 5439.70 1072.48   8
  -1  -1 -27 4841.39 598.661  22
  -1   2 -27 4728.57 563.703   7
  -1  -1 -28-8.10832 96.7444  22
   2  -1  28 165.832 178.023   5
  -1   2  28 95.2130 82.5905   8
  -1   2  28-4.46656 70.6071  23
   2  -1 -28 62.0021 79.4255   8
  -1   2 -28 46.4988 73.9432   1
   2  -1 -28 133.667 83.7554   4
  -1   2  28 400.985 165.993  10
  -1  -1  28 53.9347 143.492  22
  -1  -1 -28 42.8344 38.3889   1
  -1  -1  28 135.153 97.4342  17
   2  -1  28 212.711 205.062  13
  -1   2  28 166.685 121.822  17
  -1  -1 -28 88.0256 96.3654   7
   2  -1 -28 15.2414 123.416  12
  -1  -1  28 158.319 106.600   3
  -1   2 -28 134.128 106.359  22
  -1  -1 -28-32.3740 119.437  21
  -1  -1  28-233.121 307.062   8
  -1  -1  28 225.446 113.062   2
  -1   2  28 140.463 78.4489   3
   2  -1  28 351.469 223.501  17
   2  -1 -28 87.5807 77.4986  22
  -1  -1 -28 80.7749 47.0735  16
   2  -1  28 73.9032 67.6619  23
  -1  -1  28 57.1245 55.4607  20
   2  -1  28 142.089 127.627  22
  -1  -1  28-93.4436 39.1934  23
  -1   2 -28 58.7786 31.8808   7
   2  -1  28 45.0758 52.9169   3
   2  -1  28-94.2978 104.097   8
  -1   2  28 13.7203 52.3142   5
  -1   2  28 143.813 124.430  22
  -1   2  28 232.135 278.242  13
   2  -1 -28 61.7528 28.1805  16
   2  -1 -28 172.658 188.970  14
   2  -1  28 26.4218 36.3712  20
  -1   2 -28 49.0154 59.5216  16
  -1  -1  28-109.716 144.364  13
  -1  -1  28 4.94998 9.00777  10
  -1   2 -28 163.829 141.383  14
   2  -1 -28 109.784 129.173  21
  -1   2 -28 136.680 159.940   8
  -1  -1 -28 36.3412 116.522   8
   2  -1 -28 175.985 99.0568  19
   2  -1 -28 279.048 165.052   7
  -1   2 -28 200.736 252.558  21
  -1  -1  29 123.598 94.5204   3
  -1  -1 -29 241.503 140.623   7
   2  -1  29 153.071 170.578   8
  -1  -1 -29 301.655 116.450   1
   2  -1 -29 226.361 121.764  22
  -1   2  29 225.145 145.957  18
  -1   2 -29 210.779 153.156  22
   2  -1  29 231.177 81.5005  13
   2  -1 -29 170.535 72.9180  16
  -1  -1  29 242.963 109.328  10
  -1   2 -29 190.414 92.2766  16
  -1   2  29 92.0132 119.289   8
  -1   2 -29 209.900 290.939   8
  -1   2  29 701.554 201.135   5
  -1   2  29 301.268 132.075   3
   2  -1 -29 419.096 147.243  19
  -1   2 -29 182.532 121.157  14
   2  -1 -29 290.215 252.368  12
  -1  -1 -29 232.584 117.298  22
  -1   2  29 425.841 193.437  22
  -1  -1  29 100.375 99.6326  17
  -1  -1  29 316.366 198.076  13
  -1   2  29 330.541 170.013  20
  -1  -1 -29 374.507 144.819   8
   2  -1 -29 65.4741 79.5292  21
  -1  -1  29 375.099 263.239  23
   2  -1 -29 255.323 114.195   4
   2  -1  29 239.476 123.764   2
  -1   2 -29 264.616 129.841  19
   2  -1 -29 215.487 92.6778  14
  -1  -1 -29 275.307 140.385  21
  -1  -1 -29 323.329 154.885  19
   2  -1  29 218.586 140.258   5
  -1   2  29 249.493 251.143  23
   2  -1  29 210.245 140.650  22
  -1  -1  29 180.615 125.025   5
   2  -1  29 217.806 155.668  23
  -1  -1  29 228.510 145.651  22
  -1   2  29 161.634 76.2164  17
  -1  -1  29 132.069 43.4287   8
  -1  -1  29 238.906 119.826  20
  -1   2 -29 214.247 98.2531  21
  -1   2 -29 248.879 130.173   1
  -1   2 -29 317.827 133.187   7
  -1   2  29-123.487 166.097  13
   2  -1  29 95.6015 96.5910  17
  -1  -1  29 238.361 135.968   2
   2  -1 -29 286.448 211.984   7
   2  -1  29 280.913 120.218  20
  -1  -1  30 1552.74 343.281  22
  -1  -1  30 1089.85 259.675  10
  -1   2  30 1532.49 329.815  22
  -1   2  30 1896.85 554.457  23
  -1   2 -30 981.905 262.494   7
  -1   2  30 1085.46 259.368   5
  -1  -1  30 1040.37 230.783   2
  -1   2  30 1433.88 307.532  20
  -1  -1 -30 1504.83 454.529  21
   2  -1 -30 717.045 371.911  12
   2  -1  30 1358.02 528.616   8
  -1  -1  30 1055.50 211.962   3
   2  -1 -30 1232.59 230.018   4
  -1  -1 -30 996.121 191.231  16
   2  -1  30 1943.78 676.940  13
   2  -1 -30 1078.05 271.572   7
  -1   2  30 1139.89 508.919  13
  -1   2 -30 1022.72 223.809  16
  -1   2  30 1559.32 330.576  18
  -1  -1  30 1244.00 309.714  17
   2  -1 -30 1627.46 307.376  19
   2  -1  30 1319.03 277.222  20
   2  -1 -30 1117.57 262.403  14
  -1   2  30 1142.77 294.830  17
  -1   2 -30 1058.19 278.619  14
  -1  -1  30 1114.81 244.881   5
  -1   2 -30 1331.50 436.899  21
  -1  -1 -30 1542.99 358.424  22
   2  -1 -30 1437.33 351.146  22
  -1  -1 -30 1060.79 285.000   7
   2  -1  30 1287.09 307.408  22
  -1   2 -30 1118.02 516.422   8
   2  -1  30 999.553 209.705   2
  -1   2 -30 1456.56 353.251  22
   2  -1 -30 1410.21 387.500  21
  -1  -1  30 1163.30 581.972   8
  -1  -1  30 1293.40 406.275  23
   2  -1  30 1215.47 309.954  17
  -1   2 -30 1445.60 333.090  19
  -1  -1 -30 1643.33 364.804  19
  -1   2 -30 1034.33 224.001   1
   2  -1  30 1151.88 189.816   3
   2  -1  30 1087.12 252.065   5
  -1  -1  30 1474.39 285.305  20
  -1  -1 -30 1163.07 582.168   8
  -1  -1 -30 1130.89 231.343   1
   2  -1 -30 1052.65 486.999   8
  -1  -1 -31 1889.68 310.514   1
   2  -1  31 1215.11 396.683  13
  -1  -1 -31 1516.72 561.244   8
   2  -1 -31 1377.90 294.719  14
   2  -1 -31 1603.84 355.547  22
  -1  -1  31 1739.56 302.485  20
   2  -1  31 1453.16 331.851  17
   2  -1  31 1390.30 224.330   3
  -1   2  31 1520.63 523.636   8
  -1   2 -31 1477.05 364.927  22
   2  -1 -31 1586.93 644.017   8
   2  -1  31 1441.01 614.707   8
   2  -1  31 1540.95 296.573  20
  -1   2 -31 1138.86 281.541  14
  -1  -1  31 1476.36 333.117  17
   2  -1 -31 1345.95 284.137   4
  -1   2  31 1652.96 316.146   5
  -1   2  31 1515.51 329.459  22
  -1  -1 -31 1820.21 355.441   7
  -1   2  31 1579.01 329.076  18
  -1   2 -31 1407.40 338.617  19
   2  -1  31 1577.96 358.427  22
  -1   2 -31 1429.40 268.155   1
  -1  -1  31 1801.18 718.640   8
   2  -1 -31 1625.10 315.990  19
  -1   2  31 1206.75 320.556  17
  -1   2  31 1525.20 272.739   3
   2  -1 -31 1510.10 425.555  21
  -1   2 -31 1269.55 310.249   7
  -1  -1  31 1786.21 338.171  10
  -1  -1  31 1713.12 299.680   5
  -1   2  31 1451.43 300.345  20
  -1  -1  31 1616.76 280.405   2
  -1  -1  31 1254.96 448.622  13
  -1  -1 -31 2036.37 403.224  19
  -1   2  31 1655.53 630.189  13
   2  -1 -31 1479.31 334.849   7
  -1   2 -31 1702.06 482.447  21
  -1  -1  31 1562.91 259.776   3
  -1  -1  31 1784.20 369.472  22
   2  -1  31 1379.96 251.729   2
  -1  -1  31 1539.89 487.477  23
  -1  -1 -31 2054.69 406.692  22
   2  -1  31 1337.53 283.968   5
   2  -1  31 1281.57 379.386  23
  -1   2  31 1505.52 480.335  23
  -1  -1 -32 939.865 286.281  19
  -1   2  32 945.749 258.898  18
  -1   2  32 759.626 258.576  22
   2  -1 -32 518.435 258.716   8
   2  -1 -32 880.108 198.125   4
  -1   2 -32 702.730 413.094   8
  -1  -1  32 1164.55 454.935  13
   2  -1 -32 979.002 273.241  22
  -1  -1  32 1074.48 270.849  10
  -1   2  32 599.875 215.630  17
   2  -1  32 878.515 322.806  23
  -1   2 -32 970.832 225.810  16
  -1   2 -32 759.482 257.311  19
  -1   2  32 828.708 251.108  20
  -1   2  32 917.188 531.601   8
  -1   2 -32 868.553 261.370  14
  -1  -1 -32 672.666 304.266  21
  -1  -1  32 882.621 199.680   3
   2  -1  32 849.339 216.934  18
   2  -1 -32 781.419 222.309  14
  -1   2  32 954.364 271.920   5
  -1  -1 -32 982.318 296.318   7
  -1   2  32 1077.69 231.052   3
   2  -1  32 856.411 381.158   8
  -1  -1  32 668.701 233.747  17
  -1  -1 -32 575.924 378.529   8
  -1   2 -32 906.423 279.122  22
   2  -1  32 669.542 256.322  17
  -1  -1  32 1028.93 383.428  23
  -1  -1  32 970.411 231.355   5
  -1   2 -32 795.751 259.408   7
  -1   2 -32 832.518 399.900  21
  -1   2  32 783.289 409.119  13
  -1  -1 -32 900.470 195.065   1
   2  -1 -32 913.931 275.924   7
  -1  -1  32 839.260 275.563  22
   2  -1  32 905.584 242.334   5
   2  -1  32 655.004 219.321  22
  -1  -1  32 858.175 227.811   2
  -1  -1 -32 837.614 276.452  22
   2  -1 -32 969.984 238.306  19
  -1  -1  33 4339.57 515.478  10
   2  -1  33 5030.07 560.067   5
   2  -1  33 5839.98 582.058  20
  -1  -1 -33 4607.53 1086.29   8
   2  -1 -33 5734.08 598.906  19
  -1   2  33 5430.21 593.073  20
  -1  -1  33 4469.23 802.767  23
   2  -1 -33 5535.39 1138.66   8
  -1  -1  33 5157.13 939.374  13
   2  -1  33 5203.00 786.979  23
   2  -1  33 5274.52 903.325  13
  -1   2 -33 5315.29 910.744  21
  -1   2  33 5114.24 1060.54  13
  -1   2 -33 5220.69 1124.16   8
  -1  -1  33 4532.01 1028.61   8
  -1   2 -33 4920.27 571.962  14
  -1  -1 -33 4792.84 492.322   1
  -1  -1  33 4726.47 517.572   5
  -1   2  33 4721.33 887.692  23
   2  -1 -33 5735.21 639.171   7
  -1   2 -33 5301.55 653.601  19
  -1   2  33 5314.52 1111.56   8
  -1  -1  33 4975.98 532.647  20
  -1   2  33 6160.93 651.598  18
  -1  -1 -33 5386.02 649.714  19
  -1   2  33 5102.12 505.406   3
  -1   2 -33 5179.64 499.334  16
  -1   2  33 5433.69 652.155  22
   2  -1 -33 5782.00 1050.56  12
  -1   2 -33 5552.05 532.830   1
   2  -1  34 4021.34 554.488  22
  -1   2  34 3947.42 553.031  17
  -1   2  34 4571.72 573.359  18
  -1  -1  34 3469.12 540.341  17
  -1   2  34 4497.98 550.518  20
   2  -1  34 3809.00 938.025   8
  -1   2 -34 4028.19 990.508   8
  -1  -1  34 4612.43 913.356  13
  -1   2  34 4292.99 469.865   3
   2  -1  34 4067.77 590.621  17
  -1  -1 -34 4142.74 567.383   7
  -1  -1 -34 4150.89 594.434  22
  -1   2 -34 4275.07 455.333  16
   2  -1 -34 4322.24 551.527  14
  -1   2  34 3821.42 935.426   8
  -1  -1  34 3564.45 917.647   8
  -1  -1  34 4072.77 578.690  22
  -1   2 -34 4364.21 607.109  22
   2  -1 -34 4096.66 1056.08   8
  -1   2  34 4524.19 850.089  23
  -1  -1  34 4078.19 459.832   2
   2  -1  34 4277.20 505.480  20
  -1  -1 -34 4607.20 606.696  19
  -1   2 -34 4344.68 468.055   1
  -1   2 -34 4066.21 561.781   7
  -1  -1  34 4222.29 510.419   5
  -1  -1  34 4076.37 428.336   3
   2  -1  34 4673.77 513.193  18
  -1   2  34 4083.47 506.328   5
  -1  -1  34 4259.81 485.999  20
   2  -1 -34 4770.83 557.545  19
   2  -1 -34 4331.48 596.902  22
  -1   2 -34 4394.39 589.702  19
   2  -1  35 1219.51 317.536  22
  -1   2 -35 1568.87 352.320  19
  -1   2 -35 1678.17 359.101  14
   2  -1 -35 1197.73 327.210  22
  -1  -1 -35 1950.28 735.263   8
  -1   2  35 1517.83 589.335   8
  -1  -1 -35 1793.99 383.544   7
  -1   2  35 1616.19 346.347  18
  -1  -1  35 1239.01 270.806  20
   2  -1  35 1381.80 346.260  17
  -1   2  35 1262.88 550.846  13
  -1   2 -35 1751.72 371.408   7
  -1   2  35 1629.12 294.309   3
  -1  -1  35 1668.19 338.557  10
   2  -1  35 1439.41 313.086  20
   2  -1  35 1317.71 270.090  18
  -1  -1 -35 1363.15 385.388  22
  -1   2  35 1239.82 326.719  22
  -1  -1  35 1745.71 284.186   3
   2  -1 -35 1885.07 376.620   7
  -1   2 -35 1605.72 654.798   8
  -1  -1  35 1144.60 393.440  23
  -1   2 -35 1594.97 289.900  16
  -1   2 -35 1554.88 367.905  22
  -1   2 -35 1752.10 306.700   1
   2  -1 -35 1387.35 295.698  19
  -1  -1  35 2007.76 327.312   2
  -1   2 -35 1549.97 511.931  21
  -1   2  35 1747.29 331.064   5
   2  -1 -35 1681.28 338.524  14
  -1  -1 -35 1563.43 291.728   1
   2  -1  35 1796.37 349.255   5
  -1  -1  35 1444.42 619.510   8
  -1  -1 -35 1622.04 369.533  19
  -1  -1  35 1582.17 571.062  13
   2  -1  35 1732.16 633.207   8
  -1  -1  35 1223.21 322.971  17
  -1   2  35 1498.20 349.492  17
  -1   2  35 1018.04 412.417  23
  -1  -1  35 1452.64 345.162  22
   2  -1 -35 1814.91 695.151   8
  -1  -1  36 3965.62 578.778  17
  -1  -1 -36 5100.39 657.513   7
  -1   2 -36 4544.15 605.198  19
  -1   2 -36 5661.29 548.911   1
  -1   2  36 4959.07 589.420  18
  -1   2 -36 4207.14 824.444  21
   2  -1 -36 5140.92 657.205  22
   2  -1 -36 4809.40 579.778  19
  -1   2 -36 5538.54 527.697  16
  -1  -1  36 5256.76 561.611   5
   2  -1  36 4560.26 626.547  17
   2  -1 -36 5058.98 607.698  14
   2  -1  36 5521.12 604.047   5
   2  -1 -36 5658.00 1240.10   8
  -1  -1  36 5154.59 530.226   2
   2  -1  36 4637.87 616.965  22
  -1   2  36 5315.44 1111.39   8
  -1   2  36 4720.56 565.725  20
  -1  -1  36 4075.57 585.312  22
  -1  -1  36 3627.01 754.162  23
  -1   2 -36 5333.24 644.307  14
   2  -1  36 4966.81 555.078  20
  -1  -1 -36 4558.44 615.258  19
  -1  -1  36 5194.80 1152.84   8
  -1  -1 -36 5458.78 1217.26   8
  -1  -1  36 4431.43 515.309  20
  -1   2  36 5540.14 603.923   5
  -1   2  36 5161.46 1033.01  13
  -1  -1  36 5494.30 604.864  10
  -1   2  36 5489.97 540.790   3
  -1   2 -36 4627.15 641.244  22
   2  -1  36 4408.72 506.553  18
  -1  -1  36 4863.65 921.799  13
  -1   2 -36 5599.86 1224.20   8
  -1   2  36 4684.24 630.479  22
  -1  -1 -36 4407.63 635.255  22
  -1   2  36 4313.95 850.018  23
  -1  -1  36 4950.55 474.001   3
   2  -1  36 6080.13 1200.95   8
  -1   2  36 4521.40 595.935  17
  -1   2 -36 5286.16 643.122   7
   2  -1 -36 5820.86 667.907   7
  -1   2 -37 10643.1 869.830  14
  -1   2  37 11453.6 1650.62   8
   2  -1  37 10080.6 911.942  22
  -1  -1 -37 10848.1 1759.64   8
   2  -1  37 11493.6 881.318   5
  -1  -1 -37 10712.0 935.753   7
   2  -1  37 11082.5 1647.01   8
   2  -1 -37 12074.2 953.211   7
   2  -1 -37 10364.8 849.481  19
  -1   2 -37 10954.5 1677.07   8
  -1  -1  37 10403.3 1575.43   8
  -1   2 -37 10295.7 1313.05  21
   2  -1  37 9982.97 768.927  18
   2  -1  37 9829.17 952.002  17
  -1  -1  37 9889.33 779.266  20
  -1   2  37 9980.39 915.684  22
  -1  -1 -37 10189.6 929.856  19
  -1  -1  37 9609.61 901.902  17
   2  -1 -37 10135.0 917.667  22
  -1   2 -37 10764.5 740.484  16
  -1  -1 -37 10270.1 962.841  22
  -1   2 -37 10281.7 911.157  19
   2  -1 -37 12397.2 1819.27   8
  -1   2  37 10703.4 1526.72  13
  -1   2 -37 10973.4 769.344   1
  -1   2 -37 10047.9 946.253  22
  -1   2  37 9624.55 874.354  17
  -1  -1  37 11107.7 826.370   5
  -1   2  37 10399.6 863.443  18
  -1   2  37 11383.4 773.629   3
  -1   2  37 11276.8 870.636   5
  -1   2 -37 11051.8 931.147   7
  -1   2  37 10148.8 841.018  20
  -1  -1  37 10180.0 1282.57  23
  -1   2  37 9988.11 1287.94  23
   2  -1  37 10273.4 814.581  20
  -1  -1  37 9095.48 880.123  22
   2  -1  38 843.104 253.176  20
  -1  -1  38 938.599 282.543  22
  -1  -1  38 1111.96 314.801  17
  -1   2 -38 1150.19 315.843   7
  -1   2  38 1258.94 491.545  13
  -1   2  38 1000.87 284.268  18
  -1  -1 -38 1396.62 365.980   7
   2  -1 -38 1009.62 304.164  22
   2  -1  38 1008.63 255.711  18
  -1   2  38 1451.88 650.785   8
   2  -1  38 857.476 295.002  17
  -1   2 -38 812.708 271.113  22
  -1   2  38 1032.99 283.496  17
  -1   2  38 1084.49 330.631  22
  -1  -1  38 1049.95 246.665  20
   2  -1  38 1307.32 295.331   5
  -1   2  38 801.566 249.018  20
  -1   2  38 1210.28 561.107  23
  -1   2  38 1223.34 290.092   5
   2  -1 -38 984.599 463.900   8
  -1   2 -38 1241.92 329.647  14
   2  -1 -38 1647.89 367.258   7
  -1  -1 -38 1087.69 314.601  22
  -1   2 -38 973.053 294.180  19
   2  -1  38 1392.66 649.493   8
  -1  -1 -38 1068.82 286.514  19
   2  -1  38 933.330 293.463  22
  -1   2 -38 1350.46 300.536   1
  -1  -1  38 1012.05 412.995  23
  -1  -1  38 1396.76 305.512   5
  -1  -1 -38 1341.39 556.724   8
  -1   2 -38 1256.99 260.172  16
   2  -1 -38 847.327 243.297  19
  -1   2 -38 330.319 144.777  21
  -1   2  39 10086.8 835.141   5
  -1   2  39 8458.32 1181.95  23
   2  -1  39 10436.4 852.570   5
  -1  -1 -39 9194.47 930.073  22
  -1   2  39 10616.6 1542.50  13
  -1   2  39 8328.45 772.327  20
  -1   2 -39 7849.76 846.298  22
  -1  -1  39 10435.1 1635.03   8
   2  -1 -39 10546.7 917.759   7
  -1  -1  39 8189.64 835.534  17
  -1  -1 -39 9971.30 1652.36   8
  -1   2  39 8369.67 852.795  22
  -1   2 -39 10790.2 932.290   7
  -1   2 -39 8870.36 860.715  19
  -1  -1  39 10957.3 842.138   5
  -1  -1 -39 10942.0 958.764   7
  -1   2 -39 9797.77 716.340  16
  -1  -1 -39 8832.84 878.320  19
   2  -1  39 8656.02 879.824  22
  -1  -1  39 7975.68 832.954  22
   2  -1  39 8077.55 858.774  17
   2  -1 -39 8576.84 783.118  19
  -1   2  39 8971.34 811.398  18
  -1   2  39 8447.94 834.843  17
  -1  -1  39 8531.31 1150.86  23
  -1   2 -39 10139.7 1664.59   8
  -1   2 -39 9500.85 832.439  14
   2  -1 -39 11031.7 1742.08   8
  -1   2  39 10302.6 744.916   3
   2  -1 -39 8914.54 870.011  22
   2  -1  40 6464.47 673.826   5
  -1  -1  40 6557.65 659.156   5
  -1   2  40 5754.65 660.743  20
  -1  -1 -40 5358.90 706.691  19
   2  -1 -40 6743.42 738.090   7
  -1  -1 -40 5794.46 1284.16   8
  -1   2  40 6478.07 599.718   3
   2  -1  40 5915.75 638.732  20
   2  -1  40 5217.40 1166.44   8
  -1   2  40 5728.02 707.362  22
  -1   2  40 5838.83 656.926  18
  -1   2 -40 5772.56 707.146  19
  -1   2  40 6634.42 1272.13  13
  -1  -1  40 5893.58 613.773  20
  -1   2 -40 6020.81 664.014  14
   2  -1 -40 5852.69 1266.41   8
  -1   2  41 24.7245 119.450  18
  -1  -1  41 329.014 175.847   5
  -1   2  41 145.303 146.116  17
  -1   2  41 133.380 127.767  20
  -1  -1 -41 207.770 93.2742  22
  -1   2  41 200.161 160.562   5
  -1  -1  41 147.578 147.531  22
  -1  -1 -41 121.933 154.249  19
   2  -1  41-60.3125 104.255  22
  -1  -1  41 106.546 81.3326  17
  -1  -1 -41 457.665 462.864   8
  -1  -1 -41 76.4261 84.4675   7
  -1   2  41 113.314 57.9199   3
  -1   2  41 255.142 294.114  23
  -1   2 -41 147.314 100.900  22
   2  -1  41 75.1812 155.494  17
   2  -1 -41 167.329 202.474  22
  -1   2 -41 223.211 170.111  19
  -1   2 -41 93.6396 113.906   7
  -1   2  41 96.4180 129.713  22
  -1   2 -42 4030.97 590.380   7
  -1   2  42 2839.48 469.519  18
   2  -1 -42 3721.01 566.866   7
  -1   2  42 3024.51 547.426  20
   2  -1  42 2853.46 521.355  22
  -1   2  42 2822.26 501.758  17
  -1  -1 -42 2754.03 516.848  22
  -1  -1  42 2704.12 497.804  22
  -1  -1  42 2758.75 505.052  17
  -1   2 -42 3003.95 541.672  22
  -1   2  42 3438.59 447.886   3
  -1  -1 -42 3592.29 576.950   7
  -1   2  42 3438.10 501.342   5
   2  -1 -42 2603.79 832.731   8
   2  -1  42 3193.05 571.320  17
  -1   2  42 2748.73 504.986  22
  -1   2  42 2483.78 646.634  23
   2  -1 -42 2880.95 540.049  22
  -1  -1 -42 3046.78 560.128  19
  -1   2 -42 3128.15 498.731  14
   2  -1  42 3560.39 518.113   5
  -1   2 -42 2857.40 505.953  19
   2  -1 -43 634.508 251.234   7
   2  -1 -43 605.004 264.029  22
  -1   2  43 471.419 185.401   3
   2  -1  43 552.339 259.522  17
  -1   2  43 581.655 232.140   5
  -1   2  43 306.663 150.588  22
  -1  -1  43 353.087 163.025  17
  -1  -1  43 373.590 192.732   5
  -1  -1 -43 481.724 224.059  22
   2  -1  43 256.498 146.756  22
  -1   2 -43 736.164 278.053  22
  -1   2 -43 296.037 146.048  14
  -1  -1  43 441.290 206.831  22
  -1  -1 -43 376.023 162.554   7
  -1   2  43 231.516 195.537  23
  -1   2 -43 518.503 225.170   7
   2  -1  43 445.116 179.863   5
  -1   2  43 377.788 193.226  17
   2  -1 -44-57.3181 101.119  22
  -1   2  44 134.424 122.854  17
  -1  -1 -44 323.257 200.086  22
   2  -1  44 195.234 151.131  17
  -1  -1  44 309.586 173.287   5
  -1   2  44 165.446 251.137   5
   2  -1  44 31.0426 97.1066  22
  -1  -1  44-11.1304 47.8128  22
  -1   2  44 142.612 73.5292  20
   2  -1  44 290.568 149.412   5
  -1  -1 -44 9.45492 44.3592  19
   2  -1 -44 368.353 183.970   7
  -1   2  44-40.6236 105.366  22
  -1  -1 -44 211.426 181.311   7
  -1   2 -44 399.688 236.280   7
  -1   2  44 167.984 137.620  18
  -1   2 -44 157.662 130.231  14
  -1   2 -44 113.437 138.232  19
  -1  -1  44 89.5385 115.898  17
  -1   2 -45 259.963 196.069  22
   2  -1  45 182.213 132.912  22
  -1   2  45 58.6875 70.6891  18
  -1  -1  45 146.299 120.791   5
   2  -1  45 193.218 170.517  17
  -1  -1 -45 427.587 186.655   7
  -1  -1 -45 279.388 184.107  22
  -1  -1  45 99.0727 58.1040  17
  -1   2  45 339.831 195.855  22
  -1   2  45 766.159 318.699  17
   2  -1 -45 154.243 153.183  22
   2  -1 -45 159.241 116.742   7
  -1   2  45 973.947 299.639  20
  -1   2  45 157.159 125.561   5
   2  -1  45 236.237 166.455   5
  -1   2 -45 258.545 170.708   7
  -1   2 -45 244.622 183.607  19
  -1  -1  45 182.112 183.863  22
  -1  -1 -45 135.334 112.473  19
  -1   2  46 755.938 279.715  22
  -1   2  46 1000.14 330.603  17
  -1  -1  46 864.930 252.097   5
  -1   2 -46 881.329 293.681  19
   2  -1 -46 973.829 284.586   7
  -1   2  46 835.686 273.645  20
   2  -1 -46 1095.67 336.142  22
  -1   2  46 717.695 248.271  18
  -1  -1 -46 740.520 240.065  19
   2  -1  46 1066.86 301.261   5
  -1   2  46 945.668 282.683   5
  -1   2  47 516.248 229.594  18
  -1  -1 -47 610.983 230.997  19
  -1   2 -47 970.988 347.033  19
  -1  -1  47 908.374 286.593   5
  -1   2 -47 563.247 234.188   7
   2  -1  47 615.975 236.141  22
  -1   2 -47 833.431 330.052  22
   2  -1 -47 607.839 221.985  22
  -1  -1 -47 773.807 264.688   6
  -1  -1  47 565.742 256.808  22
   2  -1  47 562.729 234.807  17
  -1  -1 -47 509.215 247.478  22
  -1  -1  47 601.294 237.573  17
  -1   2  47 586.926 260.009  20
  -1  -1 -47 1412.81 384.858   7
   2  -1  48 238.468 192.713  17
  -1   2  48 376.487 168.388   5
  -1  -1  48 76.0305 140.404  22
  -1   2  48 190.571 135.518  18
  -1   2 -48 89.0913 134.477  19
  -1  -1  48 39.5240 126.836  17
   2  -1 -48 153.893 69.1584   7
   2  -1 -48 278.459 226.486  22
  -1  -1 -48 272.125 230.388   7
  -1  -1 -48 312.635 211.495  19
  -1   2 -48 189.472 161.154  22
  -1  -1 -48 542.771 277.293   6
   2  -1  48 360.399 207.803  22
  -1   2  48 94.5883 131.140  22
  -1   2 -48 256.612 165.359   7
  -1   2  48 263.110 156.030  20
  -1   2  48 67.3206 61.7780  17
  -1  -1  48 299.207 163.639  18
   2  -1  48 355.287 221.520   5
  -1  -1 -48 342.636 197.031  22
  -1  -1 -49 347.165 210.256  22
  -1   2  49 233.671 184.562  20
  -1   2 -49 499.643 249.443  22
   2  -1  49 558.720 243.325   5
  -1  -1  49 433.211 215.709  18
   2  -1  49 693.533 318.572  22
   2  -1 -49 429.850 258.813  22
  -1  -1  49 208.873 186.532  17
   2  -1  49 362.109 209.922  17
   2  -1 -49 330.962 173.906   7
   2  -1 -49 317.436 171.694   6
  -1  -1  49 368.060 193.824  22
  -1   2  49 382.033 205.753  22
  -1  -1 -49 475.901 214.380   6
  -1  -1  49 241.019 175.095   5
  -1   2 -49 500.340 263.984   7
  -1  -1 -49 570.704 253.304   7
  -1   2  49 297.338 221.592   5
  -1   2  49 181.072 54.6609  17
  -1  -1  50 461.240 221.527  22
   2  -1 -50 482.112 204.762   7
  -1   2  50 661.901 244.337   5
   2  -1 -50 501.171 199.754   6
   2  -1  50 595.833 300.183  17
   2  -1  50 499.436 286.973  22
  -1  -1  50 958.294 302.465   5
  -1   2 -50 723.511 296.783   7
  -1   2 -50 564.319 280.187  22
   2  -1 -50 639.332 264.596  22
  -1  -1 -50 815.454 302.514   7
  -1   2  50 337.009 115.121  18
  -1   2 -50 494.044 233.469  19
  -1   2  50 454.578 208.956  17
  -1  -1 -50 249.377 101.135  19
  -1  -1 -50 633.176 252.714   6
   2  -1  50 772.836 253.977   5
  -1  -1 -50 533.602 271.186  22
  -1   2  50 413.737 229.595  20
  -1  -1  50 655.268 257.549  17
  -1   2  50 484.241 282.744  22
  -1  -1 -51 1387.33 374.905   7
  -1   2  51 736.303 299.705  18
   2  -1  51 1023.02 336.518  22
  -1  -1  51 1290.59 326.720   5
  -1  -1 -51 1144.37 347.255   6
  -1  -1  51 1147.41 381.733  17
   2  -1 -51 1067.89 319.178  22
   2  -1 -51 1581.86 379.674   7
  -1  -1  51 1030.02 354.443  22
  -1   2  51 895.874 315.021  22
  -1   2 -51 1005.59 445.067  22
  -1  -1 -51 580.158 254.916  22
  -1   2  51 1100.16 347.289  20
  -1   2 -51 1514.15 491.689  19
   2  -1  51 1344.78 351.031   5
   2  -1  51 839.252 322.793  17
  -1   2  51 1516.99 357.868   5
   2  -1 -51 1471.04 395.467   6
  -1   2 -51 1148.08 349.140   7
  -1   2  51 947.305 345.256  17
  -1  -1 -51 1268.79 408.083  19
   2  -1  52 1811.77 395.574   5
  -1  -1  52 1991.15 415.191   5
   2  -1 -52 1140.73 334.953  22
   2  -1 -52 1523.93 385.427   7
  -1   2 -53 3098.67 568.521  22
  -1   2 -53 2565.68 502.690   7
  -1   2  53 1703.71 445.138  17
  -1   2  53 2803.92 500.036   5
  -1  -1 -53 3486.64 592.459   6
  -1  -1  53 2494.83 463.306   5
   2  -1 -53 1436.31 402.818  22
  -1   2  53 1923.12 468.309  22
  -1  -1  53 1752.72 413.083  22
  -1  -1  53 1796.01 473.044  17
  -1  -1 -53 2968.85 599.208   7
   2  -1 -53 2498.35 480.321   6
   2  -1  53 1707.18 484.083  17
   2  -1  53 1605.41 387.516  22
  -1  -1 -53 1589.09 410.950  22
  -1   2  54 216.150 146.141  22
  -1   2  54 237.615 170.168   5
   2  -1  54-3.53439 41.9036   5
  -1   2 -54 242.865 183.125  22
   2  -1 -54 200.158 187.078  22
  -1  -1 -54 216.944 181.130  22
   2  -1  54-27.8586 109.776  22
  -1  -1  54 88.0984 140.823   5
   2  -1 -54 94.4369 36.9706   7
  -1   2  54-126.540 109.938  17
  -1  -1  55 763.043 277.867   5
   2  -2   0 3650.84 443.183  12
  -2   0   0 1673.84 250.417   8
   0   2   0 2638.38 291.846  13
   0  -2   0 3895.20 476.758  12
   2   0   0 2083.13 258.129  23
   0  -2   0 3496.00 306.183  21
  -2   0   0 2067.44 272.533  21
   2   0   0 1965.38 265.188   8
   0   2   0 2659.68 270.612  23
   0   2   0 2532.72 263.686   8
   2   0   0 2088.83 301.678  13
  -2   2   1 2230.86 387.599  13
   0   2   1 1574.22 223.843  23
  -2   2  -1 1839.03 257.235  21
   0  -2  -1 2874.65 474.794  12
   0   2  -1 1816.55 212.742   8
  -2   2  -1 1940.05 292.577  13
   0   2  -1 1343.78 221.485  13
   0  -2   1 2547.40 285.841  21
   2  -2  -1 1172.70 260.390  12
   2  -2   1 1220.85 235.737  12
   2   0   1 1866.38 258.113   8
  -2   0  -1 1855.13 246.499  21
   2   0   1 1923.31 276.620  13
   0   2  -1 1426.87 222.866  23
  -2   0  -1 1638.38 241.104   8
   2   0  -1 1881.84 283.501  13
   2   0   1 1985.06 232.499  23
   2   0  -1 1920.32 294.027  12
  -2   0   1 1894.55 258.647  21
   2   0  -1 1932.01 245.540   8
   0   2   1 1268.91 191.069   8
   2   0  -1 2073.96 259.993  23
  -2   0   1 1785.44 237.607   8
   0   2   1 1661.93 253.273  13
   0   2   1 1446.89 205.164   8
   0   2   2 65.7913 56.3961  13
  -2   2  -2 149.152 78.2819  13
   2   0   2 53.4540 47.5337  23
   2   0  -2 82.1106 80.8016  12
   2   0  -2 2.48337 52.4594  13
  -2   0  -2 60.6552 55.8808  21
  -2   2   2 302.661 150.563  13
   0   2  -2 102.077 51.1606   8
   2   0  -2 44.3418 38.3110   8
   2  -2  -2 114.079 101.867  12
   2   0  -2 68.3062 64.8723  23
   0   2  -2 40.1841 48.7673  23
  -2   0   2 26.3856 27.9164   8
   0   2   2 76.6102 54.5059  23
  -2   2   2 180.594 122.597  23
   2   0   2 50.6973 53.6253   8
   0   2  -2 91.1260 57.6262  13
   2   0   2 42.1129 49.2954  13
   0  -2  -2-40.7490 45.6729   8
   0  -2   2 164.220 85.6606  21
  -2   2  -2 262.574 101.627  21
   0   2   2 93.7607 56.8117   8
  -2   0  -2 36.9917 47.8927   8
   2  -2   2 121.999 79.9271  12
   0  -2  -2 221.626 164.251  12
  -2   0   2 63.6103 48.2368  21
  -2   2   3 103.649 114.238  13
   2   0   3 94.6168 63.7445  13
  -2   0   3 42.0366 46.1053  21
   2  -2  -3 114.215 112.795  12
   2  -2   3 54.5468 43.9974  12
   2   0  -3 83.7877 72.2555  12
   0  -2   3 112.280 78.5426  21
   0   2   3 57.4257 63.3460  13
   2   0  -3 83.6221 67.5322  23
   0   2  -3 79.2398 50.2107  13
   2   0   3 96.6336 46.7617  23
   2   0  -3 110.207 69.3892   8
   0  -2   3 125.496 76.4380   8
  -2   2  -3 28.3485 60.3252  21
   0  -2  -3 119.569 138.557  12
  -2   2   3 54.3926 59.2605  23
   0   2  -3 124.165 64.4030   8
   0   2   3 42.0373 35.2475   8
  -2   0   3 109.815 69.8340   8
  -2   0  -3 96.7207 68.9195  21
   0   2  -3 62.9363 42.9760  23
   2   0   3 101.851 60.6852   8
   0   2   3 59.7958 59.4759  23
  -2   0  -3 72.7880 6.52495   8
   2   0  -3 1.61150 31.2826  13
   0  -2  -4 11.7109 34.0586   8
  -2   0   4 14.4215 39.0272  21
   2   0   4 16.2752 29.2395  13
   0  -2  -4-84.1477 136.366  12
   0  -2   4 6.25216 4.95939   8
  -2   2  -4 18.5350 3.74812   8
   0   2   4-6.39509 22.5891   8
  -2   0  -4 62.3239 14.2689  21
  -2   2   4 0.77920 24.1052  13
   2   0   4-12.7842 6.84060  23
  -2   0  -4 4.32701 27.4069   8
   2   0  -4-15.2004 27.2297  12
   0   2  -4-12.7264 46.5033   8
   0   2   4 34.9977 48.9467  13
   2  -2  -4 24.4838 55.1995  12
   0   2  -4 5.66156 5.76030  13
   2   0  -4 67.7820 70.2285   8
  -2   0   4 26.2407 43.5476   8
   2   0   4-31.0529 49.6899   8
   0   2  -4 25.1946 29.1173  23
   2  -2   4-38.0130 46.7369  12
  -2   2  -5 17.1960 13.0353   8
   0   2  -5 29.9013 47.3794   8
   2   0  -5 53.5582 65.7036  12
   2   0  -5 14.0182 40.4661   8
   0   2  -5 1.03814 25.8926  23
  -2   2   5 31.1462 36.9064  23
   0   2  -5 3.01591 22.4407  13
  -2   2   5 0.07673 12.4711   8
   2   0   5-8.26240 15.2300  23
   0   2   5-4.26591 34.6996  13
   2   0   5 30.7840 50.7997   8
   0  -2  -5-19.8364 23.8800  12
  -2   2  -5 30.8851 68.5798  21
   0  -2   5 9.95170 20.8618   8
   0   2   5-21.6312 14.3243   8
  -2   0   5 17.6018 5.60256  21
  -2   0  -5-15.9505 11.1457   8
  -2   0   5 31.5844 64.7765   8
  -2   2  -5 29.4379 42.0234   8
   0  -2  -5 14.1399 54.6465   8
   2   0  -5 39.6318 53.7650  23
   2  -2  -5 17.8936 41.6576  12
   2   0   5-12.0012 11.0826  13
  -2   2   5 77.7952 52.0147  13
   0   2   5 28.1851 41.1032  23
  -2   2   5 3.29847 17.1452   8
   2  -2   5-6.24722 13.8308  12
   2  -2   6 101.291 56.9415  12
   0   2  -6 81.6498 63.8410  13
   2   0   6-6.41945 37.0940   8
   0   2   6 68.9904 53.5976  23
  -2   0  -6 21.9395 26.8621   8
   2   0  -6 87.5290 59.7260   8
   2   0   6 94.8191 87.6073  13
  -2   2   6 71.2108 50.1300   8
  -2   2  -6 110.488 100.110   8
   2   0   6-5.45780 18.7469  23
   2   0  -6 44.6337 58.7206  12
   2  -2   6-28.1031 73.1758   8
   2   0  -6 52.2044 73.8751  23
   0   2  -6 30.7820 31.7538  23
   0  -2  -6 17.9759 45.9617   8
  -2   0  -6 36.7486 43.8590  21
  -2   2   6 126.153 114.232  23
  -2   2  -6 97.5840 105.073  21
  -2   2   6 69.6673 55.2435   8
   0  -2   6 29.6924 14.9490   8
   2   0  -7 47.2129 74.8051  23
   2   0  -7 51.0974 60.4361  12
  -2   2   7 110.382 161.316  23
  -2   0   7 36.6185 44.7227   8
   0  -2  -7 55.0435 56.0035   8
   0   2  -7 98.2540 74.1649  23
   0  -2  -7 77.4142 120.475  12
   0   2  -7 110.679 95.7407   8
   2   0  -7 61.3544 73.5340   8
   0  -2   7 32.4942 32.8014   8
   2  -2   7 108.622 121.963   8
   2  -2  -7-7.64083 76.9584  12
   0   2   7 23.8375 51.2965  23
  -2   2  -7 69.3912 121.054  21
   0   2   7 107.035 70.7220   8
  -2   2   7 4.68130 17.5277   8
   2   0   7 12.8263 14.7876  23
   2   0   7 51.4521 65.0037  13
  -2   2   7 10.4429 52.5200   8
  -2   2  -7 21.3733 15.0808   8
   2   0   7 19.3625 64.8711   8
  -2   0  -7 86.3366 77.1303  21
  -2   2   7 20.8583 122.644  13
   0   2   7 34.8850 16.5418  13
  -2   0  -8 19.1209 42.6302   8
   0  -2   8 97.2097 73.5273   8
   2   0   8 187.117 120.804   8
  -2   0   8 25.9944 32.8950   8
   2   0  -8 104.358 101.326   8
   2   0   8 117.148 82.0327  13
   2   0   8 97.5752 53.7114  23
   0  -2  -8 214.279 158.186  12
  -2   2   8 278.140 206.215  13
  -2   2   8 175.857 120.567   8
   2   0  -8 52.4493 55.4303  12
   0   2   8 114.588 85.8564  23
  -2   2   8 294.055 197.521  23
   0   2   8 73.7912 85.0335   8
   0   2  -8 147.534 121.785   8
   0  -2  -8 159.564 124.145   8
  -2   2   8 103.643 75.7615   8
  -2   0   8 123.671 84.5423  21
   2  -2  -8 136.917 127.573  12
   2  -2   8 246.665 171.687   8
   0   2   8 216.332 168.121  13
  -2   0   8 29.7748 55.8624  13
  -2   2  -8 124.988 107.720   8
  -2   0  -8 122.391 89.6774  21
  -2   2  -8 256.423 176.201  21
   0  -2   8 70.5995 60.0417  13
  -2   2  -9 92.6496 35.0671   8
   2  -2   9 80.6330 38.5212  13
  -2   0   9 150.047 81.0341  21
  -2   0   9 172.741 114.192   8
  -2   2   9 126.320 116.369   8
   2   0  -9 115.393 84.1041   8
  -2   0   9 116.345 105.002  13
   0   2   9 144.961 130.524  13
  -2   0  -9 112.071 103.951   8
   2  -2   9 157.110 143.199   8
   0   2  -9 258.154 146.448   8
   0  -2  -9 218.400 150.557   8
   2   0   9 297.284 174.063   8
   0  -2   9 90.2671 66.9308   8
   0   2   9 137.333 100.587  23
   2  -2  -9 177.305 171.307  12
   0  -2  -9 203.180 154.164  12
  -2   2   9 160.793 110.665  23
  -2   2  -9 97.6809 111.081  21
  -2   2   9 69.8620 109.593  13
   0   2  -9 216.995 88.1367  23
   0   2   9 154.847 119.653   8
  -2   0  -9 109.725 89.9881  21
   0  -2   9 162.978 87.9153  13
   2  -2  -9 185.600 125.828   8
   2   0  -9 122.998 102.713  12
  -2   0 -10 632.941 201.221  21
   0  -2 -10 514.157 316.831  12
   0   2 -10 624.476 174.861  23
   0   2  10 669.833 211.954  23
  -2   0  10 610.351 237.076   8
   2  -2  10 923.918 326.217   8
   2  -2 -10 750.063 241.486   8
   0   2  10 588.081 283.713  13
  -2   2 -10 855.904 335.210  21
   0  -2 -10 529.829 128.130  21
   0  -2  10 560.295 154.089  13
   0  -2  10 580.255 207.595   8
  -2   0  10 517.804 165.798  21
  -2   2  10 957.848 289.338   8
   0  -2 -10 491.454 252.307   8
  -2   2  10 756.566 320.430  13
   0   2  10 477.431 169.389   8
   2  -2 -10 700.053 284.454  12
   2  -2  10 645.796 146.358  13
  -2   0  10 657.615 228.557  13
   0   2 -10 858.848 335.673   8
   2   0 -10 519.227 195.565   8
  -2   2  10 1026.46 328.998  23
  -2   2 -10 913.223 258.949   8
  -2   0 -10 663.565 243.908   8
   0   2 -11 118.595 96.2525  23
   0   2 -11 110.706 171.166   8
  -2   0  11 85.8726 92.8944  13
   2  -2 -11 132.919 183.598  12
  -2   2  11 158.092 213.457  13
  -2   2  11 63.0604 83.5716   8
   0  -2 -11 98.2394 161.558  12
   2   0  11 202.698 166.951   8
   2  -2 -11 53.4034 37.1177   8
   0  -2 -11 86.1495 125.423   8
  -2   0 -11 155.001 106.369  21
  -2   2 -11 86.7719 139.350  21
   2   0  11 139.903 82.6053  23
   0  -2  11 139.337 88.6493  13
  -2   0  11 80.7050 50.9527  21
   2  -2  11 93.4616 88.7130   8
   2   0  11 150.477 93.6072  13
  -2   0 -11 101.477 94.6018   8
  -2   0  11 118.789 119.746   8
   0   2  11 141.452 107.583  23
   2  -2  11 121.321 57.1612  13
  -2   2 -11 158.106 139.974   8
   0  -2 -11 138.361 77.6402  21
   0   2  11 80.0012 114.218  13
   0   2 -11 193.329 81.0457  12
   0   2  11 113.109 84.5116   8
  -2   2  11 239.810 202.613  23
   0  -2 -12 91.8245 10.2079   8
   0  -2 -12 180.086 87.3384  21
  -2   2  12 304.696 199.226   8
   2   0  12 192.231 249.101   8
  -2   0 -12 248.915 131.100  21
   2   0 -12 234.323 148.114   8
   0  -2 -12 141.888 182.320  12
   0  -2  12 188.549 102.622  13
  -2   0  12 294.190 160.219   8
   2   0  12 130.817 125.414  13
  -2   2 -12 397.660 190.287   8
   2  -2  12 320.307 130.669  13
   0   2 -12 180.039 106.346   8
   2  -2  12 433.347 134.403  23
   2  -2 -12 400.141 214.802   8
  -2   2 -12 487.569 248.627  21
  -2   2  12 281.093 236.544  13
  -2   0  12 72.1204 64.3173  13
  -2   0 -12 63.0079 103.443   8
   0   2  12 189.617 155.118   8
   2   0  12 182.563 98.9297  23
   0   2  12 86.3300 100.822  13
  -2   0  12 76.8668 70.2389  21
   0   2  12 192.199 130.176  23
   2  -2 -12 416.032 269.465  12
   0   2 -12 198.643 103.476  12
   0  -2  12 124.169 109.278   8
   2  -2  12 295.451 217.661   8
   2   0 -12 260.479 150.270  12
  -2   2  12 485.262 232.055  23
   2   0  13 144.278 112.183  13
  -2   0  13 79.6936 52.9430  13
   0   2  13 226.186 186.176   8
   0  -2 -13 179.165 268.289  12
  -2   0 -13 154.951 108.624  21
   2  -2  13 326.788 223.422   8
   2  -2  13 83.9395 26.9140  23
   2  -2 -13 72.5734 92.2101   8
   2   0 -13 149.085 91.3109  12
   0   2  13 196.528 130.523  23
   2   0  13 194.888 107.238  23
   2   0 -13 269.241 197.237   8
  -2   2 -13 51.6950 45.9909  21
   0  -2  13 355.987 194.153   8
  -2   2 -13 135.117 151.353   8
   2  -2  13-49.0468 60.8273  13
   0   2  13 177.884 207.067  13
  -2   2  13 36.2415 80.9181   8
   0   2 -13 352.530 211.874  21
   2  -2 -13 145.773 72.7053  21
  -2   2  13 216.074 171.654  13
   2   0  13 216.276 199.861   8
   2  -2 -13 193.546 171.206  12
   0   2 -13 348.636 133.588  12
   0  -2 -13 240.189 101.709  21
  -2   0 -13 140.156 147.059   8
  -2   0  13 354.258 227.071   8
   0   2 -13 332.422 236.582   8
   2  -2  14 2620.22 425.995  13
  -2   2  14 4023.21 839.344  13
  -2   2 -14 3078.72 681.919   8
   0  -2  14 2430.33 500.245   8
  -2   0  14 2883.08 589.231   8
   0  -2 -14 2554.35 720.461  12
   0  -2  14 2626.73 428.450  13
   2  -2 -14 3922.58 443.677  21
   2  -2 -14 3483.50 697.049   8
   2  -2  14 3487.08 713.307   8
   2  -2 -14 3254.35 695.680  12
   0  -2 -14 2206.39 639.062   8
   2   0  14 1980.75 614.715   8
   0   2 -14 2248.66 607.812   8
   0   2 -14 2819.70 409.860  12
  -2   0 -14 2400.21 450.416  21
   2   0  14 2008.54 360.050  23
   2   0  14 1995.40 449.204  13
   0   2  14 1979.38 580.299  13
  -2   0 -14 2161.53 554.808   8
  -2   0  14 2553.80 531.355  13
   0   2  14 1820.92 508.123   8
   2   0 -14 1963.18 410.773  12
   2   0 -14 2448.22 533.226   8
  -2   2  14 4669.15 843.177  23
   2  -2  15 7281.05 1090.27   8
   0  -2 -15 7248.03 1123.61   8
   2   0  15 7256.74 864.006  13
   0  -2  15 8747.63 795.433  13
  -2   0  15 8716.74 968.109  13
   0   2 -15 9795.74 788.645  12
  -2   0  15 9186.26 1102.39   8
   0   2 -15 9041.03 999.658  21
   2  -2  15 4087.75 548.457  13
  -2   2  15 8174.26 1095.74  23
  -2   0  15 8426.36 905.656  23
   2   0 -15 7217.70 806.804  12
   0   2 -15 7576.60 1128.70   8
   2  -2 -15 4845.61 843.635  12
   2  -2 -15 5742.10 562.967  21
  -2   0 -15 7164.73 857.031  21
   0  -2 -15 9973.22 1398.08  12
   2   0  15 7992.27 1142.24   8
   2   0  15 8099.87 718.892  23
   0  -2  15 8305.59 967.205   8
   2  -2 -15 4475.13 815.138   8
   2  -2  15 8216.47 700.749  23
  -2   0 -15 7898.80 1030.14   8
   2   0 -15 8398.81 973.970   8
  -2   2  15 3957.06 799.729   8
   0   2  15 7199.84 1100.60  13
   0   2  15 7891.91 932.963  23
  -2   2 -15 5875.99 925.558  21
   2   0  16 1610.78 352.399  23
  -2   2  16 2061.98 572.763   8
   2  -2  16 3829.38 503.243  23
  -2   0  16 2246.92 682.483   8
   0   2 -16 1724.02 506.596  21
   0  -2 -16 1733.49 526.162   8
   2   0  16 1409.37 410.933  13
  -2   2 -16 3728.34 766.816  21
  -2   2  16 3902.59 750.467  23
   0   2  16 1680.35 468.334  23
   0  -2 -16 1367.28 302.846  21
  -2   2 -16 2151.63 631.056   8
  -2   2  16 2628.89 748.763  13
  -2   0 -16 1465.39 512.351   8
  -2   0  16 2290.89 473.129  23
   2  -2 -16 2161.48 607.303  12
   2   0  16 1220.85 476.866   8
   0  -2  16 1885.14 378.897  13
   0  -2 -16 1891.04 591.841  12
   0   2 -16 1706.00 344.103  12
   0   2  16 1540.04 475.548   8
   2   0 -16 1643.28 401.154  12
   0  -2  16 1588.16 442.285   8
   2  -2  16 3197.33 701.579   8
  -2   0  16 1747.28 469.535  13
  -2   0 -16 1436.39 424.754  21
  -2   0  17-63.0633 57.1616  23
   2  -2  17-59.4130 17.7963  13
   2  -2  17 110.643 90.2612  23
  -2   2 -17 111.157 126.847   8
   2   0 -17 107.333 88.1890  14
   2  -2 -17 206.106 147.343  14
  -2   2 -17 89.5212 80.2908   7
  -2   2  17 84.0828 61.5896   5
   0   2 -17 39.9146 48.0612  22
   0   2  17-20.8807 118.705  13
  -2   0  17 80.6732 29.3813  17
   0   2 -17 30.2492 14.9707   7
   2  -2 -17 169.742 206.646  12
   2   0  17 20.7120 18.7581  17
  -2   2  17 119.793 251.258  13
   2  -2 -17 133.608 172.522   8
   2   0 -17 58.7389 74.4853  12
   0   2  17 25.9074 21.5100   5
   0  -2  17 56.4166 63.7292   8
   2  -2  17-5.94146 84.6441  17
   2   0 -17 75.7753 104.609   8
   0   2  17 74.3702 151.123  23
   0  -2 -17 30.4816 43.1755   7
   2  -2 -17-41.0847 67.7084  21
   0   2  17 79.5042 97.8156  20
   0  -2 -17 29.9959 55.9983  22
  -2   2  17 170.364 161.260  23
  -2   2  17 165.213 115.657   8
   2  -2  17-137.751 187.857   8
   0  -2  17 87.7935 131.617  13
   0   2 -17 78.4921 39.4407  12
   0  -2  17 58.5751 59.9509  22
   2  -2  17 64.6904 88.0893  22
   2   0  17 70.5784 67.0400   5
  -2   0 -17 91.4387 70.0520   7
   0  -2  17 59.7509 47.1961  17
  -2   2  17-8.62769 36.0890  20
  -2   2 -17-50.1959 135.611  21
   0  -2 -17 17.1394 83.4884   8
   0   2 -17 45.6327 8.09392  21
  -2   0 -17 47.5432 118.222  19
  -2   2  17 60.0594 64.3465  17
  -2   0  17 28.4100 77.9937   8
   2   0  17 195.318 196.507   8
   2   0 -17 41.9989 58.2464  22
  -2   2 -17 44.0777 54.8689  19
   0   2 -17 50.8410 13.1859  14
   2   0  17-11.1151 24.3564  23
   0   2 -17 55.8345 188.247   8
   2   0  17 81.9823 88.7830  13
   0  -2 -17-14.4558 45.5624  21
   2   0  17-1.46397 35.0809  22
   0  -2  17 54.1587 81.0357  10
   0   2  17 137.678 190.321   8
  -2   0 -17-4.63421 49.6114  22
  -2   0 -17 67.7904 154.268   8
  -2   2  18 177.190 103.637  20
   2   0 -18 95.7844 81.7029  14
  -2   2 -18 70.9815 93.9041   7
  -2   0  18 8.53922 85.6419  13
   0   2 -18 103.073 240.131   8
  -2   2  18 252.781 315.393  13
   2  -2 -18 98.3880 76.2167   9
  -2   2  18 176.446 88.8482   3
  -2   0  18 101.507 112.442  23
   0   2 -18 100.725 84.6103   7
   2  -2 -18 131.568 94.3053  22
  -2   2 -18 102.597 95.3408  19
   2  -2  18 129.420 81.1264  17
   0   2 -18 174.073 115.627  12
   0   2  18 181.712 109.751   5
   0   2 -18 55.5515 5.69298  14
   2  -2  18-38.7711 45.7353  13
   2  -2  18 212.567 155.045  23
  -2   0 -18 23.4796 75.8333   8
   2  -2 -18 144.677 94.4588  21
   0  -2 -18 88.0582 159.502  12
  -2   0  18 65.9848 178.073   8
   0  -2 -18 135.881 233.494   8
   0  -2 -18 15.2646 48.9639  21
  -2   2  18 125.630 94.9988   5
  -2   2 -18 289.771 150.717  22
  -2   0 -18 96.2496 141.546  22
   2   0  18 25.5482 35.3384  13
  -2   0  18 91.3752 47.8049   5
   2   0 -18-22.0370 65.3174   8
  -2   0  18 63.7851 60.7569  10
  -2   0  18 135.185 103.446  22
  -2   0 -18 162.407 126.128   7
   2  -2 -18 148.163 191.594   8
   0  -2 -18 53.8892 57.0317   7
   2   0  18 219.706 102.879  17
   0   2  18 223.626 123.751  20
  -2   0  18 101.521 63.7969  17
  -2   2 -18 54.1183 128.157  21
  -2   0 -18 51.2523 21.7806  19
   0  -2  18 126.665 92.1014  22
   2   0  18 120.836 78.9894  22
   0  -2  18 48.1936 75.0517  10
   0   2  18 179.301 251.446  13
  -2   2  18 20.1632 34.2665   8
   0   2  18 57.7775 107.281  23
  -2   2 -18 196.507 204.668   8
   2  -2  18 255.748 209.569   8
   0   2  18 50.0415 81.8318   8
   0  -2  18 196.281 222.556   8
   2   0 -18 119.424 112.932  12
   2   0  18 87.5187 88.4205   5
  -2   2  18 117.098 59.1998  17
   0   2  18 152.934 98.6172  22
   0   2 -18 87.1881 77.8577  22
   0   2 -18 123.729 121.322  21
   2  -2  18 76.0955 77.9252  22
   0  -2  18 6.21912 91.9479  13
   2   0 -18 171.147 100.557  22
  -2   0 -18-21.0596 49.7327  21
   0  -2 -18 61.3882 69.5136  22
   0  -2  18 118.453 71.5601  17
   2  -2 -18 68.3907 81.3094   7
   2   0  18 85.1795 75.1252  23
  -2   2  18 149.347 106.812  23
   0   2  18 147.354 108.929  17
   2  -2 -18 56.8727 62.4274  14
   2  -2 -19 112.516 154.832   8
   0   2 -19 74.9800 67.5083  22
   2   0  19 178.649 144.293  13
   0   2  19-56.0395 95.1769  23
  -2   2 -19 43.9183 71.4470  14
  -2   0  19 30.5133 137.413   8
  -2   0 -19 23.7213 125.513  21
  -2   2  19-3.44708 9.01259  20
  -2   2 -19 29.9106 48.7005   8
  -2   0 -19 107.427 168.736   8
   2  -2  19 48.0347 57.4055   5
  -2   2 -19 33.7466 98.3783  21
   2  -2 -19 92.5385 97.0307   9
   0   2 -19 37.9332 74.2184  21
  -2   2 -19-45.6808 43.6104  22
   2  -2  19-71.3099 129.162  13
   0   2  19 70.5377 70.9062  17
   0  -2 -19-31.1553 110.387   8
   0   2  19 6.22213 62.7203   8
   2   0  19 41.9685 27.8873   8
   2   0 -19-79.1977 79.3198   8
  -2   0  19 65.3988 59.2554  10
  -2   0  19 12.3275 24.3456  22
   2   0 -19 28.0565 54.7067   7
   2  -2  19 38.0351 24.6816  23
   0  -2 -19-44.0321 52.8172  19
   0   2  19-22.7465 116.875  13
   0   2  19 35.1704 46.9802   3
   0   2  19 68.4041 99.2132  20
   0  -2  19-107.946 118.926  13
  -2   0  19 37.8119 68.5136  23
   2  -2 -19 38.6247 47.6208   7
  -2   2  19 32.0094 75.4348   3
  -2   2  19 379.881 201.266  23
   2  -2 -19 13.6469 64.5245  22
   0  -2  19 54.8543 49.7084   2
  -2   0  19 124.992 78.7424   5
   0  -2 -19 3.12843 33.5259  21
  -2   2  19 104.725 144.256   8
  -2   2 -19 49.5294 88.6435   1
  -2   2  19-48.4291 112.313  13
  -2   2  19 17.0055 33.1171  17
   0   2 -19 139.069 94.2252  19
  -2   2 -19 79.0789 75.8496  19
  -2   0 -19-7.04345 48.5322  14
   2  -2 -19 72.0701 166.924  12
  -2   2  19 12.2417 45.5439  22
   0   2 -19 20.2300 46.3387  12
  -2   2 -19 53.6123 75.6093  16
  -2   0  19 60.6131 124.617  13
   2   0 -19-57.8657 100.661  12
  -2   0 -19 58.7520 65.5407  19
   0   2  19 55.8254 44.1249  18
   0   2 -19 7.00888 105.668   8
   0  -2 -19 35.2565 113.944  12
   0   2  19 72.6149 63.9034  22
   0  -2  19 43.3232 126.168  23
   2  -2 -19 109.445 117.890  21
   2  -2  19-46.7700 79.2332   8
   2   0  20 89.7574 82.9629  23
  -2   0 -20-70.5955 138.884  21
  -2   0  20-9.49891 97.8758  23
  -2   2  20 30.0381 31.9910  17
  -2   0  20 111.903 88.1112  20
   2   0 -20 143.092 69.1274   7
   2  -2  20-21.8159 62.9200  13
  -2   2 -20 104.659 115.496  21
   2  -2 -20 86.8953 192.736  12
   0   2 -20 64.7570 197.106   8
  -2   0 -20-57.0584 85.8926  22
   0   2  20 19.8734 46.1739  18
   0  -2  20 101.159 90.0841   5
   0  -2 -20 15.8403 56.1472  21
   0   2  20 241.483 240.209  13
  -2   2 -20 85.9409 93.3239   1
   2  -2  20 36.9927 48.6353  17
  -2   2  20 101.966 100.308   8
  -2   0 -20 46.5235 31.5384  14
   0  -2  20 43.9707 60.8042  23
   0   2  20 59.6041 78.2245   5
  -2   0  20 29.0221 41.7818  17
   0   2 -20 88.6692 50.6373  19
  -2   2  20 175.507 143.807  23
   0  -2  20 142.002 125.963  22
  -2   0  20 19.2486 19.9105   3
   0  -2 -20 83.6841 66.4636  22
   2  -2  20 177.826 110.202  22
   0   2 -20 64.7035 54.2762  14
  -2   2 -20 136.940 83.2839  16
  -2   0 -20 115.354 126.346  19
   0  -2 -20-13.8305 33.7500  12
  -2   2 -20 64.5412 135.934   8
   0  -2  20 79.4637 192.349  10
   2  -2  20 52.9460 38.1575  23
   0  -2 -20 361.038 295.451   8
   0  -2 -20 88.4264 59.7574   7
   0   2 -20 57.8056 76.7944   7
   2   0 -20-74.8724 109.103  21
   0  -2 -20-36.2467 12.3202  19
   2  -2 -20 51.5459 62.6433  22
  -2   2  20 164.700 215.563  13
  -2   2 -20 123.014 100.948  14
   0  -2  20 92.1182 194.855   8
   2  -2  20 102.502 74.1455   5
   0   2 -20 63.4583 47.8931  21
   2  -2 -20 103.440 81.9485  14
  -2   0  20 11.6892 68.5987  13
  -2   0 -20 68.4168 209.842   8
   0  -2  20 91.6728 116.341  17
  -2   2  20 84.9448 100.365   5
  -2   0  20 307.490 248.197   8
  -2   0 -20 134.408 94.2098   7
   0   2  20-22.6518 88.7961   3
   0   2  20 80.6303 119.787   8
  -2   2 -20 267.726 127.435   7
   2   0  20 87.3477 94.7296  20
   0  -2  20 131.029 69.3684   2
   2  -2  20 385.381 289.686   8
   2   0  20 14.7292 34.8453  22
  -2   0 -20 98.2908 64.3145   1
  -2   2 -20 231.729 111.956  19
   2   0  20 122.631 81.7572   5
   2   0 -20 125.353 104.464  14
   2   0 -20 167.523 159.856  12
  -2   2  20 128.290 94.2925   3
  -2   2  20 77.6936 75.7448  22
   2   0  20 77.9713 93.7489  17
   2   0  20 347.497 291.472   8
   2  -2 -20 69.3045 173.409   8
   0   2  20 53.6558 13.5342  23
   0   2 -20 68.8711 88.9840  22
   0  -2  20-125.905 110.491  13
   2  -2 -20 157.193 124.157  21
   2   0 -20 76.8974 78.6720  22
   2  -2  21 252.018 138.067  11
   2  -2 -21 194.079 274.342   8
  -2   2  21 538.443 350.442   8
  -2   0  21 256.809 129.164  10
   0   2 -21 374.885 141.789   1
  -2   0 -21 456.472 199.756   7
   0   2 -21 114.069 63.3342  21
   2  -2  21 214.160 90.5957   2
   2   0  21 349.028 157.831  22
   0  -2  21 231.482 196.069  23
   2   0  21 458.226 151.331   5
   0  -2 -21 172.925 111.126   7
   2   0 -21 247.699 216.816   8
   0   2  21 290.216 160.607  22
  -2   2  21 230.921 100.685  10
   2   0 -21 555.839 195.839   7
   2  -2 -21 173.811 114.878  22
  -2   2 -21 135.285 162.852  21
   2  -2  21 68.3813 257.736  13
  -2   2  21 217.935 127.117  17
  -2   0 -21 460.286 200.180  19
  -2   2  21 348.691 227.538  23
  -2   2 -21 62.3104 100.887   8
   2   0  21 488.564 378.343   8
   0  -2  21 555.850 205.323  17
   2   0  21 468.825 205.700  23
  -2   2 -21 469.990 257.210   7
  -2   2 -21 284.827 131.594   1
   2  -2  21 121.127 91.4406  17
   0   2 -21 515.955 236.356  12
   0   2  21 350.971 176.060  20
   2  -2 -21 219.226 190.680  12
  -2   0  21 343.991 129.355   3
   0  -2  21 531.320 184.272  10
   0   2  21 462.448 284.326  23
   0   2 -21 361.005 169.638  22
  -2   0  21 436.827 295.147  13
   2   0 -21 413.477 159.602  14
  -2   0 -21 175.085 255.853   8
   0   2 -21 388.785 150.628  19
   2   0 -21 436.482 220.371  21
   2   0  21 354.056 171.639  17
  -2   0 -21 380.306 212.161  21
  -2   2  21 365.052 141.007  20
   0  -2 -21 364.519 152.739  19
  -2   0 -21 288.674 141.951   1
   2   0 -21 456.992 157.118  22
  -2   0  21 346.434 299.931   8
   2  -2  21 178.144 99.7830  22
  -2   0  21 297.153 126.298  17
   0   2  21 129.734 222.134   8
   0   2  21 552.369 182.232   5
   0  -2  21 247.786 182.898  13
  -2   0 -21 446.657 185.544  22
   2   0  21 402.539 129.612  20
  -2   0  21 377.478 131.628  20
   0   2 -21 314.960 139.961   7
   2   0 -21 115.630 120.442  12
   0  -2  21 542.690 219.331  22
   0   2 -21 428.622 335.251   8
   0   2  21 448.203 175.663  17
   2  -2 -21 210.978 107.103   7
   0  -2 -21 436.616 298.780  12
  -2   0  21 213.343 167.431  23
  -2   2 -21 683.075 158.515  16
   2   0  21 166.098 136.146  13
  -2   2 -21 219.512 150.064  19
   2  -2 -21 142.885 88.3034  14
   2  -2 -21 187.173 95.5863  21
  -2   0  21 306.121 125.087   5
   0   2  21 59.6114 108.345  13
   0  -2 -21 251.693 160.719  22
   2  -2  21 243.488 143.813  23
   2  -2 -21 157.880 92.0734   9
   0  -2  21 530.230 161.869   5
   0   2  21 354.807 124.529   3
  -2   2 -21 323.647 166.258  22
   0   2 -21 281.463 127.687  14
  -2   2  21 349.818 332.650  13
  -2   0  21 320.560 132.634  22
   0  -2  21 508.491 149.240   2
  -2   2  21 244.568 105.300   5
   0  -2  21 485.835 313.214   8
   0  -2 -21 194.939 144.570  21
   2  -2 -22 2167.92 418.595  21
   0  -2 -22 764.037 195.917  19
   2  -2  22 1991.71 605.648   8
  -2   2 -22 1695.40 335.019   7
  -2   2  22 2166.11 346.188  17
   2   0 -22 1132.00 492.186   8
   0   2 -22 790.594 187.846   1
  -2   2  22 1519.78 265.175  10
   0   2 -22 1344.49 300.664   7
  -2   2 -22 1933.16 371.421  19
  -2   0  22 1244.35 524.590   8
  -2   0 -22 777.765 324.881  21
   2  -2 -22 1696.48 352.310  14
   0  -2  22 894.031 456.291   8
   0  -2 -22 501.562 230.290  21
  -2   2  22 1823.06 573.474  13
   0   2  22 1112.82 293.403  22
   2   0 -22 594.678 310.771  12
   2   0  22 868.059 246.677  17
   0   2 -22 927.522 236.578  19
   2  -2 -22 1608.19 293.465   9
  -2   0  22 917.045 229.392  17
   2   0  22 1388.68 535.120   8
   2   0  22 817.646 278.290  23
   0  -2  22 1246.45 393.245  13
  -2   2  22 1574.99 288.128   5
   2  -2  22 1443.88 248.699   2
  -2   2 -22 2358.43 423.671  22
   2  -2 -22 1360.70 485.814  12
  -2   0 -22 859.933 439.785   8
   2  -2  22 1394.33 261.263   5
  -2   2  22 2037.25 356.886  22
   0  -2 -22 638.078 234.007  22
   0  -2 -22 1054.94 436.018   8
   0  -2  22 615.959 236.746  23
  -2   2  22 2367.39 327.525   3
   2   0  22 870.780 232.656  22
  -2   0 -22 1033.90 246.494  14
  -2   0 -22 1011.29 266.078  22
   0   2 -22 816.239 225.373  22
  -2   2 -22 2070.69 558.862  21
   2   0  22 917.698 368.509  13
  -2   0  22 1003.09 255.949  22
   2   0  22 878.625 219.646   5
  -2   2 -22 2016.05 331.205  14
   2  -2 -22 2235.79 390.777  22
   0  -2  22 1575.86 320.164  17
   0   2  22 1034.29 479.072  13
   2  -2  22 1755.89 316.799  22
   0   2 -22 1205.86 529.669   8
   2   0 -22 1474.27 288.047   7
  -2   2 -22 1855.48 637.670   8
   2  -2  22 1522.11 279.116  11
   2  -2  22 1490.41 389.012  13
   2   0 -22 995.437 208.161   9
   0   2  22 1582.29 286.096   5
  -2   0 -22 1044.73 240.623   1
   0   2 -22 756.568 209.893  14
   2   0 -22 896.866 256.988  22
   0   2  22 807.509 314.861  23
   2   0 -22 1091.71 347.075  21
   0  -2  22 1200.99 296.868  22
   0   2  22 1386.13 304.220  20
  -2   0  22 1104.94 398.789  23
   0  -2 -22 1047.54 500.108  12
   0   2  22 892.465 226.671  18
   2  -2 -22 1467.01 300.034   7
   0   2  22 1387.46 298.876  17
  -2   0 -22 1500.42 321.304   7
  -2   0  22 988.906 395.947  13
  -2   0  22 1024.27 226.152   5
   2  -2 -22 2604.64 340.440   4
  -2   0 -22 1438.72 361.233  19
   2  -2  22 1695.06 384.810  23
  -2   2  22 1730.58 321.812  20
   2   0 -22 1173.03 287.588  14
   2  -2 -22 2316.24 648.735   8
  -2   0  22 925.725 220.110  10
   2  -2  22 1692.65 331.425  17
   0  -2  22 1302.65 263.300  10
   0   2 -22 1272.05 350.197  12
   0   2 -22 791.931 350.345  21
   0  -2 -22 866.307 234.883   7
   0   2  22 860.547 413.389   8
   2  -2  23 35.8414 87.6170  13
  -2   2  23 231.769 111.413  17
   2  -2 -23 127.085 111.310  22
  -2   2 -23 198.311 143.805  22
   2   0  23 135.321 177.506  13
   2  -2 -23 112.413 60.7195   4
   0   2  23 338.795 122.083  20
   0  -2  23 222.843 112.498   2
  -2   0 -23 131.966 260.405   8
   0   2  23 322.520 155.840  18
   2   0 -23 243.822 167.452  22
  -2   2 -23 171.291 95.1006  19
   2  -2 -23 423.839 241.801  21
   2   0  23 259.195 142.943  20
   2   0  23 176.460 124.506  22
  -2   2  23 122.990 148.003   8
   2   0 -23 466.190 189.226  14
  -2   2  23 201.407 124.742  20
   2   0 -23 274.036 118.842   4
  -2   2  23 96.9964 115.895  23
   2  -2 -23 179.952 108.078   9
   2  -2  23 114.105 44.2643  11
   2   0 -23 236.089 163.740  21
  -2   0 -23 372.621 167.789   7
   2   0  23 264.463 131.407  17
   2  -2  23 286.472 156.363  17
   0   2 -23 111.102 74.4464   7
  -2   0  23 324.544 283.796   8
   0  -2  23 36.7879 79.7860  23
   2  -2  23 187.605 139.412  22
   0   2 -23 143.531 115.274  22
  -2   2 -23 62.0484 66.9600  21
   0  -2 -23 121.038 102.487  22
  -2   2  23 158.578 105.770   5
   2   0  23-35.9680 69.8834   8
   0   2  23 238.860 123.411   5
   2   0 -23 92.6931 72.1775   9
   0  -2  23 358.842 169.745  22
   0  -2 -23 479.186 308.369  12
   2  -2 -23-154.776 272.055  12
   0   2 -23 224.363 151.049  21
  -2   0 -23 162.645 79.8938  16
  -2   0  23 138.482 107.979  17
   0  -2  23 302.954 125.127  10
  -2   2  23 89.0460 72.2630   3
  -2   2  23 3.78779 61.4490  13
   0   2 -23 149.859 126.523  14
   2   0  23 224.557 119.004  23
  -2   2 -23 124.173 118.597  14
   2  -2 -23 140.687 83.1704  19
   2   0 -23 377.476 160.565   7
   0  -2  23 265.481 118.954   5
   2   0 -23 371.596 146.086  19
   2  -2 -23-0.57233 48.3264   7
   0   2 -23 233.075 108.860   1
   0   2  23 64.0493 67.4094  13
  -2   2 -23 78.6739 65.1589  16
  -2   0  23 241.453 112.690  20
   0  -2 -23 136.298 246.327   8
   2  -2  23 24.4055 144.846   8
   2  -2  23 88.6439 61.2425   2
   0   2 -23 79.0495 94.4891  12
  -2   0 -23 344.388 170.127  19
   2   0  23 189.292 88.3099  18
   0   2  23 91.8265 143.346  23
   0   2  23 340.833 166.075  22
  -2   0  23 168.081 100.474  10
   2   0 -23 268.579 307.452   8
   2  -2  23 106.035 94.9837   5
   0  -2  23 250.736 199.147  17
   2  -2 -23 74.2023 94.6456  14
  -2   0  23 106.934 83.8423   3
   0   2 -23 229.431 187.081   8
  -2   0  23 220.886 170.203   5
  -2   2  23 968.467 249.185  22
  -2   2 -23 153.819 94.9741   1
   0  -2 -23 175.407 112.201   7
   0   2  23 317.378 156.523  17
  -2   0 -23 109.931 129.184  21
   0   2 -23 317.365 154.569  19
  -2   0  23 283.303 135.959  22
   0  -2 -23 243.403 288.996  21
   0  -2  23 130.040 152.051   8
  -2   0  23 243.402 284.476  13
   0   2  23 107.528 76.1368   3
  -2   0 -23 224.140 140.608  22
   0  -2 -23 260.753 124.587  19
   2   0  23 206.289 113.383   5
  -2   2 -23 232.795 108.810   7
   2  -2  24 125.570 80.6427  11
   2   0  24-59.5549 118.925  13
   0   2  24 131.113 162.298  13
  -2   0 -24 38.0871 54.2551   1
   2  -2  24 197.841 184.168  23
  -2   2 -24 270.221 277.537   8
   0  -2  24 91.0188 87.7220  22
  -2   0 -24 104.147 234.140   8
   0  -2 -24 3.59418 50.9433  22
   0  -2 -24-27.0667 66.8192  19
   2   0  24 97.8859 76.2887  22
  -2   2  24-68.1615 40.2981   8
   0  -2  24 75.0493 84.4633  13
  -2   2  24 112.612 75.0151  22
   2  -2 -24 78.9083 119.319   8
   2  -2 -24 30.2825 56.6187  14
  -2   2  24-131.622 192.618  13
  -2   0  24 286.802 120.293   3
  -2   0  24 85.1910 126.505  17
   2  -2  24-148.996 100.984  13
  -2   0  24-6.78466 151.116   8
   2   0 -24 89.4986 148.431   8
   0   2  24 95.7656 42.6869  17
   0  -2  24-26.7935 53.0397  20
   0   2 -24-63.5307 62.4483  12
   2   0 -24-12.1588 48.8826  19
   0  -2  24-25.0135 39.9597  23
   2  -2 -24 248.601 177.531   7
  -2   0  24 78.0355 96.7393   5
  -2   2 -24 113.061 102.331   1
  -2   0  24 117.716 224.467  23
   0   2 -24-13.8564 20.5385  16
   2   0  24 65.4014 68.6315  20
   2   0 -24 117.799 117.315  22
   0   2 -24 115.037 115.703   7
  -2   0 -24 29.5713 102.598  21
   0   2 -24 43.1147 54.8923  14
   2  -2 -24 100.800 98.4997   4
   0  -2  24 75.0539 88.9426   5
   2   0  24 121.420 69.4719   3
   2  -2  24 67.0771 124.837  17
   0   2 -24 16.2559 74.0351  19
   0  -2  24 59.1802 69.3787   2
   2   0 -24 23.0042 47.0548   4
   0   2 -24 99.1016 113.027  22
  -2   2 -24 113.792 99.6980  19
   2   0  24 25.5968 56.6387  17
  -2   0  24-176.934 208.349  13
   2  -2 -24-61.2884 147.604  12
  -2   2  24 51.7874 33.0834   5
   0   2  24-72.9722 164.539   8
  -2   2  24 44.2940 64.6815  17
  -2   0  24 82.2142 90.5937  22
   2  -2  24 62.5413 55.0694  20
   0  -2  24 11.3790 59.6082  10
  -2   0 -24-55.3014 41.9869   7
   2  -2 -24-37.2646 70.2492  19
   0   2  24 43.4588 38.2175   3
   2   0  24 61.8044 87.8077   5
   2   0  24 126.365 135.059  23
   2   0 -24 20.1125 79.5017  14
   0  -2 -24-0.42348 59.1716  21
   2  -2  24 63.9663 101.675  22
   2  -2 -24 138.576 123.154   9
   2  -2  24 14.5523 108.572   8
   0   2  24 97.8735 60.6278  18
   0  -2  24-37.8679 135.670   8
  -2   2 -24 95.4810 104.930  22
   2  -2  24-20.8457 48.8924   5
   2   0 -24 496.830 206.619   7
   2   0  24 120.334 266.138   8
  -2   0 -24 100.031 59.5233  22
  -2   2 -24 45.3554 74.2553  16
  -2   2  24 7.49810 93.3622  23
   0   2  24-19.0191 41.2892  22
  -2   0 -24 4.77329 41.9110  16
  -2   2  24 45.2644 64.2421   3
   0  -2 -24 144.612 103.176   7
  -2   2 -24 94.9387 98.5678  14
   0  -2 -24-35.3794 70.5269   8
  -2   2  24-27.4497 21.4384  10
  -2   0  24-0.49913 40.7070  10
  -2   2  24 54.1489 76.0643  20
   2  -2 -24 53.2104 128.583  22
   0   2  24 61.0161 74.2815  20
   0   2  24-31.3671 76.4645   5
   0  -2  24-5.27986 82.4279  17
  -2   0  24 62.0237 87.6815  20
   2  -2 -24 4.95440 84.9149  21
  -2   0 -24 2.92426 79.4789  19
   2   0 -24-26.7548 58.9352  21
   0  -2 -24-169.310 129.913  12
   2   0  24-1.40651 13.3719  18
  -2   2 -24 91.0250 104.399   7
   0  -2  25 109.497 97.5923   5
   2  -2  25 105.945 110.755  22
   0  -2  25 54.6857 81.9473  10
  -2   0 -25 117.939 174.313  21
  -2   0  25 81.1756 81.4249  17
   0  -2  25 14.6655 47.5057  20
   2   0  25 156.418 123.038  17
   0   2 -25 71.8803 81.0913   1
   0   2 -25 127.642 165.414  21
   0   2  25 14.1018 25.3484   3
  -2   2 -25-49.8077 48.8120   7
  -2   2 -25 60.5102 46.0362  16
   2   0 -25 94.5492 124.257  21
   2   0  25 19.5070 48.4328   3
   0  -2 -25 25.8812 140.444  12
   2   0 -25 22.8584 66.8450  22
   0   2  25 145.246 108.835   5
   0   2 -25 44.4058 56.6518   8
  -2   0  25-0.99983 44.6892  20
   2  -2  25 12.1170 28.3992  20
  -2   2  25 170.713 170.877  23
   0  -2  25 112.992 167.300  23
   0  -2 -25 36.2377 48.7737   7
  -2   0  25 45.4788 48.9578   3
  -2   2  25 87.2432 85.7979   3
   2   0  25 62.4506 116.847  23
   2  -2  25 136.646 110.886  17
  -2   0 -25 142.030 120.086  19
  -2   0 -25 147.313 129.119   7
   0  -2 -25 108.055 245.005   8
   2  -2 -25 124.376 116.028  21
   2   0  25 141.602 105.292  20
   2   0 -25 98.1790 70.9215  14
   2  -2 -25 114.520 158.791   8
   0   2  25-6.23859 94.3512  17
   0  -2  25 47.6381 132.485  13
   2   0 -25 94.7860 90.0417   7
   0  -2  25 159.473 254.354   8
   0   2  25 46.2936 45.2793  20
   2   0  25 80.4288 110.502   8
   2   0 -25 58.8177 65.8850   9
   2  -2 -25 12.1231 75.0074  22
  -2   0  25 38.8986 137.298   8
   2  -2  25 57.4087 28.9190   5
   2   0  25 41.2373 95.5699  13
   0  -2 -25 73.5950 101.638  19
  -2   2 -25 113.541 132.642  22
  -2   0  25-16.1813 91.8242  23
   0   2  25 43.8995 127.774  23
   0   2 -25 68.8884 64.4360  16
   0   2  25-69.9352 57.6797  18
  -2   2  25 82.8793 92.8114  20
  -2   0 -25 47.4148 66.3304   1
   0   2  25 69.0161 91.4995  22
  -2   2  25 28.0717 54.9678  22
  -2   2 -25-27.6147 31.3803  19
  -2   0  25 28.5181 76.3403  10
   0  -2  25-49.9944 35.5186  17
   2  -2  25 4.24288 160.757   8
   2  -2 -25-124.543 91.6136   9
  -2   2 -25 506.917 193.278  14
  -2   2 -25 95.0878 103.224   1
  -2   0 -25 72.0023 53.3338  22
   2   0  25 35.8454 65.8573   5
   2   0  25 27.6915 68.7160  22
   2  -2  25-36.9245 65.3551   2
   0  -2  25 136.979 103.608   2
  -2   2 -25 82.8749 209.801  21
  -2   2  25 1.37809 22.2435  10
   0   2 -25 53.8703 70.2059  22
  -2   0  25 90.6210 53.6948  13
  -2   2  25 190.453 296.592   8
   0  -2  25 691.342 182.062  22
  -2   0 -25 10.8419 37.5459  16
   2  -2  25 355.005 189.450  13
   2   0 -25 130.749 90.8424   4
  -2   0  25 291.276 144.757  22
   2  -2 -25-132.876 185.761  12
   0  -2  25-49.2232 52.0400   3
   0   2 -25-5.51458 55.5880   7
   2  -2 -25-36.0146 62.9361  14
  -2   2 -25-262.616 238.479   8
   2  -2 -25 73.5644 105.079   7
   0  -2 -25 182.492 96.8119  22
   0   2  25 290.125 309.294  13
   0   2  25 60.7445 145.632   8
   2   0 -25 12.3523 117.435   8
   0   2 -25 49.1517 89.3983  14
  -2   0  25 137.876 109.683   5
   0   2 -25 134.461 101.406  19
   2  -2  25-15.5876 75.0808  23
  -2   2  25 53.4269 72.8844  17
   2   0 -25 248.643 239.665  12
  -2   2  25 140.340 127.985   5
   2   0  26 138.923 152.942  20
   2  -2  26 125.626 47.7466  17
  -2   0  26 63.0714 66.3683  17
   0   2  26 210.587 133.072  17
   2   0 -26 284.570 207.211  21
  -2   0 -26 63.4623 69.9119   7
   0   2 -26 102.479 86.6981  16
   2  -2 -26 114.179 85.8268   9
  -2   2 -26 104.761 94.6125  14
  -2   2  26 122.417 101.617  20
   2   0  26 421.900 355.336   8
   2  -2  26 23.0001 47.9891   2
  -2   2 -26 121.319 60.6282   1
   2   0  26 445.418 187.869  22
  -2   0 -26 194.103 119.823  19
   0   2 -26-1.08301 120.800   8
   2  -2  26 165.482 125.284  22
   0   2  26 133.032 94.2500  18
   0  -2  26 115.455 91.5821  23
  -2   2  26 171.434 133.400  22
   2  -2  26 140.167 149.289  23
  -2   2  26 122.734 183.720  13
   2   0  26 33.3750 69.6979  18
   2   0 -26 97.3568 178.232   8
   0  -2 -26 170.441 166.852  12
   2   0 -26 245.389 139.533  19
  -2   0  26 232.591 132.731  20
   2   0  26-43.0470 126.146  23
  -2   0  26 146.205 105.121  10
   0  -2 -26 147.843 133.825   7
  -2   0  26 78.1887 139.998  23
   2  -2 -26 150.316 107.550   7
   0  -2  26 108.019 68.1168  20
  -2   0  26 12.7147 22.5271   5
   2  -2  26 115.289 55.7758   8
   0   2 -26 50.7670 94.0524  19
   0   2  26 129.267 91.3592   5
   2   0 -26 218.562 144.078  14
   2  -2 -26 3.61784 33.3438  19
  -2   2  26 87.6461 139.118   8
   0  -2  26-50.9043 51.9871   2
   2  -2  26 59.2708 14.0874   5
   2  -2 -26 189.921 102.304   4
   0  -2  26 78.0822 50.1180  13
   0   2  26-8.85260 169.968   8
   0  -2 -26 167.832 75.1399   4
   0   2  26 194.238 144.018  22
  -2   2 -26 194.539 195.315  21
   0  -2 -26-19.0222 31.3143  19
   0  -2  26 36.0452 59.3785   5
  -2   2 -26 83.1557 70.4601   7
   0  -2 -26 82.5174 52.0368   1
  -2   2 -26 238.173 158.288  16
  -2   0 -26-70.7885 179.307   8
  -2   0  26-90.0629 145.089   8
   0  -2  26 125.229 125.809  22
  -2   0  26 69.4043 46.9256   3
  -2   2  26 151.771 95.4149   3
   0  -2 -26 239.282 193.280   8
  -2   0 -26 63.0148 154.296  21
   0  -2 -26-62.0066 75.1875  21
   0  -2  26 151.122 96.3992   3
  -2   2 -26 46.9804 31.6213  19
   0   2 -26 41.6945 74.5842   1
   2   0  26 2.88751 40.0264   3
   2   0 -26 107.551 101.567  22
   2   0  26 106.707 144.968  13
   0   2 -26 147.795 182.485  21
  -2   2  26 36.0612 137.176  23
   2  -2  26 104.032 86.3147  11
   0   2  26 108.660 135.413  23
   0   2  26 113.106 98.3036   3
  -2   2  26 259.115 146.338  10
   2   0 -26 50.7148 83.1204  12
   2  -2 -26-50.0961 169.643  12
  -2   0 -26 192.719 121.387   1
   2  -2 -26 333.845 349.122   8
  -2   2 -26 61.6169 203.424   8
   2   0 -26 166.336 89.8808   7
  -2   0  26 132.694 196.612  13
   0   2  26 165.094 143.816  20
   2  -2  27 528.183 159.290  20
  -2   2  27 528.314 171.585   5
   2   0  27 701.743 237.130  22
   2  -2  27 573.263 173.610   5
  -2   0 -27 917.542 232.031   1
   2  -2  27 614.462 223.695  22
  -2   2 -27 618.904 191.019   1
   0   2  27 859.692 362.198  23
   2   0  27 686.688 289.754  23
   0  -2 -27 620.841 212.012  19
   0  -2  27 927.507 183.782   3
   0  -2  27 1004.32 250.611   5
   2   0  27 680.131 191.686  18
  -2   0 -27 800.543 199.190  16
   0  -2 -27 734.854 285.361  21
  -2   2 -27 398.384 346.893   8
   0   2 -27 855.622 375.482  21
  -2   2  27 837.526 381.590  23
  -2   2  27 872.041 420.187  13
   0  -2 -27 1177.13 550.984   8
  -2   2  27 636.388 213.469  17
   2   0  27 961.840 422.247  13
   0   2  27 889.803 246.278   5
   2  -2 -27 676.871 176.716   4
   0  -2  27 845.295 250.266  17
  -2   0  27 738.753 180.878   3
   0   2 -27 640.183 379.388   8
  -2   0  27 746.919 250.080  22
   2   0  27 637.218 247.311  17
   0   2  27 1322.59 262.756   3
   2   0 -27 757.658 357.343  12
  -2   2  27 656.133 229.333  22
   0  -2  27 837.798 235.747  10
   2  -2  27 735.967 326.364  13
   2  -2 -27 467.264 230.448  22
   2  -2  27 614.346 174.682  11
   2  -2  27 521.990 161.272   2
  -2   0  27 647.327 319.969  23
  -2   0  27 817.136 229.698  17
  -2   2 -27 472.489 258.529  21
  -2   0 -27 973.331 284.353   7
  -2   2  27 527.443 323.000   8
  -2   0 -27 549.992 417.469   8
   2   0 -27 939.015 277.331  22
   2  -2 -27 520.684 341.169   8
   2   0 -27 725.961 457.194   8
  -2   0 -27 652.228 323.072  21
  -2   0 -27 798.910 251.112  22
   2   0 -27 1144.55 253.227  19
  -2   0  27 780.433 204.890   2
  -2   2 -27 552.119 209.570  22
   0  -2 -27 693.565 175.932   1
  -2   2 -27 536.023 175.716  16
  -2   2 -27 659.116 227.872   7
   0   2  27 1166.40 296.998  18
   0  -2 -27 773.736 266.969   7
   0   2 -27 858.989 248.054   7
   0   2 -27 747.345 236.165  14
  -2   2 -27 624.395 213.578  14
   0   2  27 699.398 418.234  13
   2   0  27 618.726 201.026  20
   0  -2  27 1018.21 270.766  22
  -2   2  27 602.931 174.881   3
   2  -2  27 508.471 265.421  23
  -2   0  27 906.142 444.346   8
   0  -2  27 1228.50 458.614  13
   2  -2 -27 269.142 126.854  19
   0   2 -27 633.396 229.181  22
   2  -2  27 672.217 404.540   8
   2  -2  27 732.128 266.371  17
   2   0  27 1000.63 492.747   8
   2   0 -27 861.156 246.986  14
   0  -2  27 951.233 223.506   2
   0  -2 -27 721.037 260.389  22
   0  -2 -27 859.813 185.923   4
  -2   0  27 576.108 164.428  20
   0   2  27 779.052 384.582   8
   2   0 -27 727.125 306.835  21
  -2   2  27 755.826 223.752  20
   0   2 -27 659.216 218.080  19
   2   0  27 781.119 228.089   5
   2  -2 -27 285.167 212.942  12
   0   2 -27 788.713 198.551   1
   0  -2  27 844.433 452.055   8
   0   2 -27 857.781 211.593  16
  -2   2  27 639.112 184.568  10
   2   0  28 423.423 181.986  18
  -2   0  28 495.678 203.299  17
  -2   0  28 433.185 226.692  23
   0   2 -28 584.345 246.405   7
   2   0 -28 929.444 265.444   7
   0   2  28 588.501 197.429   3
   0   2 -28 718.049 254.802  14
   2   0 -28 237.127 123.648  12
  -2   2  28 683.842 244.761  17
   0  -2  28 897.505 422.067  13
  -2   0  28 651.743 194.365   5
   2   0 -28 591.238 223.784  14
   2  -2 -28 574.506 164.401   4
   0  -2  28 354.466 222.535  23
   0  -2 -28 529.581 218.075  19
   0   2 -28 627.787 425.421   8
   0  -2  28 449.789 191.682  10
   2   0 -28 451.024 213.020   8
  -2   0  28 636.470 185.810   2
  -2   0 -28 477.257 198.250   7
   2   0  28 311.305 126.315   3
  -2   2  28 843.931 445.509  13
   2   0 -28 474.221 148.046  16
   2   0  28 347.168 267.767  13
  -2   0  28 506.177 226.175  22
  -2   2 -28 696.623 219.545  14
   2   0  28 572.326 222.875   5
  -2   2  28 902.534 295.696   5
  -2   2 -28 728.459 221.939  16
   0  -2  28 485.334 163.493  11
  -2   2 -28 593.089 351.834  21
  -2   0  28 503.828 177.679  20
   0  -2  28 696.651 268.270  17
  -2   0 -28 322.921 333.543   8
   2   0 -28 555.026 158.516  19
  -2   2  28 737.222 210.813   3
   0   2  28 670.600 240.154   5
   2  -2 -28 644.628 271.702  22
   0  -2 -28 1573.76 483.747  12
  -2   2  28 691.812 322.460  23
   0  -2 -28 394.208 221.475  22
   0  -2  28 629.423 237.622  22
  -2   0 -28 344.666 148.351  16
   0   2 -28 468.740 175.085   1
   0   2  28 236.143 157.928  18
   2   0  28 762.084 511.375   8
  -2   2 -28 831.971 231.957   1
  -2   2 -28 731.375 272.640  22
   2  -2  28 140.680 115.041  13
  -2   0 -28 533.530 228.697  22
  -2   0  28 580.318 207.405  10
   2   0  28 408.643 211.810  22
   0  -2 -28 15.6840 152.833  21
  -2   2  28 786.145 432.297   8
   0   2  28 312.583 250.285  23
   2  -2  28 771.774 210.639  11
  -2   2  28 686.083 232.746  20
   2   0 -28 584.473 149.162   1
  -2   0  28 613.613 367.230  13
   2  -2  28 611.118 212.609  22
   2   0  28 438.403 179.883  20
   0   2 -28 725.731 236.044  19
  -2   2  28 902.153 270.430  22
   0   2 -28 363.538 178.633  22
   2  -2 -28 345.331 296.523   8
   2  -2 -28 846.301 267.441   7
   0   2  28 280.405 264.764  13
  -2   0 -28 733.757 276.497  19
   0  -2  28 588.108 187.208  20
   2  -2  28 582.406 259.398  23
  -2   0  28 602.817 177.297   3
   0   2  28 577.964 243.919  17
   0   2  28 502.538 242.827  22
   2   0 -28 376.633 141.360   4
  -2   0  28 668.945 415.242   8
  -2   2  28 689.403 205.560  10
   0  -2  28 657.740 204.969   5
   2   0 -28 499.981 220.743  22
   2  -2 -28 515.105 193.619  19
   2   0  28 394.598 236.962  17
   2   0 -28 463.369 265.999  21
   2  -2  28 502.846 171.469   2
   2  -2  28 1170.35 248.517  20
   2  -2  28 657.416 265.578  17
  -2   2 -28 599.121 229.589  19
  -2   2 -28 415.662 359.104   8
   0   2 -28 471.029 275.428  21
   0  -2 -28 294.293 109.869   4
   0   2  28 428.669 377.753   8
   0   2  28 516.750 239.061  20
  -2   0 -28 462.985 171.141   1
   0  -2  28 522.264 208.000   2
  -2   2 -28 1081.47 277.670   7
   0  -2 -28 650.760 466.760   8
   0   2 -28 519.941 175.514  16
   0  -2 -28 408.756 228.537   7
   2  -2 -28 523.722 200.323  21
   0  -2  28 728.984 432.552   8
   0   2  29 4048.90 841.747  23
   2   0  29 4874.36 1081.15   8
   2  -2  29 2628.93 514.744  23
   2   0 -29 5244.92 567.468  19
   0  -2 -29 3884.72 596.249  22
   2   0  29 3244.85 781.994  13
   0  -2  29 5264.47 541.535   2
   2   0 -29 4247.96 411.892  16
   0   2 -29 4751.91 596.728   7
   0   2 -29 4646.76 474.911   1
   2  -2  29 3292.13 422.759   2
   0  -2  29 5189.12 500.853  20
   0   2 -29 4961.21 1173.10   8
   0  -2  29 4804.52 619.412  17
   2  -2  29 2777.00 393.635  20
   2   0  29 3959.28 517.305  20
  -2   2  29 4108.69 511.504   5
  -2   0 -29 4874.58 680.200  22
   2   0 -29 5321.04 635.815  14
  -2   0 -29 5268.19 683.990  19
   2  -2 -29 2927.77 383.269   4
   2   0  29 4782.65 571.243   5
  -2   0  29 4612.36 588.539  17
   2   0 -29 4924.39 629.579  22
  -2   2  29 3381.86 427.017  10
   2   0 -29 4677.65 1069.21   8
  -2   2 -29 3236.92 473.883  14
   0   2 -29 4507.98 471.738  16
   0  -2  29 5325.49 650.949  22
  -2   2 -29 3253.51 565.328  22
   0  -2  29 5297.28 595.944  10
  -2   0 -29 5210.59 508.123  16
  -2   0  29 3961.69 485.893  20
   0   2  29 5367.58 539.538   3
   0  -2  29 4766.40 852.194  13
   2   0  29 3979.03 421.364   3
   0   2  29 4974.41 637.741  22
  -2   2 -29 2350.15 628.290  21
   0   2 -29 4488.84 572.591  14
  -2   0  29 4475.27 1046.47   8
  -2   0  29 4729.82 531.222   5
   2   0 -29 4667.90 881.723  12
  -2   2  29 3546.47 514.137  17
   2  -2  29 3166.60 510.580  22
   0   2  29 5115.82 649.802  17
  -2   0 -29 3588.57 981.386   8
  -2   0  29 4219.17 452.461   3
   0  -2 -29 4829.24 1108.52   8
   0  -2  29 5881.19 563.338   5
  -2   0  29 4846.10 954.310  13
   0  -2  29 4432.02 761.407  23
  -2   0 -29 5602.45 676.426   7
   0   2 -29 3850.13 780.304  21
   2  -2  29 3092.21 512.465  17
   0  -2  29 5454.52 461.441   3
   2   0  29 2794.38 617.738  23
   0  -2 -29 3342.44 607.306  21
   2  -2 -29 2719.54 828.643   8
   0   2  29 4182.46 1010.02   8
  -2   0  29 4456.18 517.862  10
  -2   2 -29 3052.10 485.699  19
  -2   2 -29 3508.35 505.494   7
  -2   2  29 3202.42 496.541  22
   2  -2  29 3025.70 672.886  13
   2   0  29 4678.17 531.285  18
   2  -2  29 3302.55 415.457  11
   2  -2 -29 2677.31 422.189  19
  -2   0  29 4245.73 578.419  22
   2  -2 -29 3238.83 500.820   7
  -2   2 -29 3002.45 882.647   8
  -2   0  29 3874.28 768.976  23
  -2   2  29 3313.36 474.929  20
   0  -2  29 4443.30 988.742   8
  -2   2 -29 3115.35 412.110  16
   2   0  29 3741.24 585.009  17
   2   0 -29 5625.77 626.384   7
  -2   2 -29 3220.43 433.818   1
   2  -2  29 3653.67 924.872   8
   0   2  29 4726.69 588.115  20
   2   0 -29 4577.15 464.243   4
  -2   2  29 3212.24 823.988  13
  -2   0 -29 5510.58 562.529   1
   0   2 -29 4216.62 603.534  22
   0  -2 -29 3949.90 429.853   1
   2  -2  29 3487.82 471.210   5
   2  -2 -29 2650.68 740.173  12
  -2   0 -29 3656.09 755.175  21
   2   0  29 3845.52 585.464  22
   2  -2 -29 2793.02 506.399  22
   0  -2 -29 5221.31 660.730   7
   0   2  29 5774.57 621.958   5
   0   2  29 3844.80 912.448  13
  -2   0  29 4306.10 452.065   2
  -2   2  29 3504.84 876.943   8
  -2   2  29 3253.58 754.988  23
  -2   0  30 1578.73 335.618  10
   2   0 -30 2035.72 403.833  14
   0  -2  30 1744.50 479.200  23
   2  -2 -30 3035.30 495.819   7
   2  -2  30 2356.85 516.935  23
  -2   0 -30 1645.55 288.404  16
   2  -2 -30 3014.27 400.746   4
  -2   2 -30 3060.38 402.799  16
   2  -2  30 3134.00 844.347   8
   2   0 -30 1537.40 279.774   4
   0   2  30 1464.70 474.475  23
   2  -2 -30 2342.65 404.983  19
   2   0  30 1776.96 335.484  18
  -2   2 -30 3162.35 537.620  22
   2  -2  30 2445.71 370.382  20
   0  -2 -30 1645.32 402.743   7
  -2   0 -30 1998.04 426.326   7
   2  -2  30 2272.19 570.714  13
   2   0  30 1059.23 368.233  23
   0  -2  30 1863.01 393.434  17
   0   2  30 1930.89 413.922  22
   2  -2  30 2379.70 359.239   2
  -2   0 -30 1919.98 463.226  22
  -2   0 -30 2105.34 445.221  19
   2  -2 -30 3107.38 509.201  22
   0   2  30 1909.50 380.182  20
   2   0 -30 1267.27 409.255  21
   0  -2  30 1801.23 321.110   2
  -2   2  30 2644.37 446.653  17
  -2   0 -30 1505.16 463.082  21
   0   2  30 1854.98 386.406  17
   2   0 -30 1952.04 672.007   8
  -2   0  30 2057.63 413.616  17
   0  -2  30 1471.18 569.343   8
   0  -2 -30 2316.11 437.915  19
   0  -2 -30 1571.04 410.334  22
   0  -2  30 1921.37 560.208  13
  -2   0  30 1749.66 537.334  23
  -2   0 -30 1944.91 331.737   1
   0  -2  30 2322.21 370.398   5
  -2   2 -30 3146.58 492.230   7
   2   0 -30 1799.35 384.043  22
  -2   2  30 3188.97 445.234   5
   0  -2  30 1654.30 357.961  22
  -2   0  30 1622.85 549.484  13
   2   0 -30 1869.41 593.294  12
   0  -2  30 2004.98 376.494  10
   2   0 -30 2095.71 392.138   7
   2  -2  30 2688.16 479.324  22
   2   0  30 2130.41 740.272   8
   0   2 -30 1721.03 538.875  21
   0   2 -30 1808.74 402.101  22
  -2   0  30 1990.58 415.706  22
   2   0  30 1772.53 399.221  17
   0  -2  30 1893.57 307.320  20
   0  -2  30 2101.59 295.113   3
   2  -2  30 2543.50 470.582  17
  -2   2  30 2634.14 456.412  22
   0   2 -30 1815.58 394.191  14
  -2   2 -30 2984.77 492.467  19
  -2   2  30 2970.22 395.949   3
   0   2  30 1545.06 330.833  18
   2  -2 -30 2761.13 763.721  12
   2   0  30 3545.03 554.563  22
   2   0 -30 2021.36 355.681  19
  -2   0  30 2059.81 311.882   3
   2   0  30 1728.35 278.361   3
  -2   2  30 2515.82 652.634  23
  -2   2 -30 3150.00 474.588  14
   0   2 -30 1666.47 626.830   8
  -2   2  30 2166.09 639.978  13
   0   2  30 1516.10 555.440  13
  -2   0  30 1661.10 294.365   2
   2   0 -30 1693.25 264.484  16
   0   2 -30 1555.08 307.430  16
  -2   0 -30 1515.51 687.763   8
  -2   2 -30 3109.36 744.918  21
   2   0  30 2072.83 392.015   5
  -2   0  30 2547.78 775.441   8
   0   2 -30 1592.72 363.144   7
   0  -2 -30 2108.99 790.065   8
   0  -2 -30 1332.06 252.152   1
  -2   2  30 2599.94 414.288  20
  -2   2 -30 3111.86 919.333   8
   0   2 -30 1702.04 288.352   1
  -2   0  30 2251.44 371.776   5
   0   2  30 2049.20 382.650   5
   0   2 -30 1493.59 356.892  19
   2  -2  30 2750.25 414.516   5
  -2   0  31 845.640 477.620  23
  -2   2 -31 465.777 154.104   1
   2   0  31 964.588 570.069   8
  -2   0 -31 775.422 269.821   7
   0   2 -31 651.125 197.031   1
  -2   0 -31 959.382 315.518  22
   0   2 -31 471.683 252.586  21
  -2   0 -31 507.373 245.259  21
   2   0 -31 669.458 172.307  16
   2   0  31 537.107 211.048   5
  -2   0  31 630.374 235.633  20
  -2   2 -31 544.003 234.351  19
   2   0  31 576.668 187.547  20
  -2   2 -31 409.281 174.910  14
   0   2 -31 491.737 349.047   8
  -2   2  31 557.692 206.516  20
   0  -2 -31 774.576 273.044  19
  -2   2  31 469.162 171.315   3
   2  -2  31 306.545 254.458   8
   2  -2 -31 492.707 373.212  12
  -2   0  31 712.198 252.350  22
   0   2  31 539.201 191.814  18
   0   2 -31 744.815 239.259  19
   2   0 -31 1172.59 366.677  22
  -2   2  31 466.783 153.452  10
   2   0  31 761.044 268.473  17
   2  -2  31 372.486 217.532  17
   0  -2 -31 563.558 412.894   8
   0   2 -31 991.588 266.791   7
   2   0 -31 721.896 225.231  19
   2  -2 -31 356.565 167.173  19
   2  -2 -31 444.824 212.901   7
   0   2  31 620.359 208.342  20
   0   2  31 935.140 287.949  17
   2   0 -31 572.984 307.374  21
   2  -2  31 358.750 135.141   2
   0  -2  31 1080.20 205.139   3
  -2   0 -31 288.063 294.540   8
   0   2 -31 745.405 263.657  22
   0   2  31 667.115 461.451   8
  -2   0 -31 799.700 251.184  19
  -2   2 -31 388.605 193.351   7
  -2   2  31 194.874 165.775   8
  -2   0  31 673.925 197.025   2
  -2   0  31 799.996 414.788  13
   0  -2 -31 676.517 257.805   7
   2  -2  31 396.389 204.121  22
  -2   2  31 583.165 225.828  17
  -2   2 -31 584.865 230.213  22
  -2   2  31 615.654 202.927   5
   2   0  31 681.104 305.489  23
   0  -2  31 787.266 194.558  20
   2  -2  31 53.4407 179.380  13
   0  -2  31 840.917 254.622  17
   2   0  31 591.525 164.148   3
   0  -2 -31 634.196 257.894  22
  -2   2  31 640.355 249.608  22
   0  -2  31 729.841 220.333  10
   0   2  31 543.702 283.848  23
   2  -2 -31 662.128 257.711  22
   0  -2  31 1030.53 445.143  13
   2   0  31 557.966 352.602  13
  -2   0 -31 596.941 176.830  16
   2  -2 -31 793.797 546.060   8
   0   2  31 766.117 463.111  13
   2  -2 -31 390.073 140.231   4
   0  -2 -31 378.382 122.626   1
   0  -2  31 818.139 216.092   5
   0   2  31 828.027 250.691   5
   2   0 -31 644.667 447.205   8
   2  -2  31 562.343 164.978  20
   0  -2  31 910.076 372.184  23
  -2   2  31 441.342 351.863  13
   0   2  31 699.987 248.650  22
   2   0 -31 757.978 254.824  14
   0  -2  31 919.487 538.590   8
  -2   2 -31 287.009 252.808  21
   2  -2  31 532.515 187.080   5
   2   0  31 570.036 180.822  18
   2   0 -31 908.390 380.474  12
  -2   0  31 571.639 178.171  10
  -2   0  31 809.539 221.103   5
   2   0  31 714.866 253.850  22
   2   0 -31 764.750 218.036   4
  -2   0  31 617.122 239.440  17
   0  -2  31 613.169 236.138  22
   0   2 -31 562.011 226.540  14
   0   2  31 648.491 184.401   3
   2   0 -31 832.750 246.586   7
   0   2  32 907.747 247.515   5
  -2   2  32 946.477 482.538   8
  -2   0 -32 492.809 222.229  19
  -2   2  32 614.122 220.510  17
   0   2  32 677.042 306.917   8
   0  -2  32 505.382 134.404   3
   2   0  32 492.055 173.684   5
   2   0  32 317.697 124.474  20
   0   2 -32 441.505 254.650  21
   0  -2  32 483.161 186.786  10
   2  -2 -32 909.088 274.998   7
   2   0  32 362.805 171.155  22
   2   0 -32 375.913 229.653   8
  -2   0  32 784.874 216.289   2
   2   0  32 338.562 177.265  17
   0   2 -32 578.712 217.657   7
  -2   0  32 537.969 322.036  13
   2  -2  32 833.537 266.765  17
   0  -2 -32 427.534 190.565  19
  -2   0 -32 444.815 298.371  21
  -2   2 -32 774.971 260.634  22
   0   2  32 408.733 347.125  13
  -2   2 -32 812.792 392.466   8
  -2   2  32 1113.56 503.198  13
  -2   2 -32 723.258 341.119  21
  -2   0  32 733.094 213.266   5
   2   0 -32 611.342 217.952   7
   2   0 -32 633.746 216.946  14
   0  -2 -32 499.625 215.787   7
  -2   2 -32 901.922 266.618  19
   0  -2  32 982.966 544.106   8
   0  -2  32 616.465 198.380   5
  -2   0  32 622.631 230.090  10
  -2   2  32 840.844 260.531  20
   0   2 -32 371.756 181.865  19
   2  -2  32 656.710 182.944  20
  -2   0  32 594.359 175.572   3
  -2   2 -32 1012.62 228.025   1
   2  -2 -32 706.791 246.726  22
   2  -2  32 826.383 232.910   5
  -2   2  32 927.869 235.327   3
   0   2 -32 747.391 492.888   8
  -2   0  32 437.687 174.004  17
   2   0 -32 415.890 132.518  16
   2   0 -32 51.7488 108.604  21
   2  -2  32 819.197 218.022   2
   0  -2 -32 340.874 156.160  22
   2  -2 -32 924.918 510.682   8
   0  -2  32 430.459 172.929  22
   2   0  32 407.477 222.964  13
   0  -2  32 521.590 288.053  23
   2  -2 -32 880.390 218.382   4
  -2   2  32 1129.11 273.530   5
   0  -2  32 450.453 149.683  20
   0   2  32 482.681 201.622  17
  -2   2 -32 823.990 215.853  16
   2   0 -32 527.535 237.071  22
   0   2  32 551.234 231.136  22
   0  -2  32 375.287 155.397  17
   0   2  32 389.049 209.132  23
  -2   2  32 813.695 208.752  10
  -2   0 -32 452.674 143.437  16
  -2   0  32 477.575 161.313  20
   0   2  32 465.848 163.313   3
   2  -2  32 603.076 213.334  22
  -2   2 -32 879.478 273.878  14
   0   2  32 464.891 153.336  20
  -2   0 -32 480.623 226.674  22
   0  -2 -32 363.458 422.169   8
   0   2 -32 628.379 242.905  14
   2  -2 -32 830.248 394.070  12
  -2   0  32 646.399 413.614   8
   0   2 -32 562.919 176.223  16
   2  -2  32 767.053 422.932   8
   0   2 -32 401.255 192.843  22
   0   2  32 664.916 195.221  18
   2   0  32 568.289 307.344  23
  -2   2  32 819.110 376.784  23
  -2   0  32 702.604 264.342  22
  -2   2  32 611.333 236.635  22
   2   0  32 449.249 126.462   3
   0   2 -32 652.401 205.708   1
  -2   2 -33 148.479 143.852  16
   0   2 -33 76.3260 102.607  16
   2   0  33 202.557 227.188  13
  -2   2  33 312.655 219.724  22
   2   0  33 45.5584 101.573  20
   2   0  33-218.572 222.282  23
  -2   0  33 105.311 97.4699   5
  -2   2  33 46.2702 67.7349  10
   2   0 -33 81.6059 144.190  22
   0  -2  33 275.895 299.178  13
   2   0 -33 74.0529 160.781  21
   0   2  33 198.948 158.196  13
  -2   0  33 417.638 337.658   8
   0  -2  33 44.3568 103.429   2
  -2   0 -33 142.195 94.8987  19
   0  -2 -33 82.9782 47.7424  19
   2  -2  33 313.875 356.635   8
   2  -2 -33 115.915 141.178   4
   2   0 -33 292.489 235.506   8
   2   0 -33-48.7394 62.7745  19
  -2   2 -33 88.7404 246.081   8
  -2   0  33 4.44199 29.9590   2
  -2   0 -33 124.238 106.813   1
  -2   2 -33 157.804 94.3804  14
  -2   0  33 58.6952 67.9182  20
   2  -2  33 275.034 185.084  17
   2   0 -33 156.946 77.9842   7
  -2   0  33-52.2819 36.8022  13
  -2   0  33 20.3108 36.6824  10
  -2   2  33 214.169 137.277  20
   2   0  33 157.271 130.787  22
   2  -2  33 76.7000 110.857  22
   2   0  33 90.9026 85.5025   8
  -2   2  33 18.0633 131.002  23
  -2   2 -33 127.143 94.5219   1
   0   2  33 31.9572 40.0080   3
   0   2 -33 238.121 166.804  19
  -2   0  33 173.762 138.893  17
   2  -2  33-18.4830 50.1993  20
  -2   0  33 35.9945 88.2213   3
  -2   2 -33 294.231 144.645   7
  -2   0 -33 68.7510 75.0083  16
   2  -2 -33-208.729 218.594   8
   0  -2 -33 103.855 272.020   8
  -2   2 -33-246.144 252.756  21
   0   2 -33-31.0600 49.2753  21
  -2   0  33-16.9695 108.965  23
   0  -2  33 311.438 144.716   5
   2  -2  33 27.2365 76.9694   2
   0   2  33-56.6553 73.4021  18
   2  -2 -33-144.385 133.581  19
   2   0 -33 165.900 118.239  14
   2   0  33-78.0493 64.2055  18
   0  -2  33 80.2863 42.9746  20
   0   2 -33 78.6426 231.852   8
   0   2  33 205.371 228.154  23
   2  -2 -33 72.3613 111.064   7
  -2   2 -33 108.358 101.928  19
   2  -2  33 166.601 135.223   5
  -2   0 -33 205.224 135.670  22
   2  -2 -33 136.905 251.991  12
   0   2  33 164.214 169.823  22
  -2   0 -33 144.226 137.013   7
   0   2  33 142.861 118.201  20
  -2   0 -33-92.6794 171.297  21
  -2   0 -33 135.949 326.738   8
   0  -2  33-19.0868 49.0043  23
  -2   2  33-113.267 151.428   8
  -2   2  33 16.1238 61.1648   3
   2   0  33 80.7796 74.8403   3
   0  -2  33 76.9445 83.1504  22
   0   2  33 135.340 187.547   8
   2   0 -34 695.075 241.023  14
   2   0  34 551.920 242.236  17
   2  -2 -34 1086.20 312.259  22
   2  -2 -34 1124.57 508.238   8
  -2   2  34 1283.14 266.202   3
  -2   2 -34 1117.48 243.074  16
   2   0  34 907.095 198.799   3
  -2   0  34 430.621 193.915  17
   2  -2 -34 1323.95 347.059   7
   2   0  34 458.786 285.343  23
  -2   2  34 1135.94 468.200  23
   0   2 -34 561.520 213.551  19
   0   2 -34 564.053 244.512  22
   0   2  34 1029.58 258.466   5
  -2   0  34 650.394 388.910  13
  -2   2  34 1246.30 285.141   5
  -2   2 -34 1795.80 404.622   7
   2  -2  34 1335.10 311.156   5
   2  -2  34 980.694 293.530  22
   0  -2 -34 723.158 253.161  19
  -2   0 -34 880.118 383.351  21
   0   2  34 761.672 211.796   3
   0  -2  34 912.993 468.438   8
  -2   0  34 804.279 374.270  23
   0   2 -34 504.493 211.290  14
  -2   0  34 708.968 175.054   3
   2  -2 -34 1282.87 543.383  12
  -2   0 -34 730.000 267.514  22
   2   0  34 1059.55 277.497   5
   0  -2  34 543.797 186.509   2
  -2   2  34 1144.30 248.030  10
   0   2  34 691.582 233.911  18
  -2   0 -34 791.937 207.505  16
   0  -2  34 620.299 252.351  17
   2   0  34 691.755 216.253  20
  -2   0 -34 647.113 479.613   8
   0   2 -34 753.252 251.130   7
   2   0 -34 580.352 225.175  22
   0   2  34 640.802 374.377   8
  -2   0 -34 544.770 208.208  19
   0   2 -34 852.617 216.412  16
   0   2 -34 766.278 224.105   1
   2   0  34 657.483 377.129   8
   2  -2  34 916.599 273.762  17
   2   0  34 651.950 381.260  13
  -2   2  34 1091.40 506.594   8
  -2   2  34 742.275 390.321  13
   0   2 -34 946.524 502.190   8
   0   2  34 748.400 271.289  22
   2   0  34 658.611 255.468  22
  -2   0  34 928.258 262.889  20
   0   2  34 673.208 232.673  20
  -2   2 -34 989.292 285.781  19
  -2   0 -34 608.700 213.894   7
  -2   2  34 2086.56 388.394  20
   0  -2  34 633.835 245.117  22
   2   0 -34 617.341 221.195  19
   0  -2  34 851.655 230.945   5
   0  -2  34 631.216 323.800  23
   0  -2 -34 690.379 423.194   8
   2   0  34 687.421 205.436  18
  -2   2 -34 1059.85 305.260  22
  -2   2  34 757.038 265.045  17
   2  -2 -34 970.749 257.410  19
  -2   0  34 819.570 219.501  10
   0  -2 -34 1084.60 295.726   7
  -2   2 -34 1295.97 323.798   1
   0   2  34 620.245 239.122  17
   0  -2 -34 667.740 264.413  22
   0   2  34 411.131 314.084  23
  -2   2 -34 1303.38 595.270   8
  -2   0  34 554.039 231.833  22
  -2   0 -34 703.537 185.586   1
  -2   0  34 742.962 484.896   8
   2  -2 -35 17.6390 72.6781  22
   0   2  35 180.841 305.740   8
   0  -2  35 101.980 134.922   8
   2  -2 -35 240.014 188.590   7
   0  -2 -35 805.495 258.089  19
   0  -2  35 226.894 121.320  20
   2   0  35 124.475 111.209   5
  -2   0  35 189.667 152.633  22
   0   2  35 1157.56 320.781  22
  -2   0  35 69.3450 49.5833   3
   2  -2  35 240.902 208.823  17
  -2   0 -35 135.119 69.5923   1
  -2   2  35 106.415 122.806  22
   0   2  35 275.291 264.943  23
   2   0 -35 262.112 154.272  14
   0   2  35 43.4886 123.741   5
   0   2 -35-29.1735 144.708   8
  -2   2 -35 254.638 130.088  14
   0   2 -35 94.0393 96.2236  19
   0   2  35 73.7255 94.9843  18
   0   2 -35 61.5997 77.6255  16
  -2   0 -35 132.135 266.628   8
   0   2 -35-23.3122 46.4142  22
   2  -2  35 91.0092 269.030   8
   0  -2 -35 87.1933 92.3680   7
  -2   0  35 164.249 240.266   8
  -2   2 -35 48.5830 88.4402  19
   0  -2  35 119.246 102.052  17
   0   2  35 64.6191 176.928  13
   2  -2 -35-303.293 307.852  12
  -2   2 -35 61.8884 82.0353   7
  -2   0 -35 139.492 142.879  22
   2  -2 -35 207.619 137.115  19
  -2   0  35 90.3171 100.905  17
  -2   0 -35 34.5014 26.6182   7
   0   2 -35-12.7444 80.7018   1
   2  -2  35 122.247 128.888  20
   0   2 -35 55.7933 72.4065   7
   2   0 -35 385.932 175.234  19
  -2   0  35 137.702 229.817  23
  -2   2  35 493.349 145.795  10
   0   2 -35 107.627 137.963  14
   0  -2  35 155.070 186.390  23
  -2   2 -35 44.6750 54.9743   1
  -2   2  35 61.0646 88.7603   5
   0   2  35 64.8714 66.4753  17
   2   0 -35 128.696 138.433   7
  -2   2  35 198.651 87.5504  23
   2   0  35 100.612 176.645  23
   0  -2  35 216.110 180.925   2
   2   0 -35-1.70756 66.2946  22
   2   0  35 160.738 163.771  20
   0  -2 -35 240.700 199.366  22
   2   0  35-243.642 154.634  13
   2   0  35-54.7974 89.5295   8
   0  -2  35 100.556 144.769  22
   0   2 -35-158.155 102.227  21
   2  -2 -35 346.632 385.592   8
   2   0  35 46.4873 69.5653  22
   2  -2  35 67.4775 89.4517  22
  -2   2  35-60.0027 38.1450   3
  -2   0  35 24.6709 12.9615  20
  -2   2 -35 165.709 206.513  21
  -2   0  35 55.6578 50.3597   5
   2   0  35 144.770 157.419  17
  -2   2 -35 479.123 403.466   8
   0   2  35-10.1504 21.6046   3
  -2   0 -35 163.980 134.333  19
  -2   0  35 273.468 262.303  13
  -2   2 -35 158.779 113.992  16
  -2   2 -35 172.666 172.900  22
  -2   2  35 9.20344 23.1256  17
  -2   2  35 377.487 305.791  13
  -2   2  35 68.1813 208.616   8
   2   0  35 37.0300 85.3455  18
   2   0 -35-1.34800 122.293   8
   0  -2 -36 398.838 262.493  22
  -2   2  36 488.229 323.996  23
   2   0 -36 374.306 169.174  19
   2   0 -36 591.573 355.631   8
  -2   0  36 556.923 161.274   3
  -2   2  36 831.790 280.291  22
   0   2 -36 756.053 247.324   7
  -2   2  36 603.407 238.985  18
  -2   0  36 433.229 211.951  22
  -2   2 -36 743.595 280.371  22
  -2   2  36 696.780 231.085  20
  -2   2  36 851.934 237.096   3
  -2   2 -36 747.522 357.853  21
  -2   2  36 495.057 206.483  17
   2  -2 -36 629.335 249.452  22
  -2   0  36 483.415 200.444  17
   0   2  36 511.780 400.848  13
  -2   2 -36 946.388 488.190   8
   2   0  36 555.558 193.632  18
   0   2  36 493.767 163.815   3
  -2   0 -36 731.204 374.471   8
  -2   0  36 465.151 290.333   8
  -2   0  36 669.423 215.598  10
   0   2  36 375.995 214.153  22
   2  -2 -36 856.639 240.058  19
   0  -2 -36 683.548 246.764   7
   2   0  36 548.717 224.747  17
  -2   2 -36 775.140 270.702  19
   2   0  36 460.093 226.765  22
   2   0 -36 637.864 232.189   7
   2  -2  36 813.293 301.171   5
   0  -2 -36 758.712 536.562   8
   0   2 -36 307.800 134.371  22
   0  -2  36 694.440 387.644   8
   0   2  36 539.462 235.596  20
  -2   2 -36 791.542 267.616   7
   0  -2  36 580.409 241.559  22
   2   0  36 605.409 239.531   5
   2   0 -36 585.221 243.296  22
  -2   0  36 499.920 186.249  20
   0  -2  36 745.627 265.515  17
   0   2  36 570.124 206.597   5
   0  -2 -36 214.123 151.207  19
   2   0  36 763.224 385.158   8
   0   2 -36 113.051 157.044  21
  -2   0  36 278.831 206.904  23
   0   2  36 508.504 224.398  17
   0   2  36 378.686 350.724  23
   0   2 -36 603.653 232.667  14
   0   2 -36 491.982 220.924  19
   2   0  36 480.498 190.649  20
   0  -2  36 561.394 173.102   5
  -2   0 -36 636.501 245.488  19
   0   2 -36 1081.91 563.492   8
   2  -2  36 562.048 226.598  22
   0   2 -36 522.438 163.161   1
  -2   2 -36 836.887 244.244  14
  -2   2 -36 724.268 208.485   1
  -2   2  36 717.447 213.322   5
   2  -2  36 818.200 401.227   8
   0   2  36 682.816 378.936   8
  -2   2  36 756.641 428.155  13
   0   2 -36 552.842 169.370  16
  -2   2 -36 825.664 213.160  16
  -2   0  36 750.776 433.631  13
   2   0 -36 706.588 244.320  14
   2  -2  36 507.973 171.479  20
   2  -2  36 441.466 226.651  17
  -2   0  36 561.430 208.631   5
  -2   0 -36 977.231 242.862   1
  -2   0 -36 585.112 243.419   7
   2  -2 -36 807.563 261.552   7
  -2   0 -36 410.076 197.388  22
   0  -2  36 616.818 192.292   2
  -2   2 -37 231.513 127.533  14
   0   2 -37 184.225 118.614  14
   0  -2  37 300.212 192.425  22
   2   0  37 308.158 142.175  20
   0   2 -37 24.8407 237.908   8
   2   0  37 281.635 149.627   5
   0  -2  37 281.659 128.241   8
  -2   0  37 213.484 140.153  20
  -2   0 -37-40.6449 286.728   8
   0   2 -37 305.522 142.280  16
  -2   0  37 213.037 118.326  10
   0   2  37 300.816 164.120  17
   0  -2 -37 271.245 220.964   7
   0   2  37 655.228 411.331   8
   0   2 -37 324.156 163.498   7
   0  -2 -37 212.156 120.440  19
  -2   0  37 334.598 201.286  23
   2   0  37 217.911 109.100  18
   0   2 -37 252.742 149.085  19
   2   0 -37 423.972 179.615   7
  -2   2  37 204.282 175.230  22
  -2   0  37 407.823 343.017  13
   0  -2 -37 313.441 342.050   8
  -2   0 -37 338.309 159.191   1
   0  -2  37 293.320 141.244  17
  -2   0  37 333.336 212.262  22
   0  -2  37 233.762 104.023   2
  -2   2 -37 344.478 234.479  21
   2   0  37 128.886 131.682  22
   2  -2 -37 21.8080 81.1808   7
   0   2  37 144.882 100.849  22
   2  -2  37 53.1349 182.735   8
   0  -2  37 284.908 130.834   5
  -2   2 -37 202.288 147.340  19
  -2   2 -37 110.539 64.8566   7
   2  -2 -37 174.752 143.948  19
   2  -2  37 230.331 175.078  17
  -2   2  37-129.745 214.586  13
  -2   2  37 235.105 71.2851   5
   0   2  37 273.500 102.171   3
   2   0 -37 221.207 120.748  22
   0   2  37 384.677 245.298  20
   0  -2 -37 607.334 216.254  22
  -2   0 -37 347.286 184.817   7
   0   2 -37 335.925 203.264  22
   0   2  37 146.610 118.241  18
   2  -2 -37-37.8895 226.985   8
   2  -2 -37 156.028 86.8877  22
  -2   2  37 242.594 248.738  23
   2  -2  37 80.6209 121.657  22
   2   0 -37 460.216 191.573  19
  -2   2 -37 216.400 119.725   1
  -2   0  37 453.760 216.502  17
   0   2  37 240.633 114.370   5
  -2   2 -37 131.438 99.3951  22
  -2   2  37 253.028 144.582  17
   2  -2  37 131.835 84.3076   5
  -2   2  37 90.2479 109.741   8
   2   0 -37 356.074 348.510   8
   2   0 -37 192.199 110.291  14
  -2   2  37 155.027 147.308  18
  -2   0  37 333.848 168.554   5
   2   0  37 49.3064 51.5779  17
  -2   0 -37 112.080 124.507  22
  -2   2 -37 250.035 127.822  16
  -2   2  37 239.063 170.891  20
   0   2 -37 750.074 356.152  21
   0   2  37 278.461 350.226  13
  -2   0  37 466.391 162.486   3
  -2   0 -37 277.740 180.059  19
   0   2  37 340.119 247.531  23
  -2   0  38 116.508 77.0752  10
   0   2  38 161.353 120.183   5
   0   2 -38 54.4748 162.815  22
   0  -2 -38 129.376 144.118  22
  -2   2  38 65.3849 111.193  20
  -2   0  38 315.950 181.317   3
   2   0  38 98.8782 65.4252  18
   0   2 -38 147.910 133.001  14
   0  -2  38 141.583 123.086  22
   2   0 -38 185.812 114.086   7
  -2   2  38 121.615 104.710  23
  -2   0  38 2.44927 154.356   8
  -2   2  38 127.128 86.5861   5
  -2   2  38 161.321 127.417   3
  -2   2  38 80.6484 88.6397  22
  -2   2  38 122.053 149.441  18
   2   0  38-78.2595 47.4606  20
   0  -2  38-118.492 253.047   8
   0  -2 -38 269.857 189.058  19
   2  -2  38 92.3829 103.870  17
  -2   2 -38 107.633 37.1823  14
   2  -2 -38 236.853 105.021  19
  -2   0 -38 79.5426 153.816  19
   0   2 -38 51.2122 85.5226   7
   0   2  38-100.744 70.0669  23
  -2   2 -38 30.9499 65.9563  19
  -2   2  38 254.532 168.325  17
  -2   2 -38 56.0216 43.5495   7
   0   2 -38-119.135 191.832  21
   0   2 -38 83.0648 93.6810  19
   0   2  38 143.870 175.978  17
   2   0 -38 142.105 126.778  19
   0   2  38 643.681 599.930   8
  -2   2 -38 162.753 202.215  21
  -2   2 -38 195.637 110.774  16
   0  -2  38 87.9107 56.6618  17
  -2   2  38 46.9065 77.5411  13
   2  -2 -38-86.6762 203.231   8
  -2   0  38 65.9631 144.671  23
   2   0  38 4.48624 108.217  22
  -2   0  38-23.6530 267.741  13
   0  -2 -38-114.934 74.1062   7
  -2   0  38 97.5843 130.597  17
  -2   0  38 323.269 163.304  22
   0   2 -38 126.762 105.144  16
  -2   2 -38 331.166 103.766   1
  -2   2 -38 618.711 445.443   8
   0  -2 -38 435.505 262.129   8
  -2   0 -38 18.1694 13.0267   1
   2  -2 -38 113.560 97.9335   7
   2  -2 -38 71.1034 90.4913  22
  -2   2  38-77.2866 184.718   8
  -2   0 -38 66.2570 118.010   7
   2   0 -38 330.397 201.076  22
   2  -2  38 39.4298 48.8955  22
   0   2  38 133.008 98.4381  20
   0   2  38-25.6456 267.636  13
  -2   0  38 135.039 113.372   5
  -2   2 -38 120.897 149.172  22
   0   2  38 48.7344 123.249  22
   0   2  38 54.6931 87.2034  18
   0  -2  38 141.604 96.4703   5
   2  -2  38 32.0331 283.078   8
   2   0 -38 659.506 203.090  14
   2   0 -38-275.960 147.818   8
   2   0  38 154.207 139.914  17
   2   0  38 86.3618 134.655   5
  -2   0 -38 62.5451 27.9392  22
   2  -2  38 261.717 170.289   5
  -2   0 -39 321.342 194.488  22
   2  -2 -39 143.467 111.247  19
   0   2  39 442.978 224.742  22
   2   0 -39 345.297 161.774   7
  -2   0  39 515.132 230.606   5
   2  -2 -39-706.159 574.050   8
   2   0  39 317.383 363.620   8
   2   0 -39 417.816 188.904  14
  -2   0 -39 659.267 544.980   8
  -2   2  39 205.358 89.3246   3
  -2   0  39-48.9523 357.102  13
  -2   2 -39 111.216 128.489  22
   2   0  39 282.111 192.596  22
  -2   0  39 564.524 205.029  20
   2   0 -39 174.123 48.7668   8
  -2   2 -39 300.297 137.867  14
   0   2 -39 456.587 205.726   7
   2   0 -39 302.669 154.493  19
   0  -2 -39 591.633 236.234  19
  -2   2  39 364.174 166.006  18
   2  -2 -39 285.798 195.052   7
  -2   2  39 266.036 266.336  13
  -2   0  39 134.661 146.088  17
   2   0  39 306.407 146.256  20
   2  -2  39 467.187 212.437   8
   0   2 -39 431.630 201.373  14
   0   2  39 233.954 268.041  23
   2  -2  39 348.075 212.054  22
   0   2  39 398.912 393.478  13
  -2   2 -39 138.323 80.6980  21
   2   0  39 198.035 112.132  18
  -2   2  39 203.445 209.435  17
   0   2  39 415.023 188.800   5
  -2   0  39 496.134 190.142  10
   2   0  39 371.801 209.774   5
   2  -2  39 376.290 191.662   5
   0  -2  39 376.941 194.200  22
  -2   2  39 49.5447 90.3356  22
   0   2  39 279.093 163.679  20
   2   0 -39 359.408 257.579  22
   0  -2  39 521.801 211.922   5
  -2   2  39 208.007 158.282  20
   2   0  39 576.481 334.199  17
   0   2  39 270.135 141.049   3
   0  -2  39 304.269 150.937  17
   0   2 -39 210.905 160.934  22
   0   2  39 158.553 136.269  18
  -2   0 -39 398.731 246.038  19
   0   2 -39 156.490 125.202   8
  -2   0  39 22.3001 246.602   8
  -2   2 -39 178.558 165.775  19
   0   2 -39 253.580 167.774  19
  -2   0  39 133.373 134.496  23
  -2   2  39 353.812 155.088   5
   0  -2 -39 518.231 205.471   7
   2  -2  39 334.467 186.782  17
   0   2  39 304.715 198.433  17
   0  -2 -39 145.561 72.4523   8
  -2   0  39 293.939 208.119  22
  -2   2 -39 265.903 238.632   8
   0  -2 -39 449.519 217.932  22
   2  -2 -39 328.864 213.007  22
  -2   0 -40 40.8489 41.2150   7
  -2   2 -40 216.038 195.016   7
  -2   2 -40 146.396 101.019   1
   0  -2  40 180.598 168.026   5
   0  -2  40 463.625 386.424   8
  -2   0 -40 83.5140 103.167  19
   2  -2  40 324.661 195.857   8
  -2   0 -40 123.485 140.160  22
  -2   0  40 163.767 105.884   3
   0  -2  40 138.432 89.6649  22
   2   0  40-31.1103 72.8530  20
   2  -2  40 1162.91 311.698   5
   0   2  40 63.3876 80.4669  20
   2   0  40 87.9344 110.533  22
  -2   0 -40 310.336 428.029   8
  -2   0  40 215.103 140.992   5
   0  -2 -40 233.604 163.800  19
  -2   0  40 105.764 100.205  20
   2   0  40-33.4608 180.483   8
  -2   0  40-50.0173 22.6972  10
   0   2  40 59.0728 93.7297  18
   0   2 -40 116.010 103.599  19
  -2   2 -40 198.475 135.494  19
  -2   2  40 86.1001 131.630  18
   0   2  40 178.996 120.886   3
   2   0 -40 361.720 192.430   7
  -2   2  40 390.012 164.322   3
  -2   2  40-252.602 334.721  13
  -2   2  40 163.617 197.222  23
  -2   2  40 230.881 89.6860  20
   0  -2 -40 396.534 398.148   8
   2  -2  40 273.109 140.125  17
  -2   2  40 291.916 173.905  22
   0  -2 -40 234.512 182.491   6
  -2   0  40 167.179 124.800  17
   0   2  40 376.931 293.055  13
   2  -2  40 262.336 219.454  22
  -2   2 -40 312.894 125.657  14
   2  -2  41 599.753 256.519  22
  -2   2  41 1417.69 675.265  13
   0   2 -41 523.504 187.454  19
   2  -2  41 256.709 305.539   8
   0   2  41 822.108 270.466   5
   2  -2 -41 486.181 202.143   7
   0  -2  41 555.904 197.654   5
   2   0  41 668.954 277.535   5
  -2   2 -41 669.582 250.356  19
   2   0  41 898.787 370.448  22
   0   2  41 671.350 341.720  23
   0  -2 -41 379.602 203.901  22
  -2   0  41 596.096 268.433  22
   0   2  41 420.360 219.089  22
   2   0  41 380.685 200.132  20
  -2   0 -41 434.053 215.562  19
   2   0  41 299.356 240.107  17
   2  -2  41 664.845 255.673   5
   0  -2  41 654.032 271.266  17
   2   0 -41 524.810 481.014   8
  -2   0  41 584.408 238.722  20
  -2   0  41 520.644 248.422  17
  -2   2  41 349.435 189.292  18
  -2   2 -41 401.091 196.296   7
   0   2  41 507.133 215.867  17
  -2   0 -41 822.719 288.724   7
  -2   2  41 503.368 206.485   5
   0   2  41 571.422 219.287  18
   0  -2 -41 519.868 215.164  19
   2   0 -41 775.899 272.563  22
   0   2  41 623.230 242.298  20
   2  -2  41 377.022 224.323  17
  -2   0  41 593.727 385.185  23
   2   0 -41 759.070 265.938  14
  -2   2  41 657.539 331.843  23
  -2   2  41 391.337 202.749  20
   0   2  41 765.171 216.088   3
   0  -2  41 434.792 210.441  22
   0   2 -41 668.810 241.238   7
   0   2 -41 376.347 211.360  22
  -2   2  41 588.514 242.303   3
   0  -2 -41 894.976 322.941   7
   0   2 -41 537.208 218.686  14
  -2   0 -41 610.145 278.271  22
  -2   2 -41 202.756 152.236  22
  -2   2  41 422.559 204.579  22
   2  -2 -41 541.018 237.470  22
   2   0 -41 745.323 241.562   7
   0  -2 -41 607.897 251.130   6
  -2   2  41 698.289 265.673  17
   0  -2 -42 403.743 199.656   7
   2  -2 -42 91.8748 135.457   6
  -2   2  42 267.727 190.716   5
  -2   2 -42 201.066 161.201   7
   2  -2 -42 237.642 175.289   7
   2   0  42 9.11326 71.4705  17
   0   2  42 252.733 172.198   5
   0   2  42 272.749 177.206  17
   0   2  42 145.621 160.383  20
   2   0  42 46.9918 97.6657   5
   2   0 -42 8.43120 53.4378  22
   0  -2 -42 457.806 533.797   8
   0  -2 -42 186.467 191.830  22
  -2   0  42 192.603 125.934  20
  -2   0  42-16.0660 79.0689  23
  -2   0  42-2.40109 79.4480  22
   2   0  42 160.935 86.4251  20
   0   2  42 46.6808 89.0861  18
  -2   2 -42 274.325 201.407  22
  -2   0 -42 234.116 184.168  22
  -2   2  42 104.701 80.2491  22
   0   2  42 299.927 185.471  22
   0  -2  42 232.177 184.496  22
  -2   0  42 205.603 150.915  17
  -2   2  42 140.332 167.590  13
  -2   0  42 229.409 146.199   5
   2  -2  42 313.437 191.933  22
  -2   2  42 152.203 61.5753   3
  -2   0 -42 123.533 110.545   7
   0   2 -42 182.467 167.109  22
   0   2 -42 97.7966 106.518  14
  -2   2  42 321.274 232.539  23
   0   2 -42 42.2074 94.4011   7
   0  -2  42 23.1999 52.9356  17
   2  -2 -42 226.404 203.716  22
   2  -2  42 127.371 130.800  17
   0   2 -42 230.146 151.647  19
  -2   2  42 191.660 136.206  17
  -2   2  42 266.947 178.690  20
   0  -2 -42 363.871 186.982   6
   0  -2 -42 257.554 172.523  19
   2   0  42-100.134 28.7553  22
   2   0 -42 532.379 280.547   7
   2   0 -42 133.429 128.538  14
  -2   2  43 124.634 119.106  17
   2   0 -43 197.284 70.9858   7
   2  -2 -43 10.8706 98.4847  22
   2  -2 -43 382.508 214.842   7
  -2   0  43 9.74732 19.2648  17
  -2   2 -43 237.266 195.346  19
   0   2  43 212.483 137.935  18
   0   2 -43 268.064 207.187  22
  -2   0 -43 332.101 219.766   7
   0  -2 -43 183.944 191.312  22
  -2   0  43 294.341 182.658  22
   0  -2  43 360.266 165.479   5
   0   2 -43 512.834 257.816   7
   0   2 -43 347.782 196.313  14
  -2   0 -43 349.930 210.420  19
   0  -2  43 172.781 155.951  22
   2   0  43 507.421 267.702  20
   2  -2  43 339.848 166.758   5
   2  -2 -43 355.507 225.587   6
   0   2  43 291.873 195.638  22
  -2   0  43 271.950 200.869   5
   2  -2  43 175.428 141.669  22
   0   2  43 225.597 132.779   5
  -2   2 -43 145.591 134.041  22
  -2   2  43 233.517 127.835  22
   0  -2 -43 933.410 317.562   7
  -2   2 -43 246.799 136.801   7
   0  -2 -43 242.481 203.162  19
   0  -2 -43 348.310 171.744   6
  -2   2  43 59.5535 45.0001  18
   0   2 -43 88.2160 98.4706  19
  -2   2  43 396.647 208.260   5
   2   0  43 221.911 153.550  22
   0  -2  43 287.523 193.117  17
  -2   2  43 142.539 97.5624   3
   2   0  43 186.080 159.623  17
  -2   0 -43 325.939 212.799  22
  -2   2  43-69.6953 69.4909  23
   2  -2  43 148.505 136.291  17
   2   0  43 449.885 203.512   5
   0   2  43 219.943 180.432  17
  -2   0  43 330.732 127.592  20
   2   0 -43 114.262 106.446  22
  -2   0  44 380.823 186.670   5
  -2   2  44 335.925 174.357   5
   2  -2 -44 312.272 207.129  22
  -2   0 -44 292.062 138.976  19
   0   2 -44 387.613 212.642  14
   0   2  44 317.755 182.858  22
  -2   0 -44 566.142 260.926   7
  -2   2  44 268.132 175.785  17
   2  -2 -44 369.149 209.282   6
   2  -2  44 229.007 191.371  17
  -2   0  44 224.975 205.107  22
   0  -2  44 133.589 122.147  17
   0   2 -44 278.593 168.854   7
   0   2  44 477.869 209.318   5
   0   2 -44 357.289 201.386  22
   2  -2  44 309.683 216.437  22
   0   2  44 338.658 179.004  17
  -2   2 -44 390.780 212.327   7
  -2   2 -44 395.603 204.582  22
  -2   0 -44 161.741 168.890  22
  -2   2  44 224.940 128.258  20
  -2   0  44 157.362 100.066  20
  -2   2  44 193.340 269.819  23
   0  -2  44 472.731 194.676   5
   2  -2 -44 476.079 245.305   7
  -2   2  44 483.303 204.089   3
   0  -2 -44 313.996 201.091  22
   2   0  44 442.054 209.821   5
   2   0 -44 336.635 165.468   7
   0  -2 -44 204.878 180.108   6
  -2   2 -44 151.797 157.452  19
  -2   0  44 236.188 150.012  17
   2  -2  44 576.322 222.569   5
  -2   2  44 886.305 286.620  18
   2   0  44 344.827 164.416  22
   0  -2 -44 388.311 185.568   7
  -2   2  44 194.833 211.172  22
   2   0  44 238.913 182.732  17
   0  -2  44 222.358 195.746  22
   0   2  44 217.976 102.632  20
   2   0  44 207.667 165.346  20
   2   0 -44 407.751 225.942  22
  -2   0 -45 545.771 263.483  19
   0  -2 -45 600.092 296.220  22
   0  -2  45 658.558 240.051   5
   2  -2  45 603.259 238.036   5
   0   2  45 507.173 197.480   5
  -2   2  45 411.792 223.637  17
  -2   2  45 296.734 204.628  18
   0   2 -45 496.720 278.535  22
   0   2  45 451.259 196.144  20
   2   0 -45 506.426 293.360  22
   0  -2  45 516.468 241.653  17
   2  -2  45 163.062 114.676  22
   2  -2 -45 266.905 187.670  22
  -2   0 -45 563.452 298.014  22
   0  -2 -45 455.785 236.193  19
   0  -2 -45 802.181 305.636   7
  -2   2 -45 295.035 186.087  19
   0   2  45 623.729 257.380  17
   2  -2  45 607.181 284.029  17
   2   0  45 717.887 252.133   5
  -2   2  45 493.313 204.303  20
   2  -2 -45 504.198 235.071   7
   0   2 -45 590.380 234.940  14
   0   2 -45 787.782 265.741   7
   0   2 -45 378.030 182.256  19
   0   2  45 730.589 258.162  18
  -2   2  45 272.021 187.016  22
  -2   0  45 616.028 242.842   5
   0   2  45 416.752 228.479  22
   2   0 -45 575.406 211.771   7
   2   0  45 379.615 251.028  22
   0  -2  45 473.173 231.592  22
   2   0  45 528.254 252.784  17
  -2   0  45 475.604 232.891  17
  -2   2  45 454.560 187.511   5
  -2   2 -45 279.059 184.522  22
   2  -2 -45 534.434 286.979   6
  -2   0 -45 857.760 295.708   7
   0  -2 -45 717.239 268.483   6
  -2   0  45 513.705 247.909  22
  -2   2 -45 443.197 202.070   7
  -2   2  46 518.251 221.999  22
  -2   2 -46 654.234 275.954  19
  -2   0  46 845.555 283.467   5
  -2   2  46 1061.03 311.765   5
   0   2 -46 336.668 196.247  19
   2   0 -46 1209.27 399.796   7
  -2   0 -46 428.508 228.778  19
  -2   2  46 439.995 186.841  18
   0   2  46 305.699 141.800  18
   0   2 -46 566.278 222.260  14
   2   0  46 547.542 221.798   5
   2  -2 -46 988.717 334.934   7
   2  -2  46 796.299 244.463   5
   2  -2 -46 693.517 292.017  22
   0   2  46 551.329 210.764  17
  -2   2  46 629.035 194.599  20
   0   2  46 538.414 236.297  20
   0  -2 -46 253.260 194.722  19
   0  -2  46 670.196 223.648   5
   0   2  46 265.347 185.221  22
   0  -2  47 697.195 314.912  17
   0  -2 -47-32.0770 71.9511  19
   2   0 -47 195.735 175.620  22
  -2   0  47 176.768 199.075  22
  -2   0 -47 167.747 185.850  19
   0   2  47 185.724 162.045  18
   0  -2 -47 223.633 169.309  22
   0   2  47 239.131 180.644  22
   0  -2 -47 265.233 210.949   6
  -2   0 -47 288.621 165.769   7
  -2   2 -47 1175.11 370.363  19
   2  -2 -47 72.7088 70.4841   6
  -2   2  47 223.820 165.719  20
   0   2  47 317.913 196.764   5
   0   2 -47-47.0485 72.4730  22
   2   0  47 125.776 167.556  17
   0   2 -47 265.389 127.535  19
  -2   2 -47 228.170 184.169  22
   0  -2 -47 334.634 203.807   7
   0   2  47 55.5988 110.719  20
   0   2 -47 286.713 131.080   7
  -2   0  47 207.561 129.538  18
   0  -2  47 393.694 179.343   5
   2  -2  47 101.466 62.7324   5
   2   0  47 99.7644 147.456  22
   2  -2  47 17.1275 46.4143  22
  -2   2 -47 194.677 105.667   7
  -2   2  47 274.943 157.351  18
   2  -2  47 261.584 291.057  17
  -2   0  47 415.371 261.095  17
  -2   0 -47 1237.55 361.042  22
   0  -2  47 271.094 173.234  22
  -2   2  47 268.048 167.618  17
  -2   2 -48 59.6467 190.572  22
   0  -2 -48-75.5155 76.9442  19
   0  -2  48 104.711 152.432  22
   2  -2 -48 40.9428 107.454  22
  -2   0  48-258.863 143.057   5
   2   0  48 79.8740 101.225  22
  -2   2 -48 142.083 149.383   7
   0  -2 -48 53.3651 131.851   7
   0   2  48 190.807 180.763  22
  -2   2  48 49.8947 103.004   5
   2   0 -48 80.8847 104.390  22
  -2   2  48 128.751 140.662  18
   0   2 -48-12.8085 92.5847   7
   2   0  48 209.334 206.592  17
   0  -2  48 118.231 143.304  17
   2  -2 -48 109.961 139.600   6
  -2   2  48 69.8799 113.909  22
   0   2  48-108.119 114.310  17
   2  -2 -48 499.274 148.149   7
   0   2 -48-28.1292 99.0037  22
  -2   0  48 11.7288 36.9225  18
   2  -2  48 146.691 197.304  17
   2  -2  48 66.5177 88.4839  22
   0   2  48 1.65674 81.2400   5
  -2   2 -48 93.4409 99.0697  19
   0   2  48 133.415 115.775  18
   2   0 -48 35.3992 94.3389   7
  -2   0  48-86.9620 73.6415  22
   0  -2 -48 168.276 154.157   6
   0   2 -48-237.469 163.938  19
   0  -2 -48 256.661 170.068  22
   2   0  48 41.1766 36.3934   5
  -2   0 -48 158.805 127.048  22
  -2   0 -48 114.204 84.3277   7
  -2   2  48-31.1640 79.8873  20
  -2   0  48 134.333 149.569  17
  -2   0 -48 277.275 220.458  19
   0   2  48-10.2316 20.4316  20
  -2   2  48 76.0564 94.8959  17
   0  -2  49-5.65030 123.702  22
  -2   2  49 182.812 171.689   5
  -2   0 -49 245.393 200.554  19
  -2   2 -49 180.909 164.582  22
   2   0  49 162.968 152.214  22
  -2   0  49-52.9015 119.259  22
   2  -2  49 56.3460 82.9405  22
   0   2  49 114.601 168.380  22
  -2   2 -49 50.5856 89.2745   7
   2   0  49 575.473 196.882  17
   0   2  49 167.692 87.9903   5
   0  -2  49-197.913 152.579  17
   0  -2 -49-33.4026 82.6060  22
  -2   0  49 121.954 133.827   5
  -2   0 -49-63.4834 94.3434   7
   0   2 -49 107.541 47.5560   7
   2   0 -49 237.257 108.294   7
   2   0  49 188.971 120.023   5
   0  -2  49-30.1665 111.725   5
   0  -2 -49-3.50312 43.2381   7
   2  -2  49 28.1669 106.211   5
  -2   0 -49-15.8877 40.1309  22
   2  -2 -49 136.773 127.540   7
   2  -2 -49-19.9836 91.4693  22
  -2   2  49 107.358 52.2515  22
   0   2  49 49.6921 124.989  17
   2   0 -49-24.1766 25.6594  22
   2  -2  49-264.258 152.909  17
   2  -2 -49 218.143 165.439   6
  -2   2  49 37.0439 71.5356  17
  -2   0  49-73.8078 85.9855  17
   0   2 -49 80.4419 157.174  22
  -2   2 -49 148.095 148.871  19
   0  -2 -49 311.221 215.810   6
   0   2 -50 92.3166 142.909  22
   0  -2  50 26.7083 30.4704  17
   2  -2 -50 204.634 223.984  22
  -2   2  50 121.086 122.114  17
  -2   2  50-83.7360 89.4229  22
   0   2 -50-10.4382 72.4514   7
  -2   0  50 66.7842 131.981  18
   2  -2  50 119.813 146.573  17
   2   0 -50-43.1642 102.763  22
  -2   2  50-101.695 24.0048  18
   0  -2 -50 62.7741 15.9178   6
   2   0  50 16.6783 91.6580   5
   2  -2 -50 66.1721 132.937   7
  -2   0  50 201.284 193.521  22
  -2   0 -50 265.787 207.689  19
   2   0  50 223.211 76.7640  22
  -2   2 -50 76.4580 158.789  22
   0   2  50-56.2823 62.4287   5
   2  -2  50 193.152 149.581   5
  -2   0  50 110.900 152.276  17
  -2   2 -50 184.429 160.566   7
  -2   2  50 157.830 170.831   5
   2   0 -50 133.256 132.859   7
   0  -2  50 130.163 149.715  22
   0  -2  50-41.6265 122.695   5
  -2   0 -50 26.7218 102.465   7
   0  -2 -50 149.607 102.144  22
   0   2  50 199.460 111.655  22
   2  -2  50-64.2786 81.0887  22
   2   0  50 130.160 43.1022  17
   0   2  50 176.794 153.620  17
   2  -2 -50 132.067 121.781   6
  -2   2  50 305.532 208.608  20
  -2   0 -50 175.247 184.023  22
  -2   2 -50 22.7134 49.4797  19
   0   2  50 87.5092 165.610  20
   0  -2 -50 50.1692 103.040   7
  -2   0  50 308.495 234.321   5
   0   2  51 47.5706 99.5780   5
  -2   0 -51 58.8864 65.0607  19
  -2   2  51 234.221 214.872  22
   0   2 -51 106.841 121.522  22
  -2   0 -51-28.0781 41.0385   7
   0  -2  51 393.604 217.767  22
   2   0  51 480.121 257.434   5
   0   2  51-72.9340 93.7147  20
   2   0 -51 145.123 155.823   7
  -2   2 -51-120.036 50.1062   7
   0  -2 -51 155.290 166.600  22
   2  -2  51 132.915 123.517  22
  -2   0  51 171.325 158.881  17
   2   0  51 119.527 172.935  22
   0   2 -51 65.8958 52.5413   7
  -2   0 -51-13.6648 130.055   6
   0   2  51 285.624 210.754  22
   0  -2  51-45.8378 33.9934   5
   2   0 -51 134.566 181.516  22
   2  -2  51 56.8909 124.551   5
   2  -2 -51 404.906 248.555   6
  -2   0  51 173.185 148.527   5
  -2   0  51 157.476 189.997  18
   2  -2  51-128.167 83.0296  17
  -2   2 -51 206.585 160.252  19
  -2   0  51 250.992 209.507  22
  -2   2 -51 54.3797 124.175  22
   0  -2 -51-56.5668 33.6763   6
  -2   2  51 46.6660 99.1085  18
   0  -2 -51 35.9016 122.696   7
   2  -2 -51 31.0710 99.8158   7
   0  -2  51 73.1615 41.0664  17
  -2   2  51-225.399 182.749   5
   2  -2 -51 40.8949 108.657  22
   2   0  51 14.8442 177.895  17
  -2   0 -51-67.7800 45.6320  22
  -2   2  51 127.559 148.634  17
   0   2  51-56.9877 80.9632  17
  -2   0 -52 177.458 126.252  19
  -2   0  52 80.7541 84.6364   5
   2  -2  52 113.676 133.844   5
   2  -2 -52 42.2867 57.4323  22
  -2   2  52-235.275 190.558  18
   2  -2 -52 286.358 196.290   7
   2   0 -52-161.081 104.500   7
  -2   2 -52-177.075 110.094  19
  -2   0  52 98.9851 73.1420  18
   0  -2  52 302.063 187.308   5
   2   0  52 51.5012 96.2894   5
  -2   0 -53 114.078 132.129  19
   0  -2 -53 390.257 279.840   7
  -2   0 -53 378.290 216.644  22
   0  -2  53 379.823 205.843  17
  -2   2 -53 51.7384 90.0940  19
  -2   2 -53 215.299 128.860   7
   2   0 -53 125.982 152.361   7
  -2   0  53 262.405 233.236  22
  -2   2  53 39.3191 102.219  17
   2   0  53 410.170 281.658  22
   0   2 -53 138.423 167.818  22
   2  -2  53 56.4345 132.203  17
   0   2  53 323.548 214.543  17
   0  -2  53 200.918 115.425   5
  -2   2  53 91.7202 108.457   5
   2   0 -53 207.257 206.399  22
   0   2  53 195.764 178.799  22
   2  -2 -53 172.480 234.413  22
   2   0 -53 146.036 131.151   6
   2  -2 -53-32.4000 77.3611   7
   0   2 -53 160.517 176.203   7
   0  -2  53-33.0227 84.4038  22
  -2   0 -53 410.607 234.951   6
  -2   0  53 119.356 95.4087  18
   2  -2  53 180.016 158.080  22
   0  -2 -53 472.022 220.870   6
  -2   2  53 237.386 202.055  18
  -2   0  53 523.957 285.815  17
   0   2  53 366.658 233.165   5
   2  -2 -53 198.310 121.327   6
   2   0  53 103.085 182.599  17
   0  -2 -53 333.840 202.751  22
  -2   2  53 317.792 245.332  22
  -2   2 -53 188.126 205.877  22
  -2   0 -53 207.082 177.333   7
   0   2 -54 248.671 189.978   7
  -2   2  54 261.974 173.678  22
   2   0  54 90.0487 123.697  17
   0   2  54 53.6479 122.666  17
   2   0 -54 217.988 185.422   7
   2  -2  54 66.9758 242.537   5
   0   2  54 119.323 188.218   5
   0   2  54-107.658 79.9072  22
  -2   2  54 115.558 201.334  17
   2   0  54 120.921 132.124   5
   0  -2 -54 98.7297 12.8578  22
   2   0 -54 104.095 129.266  22
  -2   0  54 181.253 163.764   5
   2  -2 -54 249.797 253.812  22
  -2   2  54 162.179 140.424   5
   2  -2 -54 294.670 176.254   7
   2  -2  55 143.445 149.436   5
  -2   0 -55 52.1016 112.286  19
  -2   2 -55 71.3444 76.3053  19
   0  -2  55 16.0529 121.897   5
   2   1   0 1729.20 291.498  23
  -3   1   0 1477.22 254.801  21
   1   2   0 2459.66 320.657  23
   2  -3   0 3849.21 578.606  12
   2   1   0 1784.78 305.426   8
   1   2   0 2325.92 357.842  13
   1   2   0 2414.72 313.566   8
   1  -3   0 2232.05 492.199  12
  -3   1   0 1145.44 197.541   8
   2   1   0 1666.23 343.215  13
  -3   2   0 2547.29 359.134  13
  -3   1   0 1390.09 209.478   8
   1  -3   1 2133.89 452.954  12
  -3   2   1 911.378 232.743  13
   1   2   1 976.027 207.280  23
   2   1  -1 936.698 220.028  23
  -3   2  -1 805.203 207.802  13
   1  -3  -1 2052.93 498.997  12
   2   1  -1 944.273 243.430  13
  -3   1   1 1342.10 208.891   8
   1   2   1 964.771 232.539  13
  -3   2   1 830.287 178.492  21
   2   1  -1 964.515 221.664   8
   2  -3   1 1577.71 336.389  12
   1   2   1 906.990 195.159   8
   1   2  -1 840.389 199.125  23
  -3   1   1 1219.08 208.013   8
   2   1   1 979.054 224.952   8
  -3   1  -1 1144.00 191.453   8
  -3   1  -1 1560.89 217.177   8
   1   2  -1 756.582 231.041  13
   1   2  -1 726.752 208.803   8
   2   1   1 1004.83 211.493  23
   2  -3  -1 1380.05 371.195  12
  -3   1  -1 1494.34 262.723  21
   2   1   2 133.023 85.8364  23
  -3   1   2 80.1066 57.0265   8
   1   2  -2 132.361 94.9589  13
  -3   2  -2 167.365 86.5621  21
   2   1   2 232.909 92.2523   8
   1   2   2 133.196 74.6004  23
  -3   1  -2 231.365 90.1886   8
   1   2   2 101.430 69.5383   8
   1  -3   2 211.813 122.988  12
  -3   2   2 36.0380 41.1795  21
   1   2  -2 155.616 80.9094  23
   2  -3   2 145.503 89.8480  12
  -3   1  -2 167.343 86.5258  21
   1  -3  -2 181.730 147.581  12
  -3   2   2 69.6134 67.0557  13
   2   1  -2 180.223 89.8017  23
   2   1  -2 110.482 90.7414   8
   2  -3  -2 189.773 139.685  12
  -3   2  -3 134.468 54.4382   8
  -3   2  -3 153.105 92.7628  21
   2  -3   3 273.155 130.767  12
  -3   1   3 220.110 94.4737   8
   2   1  -3 202.951 91.4631  23
   1  -3   3 350.118 164.199  12
   2   1   3 304.306 127.981   8
  -3   1  -3 276.407 123.537  21
   1   2  -3 176.582 98.2286  23
  -3   2  -3 318.251 113.519   8
  -3   2   3 288.598 127.742  13
   2   1   3 179.809 98.3075  23
  -3   2   3 158.260 70.0305  21
   1   2   3 183.466 102.006  23
   2   1  -3 166.830 98.7181   8
   1   2  -3 235.312 161.301  13
   2   1  -4 219.392 136.218   8
  -3   1  -4 181.010 114.117  21
   1  -3   4 243.967 127.407  12
   1   2   4 173.698 97.1109  23
   2  -3  -4 290.757 191.842  12
  -3   2   4 110.871 55.6750  21
   2  -3   4 183.710 115.295  12
   2   1  -4 210.202 105.102  23
  -3   1  -4 222.030 94.1704   8
  -3   1   4 246.616 141.357  13
   1   2  -4 214.032 116.761  13
  -3   1   4 293.429 108.560   8
   1   2   4 195.406 127.516  13
   2   1   4 283.123 131.177   8
   2   1   4 265.951 97.1336  23
  -3   2   4 270.827 103.270   8
  -3   2   4 135.938 47.7915   8
  -3   2   4 297.852 119.736  23
  -3   2  -4 249.838 132.710  21
   2   1  -4 214.134 101.772  12
   1  -3  -4 183.912 124.319  12
   1   2  -4 249.663 110.242  23
   2   1   5-27.2793 32.7814  13
  -3   2   5 31.5773 41.6731  21
  -3   1  -5 34.3176 61.6168  21
   2   1  -5 64.2155 56.6337  23
   2  -3  -5 106.665 134.502  12
  -3   2  -5 39.7543 59.5315   8
   2   1  -5 62.8398 70.4577  12
   1  -3  -5-18.3956 117.108  12
   1   2  -5 18.7494 62.9993   8
   1   2  -5 71.4263 66.1354  23
   2   1   5 36.1928 39.1581  23
   1  -3   5 68.7231 80.1237  12
  -3   2   5-31.8099 8.35845   8
  -3   1   5 42.0508 85.9634  13
  -3   2   5 39.6458 24.2111  13
   2   1  -5 22.0445 54.4309   8
   1   2  -5 40.1223 19.7230  13
   2  -3   5-16.5540 39.2006  12
   1   2   5 39.6897 49.1930  13
   1  -3   5-3.26553 37.1426   8
   1   2   5 45.1906 55.3356   8
  -3   2   5 26.2156 67.1773  23
  -3   1  -5 55.7485 43.2496   8
  -3   2  -5 55.8577 55.2879   8
   2   1   5 25.6013 33.9240   8
  -3   2  -5 87.7765 84.2023  21
  -3   1   5 92.4715 73.8180   8
   1   2   5 22.6484 16.2453  23
   2   1  -5 59.1488 73.3002  13
   1   2  -6 2192.45 356.968   8
   2  -3   6 1589.44 266.766  12
   2   1   6 2187.67 400.902  13
   1   2  -6 2097.60 340.738  13
  -3   2   6 3479.88 571.618  23
  -3   2   6 2566.55 411.829   8
   1   2   6 2150.45 398.746  13
  -3   2  -6 1353.36 238.053   8
   1   2  -6 2057.93 261.325  12
   1   2  -6 2232.82 325.069  23
  -3   1   6 1559.98 325.704  13
  -3   2   6 1705.30 214.988  21
  -3   1  -6 1645.70 306.362  21
  -3   1  -6 1173.70 246.348   8
   2   1  -6 1987.88 349.729   8
  -3   2   6 2701.39 456.847  13
   2   1  -6 2056.38 355.443  23
   1  -3  -6 1985.80 658.110  12
   1   2   6 2249.61 322.726  23
   2   1  -6 1811.93 299.287  12
   1   2   6 2123.06 340.904   8
  -3   2  -6 2509.73 471.808   8
   2   1   6 2001.56 292.420  23
   2  -3  -6 2868.45 602.937  12
   2   1  -6 1745.29 361.852  13
  -3   2  -6 2920.60 438.591  21
  -3   1   6 1894.73 311.818   8
   1  -3   7 14635.6 866.766   8
  -3   1   7 19490.7 1121.77  13
   1   2  -7 10203.6 792.832   8
   1   2   7 10419.9 696.331  23
  -3   2   7 7191.03 574.548   8
  -3   2  -7 17448.0 1145.47  21
  -3   2   7 19270.1 1266.58  13
  -3   2   7 21058.9 1439.09  23
   2   1  -7 10623.9 749.121  23
   2  -3  -7 19063.1 1550.09  12
   2   1  -7 9873.96 680.945  12
  -3   2   7 18083.0 1168.93   8
  -3   2   7 9284.49 495.097  21
  -3   1  -7 14630.5 883.690   8
   1   2  -7 8400.68 522.350  12
   1  -3  -7 27261.0 2083.04  12
  -3   2  -7 15911.3 1295.72   8
  -3   2  -7 9322.41 656.057   8
   2  -3   7 12123.0 615.925  12
  -3   1   7 15155.3 756.800  21
   1   2   7 10414.2 895.309  13
  -3   1   7 23504.7 1139.14   8
   2   1   7 10755.5 846.388  13
   1   2  -7 8078.02 691.456  13
   1   2  -7 9341.46 703.566  23
  -3   1  -7 20100.4 1074.90  21
   1   2   7 8661.96 773.029   8
   2   1   7 10726.4 663.191  23
   2   1  -8 20294.6 997.133  12
  -3   1   8 17102.7 1117.12  13
   2   1   8 23343.1 996.209  23
   1   2  -8 21696.8 822.878  12
  -3   1   8 21858.5 1223.43   8
  -3   2   8 28615.1 1561.27   8
  -3   1  -8 15081.2 921.318   8
   1  -3  -8 21248.0 1335.36   8
  -3   1   8 13882.0 731.667  21
   1   2   8 27374.8 1443.44  13
   2  -3   8 21436.7 695.817  12
   1   2   8 27499.5 1144.08  23
   2   1  -8 25239.8 1153.72  23
   2  -3  -8 30319.0 2018.89  12
   1   2   8 23498.8 1228.43   8
   1   2  -8 23715.2 1099.08  23
   2   1   8 23916.6 1254.66   8
  -3   2  -8 29343.2 1501.12  21
   2   1   8 23319.1 1307.17  13
   1  -3   8 12644.0 835.681   8
  -3   2   8 32639.9 1855.93  23
   1   2  -8 25892.4 1276.35   8
   1  -3  -8 21099.4 1857.64  12
  -3   2  -8 19174.8 952.779   8
  -3   1  -8 16762.5 1064.22  21
  -3   2   8 30059.8 1650.77  13
  -3   2   8 14852.6 870.002   8
  -3   2   8 18838.1 701.693  21
   1  -3  -9 13549.0 1513.17  12
  -3   1  -9 10854.4 854.957  21
  -3   2  -9 8979.67 891.532  21
   2   1   9 5094.37 490.153  23
   1   2   9 4475.96 562.308   8
   1  -3  -9 12865.4 1144.39   8
  -3   2  -9 5631.25 581.587   8
  -3   1   9 9788.17 898.833  13
  -3   2   9 10744.1 1072.09  23
   2   1   9 4803.52 618.482   8
   1   2  -9 3773.03 363.241  12
   2  -3   9 7452.16 389.210  12
   1  -3   9 6722.61 417.272  13
  -3   1  -9 7530.14 700.219   8
  -3   1   9 7780.78 575.779  21
   2  -3   9 7250.29 668.941   8
   2   1  -9 4716.17 612.093   8
   1   2  -9 4715.98 515.766  23
  -3   2   9 9966.24 991.541  13
  -3   2   9 11520.4 1086.57   8
   2   1  -9 4446.08 480.613  12
  -3   2   9 3764.13 522.099   8
  -3   1   9 11985.8 992.956   8
   1  -3   9 7444.77 675.355   8
   2  -3  -9 8668.75 1136.58  12
   1   2   9 5410.42 709.108  13
   2   1  -9 5663.80 581.656  23
   1   2   9 5203.18 550.415  23
   1   2  -9 5361.10 632.844   8
   2   1   9 4795.73 622.814  13
  -3   2   9 5283.91 398.728  21
   2   1  10 370.141 198.544   8
   1   2 -10 441.079 209.046   8
  -3   1  10 524.961 156.502  21
  -3   2  10 387.482 111.596  21
  -3   1 -10 466.211 200.857   8
  -3   1  10 643.733 238.796  13
   1  -3 -10 623.195 238.680   8
  -3   2  10 554.825 268.262  23
   1   2  10 308.450 175.319   8
   2   1 -10 468.941 198.152  23
  -3   2  10 654.660 270.835   8
   2  -3 -10 444.277 253.031  12
   2   1 -10 410.014 151.986  12
   1   2  10 381.431 218.325  13
   2   1  10 385.743 160.373  23
  -3   2 -10 368.591 219.115  21
   1   2 -10 363.582 145.335  23
   1   2  10 381.748 156.673  23
   1  -3 -10 568.133 295.557  12
   1  -3  10 535.376 132.676  13
   2   1  10 490.429 189.171  13
   2  -3 -10 414.979 220.424   8
   2   1 -10 351.740 174.594   8
   2  -3  10 360.115 159.529   8
   1   2 -10 380.401 125.126  12
  -3   2 -10 391.751 172.240   8
  -3   2  10 570.630 285.176  13
   1  -3  10 628.429 216.411   8
   2  -3  10 484.674 107.226  12
  -3   1 -10 691.986 234.921  21
  -3   1  10 965.686 319.555   8
   2  -3  11 895.726 156.231  13
  -3   1  11 1079.59 229.476  21
  -3   2  11 1257.27 367.271  13
   2   1 -11 1339.70 312.087  23
   2   1 -11 1359.29 338.112   8
  -3   2 -11 1218.78 362.132  21
   1   2 -11 1248.74 213.968  12
  -3   1 -11 1205.79 315.747  21
  -3   2 -11 848.283 255.121   8
   1  -3 -11 1885.74 484.452   8
   2  -3 -11 1422.21 409.882   8
   2   1  11 1272.75 351.530   8
   1   2 -11 1512.95 366.070   8
  -3   2  11 1537.48 433.311   8
   1  -3  11 862.509 254.327   8
  -3   1 -11 874.509 278.132   8
  -3   1  11 1505.44 395.659   8
   1   2  11 1515.55 321.229  23
   2  -3  11 840.773 148.414  12
   1  -3 -11 1416.76 486.741  12
   2   1  11 1391.16 371.479  13
   2   1 -11 1545.81 287.243  12
   2  -3 -11 1255.81 440.457  12
   1  -3  11 1076.06 201.291  13
  -3   1  11 1189.17 345.608  13
   1   2  11 1228.17 390.339  13
   1   2 -11 1314.64 282.166  23
   2   1  11 1427.99 290.786  23
   2  -3  11 1055.74 300.607   8
   1   2  11 1132.24 353.688   8
  -3   2  11 929.929 172.414  21
   1  -3  12 144.569 83.2832  13
   1   2 -12 141.375 84.7628  12
  -3   1 -12 116.247 152.773   8
   2  -3  12 103.348 48.9235   8
  -3   2  12 174.017 160.241  23
   2   1 -12 66.0498 89.9208   8
   1  -3 -12 166.628 152.778   8
   2   1  12 118.474 95.9423  23
  -3   2 -12 142.567 126.027   8
   1   2 -12 173.312 168.522   8
   2  -3 -12 270.514 251.444  12
   2  -3  12 84.0950 38.7143  12
  -3   2  12 148.711 160.222  13
  -3   1  12 107.254 120.650  13
   1   2  12 266.624 199.142  13
   1   2  12 106.339 86.0227  23
   2  -3  12-22.7512 60.6627  13
  -3   2  12 87.5425 70.2910  21
   2   1  12 200.755 158.027   8
   1  -3 -12 64.6304 135.095  12
  -3   1 -12 78.8526 74.3869  21
  -3   1  12 395.601 204.781   8
   1   2 -12 142.742 90.9045  23
   1  -3  12 124.039 113.868   8
   1   2  12 127.184 135.824   8
   2  -3 -12 423.863 230.137   8
  -3   2  12 111.291 199.360   8
   2   1  12 7.71103 73.1372  13
  -3   1  12 137.786 73.4091  21
  -3   2 -13 896.221 327.360   8
   2   1  13 766.577 220.616  23
  -3   1 -13 453.180 235.019   8
   1  -3 -13 850.232 609.794  12
   2  -3  13 1095.72 204.102  23
  -3   2  13 1125.01 397.619  13
  -3   1  13 708.766 319.605   8
   1   2 -13 1031.31 348.903   8
   2   1  13 742.406 319.408   8
   1  -3 -13 579.629 303.640   8
  -3   1  13 564.869 284.520  23
   1  -3  13 747.893 249.159   8
   1   2  13 639.420 233.010  23
  -3   2  13 960.846 373.791  23
   2  -3  13 1346.75 362.331   8
   2  -3  13 866.931 194.603  13
   2   1  13 590.050 267.876  13
  -3   1  13 791.133 293.414  13
   1   2 -13 791.541 180.600  12
   2  -3 -13 986.773 433.614  12
   1   2  13 686.578 301.944  13
   1   2 -13 830.680 243.347  23
  -3   2 -13 922.728 330.578  21
  -3   1  13 391.381 145.285  21
   1   2  13 888.312 304.757   8
   2   1 -13 895.983 291.459   8
   1  -3  13 713.668 171.850  13
   2  -3 -13 1485.32 470.318   8
  -3   2 -14 1033.50 352.891   8
   2  -3 -14 1056.88 462.382  12
   2  -3  14 1079.79 261.332  13
   2  -3  14 1443.78 394.036   8
   1   2 -14 902.466 332.326   8
   2   1  14 486.572 276.933  13
  -3   2  14 1591.91 559.574   8
  -3   1  14 933.701 349.884   8
   2   1  14 567.678 294.668   8
   2   1 -14 725.000 297.258   8
   2   1  14 733.913 252.214  23
   2   1 -14 644.942 214.532  12
   1  -3  14 1065.58 310.714   8
  -3   1  14 1301.32 398.387  23
  -3   1 -14 916.473 318.017  21
   1  -3  14 1122.04 269.801  13
   1  -3 -14 710.442 378.658   8
  -3   2  14 1622.22 477.400  23
   1   2 -14 617.129 168.171  12
  -3   1  14 982.869 241.336  21
   1   2  14 719.726 334.712  13
  -3   2 -14 1170.65 416.365  21
   2  -3 -14 1757.71 534.577   8
  -3   2 -15 1510.51 448.043  21
  -3   2  15 2181.29 596.891  13
   1  -3  15 3113.90 575.061   8
   1  -3 -15 2438.03 658.364   8
  -3   1 -15 2547.15 595.275   8
   2  -3  15 2028.48 506.738   8
   1   2  15 2392.23 496.040  23
   2   1 -15 2476.85 547.374   8
   1  -3  15 3575.10 460.571  13
   2  -3  15 1847.83 315.772  23
  -3   1  15 3061.61 668.507   8
   2  -3 -15 2032.83 552.817   8
  -3   1  15 3728.69 654.637  23
  -3   2  15 2580.78 628.673  23
   1  -3 -15 3903.93 923.220  12
   1   2 -15 2550.88 379.107  12
   2   1  15 2322.46 439.235  23
  -3   1  15 2976.06 419.749  21
  -3   2  15 2993.26 704.099   8
   2   1 -15 2324.66 401.314  12
   1   2  15 2364.14 556.613   8
  -3   1 -15 3040.28 592.528  21
  -3   2 -15 1629.61 469.065   8
   2   1  15 2643.59 595.071   8
   2   1  15 2266.88 536.536  13
   2  -3  15 1804.05 320.962  13
   1   2 -16 692.836 207.794  12
  -3   1  16 628.597 259.370  13
   2  -3  16 753.662 335.231   8
   2  -3 -16 775.843 412.151  12
   1   2  16 913.409 308.523  23
   1   2  16 912.787 196.671   5
  -3   2 -16 1476.02 313.806  19
   1  -3 -16 508.941 185.119   9
   1   2  16 651.126 327.898  13
  -3   2  16 1037.63 181.506   5
   2  -3  16 669.185 175.976  13
   1  -3  16 902.135 337.095   8
   2  -3  16 932.251 239.894  23
   1  -3 -16 485.928 157.147   7
   2  -3 -16 878.917 205.789   6
   2  -3 -16 1110.86 417.356   8
   1   2 -16 706.196 189.049  22
  -3   2  16 997.860 376.970  23
  -3   1 -16 564.218 285.437  21
   2   1 -16 794.327 309.861   8
   1   2 -16 700.566 307.462   8
   1  -3 -16 755.393 379.741  12
   1  -3  16 923.007 238.201  22
  -3   2 -16 766.400 351.030  21
  -3   1  16 768.620 309.595   8
   1  -3  16 811.047 218.830  10
   1  -3 -16 1417.26 517.337   8
  -3   1  16 713.525 155.267  17
   2   1  16 691.847 175.427   5
   2   1 -16 787.891 202.883  14
  -3   2  16 1073.31 446.727  13
  -3   1 -16 788.529 356.515   8
  -3   1 -16 969.099 268.821  19
   1  -3 -16 745.162 185.101   6
   2   1  16 824.951 202.878  22
   2   1 -16 547.389 213.557  12
  -3   2  16 1073.15 430.379   8
  -3   1  16 668.683 293.751  23
   1   2 -16 732.926 167.193  14
  -3   1  16 658.168 150.397   5
   2   1  16 559.542 313.869  13
  -3   2 -16 887.531 371.000   8
   1   2  16 490.665 272.210   8
  -3   2  16 1010.38 181.188  17
   2  -3 -16 821.364 197.503   9
   2   1 -16 870.730 200.392  22
   1   2  16 697.327 199.925  20
   1  -3 -16 585.519 142.004  21
  -3   1  17 161.503 71.2795   3
  -3   1  17 22.8218 153.240   8
  -3   1  17 181.452 77.5169   5
   1  -3 -17 190.458 112.239   6
   1  -3  17 205.480 137.803  10
   1   2 -17 257.609 98.8681   7
   1   2  17 202.331 94.6399  20
   2  -3  17 89.9623 101.934  23
   2   1 -17 146.976 84.7466  22
   2  -3 -17 123.041 74.3515   6
   2  -3 -17 81.5109 81.1751   7
  -3   1  17-9.11627 78.0184  13
   2  -3  17 33.2903 80.6052  17
   2  -3  17 116.407 92.4863  13
   1   2 -17 146.421 93.3138  12
   1   2  17 100.572 80.5950  22
  -3   2 -17 84.6692 66.1731   1
   1   2 -17 160.242 103.042  14
  -3   2 -17 91.4099 84.2403  19
  -3   2  17 106.729 72.5676   5
   1   2 -17 259.434 226.502   8
   1  -3  17 98.9615 112.064   8
  -3   1  17 243.260 182.966  23
   2   1  17 229.257 225.546   8
   2   1 -17 75.6973 72.0222  12
   1  -3 -17 201.483 93.3162  21
   1   2  17 84.8086 80.4853  23
   1  -3  17 292.265 143.825  22
  -3   1 -17 26.9104 73.5831  19
   2  -3 -17 138.523 85.1237   9
  -3   1 -17 175.459 136.887  21
   1   2 -17 151.813 80.5330  22
   2   1  17 159.012 110.432  20
   1   2  17 163.408 193.019  13
  -3   2  17 12.6285 129.204  13
   1  -3 -17 229.868 115.039  22
   1   2  17 177.073 91.1526   5
   1  -3  17 208.576 140.186  13
   1  -3  17 254.754 125.909   2
  -3   1  17 178.718 81.8420  17
  -3   2  17 190.368 200.867   8
  -3   1 -17 146.945 134.223  22
   2   1 -17 193.868 104.792  14
  -3   1 -17 331.599 153.545   7
   1   2  17 123.840 181.296   8
  -3   2 -17 65.1943 30.6798  21
   1  -3 -17 52.6882 214.288  12
  -3   1 -17 271.307 122.892   1
  -3   2  17 138.458 70.3627  17
  -3   1 -17 5.78928 24.0283   8
  -3   2  17 218.679 168.792  23
  -3   2  17 194.582 106.543  20
  -3   2 -17 50.3294 180.921   8
   2  -3 -17 77.2839 43.0684  12
   2  -3 -17 102.417 100.814  22
   1  -3 -17 182.082 141.656   7
  -3   2  17 50.9201 39.7502   3
   2  -3 -17 10.1365 26.6493  21
   2   1 -17 109.346 112.017   8
   1  -3 -17 468.724 156.722   9
  -3   2 -17 68.2374 85.9858   7
   1  -3  17 131.786 69.6274  17
   2   1  17 167.849 81.4642  22
   2  -3  17 103.050 95.6531  22
   2   1  17 160.612 101.613  17
   2   1 -17 223.111 121.622  18
   1  -3 -17 233.627 256.830   8
   2   1  17 144.450 91.8446   5
   2  -3  17 61.5571 58.5856   8
  -3   2 -18 571.646 307.730   8
   2   1  18 873.162 272.118  23
   1  -3  18 1198.28 236.001   2
   1   2  18 1065.27 246.051  17
   2  -3 -18 468.893 325.458  12
   1  -3 -18 879.336 409.509   8
   2  -3 -18 559.131 185.418   9
   2   1  18 948.065 235.466  17
  -3   2 -18 907.513 221.939  22
   2  -3  18 734.058 226.829  23
  -3   2 -18 875.482 214.172   1
   1   2 -18 1127.46 240.374  22
   2   1 -18 1702.72 407.015  12
   2  -3 -18 445.881 167.960  22
  -3   2 -18 556.781 150.767  16
   2  -3  18 839.275 200.816   2
   1  -3  18 782.707 229.253  23
   2   1  18 1048.19 412.565   8
   1  -3  18 727.283 329.389   8
   2  -3  18 771.375 224.797  22
   2   1  18 967.077 372.406  13
  -3   1  18 631.284 289.422  23
   1  -3 -18 652.149 199.455  22
  -3   1  18 1181.12 226.529   3
  -3   1  18 887.896 183.762   5
   1   2 -18 1277.06 302.424  12
   1   2  18 872.064 380.937  13
   2   1 -18 1053.64 230.520  18
   1  -3 -18 586.452 184.227  21
  -3   2 -18 638.789 319.943  21
  -3   1 -18 776.333 323.358  21
  -3   1 -18 511.541 185.241  22
   1  -3  18 926.779 240.870  17
  -3   1  18 947.484 200.435  20
  -3   1  18 828.843 191.707  22
   1   2  18 1065.45 418.343   8
  -3   2  18 632.400 179.419   3
  -3   1  18 972.115 375.237  13
   1   2 -18 1285.73 228.390   7
  -3   2  18 678.824 361.616  13
  -3   2  18 1187.91 508.650   8
  -3   2  18 723.676 360.783  23
  -3   1  18 857.401 179.559  10
   1   2  18 861.436 232.603  20
  -3   1  18 733.686 363.436   8
  -3   2  18 683.614 176.364  20
   2   1 -18 1151.69 231.792   7
   2   1  18 1109.66 240.920  20
   1  -3  18 740.587 271.793  13
   1   2 -18 1503.57 259.052  18
  -3   1 -18 763.400 365.299   8
   2  -3 -18 534.251 170.331   7
   1   2  18 917.465 335.203  23
   2  -3  18 479.665 199.365  17
  -3   1 -18 1047.77 264.992   7
   1  -3 -18 679.070 213.168   7
  -3   2 -18 684.057 210.062   7
   1  -3 -18 1097.45 532.503  12
   2  -3 -18 383.261 129.551  21
   1   2  18 1070.04 245.487  22
  -3   1 -18 1049.76 251.599   1
   1   2 -18 1022.40 432.354   8
   2  -3 -18 484.517 261.581   8
   2  -3  18 595.043 338.189   8
   2  -3 -19 508.192 372.400  12
  -3   2  19 625.953 155.084   5
  -3   1  19 388.115 128.564   3
  -3   2 -19 667.085 340.001  21
   1  -3  19 472.851 134.348   2
  -3   2 -19 739.525 230.630  19
   2  -3 -19 397.159 163.317  22
   2  -3  19 271.649 206.571   8
   2  -3  19 460.107 130.756   2
   2  -3  19 426.459 165.462  17
  -3   2  19 577.611 154.804  17
  -3   1 -19 256.103 120.821   1
   2   1 -19 598.049 332.676   8
  -3   1  19 372.011 283.252  23
   2  -3 -19 492.499 189.809   9
   2  -3 -19 527.876 178.025   6
   2  -3  19 181.315 68.4321  13
   1   2 -19 677.386 181.076  18
   2   1  19 515.767 236.502  23
   1  -3  19 603.527 233.102  13
   1   2  19 598.823 188.743   5
   1   2  19 569.583 145.009   3
  -3   2 -19 572.341 327.411   8
   1   2 -19 758.386 204.401  14
   2  -3  19 764.472 220.344  22
  -3   1  19 498.102 309.985  13
   2   1  19 542.331 297.460   8
  -3   2  19 502.835 316.946  13
   2  -3 -19 768.192 363.408   8
   2   1  19 471.659 288.358  13
   2   1 -19 926.333 259.724  22
   2   1 -19 612.546 193.356  14
   2  -3  19 1027.15 276.127  23
  -3   2 -19 891.686 247.823  22
  -3   1  19 524.459 338.379   8
  -3   2  19 602.047 331.148  23
   2   1  19 435.789 157.644  20
   1   2 -19 533.241 378.587   8
   1  -3 -19 549.502 270.247   8
   1  -3 -19 402.238 159.970   7
  -3   2 -19 604.628 191.456   7
  -3   2 -19 834.235 214.139   1
  -3   1 -19 743.207 264.497  19
   1  -3  19 491.622 195.427  23
   1   2  19 692.705 210.459  17
   2   1  19 587.651 182.858   5
   1   2  19 350.865 245.775  13
   1  -3  19 524.313 194.615  10
  -3   2 -19 377.080 139.900  16
  -3   1  19 509.287 138.982  17
   2  -3 -19 317.587 118.540  21
   1   2 -19 790.683 220.075  22
  -3   1 -19 589.057 212.504   7
   1  -3 -19 498.833 187.799   9
  -3   2  19 743.154 199.627  22
   1   2  19 562.847 351.295   8
   2   1 -19 684.995 189.737   7
  -3   1  19 512.156 160.221  22
  -3   1  19 541.399 168.037  20
   1   2  19 393.055 261.440  23
   1   2  19 631.737 174.313  18
  -3   1  19 503.040 148.348  10
  -3   2  19 521.219 144.675  10
   1  -3 -19 205.879 218.807  12
  -3   1 -19 283.640 232.185  21
   1  -3  19 608.594 200.640  22
   1  -3 -19 526.564 163.383   6
   2   1 -19 488.694 216.138  12
  -3   1 -19 447.054 271.041   8
   1  -3  19 606.051 311.945   8
  -3   2  19 656.026 378.691   8
   2   1  19 665.245 199.156  22
  -3   1 -19 414.068 150.795  16
   1   2 -20 742.142 392.852   8
   2  -3 -20 724.400 224.797   6
   1   2 -20 1083.57 221.547   7
  -3   2 -20 1152.13 258.190   7
   1  -3 -20 660.805 202.899   6
   1   2 -20 913.002 218.652  14
   2  -3  20 701.388 196.821  17
  -3   2  20 912.429 197.574  17
   1   2 -20 975.483 240.066  22
   2  -3 -20 821.486 214.473   4
  -3   1  20 668.984 326.295   8
  -3   1  20 369.892 242.893  23
   2  -3  20 833.861 201.595   2
   2   1 -20 850.757 215.053  22
   1  -3  20 828.181 228.234  10
   1   2  20 795.921 402.034   8
   1  -3 -20 256.203 132.981  21
   2   1  20 955.551 237.522  22
   2   1 -20 903.145 235.569  14
  -3   1 -20 751.539 238.710  19
  -3   2  20 634.784 180.968  22
   1  -3 -20 489.614 169.930   7
   2   1  20 931.148 225.127   5
  -3   2  20 1482.39 267.849   3
  -3   2  20 910.157 405.127  13
   2  -3 -20 705.117 186.821   9
  -3   2 -20 1038.37 228.022  14
   2  -3 -20 586.993 210.723  22
   1  -3 -20 384.841 296.576  12
   1  -3  20 463.799 236.883   8
   1  -3 -20 502.020 166.662  19
  -3   1 -20 703.830 321.145   8
   2  -3 -20 722.591 195.130   7
   2  -3  20 1052.96 306.140  13
   1   2  20 829.985 206.304  18
  -3   2 -20 871.132 362.711  21
   2  -3 -20 1186.45 456.525   8
   1  -3 -20 740.246 377.016   8
   2   1  20 784.801 211.150  17
   1   2  20 1025.61 200.309   3
   2  -3  20 1048.10 267.334  22
  -3   2 -20 1094.63 305.699  19
  -3   1  20 499.823 220.949  13
  -3   2 -20 710.728 360.020   8
   1   2  20 690.521 218.722  22
  -3   1  20 639.896 166.093   5
  -3   1 -20 493.145 135.398  16
   1   2  20 829.364 319.298  23
   1  -3  20 638.630 191.389  17
   2  -3  20 711.333 186.227  11
  -3   1 -20 658.883 194.575  14
   1  -3  20 521.491 190.801  23
   1   2  20 833.228 228.852   5
   1  -3  20 714.685 222.563  13
   2   1  20 826.935 339.258  13
   2  -3 -20 430.940 300.620  12
   1  -3  20 793.305 234.689  22
   1   2 -20 901.675 366.828  21
   1  -3 -20 590.354 182.904  22
   1   2  20 646.972 219.248  20
  -3   1 -20 467.793 192.282  22
   2  -3  20 726.224 170.943   5
   1   2  20 672.499 345.940  13
  -3   1 -20 689.471 220.645   7
  -3   2  20 853.634 200.130   5
   2   1 -20 843.923 291.859  12
   1   2 -20 815.999 207.189  19
   2   1 -20 863.476 243.497  18
   2   1  20 819.998 295.759  23
  -3   1  20 613.457 171.423  17
  -3   2 -20 792.992 188.981  16
  -3   1 -20 482.611 273.519  21
   2  -3  20 1108.15 282.234  23
   2   1  20 689.229 384.878   8
   2   1 -20 786.587 302.052   8
  -3   2  20 1028.32 426.478   8
  -3   2  20 827.154 215.845  20
  -3   2  20 823.025 176.096  10
   2  -3  20 642.668 350.525   8
   1   2 -21 552.878 227.396  12
   1   2 -21 668.747 210.690  22
   1  -3 -21 465.153 187.518  21
   2   1 -21 664.107 207.924   7
   2  -3  21 865.571 198.714   5
   1   2 -21 758.263 218.207   7
   2  -3 -21 666.208 218.344   7
   1   2 -21 639.295 200.198  19
   1  -3 -21 838.212 224.882  19
   2  -3 -21 751.490 269.558   6
  -3   1 -21 741.991 343.937  21
   2   1  21 1024.96 238.598   5
   1   2  21 594.197 239.650  20
  -3   2 -21 881.127 393.381  21
   1  -3 -21 1057.50 233.232   4
   1  -3 -21 848.047 246.907   7
   1  -3  21 1240.54 285.476  10
  -3   1  21 1338.67 560.459   8
  -3   1 -21 822.070 406.136   8
   1  -3 -21 1149.52 460.796   8
   1   2  21 662.266 279.029  22
  -3   2  21 881.003 195.582  10
   1   2 -21 666.358 214.095  14
  -3   1  21 1212.26 228.963   5
  -3   2 -21 1162.49 323.473  19
  -3   1 -21 1584.79 336.621   7
   1   2  21 319.681 228.000  23
   2   1  21 616.114 241.327  22
   2   1 -21 750.561 315.371  12
   1   2 -21 529.277 172.670  18
   2  -3  21 681.981 383.454   8
   2   1  21 635.217 226.110  17
   2  -3  21 971.470 329.787  13
   2  -3  21 1143.99 287.964  22
   2   1  21 574.286 179.338   3
  -3   1 -21 1367.50 298.267   1
  -3   2 -21 1317.77 297.814   7
   2   1 -21 635.439 215.214  22
  -3   1 -21 883.198 212.203  16
  -3   2  21 1462.69 572.522   8
  -3   2 -21 1291.52 332.773  22
   2  -3 -21 1026.96 243.989   4
   1  -3  21 1204.81 293.736  17
  -3   1  21 932.765 371.854  13
   1   2 -21 749.544 349.750  21
   1   2  21 512.607 155.734   3
  -3   2  21 1359.32 496.412  23
   2  -3  21 717.292 191.471  11
   1   2  21 716.651 230.229  17
  -3   2  21 926.627 228.120   5
   1  -3  21 1240.91 361.991  13
   1  -3 -21 845.590 252.376  22
  -3   2 -21 749.891 424.326   8
   2   1 -21 587.049 208.611  14
  -3   1 -21 1472.05 357.038  19
   1   2  21 854.028 239.223   5
   1   2  21 636.470 352.390  13
   1  -3 -21 1204.47 542.103  12
   2   1 -21 619.018 346.519   8
  -3   2  21 1086.80 242.170  17
   2  -3  21 1048.88 298.019  23
  -3   1  21 1111.53 242.330  17
   2   1  21 738.096 457.343   8
  -3   1  21 1161.12 234.769  10
   2  -3  21 859.461 262.804  17
  -3   2 -21 1399.77 274.683  14
  -3   2 -21 1391.76 316.509   1
  -3   2  21 879.208 460.615  13
  -3   1  21 1180.22 242.351  20
  -3   1 -21 1249.23 273.699  14
   2  -3 -21 405.439 184.089  22
  -3   1 -21 1213.59 318.356  22
  -3   2  21 981.184 221.158  20
   1  -3  21 1372.98 257.965   5
   2  -3 -21 704.880 207.520   9
   2   1  21 317.540 267.615  13
   2   1  21 481.728 186.762  18
   1  -3  21 1239.76 279.931   2
  -3   1  21 1000.26 265.860  22
   1  -3  21 1205.58 300.006  22
   1   2 -21 812.901 409.027   8
   1   2  21 392.800 182.670  18
   1   2  21 469.069 372.814   8
   1  -3 -21 983.951 266.316   6
   2   1  21 580.116 213.866  20
  -3   1  21 987.400 224.770   3
  -3   2  21 1164.68 251.264   3
   2   1  21 219.367 219.467  23
   2  -3 -21 645.345 390.453  12
   2  -3 -21 1459.25 517.426   8
   1  -3  22 8929.51 737.792  10
  -3   2 -22 11521.5 941.722  22
  -3   1 -22 7530.18 673.155   1
  -3   1  22 5897.11 539.051  17
   2   1  22 9209.25 777.630  22
   2   1 -22 8203.66 968.507  12
   1  -3  22 5073.78 697.027  23
  -3   2  22 7324.80 1221.95  13
  -3   2 -22 12215.4 857.760   1
   2   1  22 9037.05 701.406   5
  -3   2  22 10666.9 1316.72  23
   1   2  22 9668.81 765.174  17
   1   2  22 6615.78 1134.85  13
   1   2 -22 8213.60 678.640  18
   2  -3  22 11417.0 860.949  22
   1   2  22 8161.75 753.701  20
   2  -3 -22 7440.43 621.120  19
   1  -3 -22 5278.66 583.814  22
   1   2 -22 8518.37 1310.74   8
  -3   1  22 5128.11 951.021  13
  -3   2  22 10011.2 678.653   3
   1   2 -22 8104.04 1051.19  21
   2   1  22 7635.67 1138.46  13
   1  -3 -22 6546.28 650.337   6
   2   1  22 8870.21 751.488  17
   2   1 -22 8174.78 638.505  19
[truncated: 11,895,576 more chars]
