# Supplementary material for: The Rb7Bi3−3xSb3xCl16 Family: A Fully Inorganic Solid Solution with Room‐Temperature Luminescent Members
Source: Angew Chem Int Ed Engl. 2020 Jul 2;59(34):14490–7. doi: 10.1002/anie.202003822 (PMC7496723; doi:10.1002/anie.202003822)
Supplement: Supplementary file 1 — Supplementary [file ANIE-59-14490-s001.zip › Rb7Sb3Cl16_300K.cif]

data_km20art
_audit_creation_date               2020-03-11
_audit_creation_method
;
Olex2 1.2
(compiled 2018.05.29 svn.r3508 for OlexSys, GUI svn.r5506)
;
_shelx_SHELXL_version_number       '2018/3'
_audit_contact_author_address      ?
_audit_contact_author_email        ?
_audit_contact_author_name         ''
_audit_contact_author_phone        ?
_publ_contact_author_id_orcid      ?
_publ_section_references
;
Dolomanov, O.V., Bourhis, L.J., Gildea, R.J, Howard, J.A.K. & Puschmann, H.
 (2009), J. Appl. Cryst. 42, 339-341.

Sheldrick, G.M. (2015). Acta Cryst. A71, 3-8.

Sheldrick, G.M. (2015). Acta Cryst. C71, 3-8.
;
_chemical_name_common              ?
_chemical_name_systematic          ?
_chemical_formula_moiety           '0.17(Cl96 Rb42 Sb18)'
_chemical_formula_sum              'Cl16 Rb7 Sb3'
_chemical_formula_weight           1530.74
_chemical_absolute_configuration   ?
_chemical_melting_point            ?
_chemical_oxdiff_formula           'Rb7 Sb3 Cl16'
loop_
  _atom_type_symbol
  _atom_type_description
  _atom_type_scat_dispersion_real
  _atom_type_scat_dispersion_imag
  _atom_type_scat_source
 'Cl' 'Cl' 0.1484 0.1585 'International Tables Vol C Tables 4.2.6.8 and 6.1.1.4'
 'Rb' 'Rb' -0.9393 2.9676
 'International Tables Vol C Tables 4.2.6.8 and 6.1.1.4'
 'Sb' 'Sb' -0.5866 1.5461
 'International Tables Vol C Tables 4.2.6.8 and 6.1.1.4'

_shelx_space_group_comment
;
The symmetry employed for this shelxl refinement is uniquely defined
by the following loop, which should always be used as a source of
symmetry information in preference to the above space-group names.
They are only intended as comments.
;
_space_group_crystal_system        'hexagonal'
_space_group_IT_number             189
_space_group_name_H-M_alt          'P -6 2 m'
_space_group_name_Hall             'P -6 -2'
loop_
  _space_group_symop_operation_xyz
 'x, y, z'
 '-y, x-y, z'
 '-x+y, -x, z'
 'x, y, -z'
 '-y, x-y, -z'
 '-x+y, -x, -z'
 'y, x, -z'
 'x-y, -y, -z'
 '-x, -x+y, -z'
 'y, x, z'
 'x-y, -y, z'
 '-x, -x+y, z'

_cell_length_a                     12.9802(4)
_cell_length_b                     12.9802(4)
_cell_length_c                     34.2522(11)
_cell_angle_alpha                  90
_cell_angle_beta                   90
_cell_angle_gamma                  120
_cell_volume                       4997.8(3)
_cell_formula_units_Z              6
_cell_measurement_reflns_used      15334
_cell_measurement_temperature      300
_cell_measurement_theta_max        31.3250
_cell_measurement_theta_min        1.8430
_shelx_estimated_absorpt_T_max     ?
_shelx_estimated_absorpt_T_min     ?
_exptl_absorpt_coefficient_mu      13.855
_exptl_absorpt_correction_T_max    0.25088
_exptl_absorpt_correction_T_min    0.22661
_exptl_absorpt_correction_type     sphere
_exptl_absorpt_process_details
;
CrysAlisPro 1.171.40.16b (Rigaku Oxford Diffraction, 2018)
Spherical absorption correction
 using equivalent radius and absorption coefficient.
Empirical absorption correction using spherical harmonics,
 implemented in SCALE3 ABSPACK scaling algorithm.
;
_exptl_absorpt_special_details     ?
_exptl_crystal_colour              'clear colourless'
_exptl_crystal_colour_lustre       clear
_exptl_crystal_colour_modifier     .
_exptl_crystal_colour_primary      colourless
_exptl_crystal_density_diffrn      3.052
_exptl_crystal_density_meas        ?
_exptl_crystal_density_method      ?
_exptl_crystal_description         plate
_exptl_crystal_F_000               4104
_exptl_crystal_preparation         ?
_exptl_crystal_recrystallization_method  ?
_exptl_crystal_size_max            0.241
_exptl_crystal_size_mid            0.187
_exptl_crystal_size_min            0.03
_exptl_crystal_size_rad	     0.076
_exptl_special_details            
 'The data collection nominally covered a full sphere of reciprocal space by a combination of 4 sets of \w scans each set at different \f and/or 2\q angles and each scan (10 s exposure) covering -0.300\% degrees in \w. The crystal to detector distance was 4.956 cm.'
_exptl_transmission_factor_max     ?
_exptl_transmission_factor_min     ?
_diffrn_reflns_av_R_equivalents    0.0908
_diffrn_reflns_av_unetI/netI       0.0315
_diffrn_reflns_Laue_measured_fraction_full  0.999
_diffrn_reflns_Laue_measured_fraction_max  0.968
_diffrn_reflns_limit_h_max         18
_diffrn_reflns_limit_h_min         -18
_diffrn_reflns_limit_k_max         18
_diffrn_reflns_limit_k_min         -18
_diffrn_reflns_limit_l_max         49
_diffrn_reflns_limit_l_min         -49
_diffrn_reflns_number              59312
_diffrn_reflns_point_group_measured_fraction_full  0.999
_diffrn_reflns_point_group_measured_fraction_max  0.957
_diffrn_reflns_theta_full          25.242
_diffrn_reflns_theta_max           31.572
_diffrn_reflns_theta_min           1.784
_diffrn_ambient_temperature        300
_diffrn_detector                   'CCD plate'
_diffrn_detector_area_resol_mean   ?
_diffrn_measured_fraction_theta_full  0.999
_diffrn_measured_fraction_theta_max  0.968
_diffrn_measurement_details
;
List of Runs (angles in degrees, time in seconds):

  # Type    Start    End  Width  t~exp~   \w     \q     \k     \f   Frames
--------------------------------------------------------------------------
  1  \w      2.18 182.00   0.30   64.51    --   28.00  73.93 -25.82  600
  2  \w      2.18 182.00   0.30   64.48    --   28.00  73.93  94.18  600
  3  \w      2.18 182.00   0.30   64.48    --   28.00  73.93-145.82  600
;
_diffrn_measurement_device         'abstract diffractometer'
_diffrn_measurement_device_type   
 'Saxi-CrysAlisPro-abstract goniometer imported SAXI images'
_diffrn_measurement_method         '\w scans'
_diffrn_orient_matrix_type        
 'CrysAlisPro convention (1999,Acta A55,543-557)'
_diffrn_orient_matrix_UB_11        -0.0115661000
_diffrn_orient_matrix_UB_12        -0.0205307000
_diffrn_orient_matrix_UB_13        0.0195666000
_diffrn_orient_matrix_UB_21        -0.0433345000
_diffrn_orient_matrix_UB_22        -0.0572693000
_diffrn_orient_matrix_UB_23        -0.0066184000
_diffrn_orient_matrix_UB_31        0.0443521000
_diffrn_orient_matrix_UB_32        -0.0166178000
_diffrn_orient_matrix_UB_33        -0.0014039000
_diffrn_radiation_monochromator    graphite
_diffrn_radiation_probe            x-ray
_diffrn_radiation_type             MoK\a
_diffrn_radiation_wavelength       0.71073
_diffrn_source                     'fine-focus sealed X-ray tube'
_diffrn_source_current             35.0
_diffrn_source_power               1.575
_diffrn_source_type                'Enhance (Mo) X-ray Source'
_diffrn_source_voltage             45.0
_reflns_Friedel_coverage           0.775
_reflns_Friedel_fraction_full      1.000
_reflns_Friedel_fraction_max       0.943
_reflns_number_gt                  4361
_reflns_number_total               5798
_reflns_odcompleteness_completeness  99.91
_reflns_odcompleteness_iscentric   1
_reflns_odcompleteness_theta       26.32
_reflns_special_details
;
 Reflections were merged by SHELXL according to the crystal
 class for the calculation of statistics and refinement.
 
 _reflns_Friedel_fraction is defined as the number of unique
 Friedel pairs measured divided by the number that would be
 possible theoretically, ignoring centric projections and
 systematic absences. Completness statistics refer to single and
 composite reflections containing twin component 1 only.
;
_reflns_threshold_expression       'I > 2\s(I)'
_computing_cell_refinement         'CrysAlisPro 1.171.40.16b (Rigaku OD, 2018)'
_computing_data_collection         'CrysAlisPro 1.171.40.16b (Rigaku OD, 2018)'
_computing_data_reduction          'CrysAlisPro 1.171.40.16b (Rigaku OD, 2018)'
_computing_molecular_graphics      'Olex2 (Dolomanov et al., 2009)'
_computing_publication_material    'Olex2 (Dolomanov et al., 2009)'
_computing_structure_refinement    'ShelXL (Sheldrick, 2015)'
_computing_structure_solution      'ShelXT (Sheldrick, 2015)'
_refine_diff_density_max           6.468
_refine_diff_density_min           -2.562
_refine_diff_density_rms           0.499
_refine_ls_abs_structure_details
;
 Refined as an inversion twin.
;
_refine_ls_abs_structure_Flack     0.46(4)
_refine_ls_extinction_coef         .
_refine_ls_extinction_method       none
_refine_ls_goodness_of_fit_ref     1.093
_refine_ls_hydrogen_treatment      undef
_refine_ls_matrix_type             full
_refine_ls_number_parameters       218
_refine_ls_number_reflns           5798
_refine_ls_number_restraints       0
_refine_ls_R_factor_all            0.1037
_refine_ls_R_factor_gt             0.0818
_refine_ls_restrained_S_all        1.093
_refine_ls_shift/su_max            0.000
_refine_ls_shift/su_mean           0.000
_refine_ls_structure_factor_coef   Fsqd
_refine_ls_weighting_details      
 'w=1/[\s^2^(Fo^2^)+(0.1415P)^2^+17.7772P] where P=(Fo^2^+2Fc^2^)/3'
_refine_ls_weighting_scheme        calc
_refine_ls_wR_factor_gt            0.2226
_refine_ls_wR_factor_ref           0.2385
_refine_special_details
;
 Refined as a 2-component inversion twin.
;
_olex2_refinement_description
;
1. Twinned data refinement
 Scales: 0.54(4)
 0.46(4)
2. Others
 Fixed Sof: Rb8(0.33333) Rb11(0.16667) Rb10(0.16667) Rb9(0.33333)
 Cl16(0.33333) Cl12(0.33333) Cl13(0.33333) Rb12(0.16667) Rb13(0.08333)
 Cl14(0.33333) Cl15(0.33333) Cl18(0.16667) Cl11(0.16667) Cl10(0.16667)
 Cl19(0.08333) Cl20(0.08333) Cl17(0.16667)
;
_atom_sites_solution_hydrogens     .
_atom_sites_solution_primary       dual
_atom_sites_solution_secondary     ?
loop_
  _atom_site_label
  _atom_site_type_symbol
  _atom_site_fract_x
  _atom_site_fract_y
  _atom_site_fract_z
  _atom_site_U_iso_or_equiv
  _atom_site_adp_type
  _atom_site_occupancy
  _atom_site_site_symmetry_order
  _atom_site_calc_flag
  _atom_site_refinement_flags_posn
  _atom_site_refinement_flags_adp
  _atom_site_refinement_flags_occupancy
  _atom_site_disorder_assembly
  _atom_site_disorder_group
 Sb1 Sb -0.66768(10) 0.000000 -0.06563(4) 0.0256(4) Uani 1 2 d S T P . .
 Sb2 Sb -1.32572(8) 0.000000 -0.24990(5) 0.0257(3) Uani 1 2 d S T P . .
 Sb4 Sb -1.000000 0.000000 -0.43398(6) 0.0234(5) Uani 1 6 d S T P . .
 Sb3 Sb -1.666667 -0.333333 -0.43374(5) 0.0241(4) Uani 1 3 d S T P . .
 Rb2 Rb -0.333333 0.333333 0.000000 0.0336(9) Uani 1 6 d S T P . .
 Rb3 Rb -1.333333 0.333333 -0.13275(7) 0.0351(7) Uani 1 3 d S T P . .
 Rb1 Rb -0.2789(2) 0.000000 0.000000 0.0323(6) Uani 1 4 d S T P . .
 Rb4 Rb -1.28822(19) 0.000000 -0.13089(5) 0.0392(5) Uani 1 2 d S T P . .
 Rb7 Rb -1.000000 0.000000 -0.29090(11) 0.0487(10) Uani 1 6 d S T P . .
 Rb5 Rb -1.333333 0.333333 -0.28050(10) 0.0617(10) Uani 1 3 d S T P . .
 Rb6 Rb -1.6661(2) 0.000000 -0.21518(12) 0.0646(10) Uani 1 2 d S T P . .
 Rb8 Rb -1.3334(2) -0.3334(2) -0.36744(11) 0.0322(8) Uani 0.6667 2 d S T P . .
 Rb11 Rb -1.3307(3) -0.3307(3) -0.500000 0.0376(13) Uani 0.6667 4 d S T P . .
 Cl4 Cl -0.5542(3) 0.2370(4) -0.06637(8) 0.0328(7) Uani 1 1 d . . . . .
 Cl7 Cl -1.3047(5) 0.1737(5) -0.20126(11) 0.0513(11) Uani 1 1 d . . . . .
 Cl6 Cl -1.1593(5) 0.000000 -0.21230(15) 0.0541(17) Uani 1 2 d S T P . .
 Cl1 Cl -0.5456(6) 0.000000 -0.12302(18) 0.066(2) Uani 1 2 d S T P . .
 Rb10 Rb -1.3813(5) 0.000000 -0.36745(18) 0.0343(12) Uani 0.3333 2 d S T P .
 .
 Rb9 Rb -1.3403(4) -0.0488(4) -0.36885(14) 0.0339(9) Uani 0.3333 1 d . . . . .
 Cl3 Cl -0.8076(7) 0.000000 0.000000 0.064(3) Uani 1 4 d S T P . .
 Cl2 Cl -0.8092(6) 0.000000 -0.1146(3) 0.068(2) Uani 1 2 d S T P . .
 Cl9 Cl -1.3319(6) -0.1645(7) -0.29436(17) 0.0794(19) Uani 1 1 d . . . . .
 Cl5 Cl -0.5231(8) 0.000000 0.000000 0.081(4) Uani 1 4 d S T P . .
 Cl8 Cl -1.5037(7) 0.000000 -0.2916(3) 0.107(4) Uani 1 2 d S T P . .
 Cl16 Cl -1.5479(11) -0.1018(10) -0.4337(3) 0.034(2) Uani 0.3333 1 d . . . .
 .
 Cl12 Cl -1.2344(9) -0.1087(10) -0.4332(3) 0.031(2) Uani 0.3333 1 d . . . . .
 Cl13 Cl -1.4287(10) -0.2113(12) -0.4329(3) 0.035(2) Uani 0.3333 1 d . . . .
 .
 Rb12 Rb -1.3370(5) -0.0578(5) -0.500000 0.0355(14) Uani 0.3333 2 d S T P . .
 Rb13 Rb -1.3845(6) 0.000000 -0.500000 0.0355(18) Uani 0.3333 4 d S T P . .
 Cl14 Cl -1.5445(14) -0.2074(15) -0.3802(6) 0.071(5) Uani 0.3333 1 d . . . .
 .
 Cl15 Cl -1.6666(9) -0.1872(14) -0.3900(6) 0.066(5) Uani 0.3333 1 d . . . . .
 Cl18 Cl -1.527(2) -0.3370(14) -0.500000 0.088(11) Uani 0.3333 2 d S T P . .
 Cl11 Cl -1.1453(14) -0.1453(14) -0.3870(6) 0.049(4) Uani 0.3333 2 d S T P .
 .
 Cl10 Cl -1.1241(13) 0.000000 -0.3824(6) 0.053(5) Uani 0.3333 2 d S T P . .
 Cl19 Cl -1.148(2) -0.148(2) -0.500000 0.104(18) Uani 0.3333 4 d S T P . .
 Cl20 Cl -1.139(2) 0.000000 -0.500000 0.087(14) Uani 0.3333 4 d S T P . .
 Cl17 Cl -1.659(2) -0.476(2) -0.500000 0.102(13) Uani 0.3333 2 d S T P . .

loop_
  _atom_site_aniso_label
  _atom_site_aniso_U_11
  _atom_site_aniso_U_22
  _atom_site_aniso_U_33
  _atom_site_aniso_U_23
  _atom_site_aniso_U_13
  _atom_site_aniso_U_12
 Sb1 0.0285(7) 0.0275(8) 0.0205(6) 0.000 -0.0012(4) 0.0138(4)
 Sb2 0.0259(4) 0.0294(6) 0.0229(5) 0.000 0.0011(4) 0.0147(3)
 Sb4 0.0240(7) 0.0240(7) 0.0223(9) 0.000 0.000 0.0120(4)
 Sb3 0.0228(6) 0.0228(6) 0.0266(7) 0.000 0.000 0.0114(3)
 Rb2 0.0401(13) 0.0401(13) 0.0206(14) 0.000 0.000 0.0200(7)
 Rb3 0.0437(10) 0.0437(10) 0.0180(10) 0.000 0.000 0.0218(5)
 Rb1 0.0315(10) 0.0297(14) 0.0352(13) 0.000 0.000 0.0149(7)
 Rb4 0.0522(11) 0.0366(12) 0.0236(9) 0.000 0.0003(8) 0.0183(6)
 Rb7 0.0578(16) 0.0578(16) 0.0305(16) 0.000 0.000 0.0289(8)
 Rb5 0.0692(16) 0.0692(16) 0.0468(18) 0.000 0.000 0.0346(8)
 Rb6 0.0605(16) 0.0373(14) 0.088(3) 0.000 -0.0024(13) 0.0187(7)
 Rb8 0.0313(13) 0.0313(13) 0.0322(16) -0.0015(9) -0.0015(9) 0.0141(12)
 Rb11 0.034(2) 0.034(2) 0.042(3) 0.000 0.000 0.0157(19)
 Cl4 0.0326(17) 0.0340(19) 0.0288(13) 0.0020(13) -0.0005(14) 0.0144(15)
 Cl7 0.091(3) 0.046(2) 0.0324(17) -0.0007(19) 0.011(2) 0.045(2)
 Cl6 0.051(2) 0.104(5) 0.025(2) 0.000 -0.0012(19) 0.052(3)
 Cl1 0.070(3) 0.095(6) 0.041(3) 0.000 0.017(2) 0.047(3)
 Rb10 0.037(2) 0.024(3) 0.037(3) 0.000 -0.003(2) 0.0122(13)
 Rb9 0.030(2) 0.0336(19) 0.037(2) 0.0023(18) -0.0017(16) 0.0155(16)
 Cl3 0.036(3) 0.033(4) 0.121(9) 0.000 0.000 0.016(2)
 Cl2 0.059(3) 0.039(3) 0.099(5) 0.000 -0.046(4) 0.0195(16)
 Cl9 0.132(6) 0.070(4) 0.068(3) -0.032(3) -0.011(3) 0.074(4)
 Cl5 0.052(4) 0.112(10) 0.100(8) 0.000 0.000 0.056(5)
 Cl8 0.071(3) 0.202(12) 0.093(6) 0.000 -0.020(4) 0.101(6)
 Cl16 0.037(5) 0.032(5) 0.034(4) -0.003(4) -0.002(4) 0.019(4)
 Cl12 0.025(4) 0.025(5) 0.035(4) 0.000(4) 0.000(4) 0.006(4)
 Cl13 0.025(4) 0.044(6) 0.035(4) -0.005(5) 0.000(4) 0.018(5)
 Rb12 0.027(3) 0.025(3) 0.052(4) 0.000 0.000 0.011(2)
 Rb13 0.026(3) 0.028(4) 0.053(5) 0.000 0.000 0.014(2)
 Cl14 0.052(8) 0.058(8) 0.100(13) -0.039(9) -0.040(9) 0.027(8)
 Cl15 0.029(6) 0.050(8) 0.109(13) -0.044(9) 0.007(6) 0.013(5)
 Cl18 0.054(13) 0.019(8) 0.19(3) 0.000 0.000 0.019(8)
 Cl11 0.044(6) 0.044(6) 0.066(11) 0.020(8) 0.020(8) 0.027(7)
 Cl10 0.039(6) 0.060(11) 0.067(12) 0.000 0.019(7) 0.030(6)
 Cl19 0.023(8) 0.023(8) 0.27(6) 0.000 0.000 0.013(9)
 Cl20 0.032(9) 0.045(16) 0.19(5) 0.000 0.000 0.022(8)
 Cl17 0.068(17) 0.034(10) 0.21(4) 0.000 0.000 0.029(11)

_geom_special_details
;
 All esds (except the esd in the dihedral angle between two l.s. planes)
 are estimated using the full covariance matrix.  The cell esds are taken
 into account individually in the estimation of esds in distances, angles
 and torsion angles; correlations between esds in cell parameters are only
 used when they are defined by crystal symmetry.  An approximate (isotropic)
 treatment of cell esds is used for estimating esds involving l.s. planes.
;
loop_
  _geom_bond_atom_site_label_1
  _geom_bond_atom_site_label_2
  _geom_bond_distance
  _geom_bond_site_symmetry_2
  _geom_bond_publ_flag
 Sb1 Cl4 2.665(4) . ?
 Sb1 Cl4 2.665(4) 11 ?
 Sb1 Cl1 2.525(6) . ?
 Sb1 Cl3 2.890(6) . ?
 Sb1 Cl2 2.487(6) . ?
 Sb2 Rb4 4.105(2) . ?
 Sb2 Cl7 2.705(5) 11 ?
 Sb2 Cl7 2.705(5) . ?
 Sb2 Cl6 2.515(7) . ?
 Sb2 Rb10 4.090(6) . ?
 Sb2 Rb9 4.113(5) 11 ?
 Sb2 Rb9 4.113(5) . ?
 Sb2 Cl9 2.591(6) . ?
 Sb2 Cl9 2.591(7) 11 ?
 Sb2 Cl8 2.715(9) . ?
 Sb4 Cl12 2.638(11) 12_345 ?
 Sb4 Cl12 2.638(11) 3_345 ?
 Sb4 Cl12 2.638(10) 11 ?
 Sb4 Cl12 2.638(11) 10_465 ?
 Sb4 Cl12 2.638(10) 2_465 ?
 Sb4 Cl12 2.638(10) . ?
 Sb4 Cl11 2.479(17) 3_345 ?
 Sb4 Cl11 2.479(17) 2_465 ?
 Sb4 Cl11 2.479(17) . ?
 Sb4 Cl10 2.390(17) . ?
 Sb4 Cl10 2.390(17) 3_345 ?
 Sb4 Cl10 2.390(17) 2_465 ?
 Sb3 Cl16 2.603(11) . ?
 Sb3 Cl16 2.603(11) 3_235 ?
 Sb3 Cl16 2.603(11) 2_365 ?
 Sb3 Cl13 2.675(11) . ?
 Sb3 Cl13 2.675(11) 3_235 ?
 Sb3 Cl13 2.675(11) 2_365 ?
 Sb3 Cl14 2.440(15) 2_365 ?
 Sb3 Cl14 2.440(15) . ?
 Sb3 Cl14 2.440(15) 3_235 ?
 Sb3 Cl15 2.417(13) 2_365 ?
 Sb3 Cl15 2.417(13) . ?
 Sb3 Cl15 2.417(13) 3_235 ?
 Rb2 Rb3 4.547(2) 1_655 ?
 Rb2 Rb3 4.547(2) 4_655 ?
 Rb2 Rb1 4.7199(16) . ?
 Rb2 Cl4 3.371(3) 3_455 ?
 Rb2 Cl4 3.371(3) 6_455 ?
 Rb2 Cl4 3.371(3) 2_565 ?
 Rb2 Cl4 3.371(3) 4 ?
 Rb2 Cl4 3.371(3) . ?
 Rb2 Cl4 3.371(3) 5_565 ?
 Rb2 Cl5 3.7590(8) 2_565 ?
 Rb2 Cl5 3.7590(8) 3_455 ?
 Rb2 Cl5 3.7590(8) . ?
 Rb3 Rb4 4.6477(15) . ?
 Rb3 Rb4 4.6477(15) 2_475 ?
 Rb3 Cl4 3.372(4) 1_455 ?
 Rb3 Cl4 3.372(4) 3_355 ?
 Rb3 Cl4 3.372(4) 2_465 ?
 Rb3 Cl7 3.273(5) 2_475 ?
 Rb3 Cl7 3.273(5) 3_245 ?
 Rb3 Cl7 3.273(5) . ?
 Rb3 Cl1 3.8080(12) 1_455 ?
 Rb3 Cl1 3.8080(12) 2_465 ?
 Rb3 Cl1 3.8080(12) 3_355 ?
 Rb1 Rb4 4.4849(18) 1_655 ?
 Rb1 Rb4 4.4849(18) 4_655 ?
 Rb1 Cl4 3.367(3) 5_565 ?
 Rb1 Cl4 3.367(3) 9_445 ?
 Rb1 Cl4 3.367(3) 2_565 ?
 Rb1 Cl4 3.367(3) 12_445 ?
 Rb1 Cl3 3.210(3) 3_445 ?
 Rb1 Cl3 3.210(3) 2_565 ?
 Rb1 Cl5 3.170(10) . ?
 Rb4 Cl4 3.297(4) 2_465 ?
 Rb4 Cl4 3.297(4) 12_345 ?
 Rb4 Cl7 3.379(5) 11 ?
 Rb4 Cl7 3.379(5) . ?
 Rb4 Cl6 3.252(6) . ?
 Rb4 Cl1 3.351(8) 1_455 ?
 Rb4 Cl2 3.343(2) 3_345 ?
 Rb4 Cl2 3.343(2) 2_465 ?
 Rb7 Cl6 3.395(6) 3_345 ?
 Rb7 Cl6 3.395(6) . ?
 Rb7 Cl6 3.395(6) 2_465 ?
 Rb7 Cl9 3.733(6) 12_345 ?
 Rb7 Cl9 3.733(6) 2_465 ?
 Rb7 Cl9 3.733(6) . ?
 Rb7 Cl9 3.733(6) 3_345 ?
 Rb7 Cl9 3.733(6) 10_465 ?
 Rb7 Cl9 3.733(6) 11 ?
 Rb7 Cl10 3.52(2) 3_345 ?
 Rb7 Cl10 3.52(2) 2_465 ?
 Rb7 Cl10 3.52(2) . ?
 Rb5 Cl7 3.546(5) 2_475 ?
 Rb5 Cl7 3.545(5) . ?
 Rb5 Cl7 3.546(5) 3_245 ?
 Rb5 Cl9 3.793(6) 10_475 ?
 Rb5 Cl9 3.793(6) 12_245 ?
 Rb5 Cl9 3.793(6) 11 ?
 Rb5 Cl8 3.7665(9) . ?
 Rb5 Cl8 3.7665(9) 3_245 ?
 Rb5 Cl8 3.7665(9) 2_475 ?
 Rb5 Cl14 3.78(2) 12_245 ?
 Rb5 Cl14 3.78(2) 10_475 ?
 Rb5 Cl14 3.78(2) 11 ?
 Rb6 Cl7 3.459(6) 3_245 ?
 Rb6 Cl7 3.459(6) 10_365 ?
 Rb6 Cl6 3.756(3) 3_245 ?
 Rb6 Cl6 3.756(3) 2_365 ?
 Rb6 Cl1 3.523(8) 1_455 ?
 Rb6 Cl2 3.915(10) 1_455 ?
 Rb6 Cl9 3.484(8) 2_365 ?
 Rb6 Cl9 3.484(8) 12_245 ?
 Rb6 Cl8 3.360(11) . ?
 Rb8 Cl9 3.321(6) . ?
 Rb8 Cl9 3.321(6) 10_465 ?
 Rb8 Cl8 3.351(9) 3_235 ?
 Rb8 Cl16 3.364(11) 3_235 ?
 Rb8 Cl16 3.364(11) 12_235 ?
 Rb8 Cl12 3.387(11) . ?
 Rb8 Cl12 3.387(11) 10_465 ?
 Rb8 Cl13 3.322(12) 10_465 ?
 Rb8 Cl13 3.322(12) . ?
 Rb8 Cl15 2.550(15) 3_235 ?
 Rb8 Cl15 2.550(15) 12_235 ?
 Rb8 Cl11 2.531(18) . ?
 Rb11 Cl16 3.385(11) 12_235 ?
 Rb11 Cl16 3.385(11) 3_235 ?
 Rb11 Cl16 3.385(11) 6_234 ?
 Rb11 Cl16 3.385(11) 9_234 ?
 Rb11 Cl12 3.392(11) 10_465 ?
 Rb11 Cl13 3.357(11) 10_465 ?
 Rb11 Cl13 3.357(11) 4_554 ?
 Rb11 Cl13 3.357(11) . ?
 Rb11 Cl13 3.357(11) 7_464 ?
 Rb11 Cl18 2.51(3) 7_464 ?
 Rb11 Cl18 2.51(3) . ?
 Rb11 Cl19 2.37(3) . ?
 Rb10 Rb9 1.011(8) 11 ?
 Rb10 Rb9 1.011(8) . ?
 Rb10 Cl8 3.046(12) . ?
 Rb10 Cl16 2.954(12) . ?
 Rb10 Cl16 2.954(12) 11 ?
 Rb10 Cl13 3.353(12) 11 ?
 Rb10 Cl13 3.353(12) . ?
 Rb10 Cl14 2.495(16) . ?
 Rb10 Cl14 2.495(16) 11 ?
 Rb10 Cl15 3.349(12) 11 ?
 Rb10 Cl15 3.349(13) . ?
 Rb10 Cl10 3.377(18) . ?
 Rb9 Rb9 1.097(9) 11 ?
 Rb9 Cl9 2.990(9) . ?
 Rb9 Cl16 3.290(12) . ?
 Rb9 Cl12 3.331(12) 11 ?
 Rb9 Cl12 2.901(11) . ?
 Rb9 Cl13 2.857(12) . ?
 Rb9 Cl14 3.328(16) 11 ?
 Rb9 Cl14 2.441(16) . ?
 Rb9 Cl15 3.317(12) 3_235 ?
 Rb9 Cl11 3.396(7) . ?
 Rb9 Cl10 2.591(17) . ?
 Cl16 Cl16 2.29(2) 11 ?
 Cl16 Rb12 3.378(12) . ?
 Cl16 Rb12 3.793(12) 8_554 ?
 Cl16 Rb13 2.931(11) . ?
 Cl16 Cl14 2.30(2) . ?
 Cl16 Cl15 2.03(2) . ?
 Cl12 Cl12 2.44(2) 11 ?
 Cl12 Cl13 2.185(17) . ?
 Cl12 Rb12 3.392(11) 8_554 ?
 Cl12 Rb12 2.886(11) . ?
 Cl12 Cl11 2.147(18) . ?
 Cl12 Cl10 2.25(2) . ?
 Cl13 Rb12 2.880(11) . ?
 Cl13 Rb12 3.804(13) 8_554 ?
 Cl13 Rb13 3.399(12) . ?
 Cl13 Cl14 2.37(2) . ?
 Cl13 Cl15 2.05(2) 3_235 ?
 Rb12 Rb12 1.300(12) 8_554 ?
 Rb12 Rb13 1.186(10) . ?
 Rb12 Cl18 3.205(18) . ?
 Rb12 Cl19 3.203(8) . ?
 Rb12 Cl20 2.28(3) . ?
 Rb12 Cl17 2.14(2) 2_365 ?
 Rb12 Cl17 3.15(2) 9_244 ?
 Rb13 Cl18 3.199(17) 9_244 ?
 Rb13 Cl18 3.199(17) 2_365 ?
 Rb13 Cl20 3.18(3) . ?
 Rb13 Cl17 2.15(2) 2_365 ?
 Rb13 Cl17 2.15(2) 9_244 ?
 Cl14 Cl15 1.76(2) . ?
 Cl14 Cl15 1.84(2) 3_235 ?
 Cl18 Cl17 1.76(3) . ?
 Cl18 Cl17 1.98(3) 2_365 ?
 Cl11 Cl10 1.772(13) . ?
 Cl11 Cl10 1.772(13) 2_465 ?
 Cl19 Cl20 1.869(18) 2_465 ?
 Cl19 Cl20 1.869(18) . ?

loop_
  _geom_angle_atom_site_label_1
  _geom_angle_atom_site_label_2
  _geom_angle_atom_site_label_3
  _geom_angle
  _geom_angle_site_symmetry_1
  _geom_angle_site_symmetry_3
  _geom_angle_publ_flag
 Cl4 Sb1 Cl4 177.00(17) 11 . ?
 Cl4 Sb1 Cl3 89.54(8) 11 . ?
 Cl4 Sb1 Cl3 89.54(8) . . ?
 Cl1 Sb1 Cl4 90.46(8) . 11 ?
 Cl1 Sb1 Cl4 90.46(8) . . ?
 Cl1 Sb1 Cl3 180.0(2) . . ?
 Cl2 Sb1 Cl4 88.60(8) . 11 ?
 Cl2 Sb1 Cl4 88.60(8) . . ?
 Cl2 Sb1 Cl1 86.5(3) . . ?
 Cl2 Sb1 Cl3 93.4(3) . . ?
 Rb4 Sb2 Rb9 168.50(7) . 11 ?
 Rb4 Sb2 Rb9 168.50(7) . . ?
 Cl7 Sb2 Rb4 54.96(10) 11 . ?
 Cl7 Sb2 Rb4 54.96(10) . . ?
 Cl7 Sb2 Cl7 92.4(2) . 11 ?
 Cl7 Sb2 Rb10 123.41(11) . . ?
 Cl7 Sb2 Rb10 123.41(11) 11 . ?
 Cl7 Sb2 Rb9 121.57(12) 11 . ?
 Cl7 Sb2 Rb9 135.74(12) 11 11 ?
 Cl7 Sb2 Rb9 121.57(12) . 11 ?
 Cl7 Sb2 Rb9 135.73(12) . . ?
 Cl7 Sb2 Cl8 93.16(18) . . ?
 Cl7 Sb2 Cl8 93.16(18) 11 . ?
 Cl6 Sb2 Rb4 52.39(14) . . ?
 Cl6 Sb2 Cl7 87.47(15) . 11 ?
 Cl6 Sb2 Cl7 87.47(15) . . ?
 Cl6 Sb2 Rb10 130.95(17) . . ?
 Cl6 Sb2 Rb9 118.72(15) . . ?
 Cl6 Sb2 Rb9 118.72(15) . 11 ?
 Cl6 Sb2 Cl9 88.49(16) . 11 ?
 Cl6 Sb2 Cl9 88.49(16) . . ?
 Cl6 Sb2 Cl8 179.1(3) . . ?
 Rb10 Sb2 Rb4 176.66(11) . . ?
 Rb10 Sb2 Rb9 14.16(11) . 11 ?
 Rb10 Sb2 Rb9 14.16(11) . . ?
 Rb9 Sb2 Rb9 15.33(13) . 11 ?
 Cl9 Sb2 Rb4 122.58(17) . . ?
 Cl9 Sb2 Rb4 122.58(17) 11 . ?
 Cl9 Sb2 Cl7 88.12(18) 11 . ?
 Cl9 Sb2 Cl7 175.9(2) . . ?
 Cl9 Sb2 Cl7 175.9(2) 11 11 ?
 Cl9 Sb2 Cl7 88.12(18) . 11 ?
 Cl9 Sb2 Rb10 59.24(18) 11 . ?
 Cl9 Sb2 Rb10 59.24(18) . . ?
 Cl9 Sb2 Rb9 60.07(19) 11 . ?
 Cl9 Sb2 Rb9 46.43(19) . . ?
 Cl9 Sb2 Rb9 60.07(19) . 11 ?
 Cl9 Sb2 Rb9 46.43(19) 11 11 ?
 Cl9 Sb2 Cl9 91.1(3) . 11 ?
 Cl9 Sb2 Cl8 90.9(2) 11 . ?
 Cl9 Sb2 Cl8 90.9(2) . . ?
 Cl8 Sb2 Rb4 128.5(2) . . ?
 Cl8 Sb2 Rb10 48.1(2) . . ?
 Cl8 Sb2 Rb9 60.4(2) . . ?
 Cl8 Sb2 Rb9 60.4(2) . 11 ?
 Cl12 Sb4 Cl12 175.0(5) 2_465 11 ?
 Cl12 Sb4 Cl12 64.8(5) 12_345 2_465 ?
 Cl12 Sb4 Cl12 119.989(10) 12_345 11 ?
 Cl12 Sb4 Cl12 175.0(5) . 12_345 ?
 Cl12 Sb4 Cl12 55.2(5) . 11 ?
 Cl12 Sb4 Cl12 55.2(5) 3_345 12_345 ?
 Cl12 Sb4 Cl12 119.989(9) 3_345 2_465 ?
 Cl12 Sb4 Cl12 64.8(5) . 10_465 ?
 Cl12 Sb4 Cl12 55.2(5) 10_465 2_465 ?
 Cl12 Sb4 Cl12 175.0(5) 3_345 10_465 ?
 Cl12 Sb4 Cl12 64.8(5) 3_345 11 ?
 Cl12 Sb4 Cl12 119.989(8) 12_345 10_465 ?
 Cl12 Sb4 Cl12 119.989(10) . 2_465 ?
 Cl12 Sb4 Cl12 119.988(8) . 3_345 ?
 Cl12 Sb4 Cl12 119.989(10) 10_465 11 ?
 Cl11 Sb4 Cl12 87.8(2) 3_345 . ?
 Cl11 Sb4 Cl12 87.8(2) . 11 ?
 Cl11 Sb4 Cl12 49.5(4) 2_465 2_465 ?
 Cl11 Sb4 Cl12 131.9(4) 2_465 . ?
 Cl11 Sb4 Cl12 49.5(4) . 10_465 ?
 Cl11 Sb4 Cl12 49.5(4) . . ?
 Cl11 Sb4 Cl12 49.5(4) 3_345 11 ?
 Cl11 Sb4 Cl12 49.5(4) 3_345 3_345 ?
 Cl11 Sb4 Cl12 131.9(4) 3_345 10_465 ?
 Cl11 Sb4 Cl12 87.8(2) 2_465 3_345 ?
 Cl11 Sb4 Cl12 131.9(4) 3_345 2_465 ?
 Cl11 Sb4 Cl12 131.9(4) . 3_345 ?
 Cl11 Sb4 Cl12 87.8(2) . 2_465 ?
 Cl11 Sb4 Cl12 87.8(2) 3_345 12_345 ?
 Cl11 Sb4 Cl12 131.9(4) 2_465 11 ?
 Cl11 Sb4 Cl12 49.5(4) 2_465 12_345 ?
 Cl11 Sb4 Cl12 131.9(4) . 12_345 ?
 Cl11 Sb4 Cl12 87.8(2) 2_465 10_465 ?
 Cl11 Sb4 Cl11 82.5(7) 3_345 . ?
 Cl11 Sb4 Cl11 82.5(7) 3_345 2_465 ?
 Cl11 Sb4 Cl11 82.5(7) 2_465 . ?
 Cl10 Sb4 Cl12 124.1(4) 3_345 . ?
 Cl10 Sb4 Cl12 91.2(2) 2_465 12_345 ?
 Cl10 Sb4 Cl12 124.1(4) 2_465 11 ?
 Cl10 Sb4 Cl12 124.1(4) 3_345 10_465 ?
 Cl10 Sb4 Cl12 52.8(5) 2_465 10_465 ?
 Cl10 Sb4 Cl12 91.2(2) 2_465 . ?
 Cl10 Sb4 Cl12 91.2(2) . 10_465 ?
 Cl10 Sb4 Cl12 91.2(2) 3_345 2_465 ?
 Cl10 Sb4 Cl12 124.1(4) . 12_345 ?
 Cl10 Sb4 Cl12 52.8(5) 2_465 2_465 ?
 Cl10 Sb4 Cl12 91.2(2) 3_345 11 ?
 Cl10 Sb4 Cl12 124.1(4) . 2_465 ?
 Cl10 Sb4 Cl12 52.8(5) . 11 ?
 Cl10 Sb4 Cl12 52.8(5) 3_345 3_345 ?
 Cl10 Sb4 Cl12 91.2(2) . 3_345 ?
 Cl10 Sb4 Cl12 124.1(4) 2_465 3_345 ?
 Cl10 Sb4 Cl12 52.8(5) . . ?
 Cl10 Sb4 Cl12 52.8(5) 3_345 12_345 ?
 Cl10 Sb4 Cl11 91.9(7) 2_465 3_345 ?
 Cl10 Sb4 Cl11 42.6(3) 2_465 . ?
 Cl10 Sb4 Cl11 42.6(3) 3_345 3_345 ?
 Cl10 Sb4 Cl11 42.6(3) . 3_345 ?
 Cl10 Sb4 Cl11 42.6(3) . . ?
 Cl10 Sb4 Cl11 42.6(3) 2_465 2_465 ?
 Cl10 Sb4 Cl11 91.9(7) 3_345 . ?
 Cl10 Sb4 Cl11 91.9(7) . 2_465 ?
 Cl10 Sb4 Cl11 42.6(3) 3_345 2_465 ?
 Cl10 Sb4 Cl10 71.4(8) 3_345 2_465 ?
 Cl10 Sb4 Cl10 71.4(8) 2_465 . ?
 Cl10 Sb4 Cl10 71.4(8) 3_345 . ?
 Cl16 Sb3 Cl16 120.001(1) 2_365 . ?
 Cl16 Sb3 Cl16 119.999(7) . 3_235 ?
 Cl16 Sb3 Cl16 120.000(7) 2_365 3_235 ?
 Cl16 Sb3 Cl13 58.3(4) 2_365 2_365 ?
 Cl16 Sb3 Cl13 58.3(5) 3_235 3_235 ?
 Cl16 Sb3 Cl13 58.3(5) . . ?
 Cl16 Sb3 Cl13 178.2(4) 3_235 2_365 ?
 Cl16 Sb3 Cl13 178.2(4) 2_365 . ?
 Cl16 Sb3 Cl13 61.7(5) 2_365 3_235 ?
 Cl16 Sb3 Cl13 61.7(5) 3_235 . ?
 Cl16 Sb3 Cl13 178.2(4) . 3_235 ?
 Cl16 Sb3 Cl13 61.7(4) . 2_365 ?
 Cl13 Sb3 Cl13 119.990(8) 3_235 . ?
 Cl13 Sb3 Cl13 119.989(9) 2_365 . ?
 Cl13 Sb3 Cl13 119.988(9) 2_365 3_235 ?
 Cl14 Sb3 Cl16 123.9(5) 2_365 3_235 ?
 Cl14 Sb3 Cl16 123.9(5) . 2_365 ?
 Cl14 Sb3 Cl16 123.9(5) 3_235 . ?
 Cl14 Sb3 Cl16 91.6(4) . 3_235 ?
 Cl14 Sb3 Cl16 91.6(4) 3_235 2_365 ?
 Cl14 Sb3 Cl16 54.2(5) . . ?
 Cl14 Sb3 Cl16 91.6(4) 2_365 . ?
 Cl14 Sb3 Cl16 54.2(5) 2_365 2_365 ?
 Cl14 Sb3 Cl16 54.2(5) 3_235 3_235 ?
 Cl14 Sb3 Cl13 54.9(5) 2_365 2_365 ?
 Cl14 Sb3 Cl13 89.1(4) 3_235 . ?
 Cl14 Sb3 Cl13 124.6(5) 2_365 . ?
 Cl14 Sb3 Cl13 89.1(4) . 2_365 ?
 Cl14 Sb3 Cl13 54.9(5) 3_235 3_235 ?
 Cl14 Sb3 Cl13 124.6(5) 3_235 2_365 ?
 Cl14 Sb3 Cl13 54.9(5) . . ?
 Cl14 Sb3 Cl13 89.1(4) 2_365 3_235 ?
 Cl14 Sb3 Cl13 124.6(5) . 3_235 ?
 Cl14 Sb3 Cl14 69.7(8) . 3_235 ?
 Cl14 Sb3 Cl14 69.7(8) 2_365 . ?
 Cl14 Sb3 Cl14 69.7(8) 2_365 3_235 ?
 Cl15 Sb3 Cl16 89.4(4) 3_235 . ?
 Cl15 Sb3 Cl16 47.6(5) 2_365 2_365 ?
 Cl15 Sb3 Cl16 47.7(5) . . ?
 Cl15 Sb3 Cl16 133.2(5) . 3_235 ?
 Cl15 Sb3 Cl16 133.2(5) 3_235 2_365 ?
 Cl15 Sb3 Cl16 89.4(4) 2_365 3_235 ?
 Cl15 Sb3 Cl16 133.2(5) 2_365 . ?
 Cl15 Sb3 Cl16 89.4(4) . 2_365 ?
 Cl15 Sb3 Cl16 47.6(5) 3_235 3_235 ?
 Cl15 Sb3 Cl13 132.8(5) . 3_235 ?
 Cl15 Sb3 Cl13 132.8(5) 3_235 2_365 ?
 Cl15 Sb3 Cl13 132.8(5) 2_365 . ?
 Cl15 Sb3 Cl13 47.2(5) 2_365 3_235 ?
 Cl15 Sb3 Cl13 47.2(5) . 2_365 ?
 Cl15 Sb3 Cl13 88.9(4) 3_235 3_235 ?
 Cl15 Sb3 Cl13 47.2(5) 3_235 . ?
 Cl15 Sb3 Cl13 88.9(4) 2_365 2_365 ?
 Cl15 Sb3 Cl13 88.9(4) . . ?
 Cl15 Sb3 Cl14 93.0(7) . 3_235 ?
 Cl15 Sb3 Cl14 93.0(7) 2_365 . ?
 Cl15 Sb3 Cl14 42.5(5) 3_235 3_235 ?
 Cl15 Sb3 Cl14 44.6(5) 2_365 3_235 ?
 Cl15 Sb3 Cl14 44.6(5) 3_235 . ?
 Cl15 Sb3 Cl14 42.5(5) . . ?
 Cl15 Sb3 Cl14 44.6(5) . 2_365 ?
 Cl15 Sb3 Cl14 42.5(5) 2_365 2_365 ?
 Cl15 Sb3 Cl14 93.0(7) 3_235 2_365 ?
 Cl15 Sb3 Cl15 85.6(8) . 3_235 ?
 Cl15 Sb3 Cl15 85.6(8) 2_365 3_235 ?
 Cl15 Sb3 Cl15 85.6(8) . 2_365 ?
 Rb3 Rb2 Rb3 180.0 1_655 4_655 ?
 Rb3 Rb2 Rb1 90.0 1_655 . ?
 Rb3 Rb2 Rb1 90.0 4_655 . ?
 Cl4 Rb2 Rb3 47.60(5) 5_565 4_655 ?
 Cl4 Rb2 Rb3 132.40(5) 3_455 4_655 ?
 Cl4 Rb2 Rb3 47.60(5) 2_565 1_655 ?
 Cl4 Rb2 Rb3 132.40(5) 2_565 4_655 ?
 Cl4 Rb2 Rb3 132.40(5) 5_565 1_655 ?
 Cl4 Rb2 Rb3 132.40(5) . 4_655 ?
 Cl4 Rb2 Rb3 47.60(5) 3_455 1_655 ?
 Cl4 Rb2 Rb3 47.60(6) 4 4_655 ?
 Cl4 Rb2 Rb3 132.40(5) 4 1_655 ?
 Cl4 Rb2 Rb3 47.60(6) 6_455 4_655 ?
 Cl4 Rb2 Rb3 47.60(5) . 1_655 ?
 Cl4 Rb2 Rb3 132.40(6) 6_455 1_655 ?
 Cl4 Rb2 Rb1 123.48(7) 3_455 . ?
 Cl4 Rb2 Rb1 45.49(6) 2_565 . ?
 Cl4 Rb2 Rb1 98.59(7) . . ?
 Cl4 Rb2 Rb1 45.49(6) 5_565 . ?
 Cl4 Rb2 Rb1 98.59(7) 4 . ?
 Cl4 Rb2 Rb1 123.48(7) 6_455 . ?
 Cl4 Rb2 Cl4 79.51(8) 5_565 4 ?
 Cl4 Rb2 Cl4 136.66(4) 2_565 4 ?
 Cl4 Rb2 Cl4 79.51(8) 3_455 . ?
 Cl4 Rb2 Cl4 79.51(8) 5_565 6_455 ?
 Cl4 Rb2 Cl4 136.67(4) 6_455 . ?
 Cl4 Rb2 Cl4 79.51(8) 2_565 3_455 ?
 Cl4 Rb2 Cl4 136.66(4) 2_565 6_455 ?
 Cl4 Rb2 Cl4 136.66(4) 5_565 3_455 ?
 Cl4 Rb2 Cl4 136.66(4) 5_565 . ?
 Cl4 Rb2 Cl4 79.51(8) 6_455 4 ?
 Cl4 Rb2 Cl4 84.80(11) 2_565 5_565 ?
 Cl4 Rb2 Cl4 136.67(4) 3_455 4 ?
 Cl4 Rb2 Cl4 84.80(11) 4 . ?
 Cl4 Rb2 Cl4 79.51(8) 2_565 . ?
 Cl4 Rb2 Cl4 84.80(11) 6_455 3_455 ?
 Cl4 Rb2 Cl5 137.60(5) 4 2_565 ?
 Cl4 Rb2 Cl5 68.58(12) 3_455 2_565 ?
 Cl4 Rb2 Cl5 68.58(12) . 3_455 ?
 Cl4 Rb2 Cl5 137.60(5) . 2_565 ?
 Cl4 Rb2 Cl5 68.08(12) 3_455 3_455 ?
 Cl4 Rb2 Cl5 68.58(12) 2_565 . ?
 Cl4 Rb2 Cl5 68.08(12) 5_565 2_565 ?
 Cl4 Rb2 Cl5 68.58(12) 5_565 . ?
 Cl4 Rb2 Cl5 68.08(12) 6_455 3_455 ?
 Cl4 Rb2 Cl5 137.60(5) 6_455 . ?
 Cl4 Rb2 Cl5 68.58(12) 4 3_455 ?
 Cl4 Rb2 Cl5 137.60(5) 3_455 . ?
 Cl4 Rb2 Cl5 68.08(12) 2_565 2_565 ?
 Cl4 Rb2 Cl5 68.08(12) . . ?
 Cl4 Rb2 Cl5 68.58(12) 6_455 2_565 ?
 Cl4 Rb2 Cl5 137.60(5) 2_565 3_455 ?
 Cl4 Rb2 Cl5 137.60(5) 5_565 3_455 ?
 Cl4 Rb2 Cl5 68.08(12) 4 . ?
 Cl5 Rb2 Rb3 90.0 3_455 1_655 ?
 Cl5 Rb2 Rb3 90.0 3_455 4_655 ?
 Cl5 Rb2 Rb3 90.0 2_565 4_655 ?
 Cl5 Rb2 Rb3 90.0 2_565 1_655 ?
 Cl5 Rb2 Rb3 90.0 . 1_655 ?
 Cl5 Rb2 Rb3 90.000(1) . 4_655 ?
 Cl5 Rb2 Rb1 42.03(15) . . ?
 Cl5 Rb2 Rb1 77.98(15) 2_565 . ?
 Cl5 Rb2 Rb1 162.03(15) 3_455 . ?
 Cl5 Rb2 Cl5 120.0 2_565 . ?
 Cl5 Rb2 Cl5 120.0 2_565 3_455 ?
 Cl5 Rb2 Cl5 120.000(1) . 3_455 ?
 Rb2 Rb3 Rb4 89.22(4) 1_455 2_475 ?
 Rb2 Rb3 Rb4 89.22(4) 1_455 . ?
 Rb4 Rb3 Rb4 119.981(2) . 2_475 ?
 Cl4 Rb3 Rb2 47.59(6) 2_465 1_455 ?
 Cl4 Rb3 Rb2 47.59(6) 3_355 1_455 ?
 Cl4 Rb3 Rb2 47.59(6) 1_455 1_455 ?
 Cl4 Rb3 Rb4 123.53(8) 3_355 . ?
 Cl4 Rb3 Rb4 123.53(8) 1_455 2_475 ?
 Cl4 Rb3 Rb4 45.16(6) 2_465 . ?
 Cl4 Rb3 Rb4 97.18(8) 2_465 2_475 ?
 Cl4 Rb3 Rb4 97.18(8) 1_455 . ?
 Cl4 Rb3 Rb4 45.16(6) 3_355 2_475 ?
 Cl4 Rb3 Cl4 79.50(10) 3_355 1_455 ?
 Cl4 Rb3 Cl4 79.50(10) 2_465 3_355 ?
 Cl4 Rb3 Cl4 79.50(10) 2_465 1_455 ?
 Cl4 Rb3 Cl1 61.43(11) 3_355 3_355 ?
 Cl4 Rb3 Cl1 132.38(13) 1_455 2_465 ?
 Cl4 Rb3 Cl1 68.12(13) 1_455 3_355 ?
 Cl4 Rb3 Cl1 61.42(11) 2_465 2_465 ?
 Cl4 Rb3 Cl1 68.12(13) 2_465 1_455 ?
 Cl4 Rb3 Cl1 68.12(13) 3_355 2_465 ?
 Cl4 Rb3 Cl1 132.38(13) 3_355 1_455 ?
 Cl4 Rb3 Cl1 61.42(11) 1_455 1_455 ?
 Cl4 Rb3 Cl1 132.38(13) 2_465 3_355 ?
 Cl7 Rb3 Rb2 135.81(9) 2_475 1_455 ?
 Cl7 Rb3 Rb2 135.81(9) . 1_455 ?
 Cl7 Rb3 Rb2 135.81(9) 3_245 1_455 ?
 Cl7 Rb3 Rb4 109.79(11) . 2_475 ?
 Cl7 Rb3 Rb4 46.62(9) 2_475 2_475 ?
 Cl7 Rb3 Rb4 109.79(11) 3_245 . ?
 Cl7 Rb3 Rb4 112.19(11) 3_245 2_475 ?
 Cl7 Rb3 Rb4 112.19(11) 2_475 . ?
 Cl7 Rb3 Rb4 46.62(9) . . ?
 Cl7 Rb3 Cl4 126.41(12) 3_245 3_355 ?
 Cl7 Rb3 Cl4 89.61(11) 2_475 3_355 ?
 Cl7 Rb3 Cl4 149.77(12) 3_245 2_465 ?
 Cl7 Rb3 Cl4 149.77(12) 2_475 1_455 ?
 Cl7 Rb3 Cl4 89.61(11) . 2_465 ?
 Cl7 Rb3 Cl4 126.41(12) . 1_455 ?
 Cl7 Rb3 Cl4 126.41(12) 2_475 2_465 ?
 Cl7 Rb3 Cl4 149.77(12) . 3_355 ?
 Cl7 Rb3 Cl4 89.61(11) 3_245 1_455 ?
 Cl7 Rb3 Cl7 74.26(14) 2_475 3_245 ?
 Cl7 Rb3 Cl7 74.26(14) 2_475 . ?
 Cl7 Rb3 Cl7 74.26(14) . 3_245 ?
 Cl7 Rb3 Cl1 65.80(13) 3_245 3_355 ?
 Cl7 Rb3 Cl1 81.87(15) 3_245 1_455 ?
 Cl7 Rb3 Cl1 137.69(14) . 3_355 ?
 Cl7 Rb3 Cl1 65.80(13) . 1_455 ?
 Cl7 Rb3 Cl1 65.79(13) 2_475 2_465 ?
 Cl7 Rb3 Cl1 81.88(15) 2_475 3_355 ?
 Cl7 Rb3 Cl1 81.88(15) . 2_465 ?
 Cl7 Rb3 Cl1 137.69(14) 3_245 2_465 ?
 Cl7 Rb3 Cl1 137.69(14) 2_475 1_455 ?
 Cl1 Rb3 Rb2 84.98(10) 2_465 1_455 ?
 Cl1 Rb3 Rb2 84.98(10) 3_355 1_455 ?
 Cl1 Rb3 Rb2 84.98(10) 1_455 1_455 ?
 Cl1 Rb3 Rb4 45.36(11) 2_465 2_475 ?
 Cl1 Rb3 Rb4 45.36(11) 1_455 . ?
 Cl1 Rb3 Rb4 164.15(12) 1_455 2_475 ?
 Cl1 Rb3 Rb4 74.76(12) 3_355 2_475 ?
 Cl1 Rb3 Rb4 74.76(12) 2_465 . ?
 Cl1 Rb3 Rb4 164.15(12) 3_355 . ?
 Cl1 Rb3 Cl1 119.24(3) 1_455 3_355 ?
 Cl1 Rb3 Cl1 119.24(3) 2_465 3_355 ?
 Cl1 Rb3 Cl1 119.24(3) 2_465 1_455 ?
 Rb2 Rb1 Rb2 105.10(5) . 7_455 ?
 Rb4 Rb1 Rb2 89.06(3) 4_655 . ?
 Rb4 Rb1 Rb2 89.06(3) 1_655 . ?
 Rb4 Rb1 Rb2 89.06(3) 4_655 7_455 ?
 Rb4 Rb1 Rb2 89.06(3) 1_655 7_455 ?
 Rb4 Rb1 Rb4 176.91(9) 4_655 1_655 ?
 Cl4 Rb1 Rb2 114.01(8) 5_565 7_455 ?
 Cl4 Rb1 Rb2 45.57(6) 12_445 7_455 ?
 Cl4 Rb1 Rb2 45.57(6) 2_565 . ?
 Cl4 Rb1 Rb2 114.01(8) 2_565 7_455 ?
 Cl4 Rb1 Rb2 114.01(8) 12_445 . ?
 Cl4 Rb1 Rb2 45.57(6) 9_445 7_455 ?
 Cl4 Rb1 Rb2 114.01(8) 9_445 . ?
 Cl4 Rb1 Rb2 45.57(6) 5_565 . ?
 Cl4 Rb1 Rb4 131.95(6) 2_565 4_655 ?
 Cl4 Rb1 Rb4 131.95(6) 9_445 1_655 ?
 Cl4 Rb1 Rb4 47.04(6) 12_445 1_655 ?
 Cl4 Rb1 Rb4 131.95(6) 12_445 4_655 ?
 Cl4 Rb1 Rb4 47.04(6) 2_565 1_655 ?
 Cl4 Rb1 Rb4 47.04(6) 9_445 4_655 ?
 Cl4 Rb1 Rb4 47.04(6) 5_565 4_655 ?
 Cl4 Rb1 Rb4 131.95(6) 5_565 1_655 ?
 Cl4 Rb1 Cl4 88.40(12) 5_565 9_445 ?
 Cl4 Rb1 Cl4 84.94(11) 5_565 2_565 ?
 Cl4 Rb1 Cl4 152.11(16) 5_565 12_445 ?
 Cl4 Rb1 Cl4 152.11(16) 2_565 9_445 ?
 Cl4 Rb1 Cl4 84.94(11) 12_445 9_445 ?
 Cl4 Rb1 Cl4 88.40(12) 2_565 12_445 ?
 Cl3 Rb1 Rb2 85.08(16) 3_445 7_455 ?
 Cl3 Rb1 Rb2 169.82(17) 3_445 . ?
 Cl3 Rb1 Rb2 169.82(17) 2_565 7_455 ?
 Cl3 Rb1 Rb2 85.08(16) 2_565 . ?
 Cl3 Rb1 Rb4 91.14(3) 3_445 1_655 ?
 Cl3 Rb1 Rb4 91.14(3) 2_565 4_655 ?
 Cl3 Rb1 Rb4 91.14(3) 2_565 1_655 ?
 Cl3 Rb1 Rb4 91.14(3) 3_445 4_655 ?
 Cl3 Rb1 Cl4 73.03(13) 2_565 5_565 ?
 Cl3 Rb1 Cl4 130.38(11) 2_565 12_445 ?
 Cl3 Rb1 Cl4 73.03(13) 2_565 2_565 ?
 Cl3 Rb1 Cl4 73.03(13) 3_445 12_445 ?
 Cl3 Rb1 Cl4 130.38(11) 3_445 5_565 ?
 Cl3 Rb1 Cl4 130.38(11) 2_565 9_445 ?
 Cl3 Rb1 Cl4 130.38(11) 3_445 2_565 ?
 Cl3 Rb1 Cl4 73.03(13) 3_445 9_445 ?
 Cl3 Rb1 Cl3 84.7(3) 2_565 3_445 ?
 Cl5 Rb1 Rb2 52.55(3) . . ?
 Cl5 Rb1 Rb2 52.55(3) . 7_455 ?
 Cl5 Rb1 Rb4 88.45(4) . 1_655 ?
 Cl5 Rb1 Rb4 88.45(4) . 4_655 ?
 Cl5 Rb1 Cl4 76.06(8) . 2_565 ?
 Cl5 Rb1 Cl4 76.05(8) . 9_445 ?
 Cl5 Rb1 Cl4 76.05(8) . 12_445 ?
 Cl5 Rb1 Cl4 76.06(8) . 5_565 ?
 Cl5 Rb1 Cl3 137.63(16) . 3_445 ?
 Cl5 Rb1 Cl3 137.63(16) . 2_565 ?
 Sb2 Rb4 Rb3 85.20(5) . . ?
 Sb2 Rb4 Rb3 85.20(5) . 10_365 ?
 Sb2 Rb4 Rb1 174.74(7) . 1_455 ?
 Rb3 Rb4 Rb3 107.46(5) . 10_365 ?
 Rb1 Rb4 Rb3 91.70(5) 1_455 10_365 ?
 Rb1 Rb4 Rb3 91.70(5) 1_455 . ?
 Cl4 Rb4 Sb2 129.85(7) 12_345 . ?
 Cl4 Rb4 Sb2 129.85(7) 2_465 . ?
 Cl4 Rb4 Rb3 117.34(9) 2_465 10_365 ?
 Cl4 Rb4 Rb3 117.34(9) 12_345 . ?
 Cl4 Rb4 Rb3 46.48(7) 12_345 10_365 ?
 Cl4 Rb4 Rb3 46.48(7) 2_465 . ?
 Cl4 Rb4 Rb1 48.36(6) 2_465 1_455 ?
 Cl4 Rb4 Rb1 48.36(6) 12_345 1_455 ?
 Cl4 Rb4 Cl4 90.78(13) 2_465 12_345 ?
 Cl4 Rb4 Cl7 89.07(11) 2_465 . ?
 Cl4 Rb4 Cl7 143.75(14) 2_465 11 ?
 Cl4 Rb4 Cl7 143.75(14) 12_345 . ?
 Cl4 Rb4 Cl7 89.07(11) 12_345 11 ?
 Cl4 Rb4 Cl1 74.77(11) 12_345 1_455 ?
 Cl4 Rb4 Cl1 74.78(11) 2_465 1_455 ?
 Cl4 Rb4 Cl2 120.09(19) 12_345 2_465 ?
 Cl4 Rb4 Cl2 65.67(12) 12_345 3_345 ?
 Cl4 Rb4 Cl2 120.09(19) 2_465 3_345 ?
 Cl4 Rb4 Cl2 65.66(12) 2_465 2_465 ?
 Cl7 Rb4 Sb2 40.95(8) 11 . ?
 Cl7 Rb4 Sb2 40.95(8) . . ?
 Cl7 Rb4 Rb3 102.79(11) 11 . ?
 Cl7 Rb4 Rb3 44.74(9) 11 10_365 ?
 Cl7 Rb4 Rb3 102.79(11) . 10_365 ?
 Cl7 Rb4 Rb3 44.74(9) . . ?
 Cl7 Rb4 Rb1 136.36(9) . 1_455 ?
 Cl7 Rb4 Rb1 136.36(9) 11 1_455 ?
 Cl7 Rb4 Cl7 70.59(19) 11 . ?
 Cl6 Rb4 Sb2 37.78(12) . . ?
 Cl6 Rb4 Rb3 107.02(8) . 10_365 ?
 Cl6 Rb4 Rb3 107.02(8) . . ?
 Cl6 Rb4 Rb1 147.48(14) . 1_455 ?
 Cl6 Rb4 Cl4 133.04(8) . 12_345 ?
 Cl6 Rb4 Cl4 133.04(8) . 2_465 ?
 Cl6 Rb4 Cl7 65.96(14) . . ?
 Cl6 Rb4 Cl7 65.96(14) . 11 ?
 Cl6 Rb4 Cl1 125.59(17) . 1_455 ?
 Cl6 Rb4 Cl2 76.00(16) . 3_345 ?
 Cl6 Rb4 Cl2 76.00(16) . 2_465 ?
 Cl1 Rb4 Sb2 87.80(12) 1_455 . ?
 Cl1 Rb4 Rb3 53.95(3) 1_455 . ?
 Cl1 Rb4 Rb3 53.95(3) 1_455 10_365 ?
 Cl1 Rb4 Rb1 86.93(12) 1_455 1_455 ?
 Cl1 Rb4 Cl7 70.24(13) 1_455 . ?
 Cl1 Rb4 Cl7 70.24(13) 1_455 11 ?
 Cl2 Rb4 Sb2 104.76(16) 3_345 . ?
 Cl2 Rb4 Sb2 104.76(16) 2_465 . ?
 Cl2 Rb4 Rb3 164.21(17) 3_345 . ?
 Cl2 Rb4 Rb3 85.87(13) 3_345 10_365 ?
 Cl2 Rb4 Rb3 85.87(13) 2_465 . ?
 Cl2 Rb4 Rb3 164.21(17) 2_465 10_365 ?
 Cl2 Rb4 Rb1 79.20(16) 3_345 1_455 ?
 Cl2 Rb4 Rb1 79.20(16) 2_465 1_455 ?
 Cl2 Rb4 Cl7 92.6(2) 2_465 . ?
 Cl2 Rb4 Cl7 141.90(16) 3_345 . ?
 Cl2 Rb4 Cl7 141.91(16) 2_465 11 ?
 Cl2 Rb4 Cl7 92.6(2) 3_345 11 ?
 Cl2 Rb4 Cl1 137.12(12) 2_465 1_455 ?
 Cl2 Rb4 Cl1 137.12(12) 3_345 1_455 ?
 Cl2 Rb4 Cl2 79.8(3) 2_465 3_345 ?
 Cl6 Rb7 Cl6 63.67(19) . 3_345 ?
 Cl6 Rb7 Cl6 63.67(19) . 2_465 ?
 Cl6 Rb7 Cl6 63.67(19) 3_345 2_465 ?
 Cl6 Rb7 Cl9 91.62(13) 2_465 . ?
 Cl6 Rb7 Cl9 59.76(11) . 11 ?
 Cl6 Rb7 Cl9 91.62(13) 3_345 2_465 ?
 Cl6 Rb7 Cl9 59.76(11) 2_465 10_465 ?
 Cl6 Rb7 Cl9 123.42(16) 2_465 11 ?
 Cl6 Rb7 Cl9 123.42(16) . 12_345 ?
 Cl6 Rb7 Cl9 123.42(16) 2_465 3_345 ?
 Cl6 Rb7 Cl9 59.76(11) 2_465 2_465 ?
 Cl6 Rb7 Cl9 91.62(13) 3_345 11 ?
 Cl6 Rb7 Cl9 91.62(13) 2_465 12_345 ?
 Cl6 Rb7 Cl9 123.42(16) . 2_465 ?
 Cl6 Rb7 Cl9 91.62(13) . 3_345 ?
 Cl6 Rb7 Cl9 59.76(11) . . ?
 Cl6 Rb7 Cl9 59.76(11) 3_345 3_345 ?
 Cl6 Rb7 Cl9 123.42(16) 3_345 . ?
 Cl6 Rb7 Cl9 91.62(13) . 10_465 ?
 Cl6 Rb7 Cl9 123.42(16) 3_345 10_465 ?
 Cl6 Rb7 Cl9 59.76(11) 3_345 12_345 ?
 Cl6 Rb7 Cl10 115.3(3) . . ?
 Cl6 Rb7 Cl10 147.63(9) 3_345 2_465 ?
 Cl6 Rb7 Cl10 147.63(9) 2_465 3_345 ?
 Cl6 Rb7 Cl10 147.63(9) 3_345 . ?
 Cl6 Rb7 Cl10 115.3(3) 2_465 2_465 ?
 Cl6 Rb7 Cl10 147.63(9) 2_465 . ?
 Cl6 Rb7 Cl10 147.63(9) . 3_345 ?
 Cl6 Rb7 Cl10 115.3(3) 3_345 3_345 ?
 Cl6 Rb7 Cl10 147.63(9) . 2_465 ?
 Cl9 Rb7 Cl9 176.3(2) 10_465 3_345 ?
 Cl9 Rb7 Cl9 59.4(3) 12_345 3_345 ?
 Cl9 Rb7 Cl9 119.900(12) 10_465 12_345 ?
 Cl9 Rb7 Cl9 60.6(3) 10_465 . ?
 Cl9 Rb7 Cl9 176.3(2) 11 2_465 ?
 Cl9 Rb7 Cl9 119.900(12) 12_345 11 ?
 Cl9 Rb7 Cl9 60.6(3) 3_345 11 ?
 Cl9 Rb7 Cl9 60.6(3) 12_345 2_465 ?
 Cl9 Rb7 Cl9 119.900(12) 3_345 2_465 ?
 Cl9 Rb7 Cl9 176.3(2) 12_345 . ?
 Cl9 Rb7 Cl9 119.900(12) 3_345 . ?
 Cl9 Rb7 Cl9 119.901(12) 2_465 . ?
 Cl9 Rb7 Cl9 119.900(13) 10_465 11 ?
 Cl9 Rb7 Cl9 59.4(3) 10_465 2_465 ?
 Cl9 Rb7 Cl9 59.4(3) 11 . ?
 Cl10 Rb7 Cl9 88.52(10) . 3_345 ?
 Cl10 Rb7 Cl9 111.5(2) 3_345 10_465 ?
 Cl10 Rb7 Cl9 111.5(2) 2_465 11 ?
 Cl10 Rb7 Cl9 111.5(2) 2_465 3_345 ?
 Cl10 Rb7 Cl9 88.52(10) 2_465 . ?
 Cl10 Rb7 Cl9 111.5(2) . 2_465 ?
 Cl10 Rb7 Cl9 88.52(10) . 10_465 ?
 Cl10 Rb7 Cl9 64.8(2) 2_465 2_465 ?
 Cl10 Rb7 Cl9 64.8(2) . . ?
 Cl10 Rb7 Cl9 88.52(10) 3_345 2_465 ?
 Cl10 Rb7 Cl9 111.5(2) 3_345 . ?
 Cl10 Rb7 Cl9 64.8(2) 3_345 3_345 ?
 Cl10 Rb7 Cl9 88.52(10) 3_345 11 ?
 Cl10 Rb7 Cl9 111.5(2) . 12_345 ?
 Cl10 Rb7 Cl9 64.8(2) 2_465 10_465 ?
 Cl10 Rb7 Cl9 88.52(10) 2_465 12_345 ?
 Cl10 Rb7 Cl9 64.8(2) 3_345 12_345 ?
 Cl10 Rb7 Cl9 64.8(2) . 11 ?
 Cl10 Rb7 Cl10 46.6(4) 2_465 3_345 ?
 Cl10 Rb7 Cl10 46.6(4) . 2_465 ?
 Cl10 Rb7 Cl10 46.6(4) . 3_345 ?
 Cl7 Rb5 Cl7 67.72(13) . 2_475 ?
 Cl7 Rb5 Cl7 67.72(13) 2_475 3_245 ?
 Cl7 Rb5 Cl7 67.72(13) . 3_245 ?
 Cl7 Rb5 Cl9 100.91(16) 3_245 10_475 ?
 Cl7 Rb5 Cl9 126.58(15) 3_245 11 ?
 Cl7 Rb5 Cl9 126.58(15) 2_475 12_245 ?
 Cl7 Rb5 Cl9 126.58(15) . 10_475 ?
 Cl7 Rb5 Cl9 100.91(17) . 12_245 ?
 Cl7 Rb5 Cl9 60.15(10) . 11 ?
 Cl7 Rb5 Cl9 60.15(10) 3_245 12_245 ?
 Cl7 Rb5 Cl9 100.91(16) 2_475 11 ?
 Cl7 Rb5 Cl9 60.15(10) 2_475 10_475 ?
 Cl7 Rb5 Cl8 132.37(17) 2_475 . ?
 Cl7 Rb5 Cl8 65.07(14) 3_245 3_245 ?
 Cl7 Rb5 Cl8 65.07(14) 2_475 2_475 ?
 Cl7 Rb5 Cl8 88.77(17) 3_245 . ?
 Cl7 Rb5 Cl8 65.07(14) . . ?
 Cl7 Rb5 Cl8 132.38(17) . 3_245 ?
 Cl7 Rb5 Cl8 88.77(17) 2_475 3_245 ?
 Cl7 Rb5 Cl8 88.77(17) . 2_475 ?
 Cl7 Rb5 Cl8 132.37(17) 3_245 2_475 ?
 Cl7 Rb5 Cl14 142.0(2) . 10_475 ?
 Cl7 Rb5 Cl14 150.2(3) . 12_245 ?
 Cl7 Rb5 Cl14 115.0(2) 3_245 12_245 ?
 Cl7 Rb5 Cl14 115.0(2) 2_475 10_475 ?
 Cl7 Rb5 Cl14 142.0(2) 2_475 12_245 ?
 Cl7 Rb5 Cl14 115.0(2) . 11 ?
 Cl7 Rb5 Cl14 142.0(3) 3_245 11 ?
 Cl7 Rb5 Cl14 150.2(3) 2_475 11 ?
 Cl7 Rb5 Cl14 150.2(3) 3_245 10_475 ?
 Cl9 Rb5 Cl9 118.46(4) 12_245 10_475 ?
 Cl9 Rb5 Cl9 118.46(4) 11 10_475 ?
 Cl9 Rb5 Cl9 118.46(4) 11 12_245 ?
 Cl8 Rb5 Cl9 167.0(2) 2_475 12_245 ?
 Cl8 Rb5 Cl9 167.0(2) . 10_475 ?
 Cl8 Rb5 Cl9 60.0(2) . 11 ?
 Cl8 Rb5 Cl9 60.0(2) 3_245 12_245 ?
 Cl8 Rb5 Cl9 59.2(2) 3_245 10_475 ?
 Cl8 Rb5 Cl9 59.2(2) 2_475 11 ?
 Cl8 Rb5 Cl9 167.0(2) 3_245 11 ?
 Cl8 Rb5 Cl9 60.0(2) 2_475 10_475 ?
 Cl8 Rb5 Cl9 59.2(2) . 12_245 ?
 Cl8 Rb5 Cl8 119.00(5) 2_475 3_245 ?
 Cl8 Rb5 Cl8 119.00(5) 2_475 . ?
 Cl8 Rb5 Cl8 119.00(5) . 3_245 ?
 Cl8 Rb5 Cl14 105.9(3) 2_475 12_245 ?
 Cl8 Rb5 Cl14 85.1(3) 3_245 10_475 ?
 Cl8 Rb5 Cl14 85.1(3) . 12_245 ?
 Cl8 Rb5 Cl14 105.9(3) . 10_475 ?
 Cl8 Rb5 Cl14 62.5(3) 2_475 10_475 ?
 Cl8 Rb5 Cl14 62.5(3) 3_245 12_245 ?
 Cl8 Rb5 Cl14 85.1(3) 2_475 11 ?
 Cl8 Rb5 Cl14 105.9(3) 3_245 11 ?
 Cl8 Rb5 Cl14 62.5(3) . 11 ?
 Cl14 Rb5 Cl9 83.0(2) 11 12_245 ?
 Cl14 Rb5 Cl9 83.0(2) 10_475 11 ?
 Cl14 Rb5 Cl9 83.0(3) 12_245 10_475 ?
 Cl14 Rb5 Cl9 104.9(3) 10_475 12_245 ?
 Cl14 Rb5 Cl9 61.6(2) 10_475 10_475 ?
 Cl14 Rb5 Cl9 61.6(2) 12_245 12_245 ?
 Cl14 Rb5 Cl9 61.6(2) 11 11 ?
 Cl14 Rb5 Cl9 104.9(3) 12_245 11 ?
 Cl14 Rb5 Cl9 104.9(3) 11 10_475 ?
 Cl14 Rb5 Cl14 43.4(4) 10_475 12_245 ?
 Cl14 Rb5 Cl14 43.4(4) 11 12_245 ?
 Cl14 Rb5 Cl14 43.4(4) 11 10_475 ?
 Rb5 Rb6 Rb4 89.13(4) . 3_245 ?
 Rb5 Rb6 Rb4 169.86(7) 10_365 3_245 ?
 Rb5 Rb6 Rb5 100.67(7) 10_365 . ?
 Cl7 Rb6 Rb4 42.51(9) 3_245 3_245 ?
 Cl7 Rb6 Rb4 123.25(12) 10_365 3_245 ?
 Cl7 Rb6 Rb5 46.72(9) 10_365 10_365 ?
 Cl7 Rb6 Rb5 146.99(12) 3_245 10_365 ?
 Cl7 Rb6 Rb5 46.72(9) 3_245 . ?
 Cl7 Rb6 Rb5 147.00(12) 10_365 . ?
 Cl7 Rb6 Cl7 163.78(18) 3_245 10_365 ?
 Cl7 Rb6 Cl6 59.90(17) 3_245 3_245 ?
 Cl7 Rb6 Cl6 116.25(13) 3_245 2_365 ?
 Cl7 Rb6 Cl6 59.89(17) 10_365 2_365 ?
 Cl7 Rb6 Cl6 116.25(13) 10_365 3_245 ?
 Cl7 Rb6 Cl1 83.66(9) 10_365 1_455 ?
 Cl7 Rb6 Cl1 83.66(9) 3_245 1_455 ?
 Cl7 Rb6 Cl2 82.22(9) 3_245 1_455 ?
 Cl7 Rb6 Cl2 82.22(9) 10_365 1_455 ?
 Cl7 Rb6 Cl9 129.25(17) 3_245 2_365 ?
 Cl7 Rb6 Cl9 64.09(11) 10_365 2_365 ?
 Cl7 Rb6 Cl9 64.09(11) 3_245 12_245 ?
 Cl7 Rb6 Cl9 129.25(17) 10_365 12_245 ?
 Cl6 Rb6 Rb4 40.67(9) 3_245 3_245 ?
 Cl6 Rb6 Rb4 81.98(11) 2_365 3_245 ?
 Cl6 Rb6 Rb5 91.96(11) 3_245 . ?
 Cl6 Rb6 Rb5 140.19(12) 2_365 . ?
 Cl6 Rb6 Rb5 91.96(11) 2_365 10_365 ?
 Cl6 Rb6 Rb5 140.19(12) 3_245 10_365 ?
 Cl6 Rb6 Cl6 56.9(2) 2_365 3_245 ?
 Cl6 Rb6 Cl2 63.89(13) 2_365 1_455 ?
 Cl6 Rb6 Cl2 63.89(13) 3_245 1_455 ?
 Cl1 Rb6 Rb4 72.59(10) 1_455 3_245 ?
 Cl1 Rb6 Rb5 102.43(9) 1_455 10_365 ?
 Cl1 Rb6 Rb5 102.43(9) 1_455 . ?
 Cl1 Rb6 Cl6 111.51(16) 1_455 3_245 ?
 Cl1 Rb6 Cl6 111.51(16) 1_455 2_365 ?
 Cl1 Rb6 Cl2 54.69(15) 1_455 1_455 ?
 Cl2 Rb6 Rb4 41.96(4) 1_455 3_245 ?
 Cl2 Rb6 Rb5 127.93(5) 1_455 10_365 ?
 Cl2 Rb6 Rb5 127.93(5) 1_455 . ?
 Cl9 Rb6 Rb4 86.67(11) 12_245 3_245 ?
 Cl9 Rb6 Rb4 130.05(13) 2_365 3_245 ?
 Cl9 Rb6 Rb5 101.51(14) 2_365 . ?
 Cl9 Rb6 Rb5 101.51(14) 12_245 10_365 ?
 Cl9 Rb6 Rb5 50.78(11) 2_365 10_365 ?
 Cl9 Rb6 Rb5 50.78(11) 12_245 . ?
 Cl9 Rb6 Cl6 58.82(13) 2_365 2_365 ?
 Cl9 Rb6 Cl6 89.85(16) 2_365 3_245 ?
 Cl9 Rb6 Cl6 89.85(16) 12_245 2_365 ?
 Cl9 Rb6 Cl6 58.82(13) 12_245 3_245 ?
 Cl9 Rb6 Cl1 147.08(11) 12_245 1_455 ?
 Cl9 Rb6 Cl1 147.08(11) 2_365 1_455 ?
 Cl9 Rb6 Cl2 122.26(14) 2_365 1_455 ?
 Cl9 Rb6 Cl2 122.26(14) 12_245 1_455 ?
 Cl9 Rb6 Cl9 65.4(2) 2_365 12_245 ?
 Cl8 Rb6 Rb4 139.49(4) . 3_245 ?
 Cl8 Rb6 Rb5 50.52(4) . 10_365 ?
 Cl8 Rb6 Rb5 50.52(4) . . ?
 Cl8 Rb6 Cl7 97.24(10) . 10_365 ?
 Cl8 Rb6 Cl7 97.24(10) . 3_245 ?
 Cl8 Rb6 Cl6 124.88(19) . 3_245 ?
 Cl8 Rb6 Cl6 124.88(19) . 2_365 ?
 Cl8 Rb6 Cl1 114.8(2) . 1_455 ?
 Cl8 Rb6 Cl2 169.5(2) . 1_455 ?
 Cl8 Rb6 Cl9 66.1(2) . 12_245 ?
 Cl8 Rb6 Cl9 66.1(2) . 2_365 ?
 Cl9 Rb8 Cl9 69.0(3) 10_465 . ?
 Cl9 Rb8 Cl8 68.0(2) 10_465 3_235 ?
 Cl9 Rb8 Cl8 68.0(2) . 3_235 ?
 Cl9 Rb8 Cl16 156.9(2) 10_465 3_235 ?
 Cl9 Rb8 Cl16 122.3(2) 10_465 12_235 ?
 Cl9 Rb8 Cl16 122.3(2) . 3_235 ?
 Cl9 Rb8 Cl16 156.9(2) . 12_235 ?
 Cl9 Rb8 Cl12 93.3(2) . . ?
 Cl9 Rb8 Cl12 122.1(2) 10_465 . ?
 Cl9 Rb8 Cl12 122.1(2) . 10_465 ?
 Cl9 Rb8 Cl12 93.3(2) 10_465 10_465 ?
 Cl9 Rb8 Cl13 155.3(3) 10_465 . ?
 Cl9 Rb8 Cl13 155.3(3) . 10_465 ?
 Cl9 Rb8 Cl13 94.3(2) . . ?
 Cl9 Rb8 Cl13 94.3(2) 10_465 10_465 ?
 Cl8 Rb8 Cl16 96.3(3) 3_235 12_235 ?
 Cl8 Rb8 Cl16 96.3(3) 3_235 3_235 ?
 Cl8 Rb8 Cl12 155.05(19) 3_235 10_465 ?
 Cl8 Rb8 Cl12 155.05(19) 3_235 . ?
 Cl16 Rb8 Cl16 39.8(4) 12_235 3_235 ?
 Cl16 Rb8 Cl12 79.3(3) 12_235 10_465 ?
 Cl16 Rb8 Cl12 95.7(3) 3_235 10_465 ?
 Cl16 Rb8 Cl12 79.3(3) 3_235 . ?
 Cl16 Rb8 Cl12 95.7(3) 12_235 . ?
 Cl12 Rb8 Cl12 49.3(4) . 10_465 ?
 Cl13 Rb8 Cl8 123.8(2) . 3_235 ?
 Cl13 Rb8 Cl8 123.8(2) 10_465 3_235 ?
 Cl13 Rb8 Cl16 80.1(3) . 12_235 ?
 Cl13 Rb8 Cl16 80.1(3) 10_465 3_235 ?
 Cl13 Rb8 Cl16 47.8(3) . 3_235 ?
 Cl13 Rb8 Cl16 47.8(3) 10_465 12_235 ?
 Cl13 Rb8 Cl12 38.0(3) 10_465 10_465 ?
 Cl13 Rb8 Cl12 80.0(3) 10_465 . ?
 Cl13 Rb8 Cl12 80.0(3) . 10_465 ?
 Cl13 Rb8 Cl12 38.0(3) . . ?
 Cl13 Rb8 Cl13 94.7(4) . 10_465 ?
 Cl15 Rb8 Cl9 148.7(5) 3_235 10_465 ?
 Cl15 Rb8 Cl9 85.4(4) 12_235 10_465 ?
 Cl15 Rb8 Cl9 85.4(4) 3_235 . ?
 Cl15 Rb8 Cl9 148.7(5) 12_235 . ?
 Cl15 Rb8 Cl8 86.2(4) 12_235 3_235 ?
 Cl15 Rb8 Cl8 86.2(4) 3_235 3_235 ?
 Cl15 Rb8 Cl16 76.4(4) 12_235 3_235 ?
 Cl15 Rb8 Cl16 37.1(4) 3_235 3_235 ?
 Cl15 Rb8 Cl16 37.1(4) 12_235 12_235 ?
 Cl15 Rb8 Cl16 76.4(4) 3_235 12_235 ?
 Cl15 Rb8 Cl12 75.5(4) 12_235 10_465 ?
 Cl15 Rb8 Cl12 116.0(5) 12_235 . ?
 Cl15 Rb8 Cl12 116.0(5) 3_235 10_465 ?
 Cl15 Rb8 Cl12 75.5(4) 3_235 . ?
 Cl15 Rb8 Cl13 115.3(5) 3_235 10_465 ?
 Cl15 Rb8 Cl13 115.3(5) 12_235 . ?
 Cl15 Rb8 Cl13 38.1(4) 12_235 10_465 ?
 Cl15 Rb8 Cl13 38.1(4) 3_235 . ?
 Cl15 Rb8 Cl15 111.2(6) 12_235 3_235 ?
 Cl11 Rb8 Cl9 83.1(4) . . ?
 Cl11 Rb8 Cl9 83.1(4) . 10_465 ?
 Cl11 Rb8 Cl8 144.5(5) . 3_235 ?
 Cl11 Rb8 Cl16 116.9(5) . 12_235 ?
 Cl11 Rb8 Cl16 116.9(5) . 3_235 ?
 Cl11 Rb8 Cl12 39.3(4) . . ?
 Cl11 Rb8 Cl12 39.3(4) . 10_465 ?
 Cl11 Rb8 Cl13 76.7(4) . 10_465 ?
 Cl11 Rb8 Cl13 76.7(4) . . ?
 Cl11 Rb8 Cl15 112.3(4) . 12_235 ?
 Cl11 Rb8 Cl15 112.3(4) . 3_235 ?
 Cl16 Rb11 Cl16 97.3(4) 6_234 12_235 ?
 Cl16 Rb11 Cl16 84.2(4) 9_234 12_235 ?
 Cl16 Rb11 Cl16 39.5(4) 3_235 12_235 ?
 Cl16 Rb11 Cl16 84.2(4) 6_234 3_235 ?
 Cl16 Rb11 Cl16 97.3(4) 9_234 3_235 ?
 Cl16 Rb11 Cl16 39.5(4) 9_234 6_234 ?
 Cl16 Rb11 Cl12 79.0(2) 12_235 10_465 ?
 Cl16 Rb11 Cl12 95.2(3) 3_235 10_465 ?
 Cl16 Rb11 Cl12 135.5(2) 9_234 10_465 ?
 Cl16 Rb11 Cl12 174.6(3) 6_234 10_465 ?
 Cl13 Rb11 Cl16 103.9(3) 4_554 3_235 ?
 Cl13 Rb11 Cl16 137.1(3) . 9_234 ?
 Cl13 Rb11 Cl16 137.1(3) 4_554 12_235 ?
 Cl13 Rb11 Cl16 47.3(3) . 3_235 ?
 Cl13 Rb11 Cl16 79.3(3) 7_464 6_234 ?
 Cl13 Rb11 Cl16 47.3(3) 7_464 9_234 ?
 Cl13 Rb11 Cl16 79.3(3) . 12_235 ?
 Cl13 Rb11 Cl16 47.3(3) 4_554 6_234 ?
 Cl13 Rb11 Cl16 137.1(3) 10_465 6_234 ?
 Cl13 Rb11 Cl16 103.9(3) 10_465 9_234 ?
 Cl13 Rb11 Cl16 137.1(3) 7_464 3_235 ?
 Cl13 Rb11 Cl16 103.9(3) 7_464 12_235 ?
 Cl13 Rb11 Cl16 79.3(3) 10_465 3_235 ?
 Cl13 Rb11 Cl16 47.3(3) 10_465 12_235 ?
 Cl13 Rb11 Cl16 103.9(3) . 6_234 ?
 Cl13 Rb11 Cl16 79.3(3) 4_554 9_234 ?
 Cl13 Rb11 Cl12 97.7(3) 7_464 10_465 ?
 Cl13 Rb11 Cl12 37.8(3) 10_465 10_465 ?
 Cl13 Rb11 Cl12 79.4(3) . 10_465 ?
 Cl13 Rb11 Cl12 137.7(3) 4_554 10_465 ?
 Cl13 Rb11 Cl13 175.2(5) 10_465 4_554 ?
 Cl13 Rb11 Cl13 86.4(4) 10_465 7_464 ?
 Cl13 Rb11 Cl13 93.4(4) 7_464 4_554 ?
 Cl13 Rb11 Cl13 175.2(5) 7_464 . ?
 Cl13 Rb11 Cl13 86.4(4) 4_554 . ?
 Cl13 Rb11 Cl13 93.4(4) 10_465 . ?
 Cl18 Rb11 Cl16 86.7(3) 7_464 6_234 ?
 Cl18 Rb11 Cl16 86.7(3) . 9_234 ?
 Cl18 Rb11 Cl16 50.6(3) . 3_235 ?
 Cl18 Rb11 Cl16 50.6(3) . 6_234 ?
 Cl18 Rb11 Cl16 50.6(3) 7_464 9_234 ?
 Cl18 Rb11 Cl16 50.6(3) 7_464 12_235 ?
 Cl18 Rb11 Cl16 86.7(3) 7_464 3_235 ?
 Cl18 Rb11 Cl16 86.7(3) . 12_235 ?
 Cl18 Rb11 Cl12 132.4(2) . 10_465 ?
 Cl18 Rb11 Cl12 88.0(3) 7_464 10_465 ?
 Cl18 Rb11 Cl13 53.3(3) 7_464 10_465 ?
 Cl18 Rb11 Cl13 53.3(3) 7_464 7_464 ?
 Cl18 Rb11 Cl13 129.9(3) . 7_464 ?
 Cl18 Rb11 Cl13 129.9(3) . 10_465 ?
 Cl18 Rb11 Cl13 53.3(3) . 4_554 ?
 Cl18 Rb11 Cl13 129.9(3) 7_464 . ?
 Cl18 Rb11 Cl13 53.3(3) . . ?
 Cl18 Rb11 Cl13 129.9(3) 7_464 4_554 ?
 Cl18 Rb11 Cl18 116.8(7) 7_464 . ?
 Cl19 Rb11 Cl16 131.3(2) . 3_235 ?
 Cl19 Rb11 Cl16 131.3(2) . 12_235 ?
 Cl19 Rb11 Cl16 131.3(2) . 6_234 ?
 Cl19 Rb11 Cl16 131.3(2) . 9_234 ?
 Cl19 Rb11 Cl12 52.48(18) . 10_465 ?
 Cl19 Rb11 Cl13 87.6(2) . . ?
 Cl19 Rb11 Cl13 87.6(2) . 7_464 ?
 Cl19 Rb11 Cl13 87.6(2) . 4_554 ?
 Cl19 Rb11 Cl13 87.6(2) . 10_465 ?
 Cl19 Rb11 Cl18 121.6(4) . . ?
 Cl19 Rb11 Cl18 121.6(4) . 7_464 ?
 Sb1 Cl4 Rb2 107.37(11) . . ?
 Sb1 Cl4 Rb3 108.13(12) . 1_655 ?
 Sb1 Cl4 Rb1 98.69(11) . 3_455 ?
 Sb1 Cl4 Rb4 101.45(12) . 3_345 ?
 Rb2 Cl4 Rb3 84.81(9) . 1_655 ?
 Rb1 Cl4 Rb2 88.93(8) 3_455 . ?
 Rb1 Cl4 Rb3 153.12(14) 3_455 1_655 ?
 Rb4 Cl4 Rb2 151.10(14) 3_345 . ?
 Rb4 Cl4 Rb3 88.36(8) 3_345 1_655 ?
 Rb4 Cl4 Rb1 84.60(9) 3_345 3_455 ?
 Sb2 Cl7 Rb3 166.7(2) . . ?
 Sb2 Cl7 Rb4 84.09(15) . . ?
 Sb2 Cl7 Rb5 91.10(11) . . ?
 Sb2 Cl7 Rb6 91.43(15) . 2_475 ?
 Rb3 Cl7 Rb4 88.63(9) . . ?
 Rb3 Cl7 Rb5 95.77(15) . . ?
 Rb3 Cl7 Rb6 100.13(15) . 2_475 ?
 Rb4 Cl7 Rb5 174.92(18) . . ?
 Rb4 Cl7 Rb6 93.72(15) . 2_475 ?
 Rb6 Cl7 Rb5 88.03(13) 2_475 . ?
 Sb2 Cl6 Rb4 89.8(2) . . ?
 Sb2 Cl6 Rb7 96.73(17) . . ?
 Sb2 Cl6 Rb6 87.92(11) . 2_475 ?
 Sb2 Cl6 Rb6 87.92(11) . 3_235 ?
 Rb4 Cl6 Rb7 173.4(2) . . ?
 Rb4 Cl6 Rb6 90.51(10) . 3_235 ?
 Rb4 Cl6 Rb6 90.51(10) . 2_475 ?
 Rb7 Cl6 Rb6 89.73(10) . 3_235 ?
 Rb7 Cl6 Rb6 89.73(10) . 2_475 ?
 Rb6 Cl6 Rb6 175.7(2) 3_235 2_475 ?
 Sb1 Cl1 Rb3 99.53(9) . 1_655 ?
 Sb1 Cl1 Rb3 99.53(9) . 10_465 ?
 Sb1 Cl1 Rb4 133.5(3) . 1_655 ?
 Sb1 Cl1 Rb6 114.8(3) . 1_655 ?
 Rb3 Cl1 Rb3 159.5(2) 10_465 1_655 ?
 Rb4 Cl1 Rb3 80.69(11) 1_655 10_465 ?
 Rb4 Cl1 Rb3 80.69(11) 1_655 1_655 ?
 Rb4 Cl1 Rb6 111.75(18) 1_655 1_655 ?
 Rb6 Cl1 Rb3 89.46(11) 1_655 1_655 ?
 Rb6 Cl1 Rb3 89.46(11) 1_655 10_465 ?
 Rb9 Rb10 Rb9 65.7(6) 11 . ?
 Rb9 Rb10 Cl8 118.6(5) . . ?
 Rb9 Rb10 Cl8 118.6(5) 11 . ?
 Rb9 Rb10 Cl16 100.4(4) 11 11 ?
 Rb9 Rb10 Cl16 126.9(5) 11 . ?
 Rb9 Rb10 Cl16 126.9(5) . 11 ?
 Rb9 Rb10 Cl16 100.4(4) . . ?
 Rb9 Rb10 Cl13 52.8(4) . . ?
 Rb9 Rb10 Cl13 99.4(5) 11 . ?
 Rb9 Rb10 Cl13 52.8(4) 11 11 ?
 Rb9 Rb10 Cl13 99.4(5) . 11 ?
 Rb9 Rb10 Cl14 75.2(4) . . ?
 Rb9 Rb10 Cl14 139.3(6) . 11 ?
 Rb9 Rb10 Cl14 75.2(4) 11 11 ?
 Rb9 Rb10 Cl14 139.3(6) 11 . ?
 Rb9 Rb10 Cl15 105.7(4) . . ?
 Rb9 Rb10 Cl15 162.4(5) . 11 ?
 Rb9 Rb10 Cl15 162.4(5) 11 . ?
 Rb9 Rb10 Cl15 105.7(4) 11 11 ?
 Rb9 Rb10 Cl10 33.3(3) . . ?
 Rb9 Rb10 Cl10 33.3(3) 11 . ?
 Cl8 Rb10 Cl13 133.5(2) . . ?
 Cl8 Rb10 Cl13 133.5(2) . 11 ?
 Cl8 Rb10 Cl15 79.0(3) . . ?
 Cl8 Rb10 Cl15 79.0(3) . 11 ?
 Cl8 Rb10 Cl10 130.2(5) . . ?
 Cl16 Rb10 Cl8 113.0(3) . . ?
 Cl16 Rb10 Cl8 113.0(3) 11 . ?
 Cl16 Rb10 Cl16 45.6(4) 11 . ?
 Cl16 Rb10 Cl13 82.8(3) . 11 ?
 Cl16 Rb10 Cl13 82.8(3) 11 . ?
 Cl16 Rb10 Cl13 47.6(3) . . ?
 Cl16 Rb10 Cl13 47.6(3) 11 11 ?
 Cl16 Rb10 Cl15 37.0(4) . . ?
 Cl16 Rb10 Cl15 71.8(5) . 11 ?
 Cl16 Rb10 Cl15 37.0(4) 11 11 ?
 Cl16 Rb10 Cl15 71.8(5) 11 . ?
 Cl16 Rb10 Cl10 112.7(4) . . ?
 Cl16 Rb10 Cl10 112.7(5) 11 . ?
 Cl13 Rb10 Cl13 90.2(4) . 11 ?
 Cl13 Rb10 Cl10 71.1(3) 11 . ?
 Cl13 Rb10 Cl10 71.1(3) . . ?
 Cl14 Rb10 Cl8 89.3(5) 11 . ?
 Cl14 Rb10 Cl8 89.3(5) . . ?
 Cl14 Rb10 Cl16 49.1(5) 11 11 ?
 Cl14 Rb10 Cl16 49.1(5) . . ?
 Cl14 Rb10 Cl16 94.0(5) 11 . ?
 Cl14 Rb10 Cl16 94.0(5) . 11 ?
 Cl14 Rb10 Cl13 44.8(5) . . ?
 Cl14 Rb10 Cl13 127.9(6) . 11 ?
 Cl14 Rb10 Cl13 44.8(5) 11 11 ?
 Cl14 Rb10 Cl13 127.9(6) 11 . ?
 Cl14 Rb10 Cl14 138.3(8) . 11 ?
 Cl14 Rb10 Cl15 108.4(5) . 11 ?
 Cl14 Rb10 Cl15 30.9(5) 11 11 ?
 Cl14 Rb10 Cl15 108.4(5) 11 . ?
 Cl14 Rb10 Cl15 30.9(5) . . ?
 Cl14 Rb10 Cl10 106.2(4) 11 . ?
 Cl14 Rb10 Cl10 106.2(4) . . ?
 Cl15 Rb10 Cl13 64.4(3) . . ?
 Cl15 Rb10 Cl13 64.4(3) 11 11 ?
 Cl15 Rb10 Cl13 117.3(5) . 11 ?
 Cl15 Rb10 Cl13 117.3(5) 11 . ?
 Cl15 Rb10 Cl15 77.9(6) . 11 ?
 Cl15 Rb10 Cl10 134.4(3) 11 . ?
 Cl15 Rb10 Cl10 134.4(3) . . ?
 Rb10 Rb9 Rb9 57.2(3) . 11 ?
 Rb10 Rb9 Cl9 115.9(5) . . ?
 Rb10 Rb9 Cl16 62.0(4) . . ?
 Rb10 Rb9 Cl12 132.2(5) . . ?
 Rb10 Rb9 Cl12 100.8(4) . 11 ?
 Rb10 Rb9 Cl13 110.9(5) . . ?
 Rb10 Rb9 Cl14 81.2(5) . . ?
 Rb10 Rb9 Cl14 29.2(4) . 11 ?
 Rb10 Rb9 Cl15 114.1(4) . 3_235 ?
 Rb10 Rb9 Cl11 164.1(5) . . ?
 Rb10 Rb9 Cl10 134.4(4) . . ?
 Rb9 Rb9 Cl9 115.79(16) 11 . ?
 Rb9 Rb9 Cl16 100.4(2) 11 . ?
 Rb9 Rb9 Cl12 103.4(2) 11 . ?
 Rb9 Rb9 Cl12 57.9(2) 11 11 ?
 Rb9 Rb9 Cl13 129.7(3) 11 . ?
 Rb9 Rb9 Cl14 136.9(4) 11 . ?
 Rb9 Rb9 Cl14 30.1(3) 11 11 ?
 Rb9 Rb9 Cl15 164.7(3) 11 3_235 ?
 Rb9 Rb9 Cl11 108.6(3) 11 . ?
 Rb9 Rb9 Cl10 77.78(13) 11 . ?
 Cl9 Rb9 Cl16 134.7(3) . . ?
 Cl9 Rb9 Cl12 130.0(3) . 11 ?
 Cl9 Rb9 Cl14 128.1(4) . 11 ?
 Cl9 Rb9 Cl15 79.0(3) . 3_235 ?
 Cl9 Rb9 Cl11 75.5(3) . . ?
 Cl16 Rb9 Cl12 91.6(3) . 11 ?
 Cl16 Rb9 Cl14 74.3(4) . 11 ?
 Cl16 Rb9 Cl15 64.6(3) . 3_235 ?
 Cl16 Rb9 Cl11 118.8(4) . . ?
 Cl12 Rb9 Cl9 111.9(3) . . ?
 Cl12 Rb9 Cl16 83.1(3) . . ?
 Cl12 Rb9 Cl12 45.5(4) . 11 ?
 Cl12 Rb9 Cl14 114.1(4) . 11 ?
 Cl12 Rb9 Cl15 72.6(5) . 3_235 ?
 Cl12 Rb9 Cl11 38.9(4) . . ?
 Cl12 Rb9 Cl11 63.7(3) 11 . ?
 Cl13 Rb9 Cl9 112.8(3) . . ?
 Cl13 Rb9 Cl16 48.9(4) . . ?
 Cl13 Rb9 Cl12 81.3(3) . 11 ?
 Cl13 Rb9 Cl12 44.6(3) . . ?
 Cl13 Rb9 Cl14 116.6(5) . 11 ?
 Cl13 Rb9 Cl15 37.9(4) . 3_235 ?
 Cl13 Rb9 Cl11 71.6(4) . . ?
 Cl14 Rb9 Cl9 90.5(5) . . ?
 Cl14 Rb9 Cl16 44.4(5) . . ?
 Cl14 Rb9 Cl12 129.4(6) . 11 ?
 Cl14 Rb9 Cl12 96.5(5) . . ?
 Cl14 Rb9 Cl12 73.8(4) 11 11 ?
 Cl14 Rb9 Cl13 52.3(5) . . ?
 Cl14 Rb9 Cl14 106.8(7) . 11 ?
 Cl14 Rb9 Cl15 33.1(5) . 3_235 ?
 Cl14 Rb9 Cl11 110.8(5) . . ?
 Cl14 Rb9 Cl11 135.1(4) 11 . ?
 Cl14 Rb9 Cl10 139.8(5) . . ?
 Cl15 Rb9 Cl12 116.6(4) 3_235 11 ?
 Cl15 Rb9 Cl14 137.4(4) 3_235 11 ?
 Cl15 Rb9 Cl11 77.9(5) 3_235 . ?
 Cl10 Rb9 Cl9 88.2(5) . . ?
 Cl10 Rb9 Cl16 127.1(5) . . ?
 Cl10 Rb9 Cl12 42.3(4) . 11 ?
 Cl10 Rb9 Cl12 47.9(5) . . ?
 Cl10 Rb9 Cl13 91.6(4) . . ?
 Cl10 Rb9 Cl14 105.3(3) . 11 ?
 Cl10 Rb9 Cl15 107.9(4) . 3_235 ?
 Cl10 Rb9 Cl11 30.9(3) . . ?
 Sb1 Cl3 Sb1 102.1(3) 4 . ?
 Sb1 Cl3 Rb1 97.74(8) . 3_455 ?
 Sb1 Cl3 Rb1 97.74(8) . 2_455 ?
 Sb1 Cl3 Rb1 97.74(8) 4 2_455 ?
 Sb1 Cl3 Rb1 97.74(8) 4 3_455 ?
 Rb1 Cl3 Rb1 155.3(3) 2_455 3_455 ?
 Sb1 Cl2 Rb4 104.27(11) . 2_465 ?
 Sb1 Cl2 Rb4 104.27(11) . 3_345 ?
 Sb1 Cl2 Rb6 104.0(3) . 1_655 ?
 Rb4 Cl2 Rb4 151.5(2) 2_465 3_345 ?
 Rb4 Cl2 Rb6 86.49(17) 2_465 1_655 ?
 Rb4 Cl2 Rb6 86.49(17) 3_345 1_655 ?
 Sb2 Cl9 Rb7 87.63(17) . . ?
 Sb2 Cl9 Rb5 87.54(16) . 10_365 ?
 Sb2 Cl9 Rb6 92.86(17) . 3_235 ?
 Sb2 Cl9 Rb8 167.0(3) . . ?
 Sb2 Cl9 Rb10 81.9(2) . . ?
 Sb2 Cl9 Rb9 81.4(2) . 11 ?
 Sb2 Cl9 Rb9 94.7(3) . . ?
 Rb7 Cl9 Rb5 171.0(2) . 10_365 ?
 Rb6 Cl9 Rb7 88.77(16) 3_235 . ?
 Rb6 Cl9 Rb5 83.85(17) 3_235 10_365 ?
 Rb6 Cl9 Rb10 169.1(2) 3_235 . ?
 Rb6 Cl9 Rb9 171.1(2) 3_235 11 ?
 Rb8 Cl9 Rb7 91.46(16) . . ?
 Rb8 Cl9 Rb5 94.95(16) . 10_365 ?
 Rb8 Cl9 Rb6 100.0(2) . 3_235 ?
 Rb8 Cl9 Rb10 85.54(16) . . ?
 Rb8 Cl9 Rb9 85.64(15) . 11 ?
 Rb10 Cl9 Rb7 100.5(2) . . ?
 Rb10 Cl9 Rb5 86.37(18) . 10_365 ?
 Rb10 Cl9 Rb9 16.23(13) . 11 ?
 Rb9 Cl9 Rb7 84.27(18) 11 . ?
 Rb9 Cl9 Rb7 93.5(2) . . ?
 Rb9 Cl9 Rb5 94.48(19) . 10_365 ?
 Rb9 Cl9 Rb5 102.54(19) 11 10_365 ?
 Rb9 Cl9 Rb6 172.2(3) . 3_235 ?
 Rb9 Cl9 Rb8 72.47(16) . . ?
 Rb9 Cl9 Rb10 14.85(15) . . ?
 Rb9 Cl9 Rb9 15.90(15) . 11 ?
 Rb2 Cl5 Rb2 170.8(3) 7_455 . ?
 Rb1 Cl5 Rb2 85.42(15) . 7_455 ?
 Rb1 Cl5 Rb2 85.42(15) . . ?
 Sb2 Cl8 Rb5 86.36(13) . 10_365 ?
 Sb2 Cl8 Rb5 86.36(13) . . ?
 Sb2 Cl8 Rb6 97.2(3) . . ?
 Sb2 Cl8 Rb8 160.9(4) . 2_365 ?
 Sb2 Cl8 Rb10 90.3(3) . . ?
 Sb2 Cl8 Rb9 79.2(2) . 11 ?
 Sb2 Cl8 Rb9 79.2(2) . . ?
 Rb5 Cl8 Rb5 168.4(3) 10_365 . ?
 Rb6 Cl8 Rb5 85.96(16) . . ?
 Rb6 Cl8 Rb5 85.96(16) . 10_365 ?
 Rb6 Cl8 Rb9 170.56(14) . . ?
 Rb6 Cl8 Rb9 170.56(14) . 11 ?
 Rb8 Cl8 Rb5 94.93(13) 2_365 . ?
 Rb8 Cl8 Rb5 94.93(13) 2_365 10_365 ?
 Rb8 Cl8 Rb6 102.0(3) 2_365 . ?
 Rb8 Cl8 Rb9 81.9(2) 2_365 . ?
 Rb8 Cl8 Rb9 81.9(2) 2_365 11 ?
 Rb10 Cl8 Rb5 94.55(16) . 10_365 ?
 Rb10 Cl8 Rb5 94.54(16) . . ?
 Rb10 Cl8 Rb6 172.6(3) . . ?
 Rb10 Cl8 Rb8 70.6(2) . 2_365 ?
 Rb10 Cl8 Rb9 14.13(14) . . ?
 Rb10 Cl8 Rb9 14.12(14) . 11 ?
 Rb9 Cl8 Rb5 85.11(16) . 10_365 ?
 Rb9 Cl8 Rb5 102.40(19) 11 10_365 ?
 Rb9 Cl8 Rb5 85.11(15) 11 . ?
 Rb9 Cl8 Rb5 102.39(19) . . ?
 Rb9 Cl8 Rb9 17.34(15) . 11 ?
 Sb3 Cl16 Rb8 109.3(4) . 2_365 ?
 Sb3 Cl16 Rb11 109.2(3) . 2_365 ?
 Sb3 Cl16 Rb10 113.3(4) . . ?
 Sb3 Cl16 Rb9 101.0(3) . . ?
 Sb3 Cl16 Rb9 118.2(4) . 11 ?
 Sb3 Cl16 Rb12 99.0(3) . . ?
 Sb3 Cl16 Rb12 118.9(4) . 8_554 ?
 Sb3 Cl16 Rb13 113.4(4) . . ?
 Rb8 Cl16 Rb11 84.6(3) 2_365 2_365 ?
 Rb8 Cl16 Rb9 81.5(2) 2_365 11 ?
 Rb8 Cl16 Rb12 151.5(4) 2_365 . ?
 Rb8 Cl16 Rb12 131.8(3) 2_365 8_554 ?
 Rb11 Cl16 Rb9 132.6(3) 2_365 11 ?
 Rb11 Cl16 Rb12 82.3(2) 2_365 8_554 ?
 Rb10 Cl16 Rb8 71.5(2) . 2_365 ?
 Rb10 Cl16 Rb11 136.1(4) . 2_365 ?
 Rb10 Cl16 Rb9 12.80(16) . 11 ?
 Rb10 Cl16 Rb9 17.60(16) . . ?
 Rb10 Cl16 Rb12 95.2(4) . . ?
 Rb10 Cl16 Rb12 87.0(3) . 8_554 ?
 Rb9 Cl16 Rb8 87.1(2) . 2_365 ?
 Rb9 Cl16 Rb11 149.7(4) . 2_365 ?
 Rb9 Cl16 Rb9 17.19(16) . 11 ?
 Rb9 Cl16 Rb12 74.2(2) 11 8_554 ?
 Rb9 Cl16 Rb12 84.8(3) . . ?
 Rb9 Cl16 Rb12 81.8(3) . 8_554 ?
 Cl16 Cl16 Sb3 179.2(3) 11 . ?
 Cl16 Cl16 Rb8 70.11(19) 11 2_365 ?
 Cl16 Cl16 Rb11 70.24(19) 11 2_365 ?
 Cl16 Cl16 Rb10 67.2(2) 11 . ?
 Cl16 Cl16 Rb9 62.38(19) 11 11 ?
 Cl16 Cl16 Rb9 79.6(2) 11 . ?
 Cl16 Cl16 Rb12 81.6(2) 11 . ?
 Cl16 Cl16 Rb12 61.76(19) 11 8_554 ?
 Cl16 Cl16 Rb13 67.0(2) 11 . ?
 Cl16 Cl16 Cl14 121.0(5) 11 . ?
 Rb12 Cl16 Rb11 88.8(2) . 2_365 ?
 Rb12 Cl16 Rb9 82.7(3) . 11 ?
 Rb12 Cl16 Rb12 19.83(18) . 8_554 ?
 Rb13 Cl16 Rb8 135.7(4) . 2_365 ?
 Rb13 Cl16 Rb11 71.2(3) . 2_365 ?
 Rb13 Cl16 Rb10 101.0(4) . . ?
 Rb13 Cl16 Rb9 95.5(4) . . ?
 Rb13 Cl16 Rb9 88.2(3) . 11 ?
 Rb13 Cl16 Rb12 20.11(19) . . ?
 Rb13 Cl16 Rb12 14.04(15) . 8_554 ?
 Cl14 Cl16 Sb3 59.3(4) . . ?
 Cl14 Cl16 Rb8 81.1(5) . 2_365 ?
 Cl14 Cl16 Rb11 156.5(6) . 2_365 ?
 Cl14 Cl16 Rb10 55.0(4) . . ?
 Cl14 Cl16 Rb9 63.3(4) . 11 ?
 Cl14 Cl16 Rb9 47.9(4) . . ?
 Cl14 Cl16 Rb12 121.0(6) . 8_554 ?
 Cl14 Cl16 Rb12 112.3(6) . . ?
 Cl14 Cl16 Rb13 131.3(7) . . ?
 Cl15 Cl16 Sb3 61.4(5) . . ?
 Cl15 Cl16 Rb8 49.2(5) . 2_365 ?
 Cl15 Cl16 Rb11 109.5(7) . 2_365 ?
 Cl15 Cl16 Rb10 82.1(5) . . ?
 Cl15 Cl16 Rb9 86.2(6) . . ?
 Cl15 Cl16 Rb9 94.7(5) . 11 ?
 Cl15 Cl16 Cl16 118.2(5) . 11 ?
 Cl15 Cl16 Rb12 156.3(7) . . ?
 Cl15 Cl16 Rb12 167.8(7) . 8_554 ?
 Cl15 Cl16 Rb13 174.8(6) . . ?
 Cl15 Cl16 Cl14 47.4(6) . . ?
 Sb4 Cl12 Rb8 107.9(3) . . ?
 Sb4 Cl12 Rb11 106.5(3) . . ?
 Sb4 Cl12 Rb10 119.0(3) . . ?
 Sb4 Cl12 Rb9 103.3(3) . 11 ?
 Sb4 Cl12 Rb9 116.1(4) . . ?
 Sb4 Cl12 Rb12 99.9(3) . 8_554 ?
 Sb4 Cl12 Rb12 114.2(4) . . ?
 Rb8 Cl12 Rb11 84.1(3) . . ?
 Rb8 Cl12 Rb10 82.9(2) . . ?
 Rb8 Cl12 Rb12 152.3(4) . 8_554 ?
 Rb11 Cl12 Rb10 134.5(3) . . ?
 Rb9 Cl12 Rb8 72.5(2) . . ?
 Rb9 Cl12 Rb8 89.1(2) 11 . ?
 Rb9 Cl12 Rb11 135.9(4) . . ?
 Rb9 Cl12 Rb11 150.1(4) 11 . ?
 Rb9 Cl12 Rb10 11.82(14) . . ?
 Rb9 Cl12 Rb10 15.76(13) 11 . ?
 Rb9 Cl12 Rb9 18.69(18) . 11 ?
 Rb9 Cl12 Rb12 83.9(3) 11 8_554 ?
 Rb9 Cl12 Rb12 95.0(3) . 8_554 ?
 Cl12 Cl12 Sb4 62.4(3) 11 . ?
 Cl12 Cl12 Rb8 138.21(18) 11 . ?
 Cl12 Cl12 Rb11 137.37(17) 11 . ?
 Cl12 Cl12 Rb10 70.48(17) 11 . ?
 Cl12 Cl12 Rb9 76.6(2) 11 . ?
 Cl12 Cl12 Rb9 57.9(2) 11 11 ?
 Cl12 Cl12 Rb12 78.6(3) 11 . ?
 Cl12 Cl12 Rb12 56.5(2) 11 8_554 ?
 Cl13 Cl12 Sb4 175.7(6) . . ?
 Cl13 Cl12 Rb8 69.4(4) . . ?
 Cl13 Cl12 Rb11 70.2(4) . . ?
 Cl13 Cl12 Rb10 64.4(4) . . ?
 Cl13 Cl12 Rb9 66.6(4) . . ?
 Cl13 Cl12 Rb9 80.1(4) . 11 ?
 Cl13 Cl12 Cl12 121.9(4) . 11 ?
 Cl13 Cl12 Rb12 83.0(4) . 8_554 ?
 Cl13 Cl12 Rb12 67.6(4) . . ?
 Cl13 Cl12 Cl10 124.0(6) . . ?
 Rb12 Cl12 Rb8 134.8(4) . . ?
 Rb12 Cl12 Rb11 88.7(2) 8_554 . ?
 Rb12 Cl12 Rb11 69.1(2) . . ?
 Rb12 Cl12 Rb10 83.2(3) 8_554 . ?
 Rb12 Cl12 Rb10 90.6(3) . . ?
 Rb12 Cl12 Rb9 101.9(4) . . ?
 Rb12 Cl12 Rb9 96.6(4) . 11 ?
 Rb12 Cl12 Rb12 22.1(2) . 8_554 ?
 Cl11 Cl12 Sb4 61.4(5) . . ?
 Cl11 Cl12 Rb8 48.3(5) . . ?
 Cl11 Cl12 Rb11 108.6(6) . . ?
 Cl11 Cl12 Rb10 94.3(5) . . ?
 Cl11 Cl12 Rb9 83.1(5) . . ?
 Cl11 Cl12 Rb9 87.7(5) . 11 ?
 Cl11 Cl12 Cl12 101.1(6) . 11 ?
 Cl11 Cl12 Cl13 116.6(7) . . ?
 Cl11 Cl12 Rb12 174.6(6) . . ?
 Cl11 Cl12 Rb12 157.0(7) . 8_554 ?
 Cl11 Cl12 Cl10 47.5(6) . . ?
 Cl10 Cl12 Sb4 58.0(5) . . ?
 Cl10 Cl12 Rb8 82.8(4) . . ?
 Cl10 Cl12 Rb11 154.8(6) . . ?
 Cl10 Cl12 Rb10 64.7(5) . . ?
 Cl10 Cl12 Rb9 51.0(5) . 11 ?
 Cl10 Cl12 Rb9 58.8(5) . . ?
 Cl10 Cl12 Cl12 57.0(4) . 11 ?
 Cl10 Cl12 Rb12 112.4(5) . 8_554 ?
 Cl10 Cl12 Rb12 133.8(6) . . ?
 Sb3 Cl13 Rb8 108.7(4) . . ?
 Sb3 Cl13 Rb11 108.1(4) . . ?
 Sb3 Cl13 Rb10 100.2(3) . . ?
 Sb3 Cl13 Rb9 111.3(4) . . ?
 Sb3 Cl13 Rb9 116.0(4) . 11 ?
 Sb3 Cl13 Rb12 116.4(4) . 8_554 ?
 Sb3 Cl13 Rb12 110.9(4) . . ?
 Sb3 Cl13 Rb13 98.6(3) . . ?
 Rb8 Cl13 Rb11 85.7(3) . . ?
 Rb8 Cl13 Rb10 88.8(2) . . ?
 Rb8 Cl13 Rb9 84.8(2) . 11 ?
 Rb8 Cl13 Rb12 134.8(3) . 8_554 ?
 Rb8 Cl13 Rb13 152.7(4) . . ?
 Rb11 Cl13 Rb9 135.6(3) . 11 ?
 Rb11 Cl13 Rb12 82.7(2) . 8_554 ?
 Rb11 Cl13 Rb13 87.7(2) . . ?
 Rb10 Cl13 Rb11 151.5(4) . . ?
 Rb10 Cl13 Rb9 15.83(15) . 11 ?
 Rb10 Cl13 Rb12 81.5(3) . 8_554 ?
 Rb10 Cl13 Rb13 84.5(3) . . ?
 Rb9 Cl13 Rb8 74.1(2) . . ?
 Rb9 Cl13 Rb11 139.6(4) . . ?
 Rb9 Cl13 Rb10 16.37(17) . . ?
 Rb9 Cl13 Rb9 13.34(14) . 11 ?
 Rb9 Cl13 Rb12 74.1(3) 11 8_554 ?
 Rb9 Cl13 Rb12 87.4(3) . 8_554 ?
 Rb9 Cl13 Rb12 103.2(4) . . ?
 Rb9 Cl13 Rb13 94.6(4) . . ?
 Cl12 Cl13 Sb3 178.7(7) . . ?
 Cl12 Cl13 Rb8 72.6(4) . . ?
 Cl12 Cl13 Rb11 72.0(4) . . ?
 Cl12 Cl13 Rb10 79.6(4) . . ?
 Cl12 Cl13 Rb9 68.8(4) . . ?
 Cl12 Cl13 Rb9 63.8(4) . 11 ?
 Cl12 Cl13 Rb12 62.3(4) . 8_554 ?
 Cl12 Cl13 Rb12 67.9(4) . . ?
 Cl12 Cl13 Rb13 80.1(4) . . ?
 Cl12 Cl13 Cl14 122.8(6) . . ?
 Rb12 Cl13 Rb8 138.2(4) . . ?
 Rb12 Cl13 Rb11 69.7(2) . . ?
 Rb12 Cl13 Rb10 97.2(4) . . ?
 Rb12 Cl13 Rb9 89.9(4) . 11 ?
 Rb12 Cl13 Rb12 15.89(17) . 8_554 ?
 Rb12 Cl13 Rb13 19.6(2) . . ?
 Rb13 Cl13 Rb9 81.5(3) . 11 ?
 Rb13 Cl13 Rb12 17.83(17) . 8_554 ?
 Cl14 Cl13 Sb3 57.5(4) . . ?
 Cl14 Cl13 Rb8 83.5(5) . . ?
 Cl14 Cl13 Rb11 157.5(7) . . ?
 Cl14 Cl13 Rb10 48.0(4) . . ?
 Cl14 Cl13 Rb9 62.8(4) . 11 ?
 Cl14 Cl13 Rb9 54.8(4) . . ?
 Cl14 Cl13 Rb12 129.9(7) . . ?
 Cl14 Cl13 Rb12 118.6(6) . 8_554 ?
 Cl14 Cl13 Rb13 110.6(6) . . ?
 Cl15 Cl13 Sb3 59.8(5) 3_235 . ?
 Cl15 Cl13 Rb8 50.1(5) 3_235 . ?
 Cl15 Cl13 Rb11 110.0(7) 3_235 . ?
 Cl15 Cl13 Rb10 87.2(5) 3_235 . ?
 Cl15 Cl13 Rb9 83.3(5) 3_235 . ?
 Cl15 Cl13 Rb9 96.3(5) 3_235 11 ?
 Cl15 Cl13 Cl12 121.4(7) 3_235 . ?
 Cl15 Cl13 Rb12 170.4(6) 3_235 . ?
 Cl15 Cl13 Rb12 167.2(7) 3_235 8_554 ?
 Cl15 Cl13 Rb13 155.0(7) 3_235 . ?
 Cl15 Cl13 Cl14 48.6(6) 3_235 . ?
 Cl12 Rb12 Cl16 81.7(3) . . ?
 Cl12 Rb12 Cl16 157.2(3) 4_554 . ?
 Cl12 Rb12 Cl12 105.0(5) 4_554 . ?
 Cl12 Rb12 Cl18 85.6(4) 4_554 . ?
 Cl12 Rb12 Cl18 85.6(4) . . ?
 Cl12 Rb12 Cl19 52.5(2) . . ?
 Cl12 Rb12 Cl19 52.5(2) 4_554 . ?
 Cl12 Rb12 Cl17 117.7(3) . 9_244 ?
 Cl12 Rb12 Cl17 117.7(3) 4_554 9_244 ?
 Cl13 Rb12 Cl16 47.7(4) . . ?
 Cl13 Rb12 Cl16 113.5(4) 4_554 . ?
 Cl13 Rb12 Cl12 123.6(4) . 4_554 ?
 Cl13 Rb12 Cl12 44.5(3) . . ?
 Cl13 Rb12 Cl12 123.6(4) 4_554 . ?
 Cl13 Rb12 Cl12 44.5(3) 4_554 4_554 ?
 Cl13 Rb12 Cl13 105.9(5) 4_554 . ?
 Cl13 Rb12 Cl18 53.1(2) . . ?
 Cl13 Rb12 Cl18 53.1(2) 4_554 . ?
 Cl13 Rb12 Cl19 82.8(4) . . ?
 Cl13 Rb12 Cl19 82.8(4) 4_554 . ?
 Cl13 Rb12 Cl17 118.7(3) . 9_244 ?
 Cl13 Rb12 Cl17 118.7(3) 4_554 9_244 ?
 Rb12 Rb12 Cl16 98.4(2) 8_554 . ?
 Rb12 Rb12 Cl12 101.4(3) 8_554 4_554 ?
 Rb12 Rb12 Cl12 101.4(3) 8_554 . ?
 Rb12 Rb12 Cl13 126.8(3) 8_554 4_554 ?
 Rb12 Rb12 Cl13 126.8(3) 8_554 . ?
 Rb12 Rb12 Cl18 168.3(5) 8_554 . ?
 Rb12 Rb12 Cl19 108.5(5) 8_554 . ?
 Rb12 Rb12 Cl20 73.5(3) 8_554 . ?
 Rb12 Rb12 Cl17 30.8(5) 8_554 9_244 ?
 Rb12 Rb12 Cl17 131.0(7) 8_554 2_365 ?
 Rb13 Rb12 Cl16 58.2(3) . . ?
 Rb13 Rb12 Cl12 126.2(3) . 4_554 ?
 Rb13 Rb12 Cl12 126.2(3) . . ?
 Rb13 Rb12 Cl13 105.8(3) . 4_554 ?
 Rb13 Rb12 Cl13 105.8(3) . . ?
 Rb13 Rb12 Rb12 56.7(3) . 8_554 ?
 Rb13 Rb12 Cl18 111.5(6) . . ?
 Rb13 Rb12 Cl19 165.2(6) . . ?
 Rb13 Rb12 Cl20 130.2(4) . . ?
 Rb13 Rb12 Cl17 74.3(8) . 2_365 ?
 Rb13 Rb12 Cl17 25.9(6) . 9_244 ?
 Cl18 Rb12 Cl16 73.1(4) . . ?
 Cl19 Rb12 Cl16 130.0(3) . . ?
 Cl19 Rb12 Cl18 83.2(7) . . ?
 Cl20 Rb12 Cl16 137.53(19) . . ?
 Cl20 Rb12 Cl12 60.3(2) . 4_554 ?
 Cl20 Rb12 Cl12 60.3(2) . . ?
 Cl20 Rb12 Cl13 103.6(3) . 4_554 ?
 Cl20 Rb12 Cl13 103.6(3) . . ?
 Cl20 Rb12 Cl18 118.3(5) . . ?
 Cl20 Rb12 Cl19 35.0(5) . . ?
 Cl20 Rb12 Cl17 104.3(6) . 9_244 ?
 Cl17 Rb12 Cl16 75.7(4) 9_244 . ?
 Cl17 Rb12 Cl16 49.9(4) 2_365 . ?
 Cl17 Rb12 Cl12 107.7(5) 2_365 4_554 ?
 Cl17 Rb12 Cl12 107.7(5) 2_365 . ?
 Cl17 Rb12 Cl13 63.6(4) 2_365 . ?
 Cl17 Rb12 Cl13 63.6(4) 2_365 4_554 ?
 Cl17 Rb12 Cl18 37.2(8) 2_365 . ?
 Cl17 Rb12 Cl18 137.5(7) 9_244 . ?
 Cl17 Rb12 Cl19 139.3(7) 9_244 . ?
 Cl17 Rb12 Cl19 120.5(9) 2_365 . ?
 Cl17 Rb12 Cl20 155.5(8) 2_365 . ?
 Cl17 Rb12 Cl17 100.2(12) 2_365 9_244 ?
 Cl16 Rb13 Cl16 120.2(5) . 8_554 ?
 Cl16 Rb13 Cl16 46.0(4) 4_554 8_554 ?
 Cl16 Rb13 Cl16 46.0(4) . 11 ?
 Cl16 Rb13 Cl16 101.5(5) 11 8_554 ?
 Cl16 Rb13 Cl16 120.2(5) 4_554 11 ?
 Cl16 Rb13 Cl16 101.5(5) . 4_554 ?
 Cl16 Rb13 Cl13 47.2(3) 4_554 4_554 ?
 Cl16 Rb13 Cl13 82.3(3) 8_554 4_554 ?
 Cl16 Rb13 Cl13 111.6(3) . 4_554 ?
 Cl16 Rb13 Cl13 155.9(3) 11 4_554 ?
 Cl16 Rb13 Cl18 83.6(4) 11 2_365 ?
 Cl16 Rb13 Cl18 50.8(2) 8_554 9_244 ?
 Cl16 Rb13 Cl18 83.6(4) . 9_244 ?
 Cl16 Rb13 Cl18 50.8(2) 4_554 2_365 ?
 Cl16 Rb13 Cl18 83.6(4) 8_554 2_365 ?
 Cl16 Rb13 Cl18 83.6(4) 4_554 9_244 ?
 Cl16 Rb13 Cl18 50.8(2) 11 9_244 ?
 Cl16 Rb13 Cl18 50.8(2) . 2_365 ?
 Cl16 Rb13 Cl20 119.9(3) . . ?
 Cl16 Rb13 Cl20 119.9(3) 11 . ?
 Cl16 Rb13 Cl20 119.9(3) 4_554 . ?
 Cl16 Rb13 Cl20 119.9(3) 8_554 . ?
 Rb12 Rb13 Cl16 101.7(3) 8_554 11 ?
 Rb12 Rb13 Cl16 129.1(2) . 8_554 ?
 Rb12 Rb13 Cl16 129.1(2) 8_554 . ?
 Rb12 Rb13 Cl16 101.7(3) 8_554 8_554 ?
 Rb12 Rb13 Cl16 129.1(2) . 11 ?
 Rb12 Rb13 Cl16 101.7(3) . . ?
 Rb12 Rb13 Cl16 129.1(2) 8_554 4_554 ?
 Rb12 Rb13 Cl16 101.7(3) . 4_554 ?
 Rb12 Rb13 Cl13 54.6(2) . 4_554 ?
 Rb12 Rb13 Cl13 100.8(3) 8_554 4_554 ?
 Rb12 Rb13 Rb12 66.5(6) 8_554 . ?
 Rb12 Rb13 Cl18 104.9(5) 8_554 9_244 ?
 Rb12 Rb13 Cl18 171.4(6) 8_554 2_365 ?
 Rb12 Rb13 Cl18 104.9(5) . 2_365 ?
 Rb12 Rb13 Cl18 171.4(6) . 9_244 ?
 Rb12 Rb13 Cl20 33.3(3) . . ?
 Rb12 Rb13 Cl20 33.3(3) 8_554 . ?
 Rb12 Rb13 Cl17 140.1(9) . 9_244 ?
 Rb12 Rb13 Cl17 73.6(7) 8_554 9_244 ?
 Rb12 Rb13 Cl17 140.1(9) 8_554 2_365 ?
 Rb12 Rb13 Cl17 73.6(7) . 2_365 ?
 Cl18 Rb13 Cl13 73.1(4) 2_365 4_554 ?
 Cl18 Rb13 Cl13 129.9(3) 9_244 4_554 ?
 Cl18 Rb13 Cl18 83.7(9) 2_365 9_244 ?
 Cl20 Rb13 Cl13 76.4(2) . 4_554 ?
 Cl20 Rb13 Cl18 138.2(5) . 9_244 ?
 Cl20 Rb13 Cl18 138.2(5) . 2_365 ?
 Cl17 Rb13 Cl16 58.8(4) 9_244 8_554 ?
 Cl17 Rb13 Cl16 58.8(4) 2_365 4_554 ?
 Cl17 Rb13 Cl16 103.3(5) 2_365 8_554 ?
 Cl17 Rb13 Cl16 58.8(4) 2_365 . ?
 Cl17 Rb13 Cl16 103.3(5) 9_244 . ?
 Cl17 Rb13 Cl16 103.3(5) 2_365 11 ?
 Cl17 Rb13 Cl16 58.8(4) 9_244 11 ?
 Cl17 Rb13 Cl16 103.3(5) 9_244 4_554 ?
 Cl17 Rb13 Cl13 137.45(19) 9_244 4_554 ?
 Cl17 Rb13 Cl13 53.1(4) 2_365 4_554 ?
 Cl17 Rb13 Cl18 31.3(8) 9_244 9_244 ?
 Cl17 Rb13 Cl18 115.0(9) 9_244 2_365 ?
 Cl17 Rb13 Cl18 115.0(9) 2_365 9_244 ?
 Cl17 Rb13 Cl18 31.3(8) 2_365 2_365 ?
 Cl17 Rb13 Cl20 106.8(7) 9_244 . ?
 Cl17 Rb13 Cl20 106.8(7) 2_365 . ?
 Cl17 Rb13 Cl17 146.3(15) 2_365 9_244 ?
 Sb3 Cl14 Rb5 113.4(6) . 10_365 ?
 Sb3 Cl14 Rb8 99.4(5) . . ?
 Sb3 Cl14 Rb8 101.6(5) . 2_365 ?
 Sb3 Cl14 Rb10 140.5(10) . . ?
 Sb3 Cl14 Rb9 138.0(9) . 11 ?
 Rb5 Cl14 Rb8 87.0(4) 10_365 . ?
 Rb8 Cl14 Rb5 88.2(4) 2_365 10_365 ?
 Rb8 Cl14 Rb8 158.7(4) 2_365 . ?
 Rb10 Cl14 Rb5 104.8(6) . 10_365 ?
 Rb10 Cl14 Rb8 92.1(4) . . ?
 Rb10 Cl14 Rb8 69.1(4) . 2_365 ?
 Rb10 Cl14 Rb9 11.4(2) . 11 ?
 Rb9 Cl14 Sb3 138.8(10) . . ?
 Rb9 Cl14 Rb5 105.3(6) . 10_365 ?
 Rb9 Cl14 Rb5 108.5(5) 11 10_365 ?
 Rb9 Cl14 Rb8 92.7(5) . 2_365 ?
 Rb9 Cl14 Rb8 68.7(4) . . ?
 Rb9 Cl14 Rb8 81.7(3) 11 . ?
 Rb9 Cl14 Rb8 80.2(3) 11 2_365 ?
 Rb9 Cl14 Rb10 23.6(2) . . ?
 Rb9 Cl14 Rb9 13.02(18) . 11 ?
 Cl16 Cl14 Sb3 66.5(6) . . ?
 Cl16 Cl14 Rb5 148.1(7) . 10_365 ?
 Cl16 Cl14 Rb8 61.8(4) . 2_365 ?
 Cl16 Cl14 Rb8 124.9(8) . . ?
 Cl16 Cl14 Rb10 75.9(7) . . ?
 Cl16 Cl14 Rb9 87.8(7) . . ?
 Cl16 Cl14 Rb9 78.6(6) . 11 ?
 Cl16 Cl14 Cl13 66.9(8) . . ?
 Cl13 Cl14 Sb3 67.6(5) . . ?
 Cl13 Cl14 Rb5 144.5(7) . 10_365 ?
 Cl13 Cl14 Rb8 58.9(4) . . ?
 Cl13 Cl14 Rb8 127.0(8) . 2_365 ?
 Cl13 Cl14 Rb10 87.2(7) . . ?
 Cl13 Cl14 Rb9 72.9(6) . . ?
 Cl13 Cl14 Rb9 77.9(6) . 11 ?
 Cl15 Cl14 Sb3 68.0(7) . . ?
 Cl15 Cl14 Sb3 67.1(7) 3_235 . ?
 Cl15 Cl14 Rb5 90.0(10) 3_235 10_365 ?
 Cl15 Cl14 Rb5 91.2(10) . 10_365 ?
 Cl15 Cl14 Rb8 165.3(9) . . ?
 Cl15 Cl14 Rb8 35.5(6) . 2_365 ?
 Cl15 Cl14 Rb8 166.6(8) 3_235 2_365 ?
 Cl15 Cl14 Rb8 34.2(5) 3_235 . ?
 Cl15 Cl14 Rb10 102.4(9) . . ?
 Cl15 Cl14 Rb10 124.1(9) 3_235 . ?
 Cl15 Cl14 Rb9 125.7(10) . . ?
 Cl15 Cl14 Rb9 112.9(8) 3_235 11 ?
 Cl15 Cl14 Rb9 100.6(8) 3_235 . ?
 Cl15 Cl14 Rb9 112.7(9) . 11 ?
 Cl15 Cl14 Cl16 58.3(9) . . ?
 Cl15 Cl14 Cl16 116.5(12) 3_235 . ?
 Cl15 Cl14 Cl13 56.7(9) 3_235 . ?
 Cl15 Cl14 Cl13 119.1(13) . . ?
 Cl15 Cl14 Cl15 131.4(12) . 3_235 ?
 Sb3 Cl15 Rb8 159.3(10) . 2_365 ?
 Sb3 Cl15 Rb10 93.0(4) . 2_365 ?
 Sb3 Cl15 Rb10 106.2(4) . . ?
 Sb3 Cl15 Rb9 93.0(3) . . ?
 Sb3 Cl15 Rb9 104.6(4) . 2_365 ?
 Rb8 Cl15 Rb10 91.5(3) 2_365 2_365 ?
 Rb8 Cl15 Rb10 76.5(3) 2_365 . ?
 Rb8 Cl15 Rb9 78.0(3) 2_365 2_365 ?
 Rb8 Cl15 Rb9 91.3(3) 2_365 . ?
 Rb10 Cl15 Rb10 154.6(6) . 2_365 ?
 Rb10 Cl15 Rb9 15.03(13) . . ?
 Rb9 Cl15 Rb10 155.1(6) . 2_365 ?
 Rb9 Cl15 Rb10 148.0(5) 2_365 . ?
 Rb9 Cl15 Rb10 13.90(14) 2_365 2_365 ?
 Rb9 Cl15 Rb9 156.0(6) 2_365 . ?
 Cl16 Cl15 Sb3 71.0(5) . . ?
 Cl16 Cl15 Rb8 93.7(7) . 2_365 ?
 Cl16 Cl15 Rb10 60.9(4) . . ?
 Cl16 Cl15 Rb10 143.4(8) . 2_365 ?
 Cl16 Cl15 Rb9 61.0(4) . . ?
 Cl16 Cl15 Rb9 140.2(9) . 2_365 ?
 Cl16 Cl15 Cl13 83.0(9) . 2_365 ?
 Cl13 Cl15 Sb3 73.0(6) 2_365 . ?
 Cl13 Cl15 Rb8 91.8(7) 2_365 2_365 ?
 Cl13 Cl15 Rb10 60.6(4) 2_365 2_365 ?
 Cl13 Cl15 Rb10 140.6(9) 2_365 . ?
 Cl13 Cl15 Rb9 144.0(8) 2_365 . ?
 Cl13 Cl15 Rb9 58.8(4) 2_365 2_365 ?
 Cl14 Cl15 Sb3 69.4(7) . . ?
 Cl14 Cl15 Sb3 68.4(6) 2_365 . ?
 Cl14 Cl15 Rb8 121.9(7) 2_365 2_365 ?
 Cl14 Cl15 Rb8 120.9(8) . 2_365 ?
 Cl14 Cl15 Rb10 131.8(12) . 2_365 ?
 Cl14 Cl15 Rb10 46.7(6) . . ?
 Cl14 Cl15 Rb10 143.2(12) 2_365 . ?
 Cl14 Cl15 Rb10 32.5(6) 2_365 2_365 ?
 Cl14 Cl15 Rb9 143.0(13) . 2_365 ?
 Cl14 Cl15 Rb9 31.9(6) . . ?
 Cl14 Cl15 Rb9 131.7(11) 2_365 . ?
 Cl14 Cl15 Rb9 46.3(6) 2_365 2_365 ?
 Cl14 Cl15 Cl16 74.3(9) . . ?
 Cl14 Cl15 Cl16 137.7(10) 2_365 . ?
 Cl14 Cl15 Cl13 74.6(9) 2_365 2_365 ?
 Cl14 Cl15 Cl13 140.7(11) . 2_365 ?
 Cl14 Cl15 Cl14 101.4(16) . 2_365 ?
 Rb11 Cl18 Rb12 76.7(6) . . ?
 Rb11 Cl18 Rb12 97.9(5) . 3_235 ?
 Rb11 Cl18 Rb13 93.5(6) . . ?
 Rb11 Cl18 Rb13 79.8(5) . 3_235 ?
 Rb12 Cl18 Rb12 174.5(8) . 3_235 ?
 Rb12 Cl18 Rb13 168.6(8) 3_235 . ?
 Rb12 Cl18 Rb13 16.9(2) . . ?
 Rb13 Cl18 Rb12 156.4(9) 3_235 . ?
 Rb13 Cl18 Rb12 18.11(18) 3_235 3_235 ?
 Rb13 Cl18 Rb13 173.3(8) 3_235 . ?
 Cl17 Cl18 Rb11 117.4(12) 2_365 . ?
 Cl17 Cl18 Rb11 119.0(13) . . ?
 Cl17 Cl18 Rb12 144.7(14) 2_365 3_235 ?
 Cl17 Cl18 Rb12 21.1(10) . 3_235 ?
 Cl17 Cl18 Rb12 40.7(8) 2_365 . ?
 Cl17 Cl18 Rb12 164.3(15) . . ?
 Cl17 Cl18 Rb13 162.8(14) 2_365 3_235 ?
 Cl17 Cl18 Rb13 39.2(10) . 3_235 ?
 Cl17 Cl18 Rb13 147.5(15) . . ?
 Cl17 Cl18 Rb13 23.9(8) 2_365 . ?
 Cl17 Cl18 Cl17 124(2) . 2_365 ?
 Sb4 Cl11 Rb7 100.6(6) . . ?
 Sb4 Cl11 Rb8 154.9(10) . . ?
 Sb4 Cl11 Rb9 92.5(3) . 11 ?
 Sb4 Cl11 Rb9 92.5(3) . 2_465 ?
 Sb4 Cl11 Rb9 105.2(3) . 10_465 ?
 Sb4 Cl11 Rb9 105.2(3) . . ?
 Rb7 Cl11 Rb9 79.7(3) . 11 ?
 Rb7 Cl11 Rb9 79.7(3) . 2_465 ?
 Rb8 Cl11 Rb7 104.4(6) . . ?
 Rb8 Cl11 Rb9 92.0(3) . 2_465 ?
 Rb8 Cl11 Rb9 92.0(3) . 11 ?
 Rb8 Cl11 Rb9 76.7(3) . . ?
 Rb8 Cl11 Rb9 76.7(3) . 10_465 ?
 Rb9 Cl11 Rb7 86.2(4) . . ?
 Rb9 Cl11 Rb7 86.2(4) 10_465 . ?
 Rb9 Cl11 Rb9 159.2(6) . 2_465 ?
 Rb9 Cl11 Rb9 159.4(6) 2_465 11 ?
 Rb9 Cl11 Rb9 15.51(14) . 11 ?
 Rb9 Cl11 Rb9 149.5(6) 10_465 . ?
 Rb9 Cl11 Rb9 15.51(14) 10_465 2_465 ?
 Rb9 Cl11 Rb9 159.2(6) 10_465 11 ?
 Cl12 Cl11 Sb4 69.1(5) 10_465 . ?
 Cl12 Cl11 Sb4 69.1(5) . . ?
 Cl12 Cl11 Rb7 135.8(6) . . ?
 Cl12 Cl11 Rb7 135.8(6) 10_465 . ?
 Cl12 Cl11 Rb8 92.4(7) . . ?
 Cl12 Cl11 Rb8 92.4(7) 10_465 . ?
 Cl12 Cl11 Rb9 141.1(7) . 2_465 ?
 Cl12 Cl11 Rb9 58.9(3) . 11 ?
 Cl12 Cl11 Rb9 58.0(3) 10_465 10_465 ?
 Cl12 Cl11 Rb9 58.9(3) 10_465 2_465 ?
 Cl12 Cl11 Rb9 141.1(7) 10_465 11 ?
 Cl12 Cl11 Rb9 137.8(8) 10_465 . ?
 Cl12 Cl11 Rb9 137.8(8) . 10_465 ?
 Cl12 Cl11 Rb9 58.0(3) . . ?
 Cl12 Cl11 Cl12 82.4(9) . 10_465 ?
 Cl10 Cl11 Sb4 66.0(8) . . ?
 Cl10 Cl11 Sb4 66.0(8) 2_465 . ?
 Cl10 Cl11 Rb7 67.6(10) 2_465 . ?
 Cl10 Cl11 Rb7 67.6(10) . . ?
 Cl10 Cl11 Rb8 124.4(7) . . ?
 Cl10 Cl11 Rb8 124.4(7) 2_465 . ?
 Cl10 Cl11 Rb9 135.3(11) . 2_465 ?
 Cl10 Cl11 Rb9 48.6(5) 2_465 10_465 ?
 Cl10 Cl11 Rb9 149.1(12) 2_465 . ?
 Cl10 Cl11 Rb9 135.4(11) 2_465 11 ?
 Cl10 Cl11 Rb9 33.1(5) . 11 ?
 Cl10 Cl11 Rb9 33.1(5) 2_465 2_465 ?
 Cl10 Cl11 Rb9 149.1(12) . 10_465 ?
 Cl10 Cl11 Rb9 48.6(5) . . ?
 Cl10 Cl11 Cl12 69.1(9) 2_465 10_465 ?
 Cl10 Cl11 Cl12 132.9(12) . 10_465 ?
 Cl10 Cl11 Cl12 132.9(12) 2_465 . ?
 Cl10 Cl11 Cl12 69.1(9) . . ?
 Cl10 Cl11 Cl10 103.9(15) . 2_465 ?
 Sb4 Cl10 Rb7 110.4(6) . . ?
 Sb4 Cl10 Rb8 101.3(3) . . ?
 Sb4 Cl10 Rb8 101.3(3) . 3_345 ?
 Sb4 Cl10 Rb10 141.1(9) . . ?
 Sb4 Cl10 Rb9 141.3(9) . . ?
 Sb4 Cl10 Rb9 141.3(9) . 11 ?
 Rb7 Cl10 Rb8 86.9(3) . 3_345 ?
 Rb7 Cl10 Rb8 86.9(3) . . ?
 Rb8 Cl10 Rb8 157.2(5) 3_345 . ?
 Rb10 Cl10 Rb7 108.5(5) . . ?
 Rb10 Cl10 Rb8 80.6(2) . . ?
 Rb10 Cl10 Rb8 80.6(2) . 3_345 ?
 Rb9 Cl10 Rb7 106.2(6) 11 . ?
 Rb9 Cl10 Rb7 106.2(6) . . ?
 Rb9 Cl10 Rb8 92.6(3) . 3_345 ?
 Rb9 Cl10 Rb8 68.3(2) . . ?
 Rb9 Cl10 Rb8 68.3(2) 11 3_345 ?
 Rb9 Cl10 Rb8 92.6(3) 11 . ?
 Rb9 Cl10 Rb10 12.36(14) 11 . ?
 Rb9 Cl10 Rb10 12.36(14) . . ?
 Rb9 Cl10 Rb9 24.4(3) 11 . ?
 Cl12 Cl10 Sb4 69.3(6) . . ?
 Cl12 Cl10 Sb4 69.3(6) 11 . ?
 Cl12 Cl10 Rb7 146.8(4) 11 . ?
 Cl12 Cl10 Rb7 146.8(4) . . ?
 Cl12 Cl10 Rb8 126.2(7) . 3_345 ?
 Cl12 Cl10 Rb8 126.2(7) 11 . ?
 Cl12 Cl10 Rb8 61.5(3) . . ?
 Cl12 Cl10 Rb8 61.6(3) 11 3_345 ?
 Cl12 Cl10 Rb10 78.3(6) . . ?
 Cl12 Cl10 Rb10 78.3(6) 11 . ?
 Cl12 Cl10 Rb9 86.7(7) . 11 ?
 Cl12 Cl10 Rb9 73.3(6) . . ?
 Cl12 Cl10 Rb9 86.7(7) 11 . ?
 Cl12 Cl10 Rb9 73.3(6) 11 11 ?
 Cl12 Cl10 Cl12 65.9(9) . 11 ?
 Cl11 Cl10 Sb4 71.3(8) . . ?
 Cl11 Cl10 Sb4 71.3(8) 3_345 . ?
 Cl11 Cl10 Rb7 84.7(10) . . ?
 Cl11 Cl10 Rb7 84.7(10) 3_345 . ?
 Cl11 Cl10 Rb8 166.0(10) . 3_345 ?
 Cl11 Cl10 Rb8 33.1(5) 3_345 3_345 ?
 Cl11 Cl10 Rb8 33.1(5) . . ?
 Cl11 Cl10 Rb8 166.0(10) 3_345 . ?
 Cl11 Cl10 Rb10 112.7(7) . . ?
 Cl11 Cl10 Rb10 112.7(7) 3_345 . ?
 Cl11 Cl10 Rb9 125.0(8) . 11 ?
 Cl11 Cl10 Rb9 100.5(7) 3_345 11 ?
 Cl11 Cl10 Rb9 100.5(7) . . ?
 Cl11 Cl10 Rb9 125.0(8) 3_345 . ?
 Cl11 Cl10 Cl12 63.3(9) 3_345 11 ?
 Cl11 Cl10 Cl12 123.7(13) . 11 ?
 Cl11 Cl10 Cl12 63.3(9) . . ?
 Cl11 Cl10 Cl12 123.7(13) 3_345 . ?
 Cl11 Cl10 Cl11 134.4(14) 3_345 . ?
 Rb11 Cl19 Rb12 78.5(5) . 7_464 ?
 Rb11 Cl19 Rb12 78.5(5) . . ?
 Rb11 Cl19 Rb12 97.3(4) . 8_554 ?
 Rb11 Cl19 Rb12 97.3(4) . 2_465 ?
 Rb12 Cl19 Rb12 157.0(9) . 7_464 ?
 Rb12 Cl19 Rb12 165.4(8) 2_465 8_554 ?
 Rb12 Cl19 Rb12 175.8(9) 7_464 8_554 ?
 Rb12 Cl19 Rb12 175.8(9) . 2_465 ?
 Rb12 Cl19 Rb12 18.84(19) 7_464 2_465 ?
 Rb12 Cl19 Rb12 18.84(19) . 8_554 ?
 Cl20 Cl19 Rb11 123.0(11) 2_465 . ?
 Cl20 Cl19 Rb11 123.0(11) . . ?
 Cl20 Cl19 Rb12 44.5(8) . . ?
 Cl20 Cl19 Rb12 44.5(8) 2_465 7_464 ?
 Cl20 Cl19 Rb12 139.6(14) . 2_465 ?
 Cl20 Cl19 Rb12 158.5(14) . 7_464 ?
 Cl20 Cl19 Rb12 25.7(8) 2_465 2_465 ?
 Cl20 Cl19 Rb12 139.6(14) 2_465 8_554 ?
 Cl20 Cl19 Rb12 25.7(8) . 8_554 ?
 Cl20 Cl19 Rb12 158.5(14) 2_465 . ?
 Cl20 Cl19 Cl20 114(2) 2_465 . ?
 Sb4 Cl20 Sb4 102.7(8) 4_554 . ?
 Sb4 Cl20 Rb11 93.2(2) . . ?
 Sb4 Cl20 Rb11 93.2(2) . 3_345 ?
 Sb4 Cl20 Rb11 93.2(2) 4_554 . ?
 Sb4 Cl20 Rb11 93.2(2) 4_554 3_345 ?
 Sb4 Cl20 Rb13 128.7(4) . . ?
 Sb4 Cl20 Rb13 128.7(4) 4_554 . ?
 Rb11 Cl20 Rb11 169.6(8) 3_345 . ?
 Rb12 Cl20 Sb4 126.8(3) 8_554 . ?
 Rb12 Cl20 Sb4 126.8(3) . . ?
 Rb12 Cl20 Sb4 126.8(3) 8_554 4_554 ?
 Rb12 Cl20 Sb4 126.8(3) . 4_554 ?
 Rb12 Cl20 Rb11 68.3(3) 8_554 3_345 ?
 Rb12 Cl20 Rb11 68.3(3) . . ?
 Rb12 Cl20 Rb11 101.4(6) 8_554 . ?
 Rb12 Cl20 Rb11 101.4(6) . 3_345 ?
 Rb12 Cl20 Rb12 33.1(5) 8_554 . ?
 Rb12 Cl20 Rb13 16.5(2) 8_554 . ?
 Rb12 Cl20 Rb13 16.5(2) . . ?
 Rb13 Cl20 Rb11 84.8(4) . . ?
 Rb13 Cl20 Rb11 84.8(4) . 3_345 ?
 Cl19 Cl20 Sb4 73.5(7) . . ?
 Cl19 Cl20 Sb4 73.5(7) . 4_554 ?
 Cl19 Cl20 Sb4 73.5(7) 3_345 4_554 ?
 Cl19 Cl20 Sb4 73.5(7) 3_345 . ?
 Cl19 Cl20 Rb11 158.2(14) . 3_345 ?
 Cl19 Cl20 Rb11 32.2(8) . . ?
 Cl19 Cl20 Rb11 158.2(14) 3_345 . ?
 Cl19 Cl20 Rb11 32.2(8) 3_345 3_345 ?
 Cl19 Cl20 Rb12 100.4(9) . . ?
 Cl19 Cl20 Rb12 100.4(9) 3_345 8_554 ?
 Cl19 Cl20 Rb12 133.5(12) 3_345 . ?
 Cl19 Cl20 Rb12 133.5(12) . 8_554 ?
 Cl19 Cl20 Rb13 117.0(11) 3_345 . ?
 Cl19 Cl20 Rb13 117.0(11) . . ?
 Cl19 Cl20 Cl19 126(2) 3_345 . ?
 Rb11 Cl17 Rb11 171.9(7) . 3_235 ?
 Rb12 Cl17 Rb11 87.1(6) 9_234 . ?
 Rb12 Cl17 Rb11 66.7(7) 3_235 3_235 ?
 Rb12 Cl17 Rb11 84.8(6) 9_234 3_235 ?
 Rb12 Cl17 Rb11 105.2(9) 3_235 . ?
 Rb12 Cl17 Rb12 18.2(3) 3_235 9_234 ?
 Rb12 Cl17 Rb13 32.1(5) 3_235 3_235 ?
 Rb13 Cl17 Rb11 98.8(8) 3_235 3_235 ?
 Rb13 Cl17 Rb11 73.1(7) 3_235 . ?
 Rb13 Cl17 Rb12 14.0(3) 3_235 9_234 ?
 Cl18 Cl17 Rb11 151.8(15) . 3_235 ?
 Cl18 Cl17 Rb11 35.4(9) 3_235 3_235 ?
 Cl18 Cl17 Rb11 36.3(10) . . ?
 Cl18 Cl17 Rb11 152.7(13) 3_235 . ?
 Cl18 Cl17 Rb12 123.4(15) . 9_234 ?
 Cl18 Cl17 Rb12 120.2(13) 3_235 9_234 ?
 Cl18 Cl17 Rb12 141.6(17) . 3_235 ?
 Cl18 Cl17 Rb12 102.0(14) 3_235 3_235 ?
 Cl18 Cl17 Rb13 109.4(16) . 3_235 ?
 Cl18 Cl17 Rb13 134.2(16) 3_235 3_235 ?
 Cl18 Cl17 Cl18 116(2) . 3_235 ?

_shelx_res_file
;
TITL km20art_a.res in P-62m
    km20art.res
    created by SHELXL-2018/3 at 00:21:56 on 11-Mar-2020
REM Old TITL KM20aRT in P-62m
REM SHELXT solution in P-62m: R1 0.226, Rweak 0.006, Alpha 0.020
REM <I/s> 0.000 for 0 systematic absences, Orientation as input
REM Flack x = 0.483 ( 0.009 ) from 1291 Parsons' quotients
REM Formula found by SHELXT: Cl137 Rb19 Sb35
CELL 0.71073 12.9802 12.9802 34.2522 90 90 120
ZERR 6 0.0004 0.0004 0.0011 0 0 0
LATT -1
SYMM -Y,+X-Y,+Z
SYMM +Y-X,-X,+Z
SYMM +X,+Y,-Z
SYMM -Y,+X-Y,-Z
SYMM +Y-X,-X,-Z
SYMM +Y,+X,-Z
SYMM -Y+X,-Y,-Z
SYMM -X,-X+Y,-Z
SYMM +Y,+X,+Z
SYMM -Y+X,-Y,+Z
SYMM -X,-X+Y,+Z
SFAC Cl Rb Sb
UNIT 96 42 18

L.S. 99 0 0
PLAN  20
list 4
fmap 2 53
acta
TWIN -1 0 0 0 -1 0 0 0 -1 2
REM <olex2.extras>
REM <HklSrc "%.\\KM20aRT.hkl">
REM </olex2.extras>

WGHT    0.141500   17.777201
BASF   0.45819
FVAR       0.06465
SB1   3   -0.667684    0.000000   -0.065632    10.50000    0.02850    0.02755 =
         0.02051    0.00000   -0.00124    0.01377
SB2   3   -1.325721    0.000000   -0.249895    10.50000    0.02585    0.02943 =
         0.02292    0.00000    0.00111    0.01472
SB4   3   -1.000000    0.000000   -0.433984    10.16667    0.02397    0.02397 =
         0.02228    0.00000    0.00000    0.01198
SB3   3   -1.666667   -0.333333   -0.433738    10.33333    0.02280    0.02280 =
         0.02664    0.00000    0.00000    0.01140
RB2   2   -0.333333    0.333333    0.000000    10.16667    0.04008    0.04008 =
         0.02059    0.00000    0.00000    0.02004
RB3   2   -1.333333    0.333333   -0.132748    10.33333    0.04368    0.04368 =
         0.01800    0.00000    0.00000    0.02184
RB1   2   -0.278896    0.000000    0.000000    10.25000    0.03146    0.02971 =
         0.03525    0.00000    0.00000    0.01486
RB4   2   -1.288222    0.000000   -0.130890    10.50000    0.05223    0.03658 =
         0.02359    0.00000    0.00035    0.01829
RB7   2   -1.000000    0.000000   -0.290904    10.16667    0.05782    0.05782 =
         0.03046    0.00000    0.00000    0.02891
RB5   2   -1.333333    0.333333   -0.280500    10.33333    0.06919    0.06919 =
         0.04685    0.00000    0.00000    0.03459
RB6   2   -1.666075    0.000000   -0.215183    10.50000    0.06046    0.03731 =
         0.08820    0.00000   -0.00243    0.01865
RB8   2   -1.333358   -0.333358   -0.367441    10.33333    0.03126    0.03126 =
         0.03216   -0.00146   -0.00146    0.01408
RB11  2   -1.330727   -0.330727   -0.500000    10.16667    0.03426    0.03426 =
         0.04223    0.00000    0.00000    0.01569
CL4   1   -0.554197    0.236995   -0.066368    11.00000    0.03262    0.03403 =
         0.02885    0.00196   -0.00050    0.01445
CL7   1   -1.304657    0.173695   -0.201259    11.00000    0.09072    0.04569 =
         0.03239   -0.00067    0.01121    0.04521
CL6   1   -1.159287    0.000000   -0.212302    10.50000    0.05103    0.10390 =
         0.02512    0.00000   -0.00118    0.05195
CL1   1   -0.545559    0.000000   -0.123024    10.50000    0.07031    0.09469 =
         0.04086    0.00000    0.01747    0.04735
RB10  2   -1.381260    0.000000   -0.367445    10.16667    0.03749    0.02435 =
         0.03660    0.00000   -0.00278    0.01217
RB9   2   -1.340311   -0.048798   -0.368849    10.33333    0.03047    0.03365 =
         0.03693    0.00227   -0.00169    0.01552
CL3   1   -0.807581    0.000000    0.000000    10.25000    0.03608    0.03256 =
         0.12068    0.00000    0.00000    0.01628
CL2   1   -0.809220    0.000000   -0.114568    10.50000    0.05913    0.03898 =
         0.09884    0.00000   -0.04551    0.01949
CL9   1   -1.331914   -0.164489   -0.294361    11.00000    0.13238    0.06954 =
         0.06820   -0.03167   -0.01106    0.07434
CL5   1   -0.523103    0.000000    0.000000    10.25000    0.05154    0.11235 =
         0.09983    0.00000    0.00000    0.05617
CL8   1   -1.503652    0.000000   -0.291558    10.50000    0.07060    0.20243 =
         0.09250    0.00000   -0.01995    0.10121
CL16  1   -1.547936   -0.101792   -0.433747    10.33333    0.03716    0.03185 =
         0.03413   -0.00279   -0.00229    0.01912
CL12  1   -1.234443   -0.108693   -0.433157    10.33333    0.02538    0.02541 =
         0.03506    0.00003   -0.00036    0.00636
CL13  1   -1.428709   -0.211299   -0.432924    10.33333    0.02537    0.04365 =
         0.03546   -0.00470   -0.00039    0.01753
RB12  2   -1.337027   -0.057844   -0.500000    10.16667    0.02656    0.02538 =
         0.05238    0.00000    0.00000    0.01125
RB13  2   -1.384486    0.000000   -0.500000    10.08333    0.02566    0.02840 =
         0.05344    0.00000    0.00000    0.01420
CL14  1   -1.544518   -0.207382   -0.380224    10.33333    0.05224    0.05793 =
         0.10020   -0.03915   -0.04009    0.02667
CL15  1   -1.666583   -0.187220   -0.389980    10.33333    0.02946    0.05011 =
         0.10932   -0.04421    0.00723    0.01253
CL18  1   -1.526801   -0.337006   -0.500000    10.16667    0.05384    0.01892 =
         0.19091    0.00000    0.00000    0.01855
CL11  1   -1.145342   -0.145342   -0.387045    10.16667    0.04351    0.04351 =
         0.06555    0.01978    0.01978    0.02682
CL10  1   -1.124111    0.000000   -0.382423    10.16667    0.03932    0.06024 =
         0.06722    0.00000    0.01905    0.03012
CL19  1   -1.148165   -0.148165   -0.500000    10.08333    0.02340    0.02340 =
         0.26603    0.00000    0.00000    0.01293
CL20  1   -1.139377    0.000000   -0.500000    10.08333    0.03152    0.04470 =
         0.18914    0.00000    0.00000    0.02235
CL17  1   -1.659008   -0.476315   -0.500000    10.16667    0.06784    0.03414 =
         0.20765    0.00000    0.00000    0.02926
HKLF 4


REM  km20art_a.res in P-62m
REM wR2 = 0.2385, GooF = S = 1.093, Restrained GooF = 1.093 for all data
REM R1 = 0.0818 for 4361 Fo > 4sig(Fo) and 0.1037 for all 5798 data
REM 218 parameters refined using 0 restraints

END

WGHT      0.1415     17.7363

REM Highest difference peak  6.468,  deepest hole -2.562,  1-sigma level  0.499
Q1    1  -1.0000  0.0000  0.0000  10.08333  0.05    5.31
Q2    1  -1.0000  0.0000 -0.1318  10.16667  0.05    4.85
Q3    1  -0.3340  0.0600  0.0000  10.50000  0.05    2.92
Q4    1  -1.3599  0.0000 -0.1267  10.50000  0.05    2.78
Q5    1  -0.3671  0.0000  0.0000  10.25000  0.05    2.51
Q6    1  -1.4757  0.0424 -0.3001  11.00000  0.05    2.13
Q7    1  -1.3805  0.1339 -0.1998  11.00000  0.05    2.09
Q8    1  -0.5377  0.1282  0.0000  10.50000  0.05    2.05
Q9    1  -1.3094  0.0000 -0.5000  10.25000  0.05    1.59
Q10   1  -1.1606  0.0430 -0.1978  11.00000  0.05    1.57
Q11   1  -0.6685 -0.1467 -0.1193  11.00000  0.05    1.48
Q12   1  -1.3792 -0.1833 -0.3003  11.00000  0.05    1.48
Q13   1  -1.3316  0.0000 -0.3659  10.50000  0.05    1.40
Q14   1  -0.6766  0.1277  0.0000  10.50000  0.05    1.35
Q15   1  -0.4704  0.4160 -0.0632  11.00000  0.05    1.23
Q16   1  -0.7686  0.1286 -0.0637  11.00000  0.05    1.18
Q17   1  -0.6753  0.1068 -0.1237  11.00000  0.05    1.14
Q18   1  -0.1841  0.4026  0.0000  10.50000  0.05    0.79
Q19   1  -0.2339 -0.0640  0.0000  10.50000  0.05    0.69
Q20   1  -0.4532  0.0000 -0.0611  10.50000  0.05    0.68
;
_shelx_res_checksum                98077
_shelx_hkl_file
;
   0   0   3    2.41    0.42
   0   0  -3    1.89    0.43
   0   0  -4  149.29    2.16
   0   0  -4  149.75    2.63
   0   0  -5    1.83    0.69
   0   0   5    0.92    0.55
   0   0  -5    0.59    0.44
   0   0  -6 1047.03    6.98
   0   0   6 1064.35    7.10
   0   0  -6 1027.28    8.04
   0   0  -7   13.27    1.25
   0   0  -7   12.74    1.02
   0   0   7   13.97    1.07
   0   0  -8  673.10    7.20
   0   0   8  709.56    6.50
   0   0  -9    4.02    1.11
   0   0  -9    3.31    0.79
   0   0 -10  216.15    4.50
   0   0  10  228.78    4.03
   0   0  11   -0.25    0.72
   0   0 -11    2.15    1.04
   0   0 -12 1251.30   11.25
   0   0  12 1262.78   10.02
   0   0 -13    7.38    1.45
   0   0  13    6.37    1.20
   0   0  13    7.21    1.20
   0   0 -14 8857.47   31.11
   0   0  14 8776.71   28.74
   0   0  15  115.41    3.67
   0   0  15  103.20    3.24
   0   0 -16 8595.40   32.45
   0   0  16 8343.07   29.45
   0   0  17  132.06    3.78
   0   0  17  135.14    4.13
   0   0  18  156.03    4.49
   0   0  18  158.78    3.90
   0   0  19    3.04    0.99
   0   0 -19    3.33    1.47
   0   0  19    2.67    1.29
   0   0 -20   23.87    2.20
   0   0  20   13.73    1.72
   0   0  21    6.36    1.30
   0   0  21    8.80    1.79
   0   0  22  914.75   11.06
   0   0  22  902.03    9.49
   0   0 -22  913.48   12.01
   0   0 -23   22.37    2.62
   0   0  23   20.86    2.19
   0   0  23   21.78    1.78
   0   0 -24  731.12   11.53
   0   0  24  717.72    8.83
   0   0  24  723.08   10.24
   0   0  25   15.80    2.16
   0   0  25   18.60    1.82
   0   0  26 1000.90   12.26
   0   0  26 1021.57   11.02
   0   0 -27   36.69    3.31
   0   0  27   29.85    2.67
   0   0  27   28.41    2.29
   0   0 -28 1042.99   14.48
   0   0  28 1104.33   12.32
   0   0  29   28.63    2.44
   0   0 -29   37.77    3.53
   0   0  29   39.40    3.23
   0   0 -30 1806.83   19.65
   0   0  30 1803.00   18.03
   0   0  31   58.30    3.89
   0   0  31   55.69    3.23
   0   0  32 1286.07   15.51
   0   0 -32 1343.72   17.70
   0   0 -33   48.79    4.18
   0   0  33   34.92    3.02
   0   0  34  104.08    4.71
   0   0 -34  135.77    6.42
   0   0 -35    3.02    2.35
   0   0  35    6.06    2.04
   0   0  36   23.04    2.83
   0   0 -36   26.87    3.49
   0   0 -37    4.30    2.56
   0   0  37    0.48    1.89
   0   0  38   43.78    3.70
   0   0 -38   34.98    3.71
   0   0 -39    5.25    2.72
   0   0  39    0.33    2.00
   0   0  40   -0.12    1.98
   0   0 -40    5.88    2.78
   0   0  41   -0.39    2.01
   0   0 -41   -0.57    2.60
   0   0  42   77.81    4.56
   0   0 -42   67.49    4.89
   0   0 -43    6.97    3.05
   0   0  43    8.63    2.74
   0   0 -44  419.53   11.28
   0   0 -45   10.14    3.42
   0   0 -46  227.91    8.50
   0   0 -47    7.07    3.04
   0   0 -48   43.95    4.78
   0   1   0    0.51    0.16
   0  -1   0    0.81    0.20
   0  -1   0    0.82    0.16
  -1   1   0    0.78    0.21
  -1   0   0    0.76    0.18
   1  -1   0    0.53    0.18
   1   0   0    0.08    0.15
   1  -1   0    0.55    0.18
   1   0   0    0.40    0.14
   1  -1   1   -0.08    0.09
  -1   1   1    0.91    0.19
  -1   0   1    2.06    0.28
   0  -1  -1    0.42    0.18
   1   0   1    3.62    0.43
   1  -1  -1    2.89    0.32
   1  -1  -1    1.06    0.20
   1   0   1    0.87    0.20
  -1   1  -1    1.32    0.19
   0  -1   1    0.58    0.17
   1   0  -1    1.18    0.23
   0   1  -1   -0.04    0.10
   0   1   1    0.72    0.19
   0   1  -1    0.31    0.15
   1  -1   1    1.17    0.20
   1   0  -2    1.05    0.23
   1  -1  -2    1.64    0.36
  -1   0   2    1.44    0.33
   1  -1   2    0.67    0.21
   0  -1   2    0.90    0.21
   0   1  -2    1.36    0.29
   0   1   2    1.13    0.27
  -1   1  -2    0.58    0.21
   0  -1   2    1.15    0.21
  -1   1   2    0.65    0.18
   1   0   3    0.58    0.42
  -1   0  -3    0.25    0.21
   1   0  -3   -0.04    0.24
   1  -1   3    0.52    0.29
   1  -1  -3    0.32    0.35
   0  -1  -3   -0.07    0.21
  -1   1   3    0.21    0.19
   0  -1   3    0.13    0.20
   1  -1  -3    0.36    0.20
   0   1  -3    0.35    0.37
   0   1   3    0.07    0.27
  -1   0   3    0.45    0.32
  -1   1  -3    0.10    0.25
  -1   0  -4    0.28    0.27
  -1   1  -4    1.36    0.39
   1  -1  -4    1.14    0.30
   0   1  -4    1.66    0.51
   0  -1   4    0.96    0.25
   0   1   4    1.77    0.40
   1  -1   4    0.84    0.34
   1   0  -4    0.50    0.30
   0  -1  -4    1.74    0.35
   0  -1   4    1.28    0.28
   0  -1  -4    0.72    0.28
  -1   0   4    2.43    0.46
   1  -1  -4    0.87    0.52
   1   0   4    3.15    0.66
  -1   1   4    0.60    0.24
  -1   1   5   -0.07    0.30
   0  -1  -5   -0.25    0.38
   1  -1  -5    0.42    0.37
   0  -1  -5    0.14    0.32
   0   1  -5    0.29    0.52
   1  -1  -5    0.91    0.54
  -1   0  -5    0.42    0.32
   0  -1   5    0.64    0.30
   0   1   5   -0.11    0.44
   1   0   5    0.52    0.63
   1   0  -5    0.03    0.38
  -1   1  -5    0.04    0.38
  -1   0   5    0.38    0.40
   1  -1   5    0.12    0.38
   0  -1   5    0.04    0.29
  -1   0  -6    0.22    0.37
  -1   0   6    0.10    0.41
   1  -1   6    0.49    0.46
  -1   0   6   -0.11    0.49
   1   0  -6    0.08    0.42
   1  -1  -6   -0.37    0.61
   1   0   6    0.62    0.67
   0   1   6   -0.51    0.51
   1   0   6    0.15    0.19
   0   1  -6   -0.35    0.60
  -1   0  -6    0.23    0.22
   0  -1  -6    0.04    0.48
   0  -1   6    0.54    0.34
   0  -1   6    0.33    0.36
  -1   1  -6    0.21    0.49
  -1   1   6    0.79    0.39
   0  -1  -6    0.40    0.37
   0  -1  -7    0.38    0.63
  -1   1  -7    0.98    0.71
  -1   1   7    0.13    0.44
   0  -1  -7   -0.14    0.39
   0   1  -7    1.00    0.71
   1  -1   7    0.63    0.26
   1  -1   7    0.71    0.62
   1  -1  -7    0.24    0.69
   0  -1   7    0.32    0.38
  -1   0  -7    0.46    0.44
  -1   0   7    1.18    0.47
  -1   0   7    0.58    0.50
   0   1   7    0.08    0.56
   1   0  -7    0.72    0.57
  -1   0  -7    0.91    0.33
   1  -1  -7    0.39    0.55
   1   0   7    1.09    0.79
   0  -1   7    0.48    0.36
  -1   0   8    1.27    0.59
   1  -1  -8    0.29    0.70
   0  -1  -8    0.00    0.40
   0   1   8   -0.22    0.68
   0  -1  -8   -0.04    0.75
  -1   1   8    0.13    0.49
  -1   0  -8    0.31    0.36
   1   0   8    0.72    0.79
  -1   0  -8    1.35    0.52
   0   1  -8    0.47    0.77
   1  -1  -8    0.95    0.87
  -1   0   8    1.21    0.60
   1  -1   8    0.05    0.56
  -1   1  -8   -0.02    0.72
   1   0  -8    0.10    0.56
   0  -1   8    2.16    0.53
   1  -1   8   -0.06    0.30
   0  -1   8    0.82    0.50
  -1   1   9   19.19    1.20
   0  -1  -9   24.54    1.78
   1   0   9   39.67    2.03
   0  -1   9   18.06    1.08
  -1   0   9   31.83    1.39
   1  -1  -9   31.66    2.10
   0  -1  -9   12.06    0.96
   1  -1   9   29.94    1.63
   1   0  -9   21.41    1.60
  -1   0  -9   23.72    1.20
   1  -1  -9   24.82    1.65
  -1   0   9   26.50    1.42
  -1   0  -9   18.86    1.24
   0  -1   9   17.92    1.05
   0   1  -9   14.77    1.45
   1  -1   9   21.83    0.98
   0   1   9   14.51    1.31
  -1   1  -9   27.42    1.61
   0  -1  10   27.97    1.39
   0  -1 -10   16.20    1.13
  -1   0 -10   13.66    1.01
   1  -1 -10   16.11    1.78
   0   1 -10   18.67    1.64
  -1   1  10   11.14    1.09
  -1   0  10   22.74    1.30
   1   0 -10   14.65    1.47
   1  -1  10   11.56    0.83
   1   0  10   27.31    1.79
   0  -1 -10   30.95    2.24
  -1   0 -10    9.49    1.23
   0  -1  10   23.83    1.33
   0   1  10   20.77    1.69
   1  -1  10   20.59    1.50
  -1   1 -10   14.70    1.56
   1  -1 -10   13.66    1.38
  -1   0  10   19.49    1.34
  -1   0  11    2.74    0.79
   0  -1  11    3.41    0.80
   0   1  11    1.74    0.96
   1   0 -11    6.22    1.05
  -1   0 -11    5.40    0.92
   1  -1 -11    4.81    1.33
  -1   0  11    3.97    0.80
   1  -1 -11    2.79    0.97
   0  -1 -11    4.24    1.37
  -1   0 -11    4.02    0.90
   0  -1  11    2.05    0.64
   1   0  11    7.05    1.15
   0  -1 -11    2.41    0.76
   0   1 -11    2.02    0.99
   1  -1  11    5.81    1.15
   1  -1  11    4.13    0.65
  -1   1 -11    4.05    1.20
  -1   1  11    2.02    0.82
  -1   0  12    2.13    0.81
   0  -1  12    3.73    0.85
   0   1  12    2.04    1.14
   1  -1  12    4.18    1.07
  -1   1 -12    3.13    1.37
   1   0 -12    4.33    1.06
   1  -1 -12    1.73    0.88
  -1   1  12    0.95    0.79
   1   0  12    2.64    1.03
  -1   0  12    1.41    0.74
   1  -1  12    1.70    0.58
   0  -1  12    1.64    0.64
  -1   0 -12    1.26    0.68
   0  -1 -12    1.61    0.76
   0   1 -12    3.39    1.18
  -1   0 -12    1.00    0.88
   1  -1 -12    1.66    1.01
   0  -1 -12    1.98    1.08
   1   0  13    9.07    1.36
  -1   0  13    7.51    1.06
   1  -1 -13    4.49    1.11
   0  -1  13    7.05    0.86
  -1   1 -13    9.36    1.74
   0   1 -13    3.64    1.06
   0   1  13    4.78    1.32
  -1   1  13    6.50    1.20
   0  -1  13    7.22    1.00
   1   0 -13    7.10    1.32
   1  -1 -13    5.84    1.22
  -1   0  13    5.67    0.99
   1  -1  13    6.31    0.84
  -1   0 -13    7.32    0.95
  -1   0 -13    6.57    1.37
   1  -1  13    8.32    1.23
   0  -1 -13    3.11    0.95
   0  -1 -13    8.10    1.39
   1  -1  14    8.33    0.97
  -1   1  14   10.52    1.54
   1   0  14   16.61    1.67
   0   1 -14   20.50    1.89
   0   1  14   17.47    2.02
  -1   0  14   17.58    1.54
   0  -1  14   18.33    1.35
  -1   0 -14   16.42    1.38
   0  -1 -14   22.43    1.95
   1  -1 -14   21.02    2.03
   1  -1  14   11.34    1.48
   1  -1 -14   12.07    1.55
   0  -1  14   25.94    1.62
   1   0 -14   25.03    2.13
  -1   1 -14   10.48    2.13
  -1   0 -14    9.20    1.60
  -1   0  14   24.04    1.62
  -1   0  15  120.13    3.28
   1   0 -15  105.22    3.80
  -1   0 -15   76.82    3.83
   0  -1  15   64.90    2.52
   1  -1  15   90.09    3.42
  -1   1 -15  108.85    4.63
  -1   1  15   90.22    3.73
  -1   0  15  102.80    3.29
   0  -1 -15   51.25    2.77
  -1   0 -15   98.14    3.02
   1   0  15  115.70    3.84
   1  -1 -15   77.03    3.23
   1  -1  15   80.61    2.44
   0  -1 -15   85.52    3.50
   0  -1  15   55.60    2.16
   0   1  15   62.50    3.37
   0   1 -15   73.96    3.26
   1  -1 -15   91.86    3.58
   0  -1  16   18.58    1.43
  -1   0  16   19.91    1.75
   1  -1 -16   10.16    1.59
  -1   0  16   16.69    1.56
   0   1  16   25.25    2.52
   0  -1 -16   10.06    1.56
   1  -1  16   14.18    1.80
  -1   1  16    7.17    1.69
   0  -1  16   22.68    1.80
   0  -1 -16   30.83    2.36
   1  -1 -16   10.87    1.71
  -1   0 -16   12.38    2.41
  -1   0 -16   13.63    1.34
   1  -1  16   11.19    1.24
   1   0  16   27.13    2.21
   1   0 -16   18.63    1.95
  -1   1 -16   18.52    2.39
   0   1 -16   29.65    2.28
   0   1  17   -0.73    1.42
  -1   1  17    3.15    1.43
   1  -1  17    2.22    0.77
   1  -1 -17    2.13    1.28
   0   1 -17    1.39    1.34
  -1   0  17    3.75    1.17
   1  -1  17    0.92    1.03
   1  -1 -17    3.43    1.25
  -1   1 -17    4.97    1.80
   1   0 -17    1.01    1.19
   0  -1  17    2.74    1.00
   0  -1 -17    0.25    1.06
  -1   0 -17    1.02    1.62
   0  -1  17    0.86    0.72
   1   0  17    2.09    1.24
  -1   0  17    2.78    1.02
   0  -1 -17    1.02    1.21
   1  -1 -18    1.99    1.24
   0  -1 -18    3.25    1.18
  -1   0  18    3.29    1.03
  -1   0  18    5.74    1.27
   0  -1  18    3.74    1.02
  -1   0 -18    3.03    1.75
   0  -1 -18    5.10    1.53
  -1   1 -18    2.04    1.41
  -1   1  18    3.76    1.42
   1  -1  18    3.55    1.25
   1  -1  18    1.73    0.76
   0   1 -18    2.84    1.47
   0  -1  18    3.36    0.94
   1   0 -18    2.83    1.49
   0   1  18    5.03    1.67
   1   0  18    1.81    1.26
   1   0  18    3.27    0.88
   1  -1 -18    1.47    1.29
   1  -1 -19    4.68    1.37
  -1   0  19    6.11    1.17
   0  -1 -19    2.34    1.34
   1   0  19    2.97    0.92
   1  -1  19    3.59    0.86
   1   0  19    5.87    1.57
   1   0 -19    5.83    1.66
  -1   1  19    5.20    1.41
   0  -1 -19    2.43    1.15
   0  -1  19    3.41    1.21
   1  -1  19    6.62    1.58
  -1   1 -19    4.12    1.62
   1  -1 -19    4.73    1.47
  -1   0 -19    3.60    1.75
  -1   0  19    5.00    1.33
   0   1  19    3.18    1.58
   0   1 -19    4.66    1.59
   0  -1  19    3.95    0.92
   0   1  20   12.85    1.88
   1  -1  20    8.30    1.16
  -1   0  20   10.51    1.48
   0  -1 -20   10.41    1.62
  -1   1 -20    9.31    1.96
   0  -1  20    9.88    1.49
   1   0 -20    8.29    1.94
  -1   0 -20    9.86    2.14
  -1   1  20    5.04    1.45
   1  -1  20    8.29    1.73
   0  -1  20   11.42    1.30
  -1   0  20    8.01    1.40
   1   0  20    9.27    1.23
   1  -1 -20    7.89    1.65
   0  -1 -20   13.56    1.88
   1   0  20    7.69    1.68
   0   1 -20   16.60    2.22
  -1   0 -21    5.27    1.77
   1   0  21    4.47    0.99
   0  -1  21    3.11    1.24
  -1   1 -21    7.11    2.05
   0  -1  21    3.70    1.11
  -1   0  21    6.03    1.49
   1  -1  21    5.73    1.05
   1  -1  21    7.32    1.73
   1   0  21    8.22    1.79
  -1   0  21    6.74    1.36
  -1   1  21    4.79    1.23
  -1   1  21    3.19    1.25
   0  -1 -21    3.47    1.33
   0   1  21    4.38    1.50
   1   0 -21    5.96    1.84
   1  -1 -21    6.25    1.71
   0   1 -21    4.93    1.79
   0  -1 -21    4.08    1.47
   1   0  22   24.63    1.71
   1   0  22   28.93    2.55
   1   0 -22   21.71    2.50
   1  -1 -22   20.52    2.36
   0  -1  22   31.79    2.10
   0  -1 -22   29.91    2.55
   0  -1  22   33.82    2.42
   0   1  22   29.06    2.42
  -1   0  22   28.27    2.13
  -1   1 -22   29.25    2.85
  -1   1  22   22.66    2.10
  -1   0 -22   28.57    2.91
   1  -1  22   22.54    2.40
   0   1 -22   31.19    2.88
  -1   0  22   26.74    2.13
   0  -1 -22   27.52    2.31
  -1   1  22   21.95    2.10
   1  -1  22   22.61    1.63
  -1   1 -23   12.97    2.22
   1   0  23   11.66    1.26
  -1   1  23   11.17    1.62
   0  -1  23    6.68    1.34
   1  -1  23   10.50    1.31
   0   1  23   10.16    1.77
   0  -1  23    8.73    1.68
   0   1 -23    8.32    2.07
  -1   1  23   11.11    1.71
   1  -1 -23    8.64    2.02
  -1   0 -23   15.14    2.33
  -1   0  23    8.16    1.52
   0  -1 -23    7.47    1.82
   1   0  23   14.99    2.15
   1  -1  23   17.61    2.26
   1   0 -23    8.53    2.17
  -1   0  23   10.23    1.63
   1   0 -24    9.87    2.25
   1  -1 -24   10.47    2.24
   1  -1  24    9.59    1.40
  -1   0  24    6.45    1.56
  -1   1  24    9.15    1.67
   0  -1 -24   10.59    2.02
   1  -1  24   14.97    2.12
  -1   0 -24    7.71    1.92
   0   1  24   13.86    2.10
   0  -1  24   10.87    1.84
   1   0  24   15.58    2.16
   0   1  24    9.37    1.53
  -1   1  24    7.06    1.52
  -1   0  24    9.90    1.66
   0  -1  24   12.54    1.66
   0   1 -24   13.29    2.54
  -1   1 -24   13.14    2.33
   1   0  24    9.06    1.27
  -1   1  25   13.00    1.68
   0  -1  25   14.94    1.73
   0   1  25   12.71    1.67
   1   0  25   21.02    1.62
   1  -1 -25   26.36    2.95
   0   1 -25   16.79    2.52
   1  -1  25   21.31    1.82
   0   1  25   12.43    1.95
  -1   0  25   15.27    1.91
   1  -1  25   21.40    2.38
   1   0 -25   25.49    2.91
   1   0  25   21.69    2.48
  -1   0 -25   23.62    2.63
  -1   1  25   15.41    2.02
   0  -1  25   12.74    1.97
   0  -1 -25   12.20    2.11
  -1   1 -25   22.70    2.68
  -1   0  25   21.91    2.23
  -1   0  26    3.69    1.50
   0  -1  26    5.63    1.38
  -1   0 -26    5.03    1.93
   1   0  26    8.16    1.84
   0   1  26    6.20    1.78
   0  -1  26    5.34    1.57
  -1   1  26    2.97    1.32
   1  -1 -26    5.39    2.26
   1   0 -26    6.24    2.13
   0   1  26    2.97    1.34
   1   0  26    6.12    1.17
   1  -1  26   10.05    2.08
  -1   1  26    3.14    1.49
  -1   1 -26    4.02    1.96
   1  -1  26    4.99    1.25
   0  -1 -26    3.46    1.84
   0   1 -26    6.89    2.18
  -1   0  26    4.69    1.58
  -1   1  27   21.29    2.06
   1   0  27   22.91    1.76
   0  -1  27   15.11    2.14
  -1   1  27   20.59    2.29
   1  -1  27   21.21    1.79
   0   1  27   14.65    2.20
   0  -1  27   15.14    1.75
  -1   0  27   20.02    2.16
   0   1 -27   17.02    2.71
  -1   0 -27   19.22    2.58
  -1   1 -27   21.92    2.89
   1   0  27   23.54    2.57
   1  -1 -27   24.30    3.00
  -1   0  27   22.92    2.31
   1   0 -27   19.40    2.78
   1  -1  27   23.77    2.54
   0   1  27   12.55    1.53
   0  -1 -27   17.24    2.62
  -1   0  28    6.58    1.81
   1   0  28    7.41    1.38
   1  -1  28    7.23    2.04
   1  -1 -28    6.22    2.24
   1   0  28    6.53    1.79
   0   1  28    6.87    1.47
   0  -1  28   11.77    1.80
   0  -1 -28   10.18    2.26
  -1   1  28    3.86    1.34
   1  -1  28    5.76    1.42
   1   0 -28    4.05    2.15
  -1   0  28    7.71    1.76
  -1   0 -28    5.11    2.03
   0   1  28    6.10    1.86
  -1   1  28    7.52    1.85
   0  -1  28    7.44    1.96
  -1   1 -28    8.68    2.29
   0   1 -28    9.31    2.41
  -1   0  29   21.60    2.26
   0   1  29   11.53    1.53
  -1   1 -29   28.75    3.05
   0  -1 -29   18.38    2.81
  -1   1  29   19.84    1.92
  -1   0  29   21.17    2.60
   1   0  29   29.42    2.80
  -1   1  29   19.22    2.31
   1   0 -29   17.61    2.72
   0  -1  29   16.24    2.32
   1  -1 -29   26.35    3.12
   1  -1  29   26.01    2.75
  -1   0 -29   27.36    2.96
   0  -1  29   15.48    1.94
   0   1 -29   15.98    2.84
   0   1  29   12.27    2.04
   0   1  30   23.64    2.14
   0  -1  30   25.19    2.65
   1   0 -30   17.89    2.72
  -1   0  30   23.97    2.55
   0  -1  30   24.33    2.26
  -1   1  30   15.68    2.11
   1   0  30   21.69    2.61
  -1   1  30   13.47    1.85
   1  -1  30   21.16    2.66
  -1   0 -30   21.53    2.69
   1  -1 -30   17.58    2.83
  -1   1 -30   21.46    2.87
   0   1 -30   26.34    3.35
   0   1  30   28.37    2.75
  -1   0  30   17.96    2.12
   0  -1 -30   24.94    2.94
   0   1 -31    1.16    2.43
   1   0  31    5.43    2.12
   0  -1  31   -1.53    1.63
   1  -1 -31    0.40    2.02
  -1   0  31    3.46    1.50
   0  -1  31    2.38    1.40
   1   0 -31    3.25    1.93
   0  -1 -31    1.30    2.00
  -1   1  31    2.29    1.61
   0   1  31    3.37    1.26
  -1   1  31    2.44    1.40
   1  -1  31    3.16    1.99
  -1   0  31    3.61    1.66
   0   1  31    5.21    1.86
  -1   0 -31    3.47    2.11
  -1   1 -31    2.10    2.13
   1  -1  32    2.90    1.95
   1   0  32    3.35    2.12
  -1   0 -32    0.73    1.89
  -1   1 -32    5.43    2.41
  -1   1  32    2.66    1.40
   0  -1 -32    2.88    2.14
  -1   0  32    3.39    1.56
   0   1 -32    4.29    2.53
   0   1  32    2.11    1.77
  -1   0  32    2.93    1.63
   0  -1  32    4.89    1.78
   1  -1 -32    5.53    2.36
  -1   1  32    3.06    1.69
   1   0 -32    1.70    1.98
  -1   1  33   -0.08    1.49
  -1   0 -33   -0.13    2.06
   1  -1  33    1.17    1.86
  -1   0  33    2.38    1.48
   1   0 -33    0.97    2.12
   0   1  33    1.08    1.78
  -1   1  33    2.11    1.67
   1  -1 -33    4.33    2.23
  -1   1 -33    1.94    2.40
  -1   0  33   -0.16    1.74
   0  -1  33    0.64    1.66
   0  -1 -33    0.88    2.11
   1   0  33    1.21    1.82
   0   1 -33    5.50    2.65
   1  -1 -34   10.80    2.64
  -1   1 -34    6.19    2.51
   1  -1  34    7.14    2.20
  -1   0  34    6.30    1.87
  -1   0 -34    8.13    2.53
   0   1  34    9.15    2.17
   0   1 -34    5.30    2.57
   1   0 -34    8.40    2.49
   0  -1  34    6.39    1.91
   1   0  34    5.06    1.99
  -1   1  34    6.40    1.90
   0  -1 -34    4.10    2.51
   0  -1 -35    3.77    2.60
  -1   1 -35    7.43    2.66
  -1   1  35    4.93    2.07
  -1   0 -35    6.14    2.57
   1   0 -35    4.39    2.51
   0   1  35    5.91    1.97
   1  -1 -35    4.57    2.36
   1  -1  35    6.36    2.18
  -1   0  35    3.11    1.85
   0  -1  35    2.72    1.93
   1   0  35    5.78    2.10
   0   1 -35    8.54    2.89
   0   1  36    5.97    2.14
  -1   0 -36    7.56    2.51
   1   0 -36    4.30    2.46
   0  -1  36    7.80    2.21
   0  -1 -36    4.52    2.57
   1   0  36    3.87    2.00
   1  -1 -36    6.17    2.41
   1  -1  36    8.11    2.29
  -1   1  36    3.46    1.95
  -1   1 -36    8.03    2.79
   0   1 -36    7.43    2.78
  -1   0  36    8.18    2.25
  -1   0 -37    2.79    2.37
   0  -1  37    5.75    1.96
  -1   1  37    5.38    2.16
  -1   1 -37    9.85    2.88
   0  -1 -37    4.47    2.70
   0   1 -37    0.08    2.43
   1  -1 -37    3.70    2.45
   0   1  37    4.54    2.18
  -1   0  37    4.14    2.08
   1   0 -37    3.41    2.40
   1  -1  37    5.90    2.17
   1  -1  38    2.12    2.15
   1   0  38    1.98    2.07
   0  -1 -38    2.98    2.58
  -1   0 -38    3.96    2.70
  -1   1  38    1.09    1.88
   0   1  38    0.77    2.01
   1  -1 -38    1.77    2.47
  -1   1 -38    5.57    2.87
  -1   0  38    4.37    1.99
   0  -1  38    1.59    1.93
   1   0 -38    3.52    2.42
   0   1 -38    0.21    2.25
   0   1 -39   -1.65    2.49
  -1   1  39    4.12    2.09
   1  -1 -39    4.39    2.51
   1  -1  39    1.42    2.13
  -1   0 -39    4.79    2.71
   1   0  39    5.73    2.35
  -1   1 -39    5.23    2.90
   0  -1  39    3.72    2.09
   0  -1 -39   -0.80    2.44
   1   0 -39    2.62    2.48
   0   1  39    3.62    2.27
  -1   0  39   -0.70    1.97
   0  -1  40    6.83    2.25
  -1   1  40    2.71    2.00
  -1   1 -40    1.74    2.74
   1   0  40    2.81    2.37
   0  -1 -40   10.98    3.09
   1  -1  40    6.79    2.29
   1   0 -40    5.92    2.62
   1  -1 -40    4.59    2.83
  -1   0 -40    8.18    3.15
   0   1 -40    0.61    2.51
   0   1  40    5.88    2.26
  -1   1  41    4.12    2.12
   1  -1  41    4.05    2.16
   0   1 -41    2.06    2.85
   0  -1 -41    3.10    2.67
  -1   0 -41    8.08    3.33
  -1   1 -41   12.67    3.43
   1   0  41    4.32    2.42
   1   0 -41    3.97    2.71
   0   1  41    1.56    2.06
   1  -1 -41    2.41    2.74
   0  -1  41    2.64    2.11
   1  -1 -42   -0.46    2.50
   0   1  42    2.25    2.19
   0  -1 -42    3.94    2.60
  -1   0 -42    2.09    3.01
   1   0  42    3.22    2.32
   1  -1  42    3.23    2.28
  -1   1 -42    3.87    2.85
   1   0 -42    0.42    2.53
   0   1 -42    4.07    3.00
   1  -1 -43   -1.35    2.49
   1   0 -43    2.94    2.89
   0   1  43    0.24    2.10
   1  -1  43   -1.58    2.23
  -1   1 -43    6.25    3.10
  -1   0 -43    0.06    2.90
   1   0  43    4.15    2.40
   0   1 -43    1.02    2.62
   0  -1 -43    3.39    2.85
   1  -1 -44    1.38    2.64
  -1   1 -44   -3.92    3.04
   1   0 -44    3.77    2.92
   1   0  44   10.37    2.83
  -1   0 -44    1.98    2.92
   1  -1  44    1.94    2.19
   0   1 -44    1.42    2.78
   0   1  44   -0.16    2.42
   0  -1 -44    0.84    2.79
   1   0  45    4.59    2.40
   1  -1 -45    2.21    2.77
   1   0 -45    5.14    3.11
   0   1 -45   -0.91    2.88
   0  -1 -45    8.11    3.26
  -1   0 -45    1.91    3.08
  -1   1 -45    6.48    3.28
  -1   0 -46    5.51    3.27
  -1   1 -46    0.95    2.92
   1  -1 -46    5.27    3.27
   0   1 -46    8.02    3.39
   1   0 -46    6.20    3.21
   1   0  46    4.07    2.45
   0  -1 -46    4.60    3.09
   0  -1 -47    4.71    3.11
   1   0 -47    1.83    3.11
   0   1 -47   -2.57    3.11
  -1   1 -47    4.36    3.33
   1  -1 -47    1.05    2.96
  -1   0 -47   -1.37    2.95
  -1   0 -48    4.63    3.28
   1   0 -48    0.15    2.96
   0  -1 -48    7.13    3.29
   1  -1 -48    3.02    2.90
  -1   1 -48    4.56    3.37
   0   1 -48    0.63    3.07
   0  -1 -49   -2.64    2.80
   1   1   0  111.66    1.53
   1  -2   0  107.81    1.66
   1   1   0  100.68    1.59
   1  -2  -1  694.01    4.32
   1   1   1  729.30    3.82
   1  -2   1  675.46    3.99
   1  -2   1  674.57    4.16
   1   1   1  708.11    4.17
   1   1  -1  684.76    3.79
   1  -2   1  656.15    3.14
   1   1  -1  686.96    3.32
   1  -2   2  518.98    3.71
   1   1   2  552.35    3.30
   1   1  -2  531.38    3.47
   1  -2   2  529.66    3.43
   1  -2  -2  532.54    3.95
   1   1  -2  534.86    2.54
  -2   1  -3   39.67    1.09
   1  -2   3   43.85    1.12
  -2   1   3   45.73    0.82
   1   1   3   44.74    1.34
   1   1  -3   42.43    1.10
   1  -2   3   47.69    1.04
   1   1   3   42.09    0.97
   1  -2  -3   50.90    1.36
   1   1  -4  113.60    1.89
   1  -2   4  122.40    1.64
  -2   1   4  116.19    1.28
  -2   1  -4  120.13    1.92
   1  -2  -4  121.19    2.14
   1  -2   4  113.25    1.79
   1   1   4  126.25    2.41
   1  -2   5   65.80    1.45
  -2   1  -5   70.68    1.57
   1  -2  -5   67.42    1.71
   1   1   5   72.19    2.02
   1   1  -5   64.98    1.53
   1  -2   5   65.63    1.23
   1  -2  -5   76.42    1.35
  -2   1   5   65.72    1.03
   1   1  -6   97.64    2.09
  -2   1  -6  101.85    2.02
  -2   1   6  101.54    1.42
   1  -2   6  103.02    1.60
   1  -2  -6   99.47    2.14
   1  -2   6   93.14    1.81
   1   1   6  102.31    2.62
   1  -2  -7 3450.92   11.57
   1   1  -7 3671.53   13.64
  -2   1  -7 3502.29   12.32
   1   1   7 3568.70   15.58
  -2   1   7 3448.83    8.79
   1  -2   7 3216.43   11.14
   1   1   8 2391.10   13.75
   1  -2  -8 2459.07   11.66
   1   1  -8 2486.61   11.94
  -2   1  -8 2410.44   10.96
  -2   1   8 2465.43    8.24
   1  -2   8 2502.01   10.45
   1  -2   8 2332.33    8.27
   1   1  -9  231.23    4.01
   1  -2   9  227.02    3.43
   1  -2  -9  242.75    3.84
   1  -2   9  233.29    2.71
   1   1   9  198.26    4.34
  -2   1  -9  212.18    3.49
   1  -2  -9  178.90    3.20
  -2   1   9  241.45    2.84
  -2   1 -10  130.70    2.92
   1  -2  10  141.34    2.84
   1   1  10  128.36    3.81
  -2   1  10  155.88    2.60
   1  -2  10  135.61    2.15
   1  -2 -10  146.48    3.21
   1   1 -10  146.35    3.40
  -2   1  11  116.87    2.53
   1  -2  11  120.09    2.16
   1  -2  11  115.78    2.68
   1   1 -11  117.52    3.17
  -2   1 -11  106.15    2.77
   1   1  11  109.58    3.76
  -2   1  12  152.16    3.11
  -2   1 -12  164.17    3.60
   1  -2  12  167.26    3.34
   1   1  12  166.84    4.97
   1  -2  12  179.34    2.86
   1  -2 -12  162.42    3.71
   1   1 -12  153.23    3.72
   1   1 -13  283.65    5.29
  -2   1 -13  298.66    5.06
   1  -2  13  311.25    3.88
   1   1  13  299.23    6.95
   1  -2 -13  298.86    5.16
   1  -2  13  302.26    4.67
  -2   1  14  560.56    7.16
  -2   1 -14  531.91    7.15
   1  -2 -14  434.66    6.43
   1   1  14  570.79    9.59
   1   1 -14  482.28    7.28
   1  -2  14  552.31    5.29
   1  -2  14  540.72    6.52
   1  -2 -14  503.31    6.90
  -2   1  15   65.42    2.85
  -2   1 -15   52.86    2.52
  -2   1  15   62.95    2.87
   1   1  15   72.18    3.74
   1  -2 -15   47.61    2.38
   1   1 -15   59.75    2.81
   1  -2 -15   57.42    2.67
   1  -2  15   61.53    1.93
   1  -2  15   52.06    2.21
   1   1 -16  351.28    6.72
   1  -2  16  439.51    5.29
   1   1  16  512.27    9.35
   1  -2 -16  396.70    6.64
  -2   1  16  495.97    7.74
   1  -2  16  423.27    6.25
   1  -2 -16  452.67    7.46
  -2   1 -16  450.83    7.32
  -2   1  16  515.75    8.16
  -2   1  17  272.98    5.86
   1   1  17  259.65    6.57
   1   1 -17  175.46    4.95
  -2   1 -17  216.05    5.44
  -2   1  17  276.19    6.08
   1  -2 -17  242.73    5.77
   1  -2  17  239.86    5.00
   1  -2  17  244.46    4.10
   1  -2 -17  224.30    5.23
  -2   1 -18  803.92   11.24
   1  -2 -18  808.66   10.07
   1  -2 -18  915.54   11.91
   1   1  18  859.42   11.55
   1  -2  18  783.37    7.52
  -2   1  18  887.09    9.99
   1  -2  18  760.05    9.15
  -2   1  18  891.94   10.74
  -2   1  19   92.63    3.32
   1  -2  19   87.53    3.36
  -2   1  19  107.48    3.90
   1  -2 -19  102.03    3.96
   1  -2 -19  107.27    4.35
  -2   1 -19   88.12    4.29
   1  -2  19   94.77    2.80
   1   1  19  104.43    4.23
   1  -2  20  291.03    4.96
   1  -2  20  297.10    6.17
  -2   1 -20  372.04    8.85
   1  -2 -20  345.93    6.92
   1   1 -20  277.67    6.85
  -2   1  20  337.42    6.75
   1   1  20  371.31    7.63
   1  -2 -20  321.34    7.28
  -2   1  20  325.57    6.01
   1  -2 -21 1043.72   12.13
  -2   1  21  997.63   10.51
   1  -2 -21  971.05   12.50
   1  -2  21  771.28   10.10
   1   1 -21  851.46   11.98
  -2   1 -21 1016.80   15.55
   1   1  21 1019.03   12.53
   1  -2 -22   61.58    3.42
   1   1  22   50.67    3.33
   1   1 -22   44.75    3.40
   1  -2 -22   43.78    2.79
  -2   1  22   53.50    2.94
  -2   1 -22   43.97    3.94
   1  -2  22   34.51    1.94
  -2   1  22   44.19    2.55
   1  -2  22   34.51    2.51
  -2   1  23  488.05    7.76
   1   1  23  482.62    8.77
   1  -2 -23  475.45    8.70
  -2   1 -23  454.67   10.57
   1  -2  23  389.98    7.54
   1   1 -23  348.90    8.08
  -2   1  23  493.65    8.15
   1  -2 -23  503.79    8.99
   1  -2  23  382.15    6.10
   1   1 -24  639.69   11.04
  -2   1  24  756.47   10.18
  -2   1  24  717.31    9.43
   1  -2 -24  772.62   11.34
   1   1  24  724.29   10.98
   1  -2  24  570.54    9.33
   1  -2 -24  791.54   11.51
   1  -2  24  576.83    7.67
  -2   1 -24  682.64   12.80
   1  -2 -25  241.01    6.72
   1  -2  25  174.91    4.37
  -2   1 -25  209.24    7.15
   1   1  25  199.29    5.97
  -2   1  25  232.45    5.87
   1  -2 -25  240.43    6.42
  -2   1  25  242.40    5.69
   1  -2  25  182.25    5.45
   1   1 -25  202.27    6.45
  -2   1  26   86.99    3.68
  -2   1  26   77.97    3.55
   1  -2  26   60.94    3.43
   1  -2  26   58.30    2.69
   1   1  26   73.49    3.90
   1  -2 -26   78.00    3.81
   1  -2 -26   90.79    4.44
  -2   1 -26   72.18    4.41
   1   1 -27  101.65    4.69
   1  -2 -27  114.69    5.09
   1   1  27   98.65    3.51
   1  -2  27   90.05    4.05
  -2   1  27  103.15    4.02
   1   1  27   99.82    4.45
  -2   1 -27   92.06    4.82
  -2   1  27  104.08    4.03
   1  -2  27   82.88    3.18
  -2   1  28    4.12    1.58
   1   1 -28    3.19    1.93
   1  -2  28    0.97    1.09
   1  -2  28    0.57    1.50
  -2   1  28   -0.72    1.31
   1   1  28    0.11    1.14
   1   1  28    2.90    1.71
   1  -2 -29    4.47    2.13
   1   1 -29    6.20    2.12
   1   1  29    7.10    1.37
   1  -2  29    5.57    1.69
  -2   1  29    4.18    1.60
  -2   1 -29    3.87    2.11
   1   1  29    0.84    1.74
  -2   1  29    7.05    1.80
  -2   1  30   30.51    2.58
   1   1 -30   28.25    3.08
  -2   1  30   28.39    2.42
   1  -2  30   28.23    2.63
   1  -2 -30   29.55    3.15
  -2   1 -30   24.11    2.95
   1   1  30   29.40    2.88
  -2   1  31   35.35    2.90
   1  -2  31   26.58    2.62
   1   1  31   24.52    2.71
  -2   1 -31   28.30    3.13
   1   1 -31   20.46    2.79
  -2   1  31   31.98    2.60
   1  -2 -31   33.91    3.38
  -2   1  32   17.30    2.17
  -2   1  32   17.78    2.38
  -2   1 -32   10.84    2.39
   1   1  32   14.60    2.34
   1  -2  32   14.47    2.35
   1   1 -32   17.69    2.81
   1  -2 -32   21.15    2.95
   1  -2 -33  103.78    5.17
   1   1  33   92.36    4.51
   1   1 -33   96.60    5.26
  -2   1  33  105.51    4.38
  -2   1  33   97.70    4.49
   1  -2  33  101.81    4.56
   1   1  34   78.16    4.32
  -2   1  34   95.90    4.57
   1  -2  34   84.79    4.31
   1  -2 -34   89.26    4.83
  -2   1  34   94.58    4.35
   1   1 -34   88.84    5.13
   1   1 -35   39.39    3.97
   1   1  35   26.10    2.97
   1  -2  35   25.85    2.81
  -2   1  35   33.81    3.01
   1  -2 -35   32.35    3.23
  -2   1 -35   35.56    3.58
  -2   1  35   33.38    2.93
   1   1  36   98.08    4.93
  -2   1  36  101.58    4.56
  -2   1 -36   97.60    5.34
   1   1 -36   91.69    5.23
   1  -2 -36   97.43    5.00
   1  -2  36  101.09    4.79
   1  -2 -37  203.06    7.14
  -2   1  37  198.16    6.08
  -2   1 -37  221.51    7.92
   1   1 -37  206.29    7.55
   1   1  37  209.76    7.08
   1  -2  37  213.53    6.68
   1   1  38   23.89    3.36
  -2   1  38   22.23    2.80
   1  -2 -38   22.05    3.26
   1   1 -38   16.77    3.07
  -2   1 -38   20.57    3.44
   1  -2  38   20.37    2.81
   1  -2  39  162.97    6.12
   1   1 -39  166.50    6.87
   1  -2 -39  175.17    6.87
   1   1  39  176.00    6.68
  -2   1 -39  173.01    7.10
   1  -2  40  119.00    5.33
   1  -2 -40  107.89    5.80
  -2   1 -40  116.83    6.19
   1   1 -40  107.16    5.80
   1   1  40  129.15    5.79
   1  -2 -41    7.88    2.89
   1   1  41    7.46    2.60
  -2   1 -41    3.56    2.82
   1  -2  41    4.98    2.31
   1   1 -41    4.29    2.90
   1  -2 -42   58.53    4.47
  -2   1 -42   62.41    5.09
   1   1  42   61.36    4.37
   1  -2  42   71.70    4.53
   1   1 -42   67.40    5.09
   1   1  43   12.25    2.85
  -2   1 -43    7.41    3.59
   1  -2 -43    9.34    2.98
   1   1 -43   11.72    3.26
   1   1  44   -0.37    2.34
   1  -2 -44    3.36    2.76
   1   1 -44    1.37    2.92
  -2   1 -44    4.03    3.32
   1  -2 -45    2.26    2.86
  -2   1 -45    5.51    3.47
   1   1 -45    3.45    2.88
   1   1  45   11.16    3.09
   1   1 -46   17.37    3.71
  -2   1 -46   16.64    3.79
   1  -2 -46   23.64    3.68
   1   1  46   11.05    2.81
   1   1 -47   14.51    3.58
   1   1  47    8.35    2.92
   1  -2 -47   13.09    3.26
  -2   1 -47   10.67    3.61
  -2   1 -48    8.45    3.53
   1  -2 -48    4.75    3.00
   1  -2 -49    2.20    2.94
   2  -1   0   98.70    1.29
  -1   2   0  101.59    1.61
   2  -1   0  106.58    1.61
  -1  -1   0  101.58    1.56
   2  -1   1  597.48    4.86
   2  -1  -1  658.58    3.11
   2  -1   1  669.37    3.96
  -1   2   1  661.45    4.01
  -1  -1   1  650.11    4.12
  -1   2  -1  634.63    3.45
  -1  -1  -1  655.34    3.85
   2  -1  -1  702.37    4.07
   2  -1   1  671.89    3.83
   2  -1   2  521.52    3.59
   2  -1   2  522.50    4.00
   2  -1   2  512.88    3.59
  -1   2   2  508.93    3.62
  -1  -1  -2  522.58    3.42
  -1  -1   2  512.02    2.49
  -1  -1   2  513.51    3.78
   2  -1  -2  536.50    2.84
  -1   2  -2  477.30    3.68
   2  -1  -2  549.00    3.63
   2  -1  -3   47.02    1.12
  -1   2   3   41.65    1.12
   2  -1   3   46.56    1.29
  -1  -1  -3   45.50    1.01
  -1  -1   3   46.87    1.26
   2  -1   4  126.41    2.25
  -1   2   4  118.90    1.93
  -1  -1  -4  119.12    1.67
  -1  -1  -4  119.84    1.64
  -1  -1   4  119.55    2.07
  -1   2  -4  105.26    2.46
   2  -1  -4  111.46    1.74
  -1  -1   5   64.46    1.68
   2  -1   5   75.70    1.92
  -1  -1   5   59.32    0.88
   2  -1  -5   43.39    2.06
  -1   2   5   63.89    1.49
  -1  -1  -5   68.95    1.31
   2  -1  -5   66.36    1.41
  -1   2  -5   55.03    2.10
  -1  -1  -5   73.48    1.42
   2  -1  -6   83.28    2.91
  -1   2   6   98.79    1.96
   2  -1   6  106.82    2.42
  -1   2  -6   82.96    2.85
  -1  -1  -6  100.20    1.56
  -1  -1  -6  100.72    1.78
   2  -1  -6   94.01    1.81
  -1  -1   6   93.10    2.01
  -1  -1   6   93.65    1.21
   2  -1  -7 3125.94   17.65
  -1   2   7 3491.01   12.17
  -1   2  -7 3076.74   17.99
  -1  -1  -7 3280.43   10.66
  -1  -1   7 3355.20   12.56
   2  -1  -7 3163.33   11.18
   2  -1   7 3416.33   14.17
  -1  -1   7 3282.32    7.90
  -1  -1  -7 3267.15    9.28
   2  -1   8 2481.93   13.05
  -1  -1  -8 2355.90    9.73
  -1   2   8 2451.76   10.39
  -1   2  -8 2164.93   16.53
  -1  -1   8 2496.02    7.85
  -1  -1   8 2453.72   11.45
  -1  -1  -8 2268.25    8.30
   2  -1  -8 2299.68   15.53
   2  -1  -8 2406.70   10.29
   2  -1  -9  237.78    5.18
  -1  -1   9  236.38    3.83
  -1  -1  -9  204.10    3.12
  -1   2   9  224.37    3.37
  -1  -1  -9  232.52    2.80
  -1  -1   9  246.67    2.69
  -1   2  -9  198.75    5.14
   2  -1  -9  229.14    3.35
   2  -1   9  218.90    4.16
   2  -1  10  130.15    3.33
  -1  -1  10  143.80    3.16
   2  -1 -10  147.19    4.24
  -1   2  10  143.83    2.87
  -1   2 -10  126.83    4.11
  -1  -1 -10  136.70    2.25
   2  -1 -10  153.90    3.02
  -1  -1 -10  128.53    2.65
  -1  -1  10  148.30    2.29
  -1   2  11  116.22    2.71
   2  -1  11  106.74    3.17
  -1  -1  11  107.61    2.81
  -1  -1 -11  117.54    2.21
  -1  -1 -11   99.55    2.54
   2  -1  11  112.21    1.58
   2  -1 -11  123.21    2.88
   2  -1 -11  119.86    4.03
  -1   2 -11  102.87    3.86
  -1  -1  11  122.58    2.29
   2  -1 -12  156.94    3.44
  -1  -1 -12  155.79    3.33
   2  -1 -12  163.06    4.62
   2  -1  12  150.30    2.06
  -1   2 -12  154.28    4.77
  -1   2  12  150.99    3.22
  -1  -1  12  171.04    2.94
   2  -1  12  136.29    3.67
  -1  -1 -12  166.47    2.76
  -1  -1  12  153.19    3.44
   2  -1  13  240.90    5.02
  -1  -1  13  291.99    4.12
   2  -1 -13  340.00    6.74
  -1   2 -13  297.86    6.44
   2  -1  13  263.44    2.95
  -1   2  13  303.86    4.78
   2  -1 -13  326.54    5.12
  -1  -1 -13  288.16    4.01
  -1  -1 -13  289.46    4.80
  -1  -1  13  281.94    4.78
  -1  -1 -14  518.30    5.60
  -1   2  14  549.77    6.78
  -1  -1  14  478.63    6.48
   2  -1  14  447.06    4.13
  -1  -1 -14  516.16    6.78
  -1  -1  14  510.97    5.81
   2  -1 -14  501.80    6.58
   2  -1  14  407.59    6.68
  -1   2 -14  553.98    8.87
  -1   2  15   63.14    2.57
   2  -1  15   51.42    1.55
  -1   2 -15   64.19    3.28
  -1  -1  15   52.32    2.29
  -1  -1 -15   56.56    2.53
  -1  -1  15   50.84    2.08
  -1  -1 -15   56.50    2.05
   2  -1  15   45.69    2.48
   2  -1 -15   55.49    2.38
  -1  -1 -16  420.69    5.53
   2  -1  16  398.02    4.41
  -1   2 -16  461.17    8.35
  -1  -1 -16  418.99    7.17
  -1  -1  16  347.11    5.83
   2  -1  16  364.73    6.74
   2  -1 -16  422.73    6.60
  -1   2  16  438.62    6.68
   2  -1 -17  201.60    4.82
   2  -1  17  237.17    3.56
  -1   2  17  239.99    5.27
  -1  -1  17  211.93    4.41
  -1   2 -17  242.08    6.18
   2  -1  17  217.12    5.39
  -1  -1 -17  252.51    4.73
  -1  -1  17  184.48    4.36
  -1  -1 -17  230.36    5.80
  -1  -1  18  650.20    7.88
  -1  -1 -18  812.45   11.83
  -1  -1  18  628.06    8.18
   2  -1  18  804.61    6.78
  -1  -1 -18  794.19    8.89
  -1   2 -18  874.84   11.66
   2  -1 -18  678.29    9.18
   2  -1  18  786.45   10.40
  -1   2  18  806.26    9.96
   2  -1  19   96.55    2.54
  -1   2 -19  107.18    4.35
  -1   2  19  101.37    3.92
  -1  -1 -19  113.10    3.78
  -1  -1 -19   90.89    4.47
  -1  -1  19   81.48    2.97
   2  -1 -19   70.69    3.21
  -1  -1  19   84.61    3.23
   2  -1  19   98.21    4.01
  -1  -1 -20  430.61    9.95
  -1  -1  20  286.21    5.86
   2  -1 -20  240.76    5.89
   2  -1  20  354.83    4.79
  -1  -1  20  272.53    5.44
  -1   2  20  355.95    7.73
  -1  -1 -20  347.33    6.55
  -1   2 -20  383.79    8.09
   2  -1  20  368.91    7.64
  -1  -1  21  888.48   10.13
  -1  -1 -21  984.32   10.92
  -1   2  21 1048.71   13.77
  -1   2 -21 1136.42   13.92
   2  -1  21 1053.32   12.97
  -1  -1 -21 1081.96   14.95
   2  -1  21 1009.62    8.20
  -1  -1  21  910.96   10.56
  -1  -1 -22   49.67    3.72
   2  -1  22   67.80    3.98
  -1  -1 -22   40.19    2.35
  -1   2 -22   60.09    3.60
  -1   2  22   50.93    3.45
  -1  -1  22   45.26    2.66
   2  -1  22   37.40    1.78
  -1  -1  22   44.87    2.66
   2  -1 -22   29.46    2.56
  -1  -1  23  446.79    7.48
  -1   2  23  516.48   10.11
  -1   2 -23  526.14    9.86
  -1  -1  23  460.54    7.73
  -1  -1 -23  487.78    7.79
  -1  -1 -23  511.61   10.08
   2  -1  23  543.34    9.68
   2  -1  23  478.21    5.79
   2  -1  24  689.09    7.11
  -1  -1 -24  691.55   11.51
  -1   2 -24  694.21   11.25
  -1  -1  24  687.82    9.57
  -1   2  24  684.07   11.04
  -1  -1  24  684.07    9.44
  -1  -1 -24  693.10    9.34
  -1  -1 -25  191.87    6.24
  -1   2  25  196.01    5.84
   2  -1 -25  174.04    5.90
   2  -1  25  231.96    4.40
  -1   2 -25  222.01    6.66
  -1  -1 -25  218.50    5.34
   2  -1  25  211.45    6.38
  -1  -1  25  219.43    5.60
  -1  -1  25  210.94    5.45
   2  -1  26   70.37    2.61
  -1  -1 -26   75.05    4.15
  -1   2 -26   86.48    4.44
   2  -1 -26   65.36    3.82
  -1  -1  26   81.20    3.56
  -1  -1  26   68.77    3.32
  -1   2  26   70.11    3.64
   2  -1 -27   86.88    4.25
  -1   2 -27  112.87    5.14
  -1  -1  27   88.81    3.69
  -1  -1  27   89.81    3.83
   2  -1  27  115.87    4.82
  -1  -1 -27  104.02    4.72
  -1   2  27   70.82    3.61
  -1  -1  28    2.30    1.52
  -1  -1  28    1.03    1.46
  -1   2 -28    4.33    2.20
  -1   2  28    3.87    1.61
  -1   2  28    0.35    1.24
  -1  -1 -28    1.66    1.69
   2  -1 -28    0.68    1.74
   2  -1  28    3.56    1.87
   2  -1  29    5.46    1.89
   2  -1 -29    2.52    1.80
  -1   2  29    4.39    1.67
  -1   2  29    7.52    1.77
  -1   2 -29    6.32    2.32
  -1  -1  29    8.71    1.90
  -1  -1  29    6.69    1.68
  -1  -1 -29    6.76    2.02
  -1   2  30   26.48    2.54
  -1  -1  30   30.60    2.63
  -1   2  30   30.38    2.44
  -1   2 -30   25.74    3.23
   2  -1 -30   23.44    2.86
   2  -1  30   23.54    2.76
  -1  -1  30   28.24    2.46
   2  -1 -31   33.40    3.16
  -1  -1  31   21.20    2.36
  -1   2  31   19.69    2.38
  -1  -1  31   22.15    2.39
   2  -1  31   33.43    3.12
  -1   2  31   20.98    2.13
  -1   2 -31   29.04    3.26
  -1  -1 -31   23.78    2.77
  -1   2  32   15.06    1.98
  -1   2  32   12.61    2.02
   2  -1  32   11.98    2.43
  -1  -1 -32    9.83    2.27
  -1  -1  32   18.79    2.24
  -1  -1  32   19.13    2.28
   2  -1 -32   17.09    2.68
  -1   2 -32   15.70    2.85
  -1  -1 -33   99.27    5.00
  -1  -1  33  101.87    4.42
  -1   2 -33  111.40    5.64
   2  -1 -33   81.37    4.53
  -1   2  33   93.25    4.47
  -1  -1  33  103.51    4.27
  -1   2  33   89.39    3.81
   2  -1  33   98.04    4.94
  -1   2 -34   88.86    5.24
  -1  -1  34   82.05    4.01
  -1   2  34   81.80    4.29
   2  -1  34   77.62    4.64
   2  -1 -34   80.04    4.52
  -1  -1 -34   88.68    4.97
   2  -1 -35   35.10    3.48
  -1   2 -35   35.33    3.89
  -1  -1  35   33.14    2.85
  -1  -1 -35   35.88    3.58
  -1   2  35   33.72    3.08
   2  -1  35   42.53    3.65
  -1  -1 -36  107.24    5.55
   2  -1 -36   92.19    5.20
  -1   2 -36  124.21    6.49
  -1  -1  36   95.70    4.28
   2  -1  36  111.35    5.32
  -1   2  37  180.33    6.04
  -1  -1  37  207.97    6.22
   2  -1  37  201.81    6.91
   2  -1 -37  184.88    6.96
  -1  -1 -37  207.76    7.38
  -1   2  38   18.33    2.72
   2  -1  38   17.91    2.91
   2  -1 -38   19.99    3.16
  -1   2 -38   25.85    3.99
  -1  -1 -38   21.76    3.52
   2  -1  39  179.28    6.73
  -1   2 -39  180.07    7.60
  -1   2  39  168.93    6.07
  -1  -1 -39  186.71    7.30
   2  -1 -39  164.55    6.72
  -1  -1 -40  130.71    6.56
  -1   2 -40  128.17    6.70
   2  -1  40  125.95    5.88
   2  -1 -40  112.82    5.92
  -1   2  40  103.79    5.07
   2  -1 -41    1.49    2.65
  -1  -1 -41    6.99    3.46
  -1   2  41   -0.82    1.99
   2  -1  41    4.33    2.68
  -1   2 -41    2.70    2.87
   2  -1  42   60.75    4.22
  -1   2 -42   66.51    5.12
  -1   2  42   59.56    4.14
   2  -1 -42   53.30    4.46
  -1   2 -43   13.06    3.35
  -1   2  43    4.75    2.26
   2  -1 -43    5.55    2.62
  -1  -1 -43   11.91    3.60
   2  -1  43   14.87    3.01
   2  -1  44    5.39    2.39
  -1  -1 -44    3.63    2.97
   2  -1 -44    1.56    2.81
  -1   2 -44    5.41    2.95
   2  -1  45    3.77    2.46
   2  -1 -45    2.45    2.84
  -1  -1 -45    0.61    2.85
  -1   2 -45    4.55    3.32
  -1   2 -46   18.34    3.95
   2  -1 -46   15.49    3.55
  -1  -1 -46   18.62    3.66
   2  -1  46   25.14    3.28
  -1  -1 -47    8.29    3.09
   2  -1  47   16.84    3.20
  -1   2 -47   12.45    3.61
   2  -1 -47    8.41    3.16
  -1  -1 -48    2.10    3.12
   2  -1 -48    3.19    3.07
   2  -2   0   27.82    0.93
   0  -2   0   37.68    0.75
   2  -2   0   52.14    1.39
   0   2   0   35.05    0.72
   0   2   0   42.29    1.14
   0  -2   0   46.23    1.28
   2   0   0   23.44    0.89
  -2   0   0   43.87    1.13
   0   2  -1   12.73    0.55
   0  -2   1   10.57    0.76
   2  -2   1   19.87    0.90
   2  -2   1   35.17    1.09
  -2   0  -1   25.72    0.84
   2  -2  -1   23.61    0.88
  -2   0   1   61.24    1.67
   2   0   1   17.98    0.83
   0  -2  -1   11.69    0.66
  -2   2  -1   23.96    0.76
  -2   0   1   39.48    1.24
   2   0  -1   46.71    1.00
   2  -2  -1   18.19    0.62
   2  -2  -1   52.82    1.49
   2   0  -1   15.15    0.86
   0   2   1   10.77    0.69
   0   2   2    1.11    0.42
   2   0   2    0.05    0.36
  -2   2   2   -0.06    0.28
   0   2  -2    1.21    0.33
   2   0  -2    0.49    0.40
   0  -2  -2    0.79    0.36
  -2   0   2    1.66    0.48
   2  -2   2    0.64    0.33
   0  -2   2    1.17    0.39
   2  -2   2    0.86    0.34
   2  -2  -2    2.02    0.54
   2  -2  -2    0.44    0.26
  -2   0  -2    0.34    0.25
   0   2  -2    1.02    0.33
  -2   2  -2    0.59    0.30
  -2   0  -3    0.97    0.26
   2  -2  -3    3.12    0.65
  -2   2   3    0.26    0.29
  -2   2  -3    1.34    0.36
   2   0   3    0.49    0.35
   0  -2  -3    0.82    0.38
   2  -2   3    1.25    0.32
  -2   0   3    1.23    0.48
   0  -2   3    0.41    0.32
   2   0  -3    0.05    0.36
   2  -2   3    0.58    0.39
   0  -2   3    0.54    0.38
   0   2   3    0.44    0.41
   0   2  -3    0.62    0.41
   2  -2  -3    0.33    0.27
   2   0   3    2.70    0.66
   2  -2  -4   -0.24    0.27
   2   0   4    0.03    0.36
   0   2   4    0.59    0.40
   0  -2   4    0.40    0.34
  -2   0  -4   -0.25    0.23
  -2   2   4   -0.09    0.30
   2  -2  -4    0.11    0.59
   0  -2   4    0.20    0.37
   0  -2  -4    0.06    0.21
   2  -2   4    0.03    0.24
   2   0  -4   -0.51    0.36
   0   2  -4   -0.16    0.47
  -2   2  -4   -0.14    0.36
   0  -2  -4    0.19    0.33
   2   0   4   -0.70    0.61
  -2   0   4   -0.40    0.52
   2  -2   4   -0.25    0.36
  -2   0  -5    0.04    0.21
   2  -2   5    0.07    0.45
  -2   0  -5   -0.11    0.39
   0  -2   5    0.52    0.42
   2   0   5    0.62    0.73
   0  -2  -5    0.22    0.29
  -2   2  -5   -0.06    0.43
  -2   0   5    0.10    0.62
   0  -2   5    0.00    0.31
  -2   2   5   -0.40    0.32
   2  -2  -5    0.00    0.61
   2  -2   5   -0.07    0.23
   0   2  -5    0.56    0.62
   2   0  -5   -0.28    0.38
   0   2   5    0.29    0.47
   0  -2  -5   -0.22    0.39
   2  -2  -5   -0.17    0.30
   0   2  -6    1.93    0.77
  -2   2  -6   -0.02    0.48
   2  -2   6    0.08    0.21
   0  -2  -6    1.13    0.39
  -2   2   6    0.21    0.34
  -2   0  -6    0.40    0.42
   0  -2   6    1.01    0.47
   2   0   6    1.76    0.82
  -2   0   6    1.73    0.72
   2   0  -6    1.13    0.49
   0  -2   6    0.67    0.36
   0   2   6    0.02    0.51
   0  -2  -6    0.88    0.47
   2  -2   6    0.94    0.52
  -2   0  -6    0.52    0.22
   2  -2  -6    0.50    0.65
   2  -2  -6    0.16    0.33
   0  -2  -7   -0.26    0.42
  -2   0   7    2.25    0.77
  -2   0  -7    1.37    0.48
   2  -2  -7    0.47    0.42
   0  -2  -7    0.74    0.44
  -2   0  -7    1.08    0.25
   2  -2   7    0.46    0.21
   0  -2   7    0.49    0.37
   0  -2   7    0.71    0.49
   0   2   7    0.95    0.59
   2  -2   7    0.59    0.52
  -2   2  -7    1.26    0.59
   2   0   7    1.94    0.79
   2   0  -7    0.19    0.51
   2  -2  -7    0.94    0.78
  -2   2   7    0.66    0.41
   0   2  -7    3.10    0.83
   0  -2   8    2.39    0.58
   2  -2   8    1.02    0.25
  -2   0   8    2.71    0.43
   2  -2  -8    1.83    0.49
   2   0   8    2.87    0.92
   2  -2   8    1.89    0.63
   0  -2   8    1.45    0.47
   2  -2  -8    0.88    0.81
   0  -2  -8    2.70    0.66
   0   2   8    2.92    0.77
  -2   0   8    1.01    0.70
   0  -2  -8    2.54    0.56
  -2   0  -8    0.04    0.45
   2   0  -8    1.31    0.60
  -2   0  -8    0.66    0.24
  -2   2   8    0.82    0.45
  -2   2  -8    1.76    0.72
  -2   0   9    5.68    0.64
   2  -2   9    2.17    0.31
   2  -2  -9    2.55    0.63
   0  -2  -9    2.57    0.69
  -2   0  -9    1.69    0.33
   0  -2   9    1.60    0.55
   2   0   9    2.72    0.89
   0   2   9    1.18    0.70
   0   2  -9    2.89    0.94
  -2   0  -9    2.43    0.65
   0  -2   9    1.03    0.44
  -2   0   9    7.48    1.02
   0  -2  -9    1.01    0.52
   2  -2   9    2.12    0.75
  -2   2  -9    2.56    0.76
   2   0  -9    2.30    0.73
   2  -2  -9    5.13    1.20
   2  -2  10    8.00    0.50
  -2   0 -10    7.74    0.53
   2   0  10   16.92    1.62
   0  -2  10   11.18    0.94
  -2   0  10   20.16    1.50
   2  -2 -10   11.49    1.01
   0   2 -10   26.37    1.74
  -2   2 -10    9.36    1.16
  -2   0 -10    7.69    0.91
  -2   0  10   19.86    1.00
   2  -2  10   14.76    1.23
  -2   2  10    7.00    0.75
   2   0 -10    9.46    1.11
   0   2  10   14.70    1.29
   2  -2 -10   13.62    1.50
   0  -2 -10   19.96    1.39
   0  -2  10   14.75    1.11
   0  -2 -10   11.08    0.95
  -2   2 -11    4.41    1.06
   0  -2  11    2.18    0.71
  -2   0  11    3.06    0.64
   2  -2  11    1.56    0.36
  -2   0  11    4.14    0.96
   0  -2  11    1.01    0.60
   2   0  11    4.09    1.07
   0  -2 -11    2.58    0.99
   0   2 -11    2.37    0.96
   0  -2 -11    1.47    0.58
   2  -2  11    2.46    0.81
  -2   0 -11    1.47    0.73
   2  -2 -11    1.83    1.04
  -2   0 -11    1.13    0.38
  -2   2  11    0.77    0.61
   2  -2 -11    3.40    0.74
   2   0 -11    1.61    0.83
   0   2  11    0.64    0.76
   2   0 -12    3.05    0.98
  -2   0  12    4.75    0.71
   2  -2  12    4.21    0.96
   2  -2  12    1.95    0.40
   0  -2  12    4.91    0.83
   0  -2 -12    4.00    0.77
   0   2  12    5.09    1.17
   2  -2 -12    5.67    1.33
  -2   2 -12    0.60    0.84
   0   2 -12    3.30    1.09
  -2   0  12    3.56    0.91
  -2   0 -12    2.25    0.50
  -2   2  12    1.29    0.61
   0  -2 -12    6.63    1.24
   2   0  12    3.08    1.09
   0  -2  12    4.36    0.80
   2  -2 -12    3.48    0.81
  -2   0 -12    3.59    0.84
  -2   0  13    6.01    1.13
  -2   0  13   10.44    0.99
  -2   0 -13    0.49    0.49
   0  -2  13    1.38    0.75
   2   0 -13    4.56    1.13
   2  -2 -13    7.08    1.02
   2   0  13    3.94    1.26
   0   2  13    3.53    1.03
  -2   0 -13    2.73    0.89
   2  -2  13    3.69    1.02
   2  -2 -13    2.54    1.36
  -2   2  13    3.20    0.79
   0  -2 -13    1.98    0.65
   0   2 -13    1.93    1.11
   0  -2  13    1.37    0.69
  -2   2 -13    3.85    1.24
   0  -2 -13    3.71    1.35
   2  -2  13    2.58    0.44
   0  -2 -14   46.39    2.08
   2  -2  14   33.71    1.24
  -2   2 -14   45.27    2.74
   2  -2 -14   57.10    2.33
   0   2  14   57.62    2.79
   0  -2  14   53.69    2.20
  -2   0 -14   32.72    1.85
   2  -2 -14   42.30    3.25
   0   2 -14   76.52    3.33
   2  -2  14   82.11    2.92
   0  -2  14   61.88    2.41
  -2   0  14   70.03    2.20
  -2   0 -14   35.91    1.87
   2   0 -14   49.94    2.66
  -2   2  14   30.33    1.70
   2   0  14   75.87    3.41
   0  -2 -14   80.34    3.80
  -2   0  14   51.94    2.46
  -2   2  15  118.40    3.40
   0   2  15   89.57    3.58
   0   2 -15  134.29    4.56
   2  -2 -15  222.91    4.66
   2  -2  15  134.32    2.57
  -2   0  15  204.41    3.81
  -2   0 -15  106.25    3.10
  -2   0  15  184.18    4.66
  -2   0 -15  111.15    3.70
   2  -2  15  228.79    4.96
   2   0 -15  173.26    4.84
   0  -2  15   96.00    3.01
   2   0  15  218.06    5.51
   2  -2 -15  163.70    5.39
   0  -2 -15  125.93    4.69
   0  -2  15  108.40    3.23
  -2   2 -15  175.53    5.44
   0  -2 -16   27.60    1.76
  -2   0 -16   29.76    2.05
   2   0 -16   41.87    2.90
  -2   0 -16   27.81    1.64
  -2   2 -16   34.19    3.08
  -2   0  16   63.49    2.28
   2   0  16   55.05    2.97
   0  -2  16   55.96    2.54
   2  -2 -16   29.97    2.67
  -2   2  16   23.72    1.85
   2  -2 -16   59.43    2.67
   0   2 -16   79.44    3.58
   0  -2 -16   67.19    3.63
   0  -2  16   50.88    2.47
   2  -2  16   26.61    1.33
   0   2  16   43.10    2.73
   2  -2  16   40.39    2.37
  -2   0  16   64.65    2.87
  -2   0 -17    1.84    1.04
  -2   0  17    1.40    1.02
   2   0  17    1.52    1.29
  -2   2  17    1.11    0.98
   0  -2 -17    0.49    1.19
   0   2  17   -0.78    1.19
   0   2 -17    0.46    1.18
   0  -2 -17    1.24    0.83
   0  -2  17    0.54    0.82
  -2   0  17    2.53    0.90
   2  -2  17    0.43    0.99
   2   0 -17    0.97    1.03
   0  -2  17   -0.53    0.83
   2  -2 -17    0.23    1.22
   2  -2 -17   -0.20    0.96
   2  -2  17    0.09    0.50
  -2   0 -17    0.27    0.66
   2  -2 -18    1.83    1.24
   2  -2  18    1.17    0.60
   2   0 -18    1.86    1.14
  -2   2  18    0.61    1.01
   2  -2 -18    2.56    1.16
  -2   0  18    3.10    1.13
  -2   0 -18    2.05    0.84
   0  -2 -18    2.97    1.32
   0   2 -18    3.78    1.43
   2  -2  18    2.12    1.21
   0  -2 -18    1.09    0.90
   0  -2  18    2.10    0.98
  -2   0 -18    1.81    1.19
   0  -2  18    1.54    0.88
   0   2  18    3.85    1.50
   2   0  18    2.13    1.29
  -2   2 -18    0.35    1.71
  -2   0  18    2.64    1.00
   2   0 -19   -0.21    1.07
  -2   0  19    2.98    1.03
  -2   0 -19   -0.29    0.79
  -2   2 -19   -1.10    1.91
   2   0  19    1.77    1.41
   0  -2  19    0.22    0.84
   0  -2 -19    0.14    0.92
   2  -2 -19    0.36    0.93
  -2   0  19    0.24    0.98
   0   2  19   -0.10    1.38
  -2   0 -19   -0.28    1.14
   0   2 -19    2.52    1.55
   2  -2  19    0.29    1.06
   2  -2 -19    1.05    1.17
   2  -2  19   -0.01    0.56
  -2   2  19   -1.25    1.12
   0  -2 -19    1.58    1.31
   0  -2  19   -0.01    0.77
  -2   2  20    1.12    1.29
   2  -2  20    0.15    0.61
   0   2 -20    1.94    1.49
   2   0  20    1.37    1.32
  -2   0 -20    0.57    0.77
  -2   2 -20    1.78    1.73
   2   0 -20    2.28    1.25
   2  -2 -20    2.21    1.10
   0  -2  20    1.80    0.98
   0  -2 -20    2.77    1.36
  -2   0 -20    0.22    1.22
   2  -2  20    2.01    1.22
   0  -2  20    0.82    0.89
   0   2  20    1.83    1.73
   0  -2 -20    1.84    0.97
  -2   0  20    0.41    1.23
   2  -2 -20   -0.08    1.32
  -2   0  20    0.91    0.91
  -2   0  21   10.43    1.74
  -2   2  21    4.17    1.54
  -2   2 -21    9.44    2.37
   2   0 -21    6.67    1.64
   0  -2 -21    7.93    1.75
   2  -2  21    4.24    0.90
   0  -2 -21    3.44    1.28
   2   0  21    7.40    1.76
   0   2  21    4.89    1.90
   0  -2  21    2.07    0.96
   2  -2 -21    7.39    1.97
   0   2 -21    6.25    2.01
   0  -2  21    2.56    1.11
  -2   0 -21    1.35    1.44
   2  -2  21    5.08    1.45
   2  -2 -21    8.47    1.71
  -2   0  21    8.31    1.31
   0   2 -22   43.73    3.29
   2  -2  22   13.08    1.31
   0  -2  22   24.60    1.90
   0  -2 -22   39.76    2.81
   2   0  22   24.41    1.61
   2  -2 -22   18.51    2.05
   0   2  22   30.69    3.17
   2   0  22   27.53    2.60
  -2   0  22   30.34    2.10
  -2   0 -22   27.55    3.09
   2  -2  22   16.88    2.07
   0  -2  22   21.42    1.99
  -2   2  22   18.90    2.28
  -2   0  22   31.65    2.62
  -2   2 -22   24.88    3.10
   0  -2 -22   25.82    2.32
   2  -2 -22   15.98    2.32
   2   0 -22   14.97    2.06
  -2   2 -23    7.10    2.27
  -2   0  23    6.12    1.59
   2  -2  23    3.99    0.96
  -2   0 -23    3.34    2.16
  -2   2  23    5.62    1.80
   2   0 -23    3.78    1.59
   0   2 -23    4.20    1.84
  -2   0  23    6.76    1.38
   2  -2 -23    4.25    1.62
   2  -2  23    2.95    1.38
   0  -2 -23    6.63    1.85
   2   0  23    5.62    1.83
   0   2  23    2.26    1.98
   0  -2  23    1.69    1.19
   2  -2 -23    3.33    1.41
   2   0  23    4.98    1.07
   0  -2  23    4.49    1.16
   0  -2 -23    3.92    1.47
  -2   0 -24   -1.12    2.23
   2  -2  24    0.22    1.37
   2  -2 -24    2.16    1.42
   0  -2  24    0.84    1.01
   2   0  24   -1.51    1.69
   0  -2 -24   -0.79    1.23
  -2   0  24    3.58    1.63
   2  -2  24    0.23    0.72
   0  -2  24    0.55    1.01
   2   0 -24    0.01    1.34
  -2   2 -24   -2.79    1.97
   0   2  24    0.99    1.57
   0   2 -24    1.67    1.79
  -2   0  24    0.92    1.13
  -2   2  24    2.72    1.45
   2   0  24    0.12    0.78
   0  -2 -24    0.08    1.36
   2   0 -25    1.22    1.51
  -2   2  25    0.55    1.35
   2   0  25    0.40    1.49
   2  -2  25   -0.05    1.34
   2  -2 -25    0.18    1.41
   0  -2  25    0.71    1.01
   0   2  25    0.68    1.52
   0  -2  25    0.04    1.12
   0  -2 -25    0.22    1.45
   0   2 -25    0.40    1.90
  -2   2  25    0.86    1.23
   0  -2 -25   -0.11    1.23
  -2   2 -25    1.24    1.68
   2  -2  25    1.35    0.82
  -2   0  25    2.45    1.38
   2   0  25    0.40    0.78
  -2   0  25    0.25    1.40
  -2   0 -25    0.40    1.93
  -2   0  26    3.04    1.51
   2  -2 -26    4.32    1.69
  -2   2  26    1.87    1.35
  -2   0 -26    6.04    2.36
   2   0  26    1.76    0.90
   2  -2  26    1.57    1.53
   2  -2  26    2.55    0.93
  -2   2  26    3.80    1.58
  -2   2 -26   -0.68    1.80
   2   0 -26    3.27    1.76
   0   2  26    1.65    1.65
  -2   0  26    1.03    1.27
   0  -2  26    1.98    1.30
   2   0  26    1.23    1.50
   0  -2 -26    0.99    1.40
   0  -2  26    2.98    1.31
   0   2 -26    8.41    2.55
   0  -2  27    9.63    1.73
  -2   2  27    8.38    1.71
  -2   0  27   16.80    2.00
  -2   0 -27   13.40    2.59
   2   0  27   16.65    2.31
   2  -2 -27   19.47    2.44
   0  -2  27   11.10    1.74
  -2   2 -27   19.01    2.70
   0   2  27   11.35    2.06
   2  -2  27   16.72    2.30
  -2   2  27   16.09    2.16
   2   0 -27   18.23    2.53
  -2   0  27   15.14    2.08
   0  -2 -27    7.47    1.74
   0  -2 -27    9.93    2.10
   0   2 -27   15.45    2.81
   2  -2  28   17.68    2.60
   0  -2 -28   20.45    2.66
   0  -2  28   10.15    1.96
  -2   2 -28   13.90    2.70
   2   0  28   15.53    2.50
  -2   2  28    6.07    1.66
   0  -2 -28    8.09    2.00
  -2   0  28    7.71    1.82
  -2   0  28    7.83    1.75
   0   2 -28   22.16    3.47
  -2   2  28    2.53    1.44
   0  -2  28   11.77    1.78
   0   2  28   13.66    2.26
   2   0 -28    8.74    2.23
  -2   0 -28   15.60    2.78
   2  -2 -28   10.62    2.36
  -2   2 -29   81.50    4.75
  -2   0  29   98.97    4.17
   0  -2  29   57.56    3.30
  -2   2  29   63.79    3.50
   2  -2 -29  107.53    5.03
   2  -2  29   91.30    4.41
   2   0  29  101.03    4.74
   2   0 -29   89.86    4.60
   0   2 -29   89.04    5.22
   0  -2 -29   71.94    4.33
   0  -2 -29   45.23    3.18
   0  -2  29   64.47    3.30
   0   2  29   43.93    3.28
  -2   0 -29   72.73    4.57
  -2   2  29   77.77    3.78
  -2   0  29   99.62    3.97
  -2   2  30   34.31    2.76
   0  -2 -30   54.24    3.90
  -2   0  30   48.98    3.20
   0  -2  30   57.13    3.11
  -2   0 -30   32.03    3.38
   2   0  30   42.42    3.35
   0   2  30   37.59    3.15
   0  -2  30   48.38    3.09
   0   2 -30   62.97    4.47
   2  -2 -30   46.94    3.65
  -2   2  30   35.85    2.82
  -2   0  30   53.87    3.10
   2   0 -30   47.25    3.58
   2  -2  30   42.32    3.50
  -2   2 -30   35.18    3.49
   0  -2  31   12.69    1.96
  -2   2  31   12.61    1.98
   0  -2 -31   12.20    2.75
  -2   0  31   16.15    2.26
   2  -2 -31   18.12    2.60
   2   0  31   19.40    2.71
   0   2  31    9.38    1.80
  -2   2 -31   14.60    2.65
  -2   0  31   13.44    2.08
   0   2 -31   12.94    2.85
   2  -2  31   13.77    2.34
   0   2  31   13.67    2.33
   0  -2  31    7.61    1.80
  -2   0 -31   12.83    2.63
  -2   2  31   11.05    1.93
   2   0 -31   19.19    2.78
   2  -2  32    8.36    2.33
   0  -2  32   18.37    2.34
   2   0  32   13.14    2.59
   2  -2 -32   14.12    2.51
   0   2  32   15.93    2.37
  -2   0  32   12.37    2.06
  -2   2  32    6.90    1.73
   0  -2 -32   14.60    2.64
  -2   2 -32    7.46    2.24
  -2   2  32    4.98    1.73
  -2   0 -32    7.07    2.27
   2   0 -32   11.59    2.41
  -2   0  32    7.72    1.91
   0   2 -32   11.84    2.70
  -2   2 -33    3.40    2.41
   0  -2  33    1.75    1.72
   0   2 -33   -0.26    2.28
   2  -2  33    1.06    1.75
   0  -2 -33   -0.08    2.17
   0   2  33   -0.16    1.73
  -2   2  33    2.45    1.68
   2   0 -33    2.96    2.14
   2   0  33    3.46    2.17
  -2   2  33    0.10    1.69
  -2   0  33   -1.63    1.78
  -2   0  33    6.57    1.92
  -2   0 -33    2.50    2.19
   2  -2 -33    3.05    2.08
   2   0  34   16.54    2.72
  -2   2  34    8.47    1.86
   0  -2 -34   20.67    3.07
   0   2  34   21.50    2.81
  -2   2  34   12.52    2.17
   0  -2  34   21.40    2.51
  -2   2 -34    9.92    2.68
  -2   0  34   11.30    2.14
  -2   0 -34    9.79    2.58
   2  -2  34   13.22    2.46
  -2   0  34   16.21    2.30
   2  -2 -34   13.87    2.46
   2   0 -34   13.57    2.74
   0   2 -34   23.06    3.15
  -2   2  35    0.50    1.52
   0  -2 -35   -0.89    2.43
   2  -2  35    1.62    2.02
   0   2  35   -0.73    1.82
  -2   2 -35    2.17    2.58
  -2   0  35    1.05    1.70
  -2   2  35    2.73    1.70
   0   2 -35    0.79    2.30
   0  -2  35    0.21    1.72
  -2   0  35    5.05    1.92
   2  -2 -35    4.56    2.23
  -2   0 -35   -0.39    2.16
   2   0 -35    2.44    2.28
   2   0  35    1.92    2.01
   0  -2 -36   16.00    3.21
   2   0 -36    6.27    2.48
   0   2 -36   13.83    2.97
  -2   0 -36    8.60    2.45
   2   0  36   14.06    2.68
  -2   2  36    6.85    1.98
   0  -2  36    9.90    2.21
  -2   2 -36    6.51    2.62
   2  -2  36    6.16    2.27
   2  -2 -36    7.59    2.48
   0   2  36   13.08    2.41
  -2   0  36   16.63    2.35
  -2   2  37    3.04    1.90
  -2   2 -37    0.28    2.43
   2   0  37    3.24    2.14
   0  -2 -37    5.21    2.60
   0  -2  37    5.75    2.08
   2   0 -37    4.11    2.45
   0   2  37    2.50    1.84
   2  -2  37    6.91    2.26
   0   2 -37   -1.87    2.40
  -2   0 -37   10.48    2.87
   2  -2 -37    2.88    2.27
   0   2 -38    7.51    2.87
   2  -2  38    4.40    2.23
   2   0 -38   -0.56    2.26
  -2   2  38    0.84    1.80
   0  -2 -38    1.68    2.48
   0  -2  38    0.44    1.81
  -2   0 -38    3.51    2.62
   2  -2 -38    0.72    2.25
   2   0  38   -0.30    2.18
   0   2  38    0.36    1.92
  -2   2 -38    3.34    2.65
  -2   2  39    2.97    1.81
  -2   0 -39    9.81    2.88
   2  -2  39    4.50    2.15
   0   2  39    2.45    2.04
   0  -2 -39    7.14    2.76
   0  -2  39    4.42    2.21
   2  -2 -39   10.38    2.81
  -2   2 -39    2.78    2.79
   2   0 -39    5.57    2.58
   0   2 -39    7.36    2.71
   2   0  39    3.36    2.27
   0  -2 -40    0.10    2.53
  -2   0 -40    2.36    2.72
  -2   2  40   -0.82    2.02
   2   0  40   -2.93    2.56
   2   0 -40    1.20    2.50
   2  -2 -40    0.16    2.22
   0   2 -40    0.87    2.69
  -2   2 -40   -1.73    2.60
   0   2  40    3.05    2.00
   2  -2  40    3.05    2.22
   2   0 -41   12.16    3.10
   2   0  41   10.99    2.75
   0  -2 -41    6.54    2.74
   2  -2 -41   12.95    3.04
   0   2  41   11.21    2.78
   0   2 -41   10.01    2.97
  -2   2 -41    7.03    3.10
  -2   0 -41   14.42    3.22
   2  -2  41   11.84    2.67
  -2   0 -42    7.42    3.11
   0   2 -42    0.23    2.57
   0   2  42    2.32    2.52
   2  -2  42    3.04    2.35
   2  -2 -42    4.24    2.63
   2   0 -42    3.12    2.76
   2   0  42    1.21    2.32
   0  -2 -42    5.59    2.57
  -2   2 -42    4.82    3.36
   0   2  43   -0.05    2.24
   0  -2 -43    4.02    2.72
  -2   2 -43    8.45    3.67
   2  -2  43    5.27    2.58
   2  -2 -43    1.28    2.66
   2   0 -43    4.52    2.85
  -2   0 -43    5.62    2.90
   2   0  43    5.93    2.65
   0   2 -43    1.61    2.71
   2  -2  44    8.56    2.60
  -2   0 -44    5.38    3.32
  -2   2 -44    1.62    3.18
   0  -2 -44    8.12    3.06
   0   2  44    6.87    2.48
   2   0  44    5.20    2.57
   2   0 -44    4.41    2.98
   0   2 -44    8.80    3.04
   2  -2 -44    4.58    2.80
   2  -2  45    6.51    2.66
   2   0  45   11.51    2.60
   2   0 -45    6.69    2.93
   0  -2 -45    9.21    3.19
   0   2  45    9.28    2.61
  -2   0 -45   12.42    3.76
   0   2 -45    7.08    3.17
   2  -2 -45    8.02    3.02
  -2   2 -45   10.38    3.67
  -2   2 -46   12.16    3.79
   0   2  46    7.17    2.75
   2  -2 -46   11.85    3.23
   2   0  46    7.44    2.80
   0   2 -46   16.17    3.73
   2   0 -46    7.33    3.08
   0  -2 -46   15.97    3.44
  -2   0 -46   13.25    3.77
  -2   0 -47    0.60    3.29
  -2   2 -47    5.83    3.18
   0  -2 -47   -2.10    2.89
   2   0  47    7.41    2.86
   0   2 -47    0.59    3.14
   2  -2 -47    0.60    2.85
   2   0 -47    5.39    3.11
   2  -2 -48    1.63    2.85
   2   0 -48    0.48    2.86
   0  -2 -48    5.50    3.20
   2   0  48    5.07    2.75
  -2   0 -48    3.18    3.34
   2   0  49    4.65    2.89
   0  -2 -49    0.38    2.87
   2  -2 -49    2.17    3.06
   1  -3   0   36.94    1.29
   2   1   0   17.65    0.93
   1   2   0   24.09    0.91
   2  -3   0   23.38    1.04
   2   1   0   43.43    1.32
   1   2   0   32.47    1.19
   2  -3   0   14.87    1.02
   2  -3   1   16.62    0.98
   2   1   1   16.46    0.88
   2  -3  -1   23.26    1.11
   1   2  -1   10.16    0.69
   1   2  -1    9.55    0.65
   2   1  -1   38.94    1.18
  -3   1   1   36.93    1.47
  -3   1  -1   20.10    1.05
   2   1   1   43.35    1.47
   1  -3  -1   12.70    0.83
   2   1  -1   15.07    0.88
   1   2   1   11.39    0.64
   1  -3   1   11.56    0.83
   1   2   1   11.96    0.92
   2  -3   1   22.75    1.13
   2   1   2    6.19    0.84
   1  -3  -2    0.94    0.46
   2  -3  -2    2.11    0.59
   1  -3   2    0.89    0.46
   2  -3   2    1.60    0.47
   1   2  -2    1.07    0.34
   1   2  -2    1.28    0.41
   2  -3   2    3.22    0.51
   2   1  -2    2.65    0.45
  -3   1   2    5.17    0.76
   2  -3  -2    1.52    0.24
  -3   1  -2    2.39    0.52
   2   1   2    1.80    0.48
   2   1  -2    2.33    0.54
   1  -3   2    1.09    0.49
   1   2   2    0.73    0.34
   1   2   2    1.16    0.51
   2   1  -3    4.92    0.40
   2  -3   3    2.35    0.55
   2  -3  -3    5.43    0.70
   1   2   3    1.47    0.36
   2  -3   3    4.04    0.53
   1  -3  -3    0.94    0.47
  -3   2  -3    1.89    0.51
   1  -3   3    2.01    0.49
   1   2   3    2.37    0.64
   2   1   3    2.75    0.54
   1  -3   3    1.34    0.47
   2   1   3    8.74    1.01
   1   2  -3    2.39    0.46
   2  -3  -3    2.10    0.28
   1   2  -3    1.58    0.37
  -3   1  -3    2.66    0.41
  -3   1   3    6.49    0.90
   2   1  -3    2.66    0.53
   2  -3  -4    1.96    0.29
  -3   2   4    3.48    0.44
   1  -3  -4    2.23    0.57
   2   1   4    4.39    0.96
   1   2   4    2.87    0.65
   1  -3   4    0.90    0.54
   2   1   4    2.00    0.48
   1   2  -4    1.02    0.33
   1   2  -4    1.64    0.49
   2  -3   4    2.34    0.47
  -3   2  -4    3.15    0.60
   2   1  -4    1.89    0.52
   1  -3   4    2.99    0.52
   2  -3   4    1.44    0.56
   2  -3  -4    4.52    0.81
  -3   1  -4    3.79    0.37
   1   2   4    0.46    0.33
   2   1   5    0.59    0.45
  -3   1   5    0.20    0.22
   1  -3   5    0.08    0.43
   1   2  -5    0.02    0.47
   1  -3  -5   -0.03    0.47
   1  -3   5    0.32    0.39
  -3   1  -5    0.02    0.21
   1   2   5    0.36    0.61
  -3   2   5    0.49    0.35
   2  -3   5    0.72    0.37
   1   2  -5    0.26    0.31
   2   1  -5    0.80    0.53
  -3   2  -5    0.02    0.45
   2  -3  -5    0.05    0.53
  -3   1  -5   -0.13    0.47
   2  -3  -5    0.46    0.24
  -3   1   5    0.95    0.73
   2   1   5    0.54    0.85
   2  -3   5    0.25    0.45
   2  -3   6   18.10    1.01
   2   1  -6   20.81    1.19
  -3   2  -6   28.39    1.37
   1  -3   6   28.50    1.17
   1  -3  -6   24.07    1.24
  -3   1  -6   23.75    0.55
   2  -3   6   16.96    0.79
  -3   1  -6   26.84    1.28
   1   2  -6   22.84    1.27
   1   2   6   30.57    1.69
   1  -3   6   20.46    1.14
   2  -3  -6   24.82    1.36
   2  -3  -6   19.56    0.72
  -3   1   6   17.42    0.61
   2  -3   7  228.43    2.72
   1  -3   7  172.40    2.66
   2  -3  -7  233.46    2.52
   1  -3  -7  184.56    3.48
   1   2   7  239.18    4.05
   2  -3   7  240.44    3.54
  -3   2  -7  171.48    3.13
  -3   1   7  343.45    5.60
   2  -3  -7  333.80    4.85
   1   2  -7  215.04    3.79
   2   1  -7  259.03    3.77
   1  -3   8  325.25    3.89
  -3   2  -8  372.78    4.69
  -3   1  -8  341.90    4.41
   2   1  -8  302.02    4.24
   2   1   8  458.73    7.56
  -3   2   8  280.40    3.06
   1  -3  -8  326.84    4.53
   1  -3   8  336.26    4.04
  -3   1   8  337.64    2.62
   1   2   8  448.14    5.75
   1  -3   9  107.63    2.40
   1  -3  -9  196.63    3.19
   1   2  -9  141.10    3.61
   2   1  -9  162.89    3.51
   2   1   9  261.79    6.32
   2  -3   9  135.90    3.07
   1  -3   9   95.30    2.26
  -3   1   9  196.98    4.57
   1   2   9  169.32    3.78
   2  -3   9  112.76    1.95
   1  -3  -9  101.26    2.74
   2  -3  -9  184.43    3.93
  -3   2  -9   88.70    2.40
   2  -3  -9  126.35    2.57
   2   1  10   13.33    1.87
   2  -3 -10    9.39    1.30
   1  -3 -10    4.09    0.78
  -3   1  10   18.50    1.65
   1   2  10    5.44    1.11
   1  -3  10    4.18    0.73
  -3   2  10    5.02    0.65
   2  -3  10    5.88    0.61
   2  -3  10    6.23    1.00
   1   2 -10    5.30    1.15
  -3   2 -10    7.15    0.97
  -3   1  10    5.64    0.61
   1  -3 -10   10.18    0.93
   1  -3  10    6.95    0.82
  -3   1 -10    4.22    0.80
   2  -3 -10    8.64    0.94
   2   1 -10    9.57    1.17
   1  -3  11   14.19    1.08
  -3   1 -11   19.36    1.39
   2  -3 -11   20.05    1.65
   2   1  11   31.44    2.67
   1   2  11   17.65    1.56
   2  -3  11   14.34    0.85
  -3   1  11   36.64    2.22
   1  -3 -11   25.67    1.47
   2   1 -11   18.05    1.51
   2  -3  11   16.04    1.28
  -3   2  11   16.93    0.98
  -3   1  11   23.09    1.13
   1   2 -11   16.76    1.68
   1  -3 -11   13.36    1.28
   2  -3 -11   16.91    1.28
  -3   2 -11   27.71    1.62
   1  -3  11   12.62    1.20
   1  -3 -12    8.70    1.02
   2  -3  12    1.77    0.96
   1  -3  12    1.67    0.73
  -3   2  12    1.74    0.60
   2   1  12    5.58    1.63
   1  -3 -12    0.99    0.66
   1  -3  12    1.89    0.66
   1   2  12    0.84    1.08
   2  -3 -12    1.24    0.72
  -3   1 -12    2.15    0.82
  -3   2 -12   -0.57    0.74
  -3   1  12    7.09    1.28
   2   1 -12    3.25    0.89
   2  -3  12    2.28    0.53
  -3   1  12    2.64    0.71
   2  -3 -12    1.28    0.87
   1   2 -12    3.32    1.08
   2  -3 -13   10.36    1.28
  -3   1 -13   12.00    1.28
   2  -3  13    7.84    0.77
   2  -3 -13    9.38    1.40
   1  -3 -13   12.55    1.34
  -3   1  13   12.44    1.14
  -3   2 -13   12.74    1.39
  -3   1  13   21.46    1.96
   1  -3  13   13.60    1.16
   2  -3  13    8.02    1.29
   2   1 -13   16.35    1.54
  -3   2  13    7.46    0.92
   1   2  13   18.04    1.70
   2   1  13   16.26    2.50
   1  -3  13   16.82    1.27
   1   2 -13   24.17    2.03
  -3   1 -14    7.28    1.13
   1  -3 -14   36.06    1.89
   2  -3  14   15.72    1.70
   2   1  14   22.83    2.71
  -3   2  14    7.19    1.02
   1   2 -14   30.78    2.45
   2  -3  14   14.40    0.93
  -3   1  14   14.57    1.47
   1  -3 -14   14.62    1.45
   2  -3 -14   18.78    1.65
   2   1 -14   23.29    1.78
  -3   1  14   25.92    2.23
   1  -3  14   14.87    1.26
  -3   2 -14    8.53    1.33
   1  -3  14   19.45    1.44
   1   2  14   21.21    1.97
   2  -3 -14   13.28    1.73
  -3   2  15   27.02    1.59
   2  -3  15   45.96    1.63
   1  -3  15   46.03    2.09
  -3   1  15   57.08    2.54
   2  -3  15   59.23    2.78
   1   2 -15   41.28    2.74
   2   1  15   74.16    4.03
   2  -3 -15   54.17    2.84
   1   2  15   31.91    2.47
   2  -3 -15   51.65    2.54
  -3   1 -15   32.78    2.00
  -3   1  15   53.65    2.98
   1  -3  15   29.50    1.71
  -3   2 -15   38.39    2.32
   1  -3 -15   53.09    2.30
   2   1 -15   69.46    2.94
   1  -3 -15   21.63    1.66
   1  -3 -16   12.85    1.46
   1  -3  16   25.68    1.76
  -3   2 -16    9.03    1.51
   1  -3  16   12.90    1.27
   1   2  16   13.68    2.19
  -3   1  16   16.68    1.92
  -3   1 -16   10.67    1.52
   2  -3  16   13.80    1.01
   2  -3 -16   10.26    1.50
  -3   1  16   15.94    1.71
   2   1 -16   14.11    1.68
   2   1  16   20.88    2.47
  -3   2  16    6.24    1.13
   1  -3 -16   21.86    1.69
   2  -3  16   12.00    1.68
   2  -3 -16    8.06    1.43
   1   2 -16   10.86    1.92
   1  -3  17    4.16    1.13
  -3   2 -17    2.75    1.23
   2  -3  17    2.40    1.13
   1  -3 -17    4.19    1.18
   2  -3 -17    2.94    1.03
   2  -3  17    2.14    0.67
  -3   2  17    2.27    0.99
   2  -3 -17    1.50    1.30
   1   2  17    2.14    1.53
  -3   1  17    2.54    1.01
  -3   1 -17    0.06    0.94
  -3   1  17    3.83    1.31
   1  -3 -17    0.73    0.95
   2   1  17    3.59    1.64
   1  -3  17    1.69    0.80
   1   2 -17    1.81    1.28
   2   1 -17    0.93    1.16
   1  -3  18   16.03    1.65
  -3   1  18   15.22    1.49
  -3   2 -18   12.90    1.78
   2   1 -18   13.50    1.88
   2   1  18   14.18    2.02
   1  -3 -18    8.42    1.40
  -3   1 -18   11.45    1.71
   1  -3 -18   12.48    1.57
  -3   1  18   17.60    1.98
  -3   2  18   10.44    1.46
   1   2  18   12.07    2.35
   2  -3  18   13.57    1.74
   1   2 -18    9.40    1.74
   1  -3  18    9.47    1.22
   2  -3 -18    9.20    1.47
   2  -3 -18   11.30    1.78
   2  -3  18   15.70    1.06
   2   1  19   11.23    1.97
   2  -3 -19    5.54    1.25
  -3   2  19    6.60    1.31
   1  -3  19   15.18    1.66
   1  -3 -19    6.27    1.33
  -3   1  19   10.64    1.77
   2  -3 -19    6.65    1.69
   2  -3  19    8.14    1.55
  -3   2 -19   10.41    1.91
   1   2  19   10.55    2.35
   1  -3  19    7.70    1.17
  -3   1  19    9.26    1.32
   2  -3  19   11.03    1.00
   1   2 -19    5.69    1.51
   2   1 -19    6.99    1.63
  -3   1 -19    7.30    1.68
   1  -3 -19   13.87    1.76
   2  -3  20   13.71    1.13
   1  -3  20   19.37    1.83
  -3   2 -20   10.99    1.95
  -3   1  20   21.18    1.70
   2  -3 -20    7.32    1.88
   2  -3  20    9.79    1.56
   1  -3 -20   18.86    1.97
   2  -3 -20    9.92    1.53
   1  -3 -20    6.30    1.34
   1   2 -20    7.58    1.67
   1   2  20   13.35    2.54
  -3   1  20   17.22    2.01
   2   1 -20    7.39    1.70
  -3   2  20    9.86    1.64
  -3   1 -20   13.48    1.86
   2   1  20    9.82    1.92
   1  -3  20   14.65    1.42
   2  -3 -21   22.42    2.06
  -3   1 -21   12.69    1.97
  -3   2 -21   11.13    2.06
   1   2 -21   10.68    2.03
   1  -3  21   18.42    1.92
   1  -3  21   16.80    1.69
  -3   1  21   13.32    1.93
   1  -3 -21    9.75    1.74
  -3   2  21   15.17    2.01
   2  -3  21   19.10    1.37
  -3   2  21    8.74    1.75
   2   1 -21   17.97    2.48
   2  -3 -21   20.27    2.69
   1  -3 -21   15.03    1.96
   2   1  21   21.24    2.46
   1   2  21   18.90    2.92
   2  -3  21   15.03    1.97
  -3   1  21   16.94    1.69
   1  -3 -22  123.24    4.79
  -3   1  22  216.46    5.92
  -3   2 -22  126.57    5.48
   2  -3 -22  132.81    4.49
  -3   1 -22  164.78    5.54
   1  -3  22  135.66    3.93
   2  -3 -22   99.37    4.71
   2   1 -22  113.59    4.76
   2  -3  22  115.35    2.93
   2   1  22  148.65    5.36
   1   2 -22  163.07    5.66
  -3   2  22  158.65    5.35
   1  -3  22  180.46    5.11
   2  -3  22  128.31    4.52
   1  -3 -22  223.00    6.04
  -3   2  22  208.26    6.09
  -3   1  22  217.55    4.83
   1   2  22  189.54    6.77
  -3   1  23  170.80    4.39
   1  -3  23  104.26    4.08
  -3   2 -23  162.24    6.69
   2  -3 -23  131.59    5.27
   1  -3 -23   76.46    3.94
   2  -3  23  172.88    5.23
   2  -3  23  183.12    3.74
   2   1  23  210.62    6.34
   1  -3 -23  187.38    5.57
  -3   2  23  132.00    4.82
  -3   2  23  185.93    5.75
  -3   1  23  181.98    5.57
   1   2 -23  134.80    5.28
   2  -3 -23  183.96    5.29
  -3   1 -23  116.55    5.08
   1   2  23  104.25    4.97
   2   1 -23  142.44    5.29
   2  -3  24   38.66    2.86
   2   1  24   50.65    3.42
  -3   1  24   59.93    3.44
   2   1 -24   27.68    2.66
   1   2  24   43.86    3.38
   2  -3 -24   25.88    2.81
   1   2 -24   58.54    3.75
  -3   2  24   46.87    3.13
   1  -3  24   37.92    2.35
   2  -3  24   41.07    1.94
  -3   2  24   45.11    2.89
  -3   1 -24   50.14    3.78
   1  -3  24   45.56    2.98
   1  -3 -24   84.78    3.97
   2  -3 -24   42.24    2.83
  -3   2 -24   44.22    4.24
   1  -3 -24   50.34    3.44
  -3   1  24   56.98    2.80
   2   1  25   14.14    2.29
   1   2 -25   18.66    2.71
  -3   1 -25    5.20    2.32
  -3   2 -25   12.08    3.13
   2  -3 -25   14.58    2.06
   1   2  25   17.63    2.46
   1  -3  25    9.27    1.38
  -3   2  25   16.61    2.28
  -3   1  25   12.48    2.05
   1  -3  25   12.50    1.87
   1  -3 -25   19.40    2.41
   2  -3 -25    9.31    1.94
   2  -3  25    8.85    1.75
   1  -3 -25    4.19    1.74
   2   1 -25   15.03    2.27
   2  -3  25   11.53    1.24
  -3   1  25   16.71    1.82
  -3   2  25    9.42    1.79
   1  -3  26    6.36    1.66
   2  -3  26    8.08    1.70
   2   1 -26   18.33    2.51
   1   2 -26   10.62    2.20
  -3   1  26    6.54    1.69
   1  -3 -26   17.22    2.36
   2   1  26   11.12    2.20
  -3   2  26   13.63    2.14
   1  -3  26    6.84    1.28
   2  -3  26   10.00    1.23
  -3   1  26   11.59    1.61
  -3   2  26   11.22    1.84
   2  -3 -26   12.04    2.07
  -3   1 -26    1.05    2.10
   1  -3 -26    5.28    1.66
   1   2  26    8.69    2.02
   2  -3 -26    9.00    1.94
  -3   2 -26    5.86    2.64
  -3   1  27    8.31    2.01
   2   1  27   15.62    2.50
   1  -3 -27   12.11    2.31
  -3   2  27    6.86    1.51
   1   2 -27   12.49    2.40
  -3   1  27   12.16    1.65
  -3   1 -27    6.80    2.72
   2  -3  27    9.40    1.79
   1  -3  27    5.52    1.23
   1  -3  27    8.03    1.82
  -3   2 -27    8.29    2.63
   1   2  27    9.52    2.12
   2  -3 -27   14.97    2.20
   2   1 -27   14.25    2.39
   2  -3 -27    9.89    2.04
   1  -3 -27    4.16    1.59
  -3   2  27    8.05    1.86
   2  -3 -28    2.42    1.72
  -3   1  28    2.34    1.73
  -3   1  28    3.35    1.44
  -3   2  28    3.33    1.43
   2   1  28    3.44    2.00
   1   2  28    3.47    1.71
   1  -3  28    3.94    1.54
   2  -3 -28    5.43    1.86
   1  -3  28    2.43    1.14
   1  -3 -28    2.17    1.57
  -3   1 -28    5.20    2.66
   1   2 -28    8.52    2.37
  -3   2 -28    4.55    2.35
   2   1 -28    2.90    1.85
   2  -3  28    0.59    1.40
  -3   2  28    2.05    1.34
   1  -3 -28    9.47    2.30
   1  -3 -29   10.27    2.44
   2  -3 -29    9.91    2.11
  -3   2  29   10.35    1.81
  -3   2 -29    4.14    2.18
  -3   2  29    8.71    1.86
   2   1 -29    8.98    2.12
   2  -3  29   10.91    1.93
   2  -3 -29   16.99    2.35
  -3   1  29   15.78    2.45
   2   1  29   17.42    2.64
  -3   1  29   11.36    1.77
   1   2  29    5.67    1.91
   1  -3  29    8.26    1.81
  -3   1 -29    2.87    2.24
   1   2 -29   12.19    2.60
   1  -3 -29    5.92    1.75
   1   2 -30    4.14    2.13
  -3   2 -30    5.40    2.45
   1   2  30    2.85    1.88
  -3   1  30    4.98    1.86
  -3   2  30    2.75    1.49
  -3   1  30    4.35    1.54
   2   1 -30    8.91    2.32
   1  -3 -30    1.46    1.65
   1  -3  30    3.23    1.67
  -3   2  30    6.20    1.83
   2  -3 -30    4.04    1.99
   1  -3 -30    5.28    2.27
   2  -3  30    3.78    1.79
   2   1  30    1.62    1.98
  -3   1 -30    4.84    2.65
  -3   1  31    8.55    1.78
  -3   2 -31    9.24    2.78
   2  -3 -31    3.04    1.99
   1  -3 -31   17.61    2.82
  -3   1 -31   16.15    3.06
   1   2 -31    8.16    2.54
  -3   2  31    5.73    1.71
   1  -3 -31    5.46    1.98
   2   1  31   10.56    2.34
  -3   2  31    7.49    1.79
   1  -3  31    4.88    1.82
  -3   1  31   10.57    2.21
   1   2  31    9.02    2.26
   2  -3  31   10.75    2.31
   2  -3  32   21.52    2.62
   1  -3  32   26.46    2.79
   1  -3 -32   33.17    3.39
  -3   2  32   22.74    2.43
  -3   1  32   35.12    2.92
   2   1  32   16.30    2.63
   1   2 -32   25.41    3.36
   1   2  32   22.03    2.76
  -3   2  32   18.72    2.33
   2  -3 -32   20.82    2.87
  -3   1 -32   25.05    3.43
  -3   1  32   29.24    3.07
   2   1 -32   17.20    2.80
   1  -3 -32   19.97    2.59
  -3   1  33   10.22    1.96
  -3   2  33    6.49    1.93
   2  -3  33    8.79    2.27
  -3   2 -33    5.33    2.36
   1   2 -33    4.61    2.27
  -3   1  33    6.17    2.04
   1  -3 -33    6.36    2.29
   2  -3 -33    5.64    2.08
  -3   1 -33    4.90    2.30
  -3   2  33    6.44    1.74
   1  -3  33    2.05    1.76
   2   1 -33    7.46    2.47
   1   2  33    4.57    2.14
   2   1  33    9.85    2.44
   2  -3 -34   16.47    2.74
   1  -3 -34   22.74    3.05
  -3   2  34   15.36    2.26
   2   1  34   15.80    2.77
   2  -3  34    9.66    2.29
  -3   1  34   21.45    2.63
  -3   2  34   18.60    2.51
   1   2  34    8.73    2.30
  -3   2 -34   14.00    2.75
  -3   1 -34   16.47    3.04
  -3   1  34   18.88    2.23
   2   1 -34   10.86    2.60
   1   2 -34   18.28    3.04
   1  -3  34   15.70    2.50
  -3   2  35   10.57    2.00
  -3   2 -35    7.44    2.57
   1   2  35    5.10    2.11
   1  -3 -35   12.94    2.68
   2   1 -35    9.64    2.67
  -3   1 -35   10.71    2.63
  -3   2  35    9.50    2.23
   1  -3  35    7.46    2.23
   2   1  35    8.21    2.43
   2  -3  35   11.22    2.54
  -3   1  35   10.70    2.23
   1   2 -35   15.47    3.04
   1  -3 -36   22.50    3.23
  -3   2 -36   12.84    2.82
   1   2 -36   18.19    3.06
  -3   1  36   22.90    2.69
   1  -3  36   17.59    2.61
   2   1  36   16.11    2.86
   2  -3  36   27.57    3.24
   2   1 -36   20.66    3.30
   2  -3 -36   21.61    2.97
   1   2  36   12.20    2.52
  -3   2  36   21.38    2.84
  -3   1 -36   16.85    3.07
  -3   2  36   21.35    2.55
   1   2 -37   20.22    3.24
  -3   1  37   27.37    2.99
  -3   1 -37   25.47    3.52
   2   1  37   36.50    3.65
   1  -3 -37   24.06    3.24
   1  -3  37   15.85    2.72
  -3   2 -37   16.79    3.01
   2  -3  37   30.49    3.35
   2   1 -37   37.30    3.90
  -3   2  37   25.36    3.04
   1   2  37   21.84    3.01
   2  -3 -37   35.26    3.48
   2  -3 -38   16.17    2.96
  -3   2 -38   20.38    3.33
   2   1 -38   20.93    3.39
   1   2  38   17.01    2.76
   1  -3 -38   26.45    3.29
   1   2 -38   22.49    3.44
  -3   1 -38   16.10    3.07
   2   1  38   16.20    3.09
   2  -3  38   22.42    3.04
   1  -3  38   22.49    3.00
   2  -3 -39   15.98    2.92
   2   1  39   19.50    3.15
   2   1 -39   20.15    3.31
   2  -3  39   25.37    3.23
   1  -3 -39   15.44    2.87
   1   2  39   13.86    2.68
   1   2 -39   21.24    3.51
   1  -3  39   14.63    2.65
  -3   2 -39   15.02    3.15
   2  -3 -40    1.02    2.30
  -3   1 -40    0.95    2.60
   1  -3 -40    3.19    2.67
   2   1 -40    0.83    2.55
   1   2 -40    0.02    2.64
   1  -3  40    1.19    1.96
   2  -3  40    6.09    2.54
   1   2  40    3.18    2.30
   2   1  40    0.62    2.24
  -3   2 -40    3.64    2.78
   2   1  41    5.01    2.35
   1   2 -41    7.54    3.01
   1  -3 -41    6.47    2.54
  -3   1 -41    1.22    2.82
   2   1 -41    5.90    2.82
  -3   2 -41   -1.00    2.79
   2  -3  41    0.56    2.24
   2  -3 -41    4.09    2.46
   1   2  41    6.19    2.44
  -3   2 -42    0.76    2.83
   1  -3 -42   -0.08    2.54
   2  -3 -42    3.65    2.69
   2  -3  42    2.44    2.43
   2   1  42   -2.22    2.30
   2   1 -42    0.88    2.75
  -3   1 -42    3.15    2.94
   1   2 -42    0.02    2.72
   1   2  42    0.39    2.38
   2  -3  43    4.57    2.49
   1  -3 -43    0.34    2.52
   1   2  43   -2.70    2.74
   2  -3 -43    5.70    2.90
  -3   1 -43    4.12    3.10
  -3   2 -43   -1.32    2.86
   2   1 -43    2.14    2.85
   1   2 -44    1.54    3.00
   2   1 -44    0.73    2.70
   2   1  44    1.19    2.46
  -3   2 -44    3.11    3.07
   2  -3  44    3.51    2.59
  -3   1 -44   -2.53    3.01
   1  -3 -44    1.19    2.59
   2  -3 -44    0.02    2.53
   1   2  44    1.96    2.40
   1   2 -45   -2.67    3.02
  -3   2 -45    0.19    3.20
  -3   1 -45   -1.35    3.01
   2   1 -45   -1.50    2.82
   1  -3 -45    0.24    2.79
   2  -3 -45    1.28    2.61
   1   2  45    0.29    2.30
   2   1  45   -0.42    2.55
   1   2  46    5.86    2.94
   1   2 -46    3.43    3.14
   2  -3 -46    4.28    3.01
  -3   2 -46    4.53    3.52
   1  -3 -46    3.34    2.89
   2   1  46    2.53    2.66
  -3   1 -46   -0.79    3.19
   2   1 -46    0.04    2.93
  -3   2 -47   -0.71    3.69
   2  -3 -47    3.09    2.76
   1   2 -47    2.08    3.13
   2   1  47    4.98    3.25
   1  -3 -47    7.81    3.04
  -3   1 -47    6.95    3.78
   2   1 -47    3.81    3.12
   1   2  47    3.64    2.55
   2   1  48    0.96    2.77
   1   2  48    2.14    2.66
   1   2  49   -0.56    3.26
   2   1  49    0.78    2.83
   2   2   0   98.63    2.04
   2   2   0  101.47    2.10
   2  -4   1  387.37    4.36
   2   2  -1  360.23    3.93
   2   2  -1  387.69    4.04
   2   2   1  398.84    4.30
   2  -4  -1  366.80    4.41
   2  -4   1  370.29    4.20
   2  -4   2    3.09    0.58
   2   2   2    3.28    0.57
  -4   2  -2    4.55    0.78
   2   2  -2    1.51    0.45
   2  -4  -2    2.12    0.65
   2   2  -2    1.43    0.53
   2   2   2    2.96    0.67
   2  -4   2    2.64    0.65
   2   2  -3  280.12    3.55
   2  -4  -3  279.81    3.99
   2  -4   3  275.39    3.84
   2   2  -3  287.76    2.96
  -4   2  -3  285.03    3.81
   2  -4   3  282.05    3.67
   2   2   3  290.02    4.14
   2  -4   4   11.08    0.83
   2   2   4   10.05    0.81
   2  -4   4    9.31    0.96
   2   2  -4   11.64    0.64
   2   2   4   12.22    1.09
  -4   2  -4    9.60    0.74
   2   2  -4   10.13    0.83
   2  -4  -4   12.25    1.02
   2   2  -5  769.33    6.16
   2   2  -5  762.16    4.17
   2  -4  -5  771.91    6.95
   2   2   5  722.43    7.02
  -4   2  -5  726.22    4.75
   2   2   5  737.76    5.51
  -4   2  -5  731.51    6.27
   2  -4   5  752.72    6.50
   2  -4   5  747.31    5.86
   2   2   6   11.02    1.16
  -4   2  -6   15.19    1.04
   2   2  -6   12.94    0.99
   2   2  -6   10.95    0.56
  -4   2   6    9.50    0.63
   2  -4  -6    8.61    0.97
   2   2   6   11.93    0.86
   2  -4   6    8.20    0.73
   2  -4  -6   12.29    0.43
   2  -4   6    9.80    1.00
  -4   2  -6    9.52    0.58
  -4   2  -7 7454.61   21.00
   2  -4   7 7681.21   18.49
   2   2  -7 8092.01   21.74
   2   2   7 8136.70   25.99
   2   2  -7 7767.99   12.85
   2  -4   7 7602.16   20.91
   2  -4  -7 8145.33   24.05
   2   2   8 3938.15   19.19
  -4   2  -8 3907.41   15.47
   2  -4   8 3907.11   15.35
   2   2  -8 3843.04   15.45
   2  -4  -8 4022.48   17.32
   2  -4   8 3896.47   13.24
   2   2   9  179.28    4.39
   2  -4  -9  167.85    3.66
   2  -4   9  167.54    2.82
  -4   2   9  175.07    2.28
   2   2  -9  171.62    3.48
   2  -4   9  168.84    3.31
   2  -4  -9  178.63    2.29
   2   2  10  249.58    5.28
   2  -4  10  242.49    4.03
   2   2 -10  253.74    4.37
  -4   2  10  252.08    2.88
   2  -4 -10  234.07    4.43
   2  -4  10  243.67    3.40
  -4   2 -10  257.36    4.31
   2   2 -11  154.84    3.66
  -4   2  11  156.78    2.38
   2   2  11  134.80    4.15
   2  -4  11  132.29    3.08
   2  -4 -11  134.40    3.45
   2  -4 -11  142.59    2.56
  -4   2 -11  123.93    3.13
  -4   2  12  624.56    4.86
   2  -4  12  581.02    6.62
  -4   2 -12  580.62    6.86
   2  -4 -12  565.61    7.05
   2   2 -12  560.02    6.98
   2   2  12  544.18    8.47
   2  -4 -12  585.16    5.55
   2  -4  12  589.98    5.52
  -4   2  13  145.21    2.48
   2   2  13  120.50    4.25
   2  -4 -13  129.58    3.55
   2   2 -13  134.88    3.58
   2  -4  13  114.89    2.49
   2  -4 -13  139.31    3.03
  -4   2  13  143.83    4.70
  -4   2 -13  119.07    3.32
   2  -4  13  125.60    3.22
  -4   2 -14 1670.73   12.31
   2   2  14 1642.01   15.92
   2  -4 -14 1664.09   12.79
   2  -4  14 1709.71    9.63
   2  -4 -14 1571.45   10.39
  -4   2  14 1701.96    8.82
   2  -4  14 1741.75   12.08
  -4   2  14 1791.74   16.46
   2   2 -14 1690.25   12.91
  -4   2  15  517.41    9.24
   2   2 -15  505.06    7.44
   2  -4  15  503.98    5.43
   2  -4 -15  497.21    7.32
  -4   2  15  457.19    5.00
   2   2  15  469.66    9.01
   2  -4  15  516.50    6.79
  -4   2 -15  489.88    7.03
   2  -4 -15  427.57    5.72
   2  -4  16  223.81    4.60
  -4   2  16  220.69    3.78
   2   2 -16  231.13    5.31
   2  -4 -16  235.71    5.24
   2  -4  16  236.11    3.84
  -4   2 -16  206.70    4.70
   2   2  16  217.34    6.64
   2  -4 -16  186.04    4.00
  -4   2  16  245.46    6.44
  -4   2  17   92.89    4.09
   2  -4 -17   87.87    3.33
   2   2 -17   92.91    3.56
   2  -4  17   94.36    2.53
   2  -4  17   89.72    3.10
  -4   2  17   88.05    2.60
   2   2  17   88.07    4.60
  -4   2 -17   79.74    3.11
   2  -4  18  280.86    4.40
  -4   2  18  289.95    7.04
   2  -4  18  286.45    5.56
   2   2  18  300.24    8.20
   2   2 -18  291.10    6.33
  -4   2  18  273.58    4.73
  -4   2  19  478.95    9.03
   2  -4  19  428.21    5.53
  -4   2 -19  380.47    6.93
   2  -4 -19  431.41    7.58
  -4   2  19  430.56    6.45
   2   2 -19  388.96    7.52
   2   2  19  425.93    9.99
   2  -4  19  431.82    7.11
   2   2  20  178.29    6.71
   2   2 -20  139.19    4.82
   2  -4  20  161.33    3.52
  -4   2  20  175.25    5.62
   2  -4 -20  156.10    4.80
  -4   2  20  166.89    4.62
  -4   2 -20  153.19    4.66
   2  -4  20  161.60    4.48
   2  -4  21  979.14   11.08
  -4   2  21 1005.13   11.41
   2  -4  21  982.25    8.67
  -4   2  21 1054.30   13.44
  -4   2 -21  803.43   10.89
   2   2  21  969.22   14.65
   2  -4 -21  771.86    9.70
   2  -4 -21  922.01   11.56
   2   2 -21  798.43   11.36
  -4   2  22   84.33    3.50
  -4   2  22   84.11    3.99
   2   2  22   73.67    4.29
   2   2 -22   61.17    3.49
   2  -4 -22   74.91    3.75
   2  -4  22   74.10    2.54
  -4   2 -22   68.49    3.51
   2  -4 -22   71.23    3.23
   2  -4  22   75.59    3.34
  -4   2  23  617.25    8.61
   2  -4 -23  596.63   10.20
   2  -4  23  599.40    7.08
  -4   2 -23  530.47    9.44
   2  -4  23  565.67    8.86
   2   2  23  603.21   11.14
   2  -4 -23  539.58    8.54
  -4   2  23  519.90    9.41
   2   2  24  267.44    7.46
  -4   2  24  244.22    5.37
  -4   2  24  280.47    7.06
   2  -4  24  238.08    5.96
   2  -4 -24  254.26    6.98
   2  -4 -24  234.45    5.82
  -4   2 -24  238.30    6.75
   2  -4  24  244.16    4.70
   2  -4 -25  157.96    5.97
  -4   2  25  161.82    5.45
   2  -4  25  131.59    3.59
   2   2  25  132.21    5.40
   2   2 -25   88.75    4.35
  -4   2 -25  126.43    5.25
   2  -4  25  111.57    4.20
   2  -4 -25  138.72    4.62
  -4   2  25  146.79    4.17
   2   2  26   11.21    2.21
   2  -4  26    4.35    1.13
  -4   2 -26    6.42    2.10
   2  -4  26    6.20    1.63
   2  -4 -26    3.70    1.81
   2  -4 -26    6.02    1.55
  -4   2  26    8.74    1.92
   2   2 -26    7.20    1.91
  -4   2  26    7.17    1.38
   2   2 -27    3.00    1.72
  -4   2 -27    3.54    1.96
   2  -4 -27    2.07    1.44
   2   2  27    3.05    1.71
   2  -4  27    4.21    1.65
  -4   2  27    3.30    1.63
  -4   2  27    1.83    1.17
   2  -4 -27    0.86    1.62
  -4   2  28    2.18    1.27
   2  -4 -28   -1.18    1.82
  -4   2  28    2.71    1.62
   2  -4 -28    1.76    1.70
   2   2 -28    0.83    1.73
  -4   2 -28    0.74    2.06
   2  -4  28    0.43    1.42
   2   2  28   -0.33    1.70
  -4   2  29  160.87    5.54
   2   2 -29  127.50    5.47
   2   2  29  145.67    5.68
   2  -4 -29  134.35    5.46
   2  -4  29  103.54    4.44
   2  -4 -29  167.92    5.68
  -4   2 -29  134.28    7.00
  -4   2  29  162.57    4.71
  -4   2  30  173.57    5.03
  -4   2 -30  160.23    8.07
  -4   2  30  172.81    5.86
   2  -4 -30  157.76    5.60
   2  -4 -30  128.87    5.33
   2   2 -30  119.47    5.45
   2  -4  30  104.09    4.56
   2   2  30  141.27    5.63
   2  -4 -31    5.95    2.00
   2   2 -31    4.70    2.34
  -4   2  31    9.67    2.06
  -4   2 -31    7.93    2.73
   2   2  31    6.01    2.14
   2  -4 -31    5.70    1.99
  -4   2  31    7.22    1.62
   2  -4  31    7.91    2.00
   2  -4 -32    8.11    2.27
   2  -4  32    6.34    1.83
  -4   2  32   10.83    2.22
   2  -4 -32    7.09    2.05
   2   2 -32    8.79    2.62
   2   2  32    7.76    2.06
  -4   2  32    8.14    1.69
  -4   2 -32    8.33    3.03
   2  -4  33   52.58    3.58
   2  -4 -33   59.15    3.89
  -4   2  33   68.47    4.20
   2   2 -33   55.09    4.14
   2  -4 -33   58.85    3.96
  -4   2 -33   60.18    4.83
   2   2  33   58.93    4.17
  -4   2 -34   79.62    5.35
   2  -4 -34   98.92    4.76
   2  -4 -34   89.20    4.55
   2  -4  34   70.74    4.14
   2   2  34   78.40    4.67
  -4   2  34   97.97    5.04
   2   2 -34   80.35    4.89
  -4   2  35   17.19    2.75
   2  -4  35   16.76    2.57
   2   2 -35   13.21    2.91
   2   2  35   15.55    2.77
  -4   2 -35   15.28    3.08
  -4   2  36  132.85    5.73
   2   2  36  106.63    5.40
   2  -4  36  105.24    5.05
  -4   2 -36  111.84    5.94
   2   2 -36   99.58    5.48
   2  -4 -36  122.28    5.35
   2  -4  37  196.47    6.78
   2   2  37  203.35    7.10
  -4   2 -37  203.92    7.74
   2   2 -37  209.97    7.65
   2  -4 -37  223.19    7.09
  -4   2  37  209.97    6.99
   2   2  38    6.56    2.46
  -4   2 -38    7.18    2.85
   2   2 -38   10.24    3.01
  -4   2  38   10.85    2.43
   2  -4  38    7.34    2.42
   2  -4 -38   11.01    2.76
   2  -4 -39   86.70    5.00
   2   2 -39   91.84    5.57
  -4   2  39   97.07    4.76
   2   2  39   87.49    4.99
   2  -4  39   85.54    4.85
  -4   2 -39   74.01    5.10
  -4   2 -40   63.00    4.86
   2  -4 -40   69.85    4.46
   2   2  40   65.16    4.55
   2  -4  40   66.63    4.36
   2   2 -40   63.64    4.91
  -4   2 -41    8.05    3.19
   2  -4  41    5.07    2.58
   2   2  41    1.58    2.48
   2  -4 -41    5.10    2.71
   2   2 -41    4.58    2.78
   2   2 -42   36.16    4.10
   2  -4 -42   34.72    3.73
   2   2  42   38.38    3.90
   2  -4  42   32.99    3.65
  -4   2 -42   30.57    3.84
  -4   2 -43   15.29    3.39
   2   2 -43   15.41    3.35
   2   2  43   10.63    3.19
   2   2 -44   -1.38    2.71
   2   2  44    0.17    2.53
  -4   2 -44    0.69    3.16
  -4   2 -45   16.32    4.09
   2   2  45   16.97    3.30
   2   2 -45   17.87    3.54
   2   2 -46   24.34    3.89
   2   2  46   30.50    3.66
  -4   2 -46   27.22    4.32
   2   2  47   15.71    3.32
   2   2  48    4.41    2.89
  -2   3   0   20.37    0.64
   3  -2   0   20.72    0.90
   3  -2   0   24.06    1.01
  -1   3   0   26.87    1.12
   3  -1   0   26.04    1.10
  -1  -2   0   25.01    1.06
  -2  -1   0   21.52    1.06
  -1  -2   1   15.29    0.91
   3  -1  -1    9.21    0.82
   3  -1   1   10.08    0.82
   3  -1   1   11.41    0.75
  -2  -1   1   22.38    1.11
   3  -2  -1   10.26    0.72
  -1   3  -1   10.13    0.84
   3  -2  -1   10.40    0.69
   3  -2   1   11.41    0.74
   3  -1  -1   10.41    0.59
  -2   3   1   17.89    0.54
  -1   3   1    8.71    0.69
  -1  -2  -1   12.67    0.80
   3  -2   1   35.67    1.68
  -2   3  -1   26.16    0.84
   3  -2   1   13.58    0.81
  -1   3  -1   31.38    1.00
  -2  -1  -1   17.97    0.94
  -2   3   1   15.06    0.89
   3  -2  -1   49.60    2.14
   3  -2   2    6.35    0.83
   3  -1   2    0.97    0.47
   3  -1   2    2.38    0.53
  -2   3  -2    3.35    0.46
  -2   3   2    0.87    0.46
  -2  -1   2    2.77    0.54
   3  -1  -2    2.09    0.32
   3  -2  -2    1.26    0.42
  -1   3   2    0.80    0.47
   3  -2  -2    1.51    0.41
  -2   3   2    1.30    0.28
  -2  -1  -2    1.50    0.45
   3  -2   2    1.07    0.46
  -1  -2   2    1.05    0.46
  -1  -2  -2    0.70    0.40
   3  -1  -2    1.34    0.52
  -1   3  -2    3.01    0.55
   3  -2   2    1.81    0.46
   3  -2  -2    6.37    1.10
  -1   3   3    1.35    0.44
  -1  -2   3    1.63    0.48
  -2   3   3    2.46    0.29
   3  -2   3    7.41    0.78
   3  -2  -3    2.08    0.45
  -1  -2  -3    1.11    0.48
   3  -1  -3    0.98    0.49
  -1   3  -3    4.62    0.76
  -2  -1   3    4.77    0.68
  -2   3  -3    6.42    0.62
   3  -2  -3    5.42    1.25
   3  -1  -3    1.30    0.29
   3  -1   3    1.04    0.48
  -2  -1  -3    3.54    0.51
   3  -2  -3    1.56    0.47
   3  -1   3    3.10    0.58
  -2   3   3    2.83    0.51
   3  -2   3    2.40    0.51
  -1  -2   4    1.48    0.57
   3  -2   4    3.78    0.61
   3  -2  -4    3.08    0.55
  -1   3   4    1.85    0.56
   3  -1   4    4.56    0.74
  -2  -1   4    3.07    0.66
  -1  -2  -4    1.36    0.46
  -1   3  -4    3.41    0.82
   3  -1   4    1.88    0.56
  -2  -1  -4    1.73    0.44
  -2   3   4    2.01    0.55
   3  -1  -4    2.45    0.57
  -2   3  -4    3.63    0.59
   3  -1  -4    2.22    0.31
   3  -2   5    1.61    0.48
  -2   3  -5    0.64    0.56
   3  -1   5    0.77    0.62
   3  -1  -5    0.12    0.42
   3  -2  -5   -0.29    1.04
  -1  -2  -5   -0.43    0.42
  -1  -2   5    0.37    0.50
  -2  -1  -5    0.29    0.36
  -1  -2  -5    0.35    0.33
   3  -2   5   -0.23    0.52
  -1   3   5    0.17    0.50
  -2  -1   5    0.93    0.64
   3  -2  -5    0.64    0.41
  -2   3   5    0.40    0.46
  -1   3  -5    0.71    0.72
  -2   3  -6   35.78    1.67
  -1   3  -6   38.82    1.98
   3  -2   6   40.20    1.61
  -1  -2  -6   17.49    1.03
  -1  -2  -6   17.21    0.85
  -1  -2   6   30.71    1.37
  -2   3   6   14.05    0.94
   3  -1   6   66.29    2.36
  -2  -1  -6   14.79    0.79
   3  -2  -6   25.06    1.11
   3  -2  -6   71.92    3.60
   3  -1  -6   31.46    1.32
  -1   3   6   19.57    1.20
  -2  -1   6   30.74    1.62
  -2  -1  -6   14.46    0.97
   3  -2  -7  366.09    7.56
  -2   3   7  197.17    3.11
   3  -2   7  207.88    3.56
  -1  -2  -7  154.45    2.61
  -2  -1  -7  200.53    2.98
   3  -1  -7  136.52    2.68
  -2  -1  -7  169.55    2.55
  -1  -2  -7  145.15    2.29
   3  -1  -8  360.56    4.43
  -1   3  -8  440.42    7.02
  -2   3  -8  445.18    5.96
  -1  -2   8  363.79    5.03
  -1   3   8  315.29    4.48
  -1  -2  -8  281.72    3.35
   3  -2  -8  338.80    3.97
  -2  -1   8  341.36    5.16
  -2   3   9  110.15    2.60
  -2  -1   9   91.18    1.44
   3  -2  -9  225.90    5.96
  -1  -2  -9   72.37    1.94
  -1   3  -9  159.02    4.22
  -1  -2   9  103.55    1.89
  -2  -1  -9   83.24    1.73
  -1  -2   9  157.43    3.48
   3  -1   9  186.20    4.30
   3  -1  -9   76.42    2.27
  -2   3  -9  208.48    4.41
  -1  -2  -9  104.08    2.17
  -1   3   9   98.92    2.70
   3  -2  -9   74.94    2.07
  -2  -1  -9  111.82    2.55
   3  -2   9  107.41    3.09
  -2   3  10    8.03    0.95
  -2  -1 -10    5.06    0.79
   3  -2 -10    6.09    0.86
   3  -2 -10   17.77    1.96
  -1  -2  10    5.79    0.95
  -2  -1 -10    4.00    0.56
  -2  -1  10    6.81    0.50
  -1  -2  10    2.68    0.56
  -1  -2 -10    3.13    0.64
  -2   3 -10    9.14    1.32
  -1  -2 -10    3.75    0.66
   3  -1  10    9.90    1.42
   3  -2  10   11.40    1.30
  -2  -1  10   14.22    1.48
  -1   3  10    4.39    0.82
   3  -1 -10    5.59    0.84
  -1   3 -10   17.18    1.82
  -2   3 -11   27.23    2.13
   3  -1 -11   17.54    1.44
  -2  -1  11   19.92    1.78
  -1  -2 -11    8.75    0.90
  -1  -2  11    8.90    0.82
  -1   3 -11   24.30    2.04
   3  -1  11   32.68    2.27
  -2   3  11   14.48    1.18
  -1  -2 -11   11.40    1.06
   3  -2  11   35.94    2.15
  -2  -1  11   14.92    0.77
  -2  -1 -11   12.97    1.09
  -1  -2  11   17.83    1.50
   3  -2 -11   38.01    2.73
   3  -2 -11   16.82    1.31
  -1   3  11   10.25    1.04
  -2  -1 -11   10.53    0.77
   3  -1  12    4.57    1.24
  -2   3  12    1.34    0.70
   3  -2  12    3.00    1.10
   3  -2 -12    2.12    0.76
  -2  -1  12    1.85    0.49
   3  -2 -12    4.49    1.35
  -2  -1  12    2.44    0.97
   3  -1 -12    1.79    0.79
  -1  -2  12    4.00    0.93
  -1   3 -12    2.53    1.29
  -1   3  12   -0.44    0.70
  -1  -2 -12    1.07    0.71
  -1  -2  12    0.95    0.54
  -2  -1 -12    0.09    0.41
  -1  -2 -12    0.76    0.51
  -2  -1 -12    0.95    0.73
  -2   3 -12    7.71    1.65
   3  -2 -13   14.91    2.00
   3  -2  13   15.31    1.69
  -2  -1  13    8.89    0.80
  -2   3  13    6.07    0.99
  -2  -1 -13    7.40    1.03
  -2   3 -13   15.64    2.34
  -2  -1 -13    4.70    0.70
  -1  -2 -13   12.95    1.23
   3  -1  13   16.58    1.83
   3  -1 -13   11.39    1.34
  -1   3 -13   23.97    2.17
  -1  -2  13   19.85    1.58
   3  -2 -13    9.13    1.26
  -1   3  13   14.57    1.41
  -1  -2  13   17.18    1.01
  -2  -1  13    9.60    1.49
  -1  -2 -13   10.91    1.10
  -1   3 -14   25.37    2.32
   3  -2  14   17.94    1.94
  -2  -1  14   22.27    1.97
  -1  -2 -14   18.33    1.48
  -2  -1  14   13.51    1.02
  -2  -1 -14   10.25    0.85
  -1  -2  14   20.35    1.23
   3  -1  14   13.08    1.74
   3  -1 -14   12.81    1.57
   3  -2 -14   28.37    2.68
  -1  -2  14   26.54    1.81
  -2   3  14    9.42    1.17
  -2  -1 -14   11.59    1.24
   3  -2 -14   10.61    1.40
  -2   3 -14   18.74    2.58
  -1   3  14   12.53    1.39
   3  -1  15   51.61    1.13
  -2  -1 -15   40.60    2.07
  -1  -2 -15   21.46    1.45
  -2   3 -15   71.69    4.64
   3  -1 -15   46.47    2.32
   3  -2  15   58.51    3.11
   3  -1  15   50.89    2.92
   3  -2 -15   71.04    3.82
  -1   3 -15   39.53    2.87
  -1  -2  15   39.48    1.63
   3  -2 -15   35.57    2.16
  -2   3  15   39.17    2.04
  -1  -2 -15   31.08    1.97
  -1  -2  15   43.22    2.32
   3  -2  15   40.16    0.82
  -1   3  15   24.27    1.76
  -2  -1  15   53.90    2.84
  -2  -1  15   44.60    1.82
  -2  -1 -15   34.16    1.43
  -2  -1  16   10.43    1.08
  -2   3  16    6.01    1.12
  -1   3  16   10.83    1.47
  -1  -2  16   17.66    1.73
   3  -1  16   16.64    2.07
   3  -2 -16    7.96    1.29
  -1  -2  16   23.67    1.38
  -2   3 -16   15.16    2.50
  -1   3 -16   25.81    2.48
   3  -2  16   16.50    2.00
  -2  -1 -16    4.77    0.82
   3  -1  16   18.30    0.83
  -2  -1 -16    8.67    1.29
  -1  -2 -16   14.99    1.59
  -2  -1  16   13.21    1.69
   3  -2 -16   16.85    2.20
   3  -2  16   11.46    0.56
  -1  -2 -16    9.63    1.07
  -2  -1 -17    2.41    1.07
  -1  -2  17    0.26    0.95
  -2  -1  17    2.04    0.77
  -1   3 -17    1.40    1.52
   3  -2  17    3.91    1.44
  -2  -1 -17    2.33    0.75
   3  -2 -17    3.46    1.15
   3  -2  17    2.11    0.40
   3  -1  17    2.79    1.35
   3  -2 -17    4.08    1.57
  -1  -2 -17    1.96    1.13
  -2  -1  17    2.74    1.12
   3  -1  17    3.58    0.52
  -1   3  17    1.69    1.12
  -2   3  17    2.51    1.01
   3  -1 -17    2.30    1.01
  -1  -2  17    0.93    0.77
  -2   3 -17    0.97    1.66
  -1  -2 -17    0.79    0.71
   3  -2 -18   14.06    1.68
   3  -1  18   22.26    2.28
  -1  -2  18    8.02    1.46
  -2   3 -18   21.84    2.87
  -2   3  18    9.19    1.46
   3  -2  18   18.67    2.13
  -1   3  18    6.83    1.51
   3  -2 -18   22.32    2.36
   3  -1  18   22.30    1.06
   3  -1 -18   14.38    1.81
  -2  -1 -18    8.90    1.46
  -2  -1 -18    8.78    1.16
  -1   3 -18   12.57    2.03
  -2  -1  18    8.67    1.43
  -1  -2  18   10.44    1.19
  -2  -1  18   10.51    1.11
  -1  -2 -18    6.56    1.13
  -1  -2 -18    6.91    1.53
   3  -2  18   16.29    0.76
  -2  -1  19    5.92    1.41
  -1  -2  19    9.88    1.19
  -1  -2 -19    8.37    1.79
  -2  -1 -19    3.26    1.19
   3  -1  19   18.33    1.06
   3  -2 -19    7.44    1.42
   3  -2 -19   12.22    1.98
   3  -1  19   14.95    2.17
   3  -2  19   12.15    1.98
  -1  -2 -19    4.68    1.03
  -2   3  19    4.04    1.30
  -1   3  19    3.62    1.29
  -2  -1  19    6.51    1.07
   3  -2  19   13.00    0.75
   3  -1 -19    5.12    1.37
  -1  -2  19    6.33    1.27
  -1   3 -19   14.50    2.16
  -2   3 -19   14.74    2.40
  -2  -1 -19    4.70    1.01
  -2  -1 -20    5.85    1.08
  -1  -2 -20   11.75    2.13
  -1   3 -20   13.83    2.17
  -2  -1  20    7.20    1.13
   3  -1  20   20.47    1.15
  -1  -2  20   13.61    1.62
   3  -1 -20   18.87    1.99
  -2   3 -20   15.52    2.44
  -1  -2  20   13.51    1.42
   3  -1  20   20.91    2.38
  -1   3  20   11.39    1.77
  -1  -2 -20    7.34    1.18
   3  -2  20   12.69    0.81
  -2   3  20    8.47    1.49
   3  -2  20   10.15    1.89
   3  -2 -20   17.50    1.93
  -2  -1 -20    7.20    1.54
  -2  -1  20   11.20    1.67
   3  -1 -21   13.60    1.96
   3  -2  21   21.33    2.56
  -1   3 -21   33.36    3.13
  -2   3  21   11.68    1.81
  -2  -1 -21   14.39    1.93
  -2  -1 -21   16.66    1.59
   3  -2  21   12.92    0.97
   3  -2 -21   14.83    1.88
  -1  -2 -21   10.94    1.50
  -2  -1  21   17.96    2.10
   3  -1  21   19.29    1.12
  -2  -1  21   19.11    1.67
  -1   3  21   11.09    1.88
   3  -1  21   32.53    3.05
  -2   3 -21   23.82    2.81
  -1  -2  21   10.76    1.63
  -1  -2  21   17.20    1.56
  -1  -2 -21   18.74    2.73
   3  -1  22  224.66    6.73
  -1  -2  22  133.93    4.36
  -2   3 -22  159.86    5.94
  -2  -1 -22  105.03    3.75
  -1  -2 -22   86.11    3.50
  -2   3  22   76.57    3.72
  -2  -1  22  124.22    4.62
   3  -1  22  189.66    3.09
   3  -1 -22  175.85    5.42
   3  -2  22  186.31    5.96
   3  -2 -22  173.19    5.22
  -1   3  22  112.88    4.50
  -1  -2 -22  171.64    6.49
  -1   3 -22  206.28    6.55
  -2  -1  22   95.78    3.32
  -2  -1 -22  101.79    4.56
   3  -2  22  140.57    2.66
  -1  -2  22  145.27    3.91
  -1  -2  23  121.42    4.18
  -2  -1  23  147.36    4.14
  -1  -2 -23  128.70    5.59
   3  -1 -23  144.27    4.93
   3  -2  23  164.52    5.63
  -2   3  23  140.52    4.81
   3  -2  23  116.93    2.61
  -1   3 -23  170.25    6.21
  -2  -1 -23  117.90    3.85
  -2  -1  23  200.12    5.70
  -1   3  23  101.50    4.66
   3  -1  23  156.43    2.91
  -2   3 -23  248.24    7.25
  -1  -2  23  157.01    4.19
   3  -2 -23  145.50    5.10
   3  -1  23  214.64    6.91
  -2  -1 -23  175.08    6.24
  -2   3 -24   52.24    3.77
   3  -2  24   52.47    3.47
  -2  -1  24   50.60    3.19
   3  -1  24   67.49    4.12
  -2  -1 -24   36.59    3.47
   3  -2 -24   37.18    2.76
  -2   3  24   19.53    2.39
  -1  -2 -24   62.31    4.04
  -1  -2 -24   33.32    2.53
   3  -1 -24   35.05    2.77
  -2  -1 -24   22.59    1.81
  -1   3 -24   69.98    4.29
  -2  -1  24   34.56    2.23
  -1   3  24   45.93    3.49
  -1  -2  24   59.47    3.07
  -1  -2  24   49.02    2.55
  -2  -1 -25    8.83    1.39
  -1  -2 -25   11.62    1.89
  -1  -2 -25   13.79    2.34
  -2  -1  25   11.29    1.51
  -1   3 -25   21.52    2.88
  -2  -1 -25   10.09    2.67
   3  -2 -25    7.18    1.78
  -1  -2  25   15.32    1.65
   3  -2  25   13.44    2.19
   3  -1 -25    9.46    1.85
  -2  -1  25   16.75    2.24
  -1   3  25   13.78    2.53
   3  -1  25   14.51    2.37
  -2   3  25   13.52    2.43
  -1  -2  25   15.07    1.93
  -2   3 -25   12.44    2.48
  -2  -1 -26    9.60    2.60
  -2   3 -26   14.04    2.51
  -1  -2 -26   12.36    2.31
  -2  -1  26   13.08    1.68
  -2  -1 -26   11.00    1.55
  -2  -1  26   16.73    2.15
  -1  -2  26   10.42    1.56
  -1   3  26    9.25    2.29
  -2   3  26    7.73    2.18
   3  -1  26    8.21    2.18
  -1  -2  26   14.50    2.03
   3  -1 -26    8.78    1.92
  -1  -2 -26    8.45    1.72
   3  -2  26    9.91    2.10
   3  -2 -26    7.23    1.80
  -1   3 -26   14.96    2.80
   3  -2 -27   12.45    2.04
  -1  -2 -27    6.15    1.59
  -2   3  27    9.93    2.29
  -2  -1  27   19.03    2.34
   3  -1  27   14.57    2.40
   3  -2  27   12.19    2.16
   3  -1 -27    4.61    1.61
  -1  -2  27    8.38    1.44
  -2  -1 -27   12.51    2.74
  -1   3  27   14.70    2.56
  -2  -1  27   11.09    1.59
  -1  -2 -27    9.04    2.21
  -2   3 -27   13.01    2.37
  -1  -2  27   13.22    2.10
  -1   3 -27   10.63    2.52
  -2  -1 -27   10.21    1.47
   3  -2  28    5.64    1.84
  -1  -2 -28    2.36    1.46
  -1   3  28    5.48    2.21
   3  -1 -28    4.23    1.72
   3  -1  28    1.70    1.84
  -1  -2  28    3.76    1.39
  -1  -2  28    4.86    1.60
   3  -2 -28    4.93    1.82
  -2   3 -28    8.10    2.50
  -1  -2 -28    5.40    1.99
  -2   3  28    3.78    1.98
  -2  -1 -28    3.42    2.06
  -2  -1  28    3.84    1.39
  -2  -1  28    3.11    1.65
  -1   3 -28    9.23    2.57
  -1   3 -29   10.04    2.51
   3  -2  29    8.43    2.15
  -2  -1 -29   13.88    2.58
   3  -1  29   15.23    2.53
  -2   3  29   10.15    2.09
  -1   3  29    7.38    2.02
  -1  -2  29    9.47    1.70
  -2  -1  29   18.48    2.32
  -1  -2  29   11.41    1.88
   3  -2 -29    7.14    1.94
   3  -1 -29    7.57    1.92
  -2  -1  29    7.70    1.58
  -1  -2 -29    8.84    1.72
  -1  -2 -29    8.94    2.10
  -2   3 -29   16.01    2.55
  -2   3  30    0.67    1.61
   3  -1  30    5.46    2.25
  -2  -1  30    5.20    1.65
  -1   3  30    1.98    1.69
  -1  -2  30    1.47    1.42
  -2  -1 -30    1.80    1.91
   3  -2  30    4.29    2.12
  -2   3 -30    4.24    2.18
   3  -2 -30    5.44    2.01
  -2  -1  30    4.92    1.72
  -1   3 -30    4.38    2.41
  -1  -2 -30    2.57    1.98
  -1  -2 -30    5.04    1.69
   3  -1 -30    4.79    1.89
  -1  -2  30    6.12    1.80
  -2   3  31    3.71    1.62
  -1  -2  31    7.49    1.89
   3  -2  31   11.56    2.44
   3  -2 -31    6.05    2.07
  -1   3 -31    6.10    2.47
  -2  -1  31    6.94    1.70
  -2  -1  31    8.76    1.99
   3  -1  31   13.61    2.61
  -1  -2  31    9.72    1.85
  -1  -2 -31   10.60    2.24
  -2  -1 -31    5.06    2.08
  -2   3  31    5.06    1.74
  -1   3  31    6.01    1.93
  -2   3 -31   12.99    2.87
   3  -1 -31   10.80    2.37
  -1   3  32   22.10    2.71
  -1  -2  32   32.12    2.83
  -2   3  32   21.92    2.67
  -2   3  32   14.29    2.31
   3  -1 -32   24.04    2.85
   3  -1  32   23.20    3.01
  -2  -1  32   23.82    2.64
   3  -2  32   21.10    2.90
  -1   3 -32   37.02    3.91
   3  -2 -32   23.94    2.95
  -2  -1 -32   15.70    2.74
  -2   3 -32   15.06    2.90
  -1  -2  32   24.12    2.44
  -1  -2 -32   31.29    3.24
  -2  -1  32   14.80    2.04
  -2  -1 -33    6.12    2.33
  -1   3  33    2.69    1.62
   3  -2 -33    7.91    2.27
   3  -1 -33   12.80    2.59
  -1  -2  33    6.68    1.80
  -2   3  33   13.55    2.28
   3  -1  33    6.35    2.19
  -2   3 -33    9.69    2.86
  -1   3  33    2.18    1.67
  -2  -1  33   10.81    1.93
  -1   3 -33    4.70    2.93
  -1  -2  33    6.78    1.75
  -1  -2 -33    5.57    2.03
  -2  -1  33    7.26    1.98
  -2   3  33    5.40    1.82
   3  -2  33    4.94    2.09
  -2   3  34    5.27    1.82
   3  -2 -34   17.73    2.88
  -2  -1  34   10.55    2.06
  -1  -2 -34   10.13    2.33
  -1   3 -34   20.97    3.75
   3  -2  34   13.45    2.71
  -2  -1 -34    8.78    2.39
  -2   3  34    9.27    1.90
  -2   3 -34    8.73    3.04
   3  -1 -34   13.20    2.65
  -1  -2  34   17.64    2.46
   3  -1  34   19.88    3.08
  -1   3  34   15.00    2.38
  -1   3  35    4.50    2.01
  -2  -1  35    7.83    2.11
  -2   3  35    6.28    2.01
   3  -2 -35    9.62    2.43
   3  -2  35   10.68    2.54
  -1   3 -35    6.70    2.73
  -2   3 -35   10.49    2.79
  -2  -1 -35   10.71    2.60
   3  -1  35    8.91    2.61
  -1  -2  35   13.18    2.27
   3  -1 -35    9.68    2.50
  -2   3  35    4.20    1.76
  -1  -2 -35    2.28    2.08
   3  -1 -36   22.21    3.15
   3  -2 -36   25.11    3.29
  -1   3 -36   15.65    3.27
  -2   3  36    9.73    2.26
  -1  -2 -36   19.80    3.15
  -2  -1 -36   17.16    2.96
  -1   3  36   17.64    2.62
  -2   3 -36   17.50    3.46
   3  -2  36   23.09    3.09
   3  -1 -37   26.39    3.31
  -2  -1 -37   30.73    3.52
  -1   3  37   14.92    2.58
   3  -2 -37   22.87    3.22
   3  -1  37   34.60    3.69
  -1   3 -37   23.51    3.96
   3  -2  37   28.59    3.30
  -2   3  37   30.39    3.14
  -1  -2 -37   26.41    3.45
   3  -1 -38   18.92    3.13
  -2   3 -38   19.36    3.54
   3  -2  38   11.88    2.58
  -1   3 -38   27.74    3.81
  -2  -1 -38   22.09    3.37
   3  -1  38   26.91    3.40
   3  -2 -38   25.78    3.24
  -1  -2 -38   30.52    3.58
  -2   3  38   13.93    2.57
  -1   3  38   23.48    3.15
  -1  -2 -39   15.80    3.03
   3  -2 -39   18.09    2.96
   3  -1 -39    9.29    2.75
   3  -1  39   12.80    2.75
  -2   3 -39   22.98    3.66
  -2  -1 -39   19.24    3.36
  -1   3  39   14.59    2.80
   3  -2  39   13.35    2.77
  -1   3 -39   15.29    3.34
  -2   3  39   17.78    2.61
   3  -2  40    4.42    2.31
  -2  -1 -40    4.98    2.68
  -2   3  40    2.43    1.97
   3  -1  40   -0.30    2.53
   3  -2 -40    0.51    2.17
  -2   3 -40    2.98    3.14
  -1   3 -40    3.05    2.56
  -1   3  40    1.34    2.04
  -1  -2 -40    2.03    2.64
   3  -1 -40   -1.24    2.50
  -1   3  41    1.95    1.98
   3  -2 -41    1.13    2.42
  -2  -1 -41   -1.19    3.10
  -2   3 -41    6.62    3.45
   3  -1 -41    0.16    2.27
  -1  -2 -41    6.39    3.13
   3  -2  41   -2.23    2.24
   3  -1  41    2.18    2.42
  -2   3  41    3.00    2.10
  -1   3 -41    4.36    2.65
  -2   3 -42    1.86    3.35
  -1   3  42    2.29    2.02
   3  -1 -42   -1.65    2.55
  -1   3 -42    5.41    3.02
   3  -2  42    3.72    2.44
  -2  -1 -42    2.52    2.88
  -1  -2 -42   -1.88    2.91
   3  -2 -42    3.68    2.58
   3  -1  42   -0.76    2.37
  -2  -1 -43    1.54    2.76
   3  -2 -43    1.56    2.61
  -1   3 -43   -1.14    2.97
  -1   3  43    1.96    2.13
  -2   3 -43    4.44    3.18
   3  -2  43    5.40    2.60
   3  -1  43    1.71    2.38
  -1  -2 -43    3.58    2.75
   3  -1 -43   -4.35    2.85
   3  -2 -44   -1.21    2.49
  -1  -2 -44    4.54    2.99
  -2  -1 -44    5.06    3.08
   3  -1 -44    1.67    2.63
  -1   3  44    2.85    2.44
  -1   3 -44    2.53    3.21
   3  -1  44   -0.55    2.40
  -2   3 -44   -0.58    3.07
   3  -2  44   -2.51    2.37
   3  -2 -45    0.03    2.51
   3  -2  45    0.03    2.30
   3  -1 -45    1.43    2.73
  -2  -1 -45    1.98    3.16
  -2   3 -45    2.52    3.22
  -1  -2 -45    1.34    2.89
  -1   3 -45   -3.49    3.46
  -1   3  45    0.22    2.29
   3  -1  45    1.86    2.66
  -2  -1 -46    0.81    3.19
  -1  -2 -46    2.98    3.00
   3  -1  46    0.10    2.36
   3  -1 -46    3.35    2.98
   3  -2  46    0.82    2.43
   3  -2 -46    1.08    2.78
  -2   3 -46    1.05    3.03
  -1   3 -46    2.36    3.13
   3  -1  47    0.87    2.52
   3  -2  47    1.25    2.94
  -1   3 -47    6.49    3.42
  -2   3 -47    2.97    3.12
   3  -2 -47    2.78    2.95
  -1  -2 -47   -3.20    2.87
  -2  -1 -47    3.97    3.40
   3  -1 -47    5.97    3.21
   3  -1 -48   -1.24    3.07
   3  -1  48    1.93    2.44
  -2  -1 -48    3.23    3.51
  -1  -2 -48    0.53    2.84
   3  -2  48    3.01    2.90
   3  -2 -48    4.03    3.19
   3  -1  49    1.87    2.82
  -1  -2 -49    2.33    3.44
   3  -3   0 9992.75   22.47
  -3   0   0 9866.78   20.41
   3  -3   0 9723.47   19.79
   0   3   0 9450.54   18.54
   0   3   0 9390.16   13.35
   3   0   0 9482.00   18.94
   3  -3   0 9252.73   15.70
   0   3   1    1.49    0.47
   3  -3  -1    0.53    0.55
   0  -3   1    0.72    0.47
   3   0  -1    1.04    0.52
   3  -3  -1   -0.01    0.33
   3  -3   1    0.57    0.46
   3   0  -1    0.45    0.37
   3  -3   1    0.69    0.38
   0   3  -1    0.10    0.39
   3   0   1    0.49    0.52
   3  -3   1    1.02    0.53
  -3   0  -1    0.57    0.42
   0   3  -1    0.20    0.29
   0  -3  -1    0.79    0.51
  -3   0   1    0.59    0.47
   3   0   1    0.01    0.51
   0   3   1   -0.18    0.26
   3  -3   2   11.39    0.81
  -3   3  -2    8.88    0.63
   0   3   2    9.94    0.47
   3   0  -2   10.51    0.58
   0   3   2    8.37    0.74
  -3   0   2    8.07    0.80
   0   3  -2    7.18    0.63
   3  -3   2    9.39    0.73
   0   3  -2    9.55    0.57
   3  -3  -2    8.75    0.70
   0  -3  -2    9.41    0.79
  -3   0  -2    8.69    0.64
   0  -3   2    7.94    0.72
   3   0   2    8.42    0.78
   3   0  -2    8.62    0.79
   3   0   2    9.93    0.92
   3  -3  -2    8.58    0.93
   3   0   3   -0.44    0.49
  -3   3  -3    0.59    0.39
  -3   0   3   -0.21    0.62
   0   3   3    0.62    0.47
  -3   3   3    0.83    0.46
   3  -3   3    0.16    0.42
  -3   0   3    0.42    0.38
   0   3  -3    0.31    0.37
   3  -3  -3    0.21    0.61
   0  -3   3    0.41    0.46
   3   0   3    0.96    0.70
   0   3   3    0.37    0.24
   3  -3   3    0.52    0.48
   3   0  -3   -0.04    0.46
   0   3  -3    0.20    0.37
   3  -3  -3    0.08    0.32
   0  -3  -3    1.06    0.47
  -3   0  -3    0.06    0.33
   3   0  -3    0.56    0.24
  -3   3   4   73.59    1.76
  -3   0  -4   81.63    1.53
   0   3  -4   79.15    1.82
   0   3  -4   72.26    1.63
   3  -3  -4   86.19    2.62
   0  -3  -4   76.46    1.10
  -3   3  -4   84.25    1.89
  -3   0   4   83.28    2.34
   3  -3   4   75.74    1.85
   3   0   4   60.85    2.11
   0  -3  -4   72.79    1.90
   3   0   4   76.80    1.92
   3  -3  -4   82.49    1.56
   0   3   4   67.06    1.91
   0  -3   4   65.60    1.75
   3   0  -4   75.23    1.90
   3  -3   4   86.57    1.76
   3  -3  -5    0.47    0.37
   0  -3  -5    0.35    0.48
   3   0   5    0.75    0.73
  -3   0  -5    0.48    0.31
   3  -3   5    1.23    0.42
   0  -3   5    0.02    0.50
   0   3   5    0.27    0.54
   0  -3   5    0.68    0.45
  -3   0   5    1.11    0.73
   0   3  -5    0.58    0.52
   0  -3  -5    0.30    0.24
   3  -3  -5    0.65    0.72
   3   0  -5   -0.38    0.52
   3  -3   5    0.90    0.54
  -3   3  -5    0.51    0.49
   3   0   5    0.37    0.51
  -3   3   5    1.04    0.49
  -3   0  -6  451.41    4.72
  -3   3   6  421.97    4.10
   0  -3   6  425.43    4.21
   0  -3  -6  426.18    3.03
   0  -3   6  413.48    4.58
   3  -3   6  423.05    4.77
   0   3   6  410.00    4.97
  -3   0  -6  420.41    3.10
  -3   3  -6  435.20    4.63
   3   0  -6  417.36    4.57
  -3   0   6  409.46    5.48
   0  -3  -6  420.35    4.51
   0   3  -6  465.75    5.20
   3  -3   6  456.16    3.56
   3  -3  -6  428.82    3.62
   3  -3  -6  452.76    6.21
   0  -3   7    1.03    0.54
   3   0   7    1.14    0.88
   3  -3  -7    0.65    0.39
   0  -3   7    1.33    0.57
  -3   3  -7    0.45    0.56
   3  -3   7   -0.11    0.57
  -3   0   7    0.57    0.70
  -3   0  -7    0.19    0.51
   3   0  -7    1.04    0.62
   3  -3   7    0.49    0.33
  -3   0  -7    0.30    0.30
   0   3   7    0.72    0.63
  -3   3   7    0.77    0.46
   0  -3  -7    0.89    0.40
   3  -3  -7    1.75    0.95
   0  -3  -7    1.40    0.59
   0   3  -7    1.62    0.76
  -3   0  -8 1587.23    9.26
   3  -3  -8 1584.73   12.62
   0   3   8 1555.20    9.96
   3  -3  -8 1587.25    7.63
  -3   0  -8 1596.55    5.92
  -3   3  -8 1575.30    9.81
   3   0  -8 1578.21    9.48
   0  -3   8 1575.18    9.21
   3  -3   8 1541.70    9.78
  -3   3   8 1606.35    8.44
   3  -3   8 1613.15    6.08
  -3   0   8 1514.28   11.49
   0   3  -8 1703.89   10.97
   0  -3  -8 1610.96    7.28
   0  -3  -8 1547.46    9.12
   0  -3   8 1544.24    8.11
   3   0  -9    0.08    0.66
   3  -3  -9    0.14    0.44
   0  -3  -9    0.77    0.58
   3  -3   9    0.26    0.61
  -3   3  -9    0.84    0.70
   0  -3   9   -0.03    0.48
   0  -3   9    0.49    0.60
   0   3   9    1.11    0.77
   3   0   9    1.81    1.11
  -3   0   9    0.21    0.79
   3  -3  -9    0.23    0.89
   0   3  -9    0.65    0.85
  -3   0  -9    0.90    0.56
  -3   0  -9    0.46    0.29
   3  -3   9    1.32    0.35
  -3   3   9   -0.58    0.53
   0   3 -10  984.13    9.83
   0   3  10  933.83    8.41
  -3   3  10  951.35    6.86
   0  -3 -10  880.65    6.69
  -3   0 -10  907.58    7.56
   0  -3  10  964.36    7.67
   0  -3  10  962.39    6.80
   3  -3  10  965.02    4.53
   0  -3 -10  932.87    7.59
   3  -3 -10  938.41   10.23
  -3   0 -10  934.79    4.45
   3  -3  10  957.21    8.45
   3   0 -10  918.91    7.84
  -3   3 -10  902.78    8.24
  -3   0  10  914.60    9.71
   3  -3 -10  914.07    6.45
   0  -3  11    0.27    0.55
   3  -3  11    0.17    0.29
  -3   3 -11   -0.26    0.74
   0  -3 -11    0.03    0.63
  -3   0  11    1.48    0.39
   0  -3  11   -0.02    0.60
  -3   3  11    0.34    0.53
  -3   0  11    0.70    0.93
   3   0 -11   -0.13    0.73
   3  -3 -11    0.49    0.50
   3  -3  11    0.84    0.80
   0   3  11   -0.25    0.77
   3   0  11   -0.14    0.96
   3  -3 -11    0.25    1.00
  -3   0 -11    0.20    0.30
   0   3 -11    1.80    1.17
   0  -3 -11    0.25    0.59
  -3   0 -11    0.67    0.73
   3  -3  12    5.44    1.03
  -3   3  12    5.68    0.77
   0  -3 -12    4.81    0.81
   0  -3  12    6.98    0.95
   3  -3 -12    4.84    1.36
   0   3  12    3.43    0.98
   0  -3 -12    7.24    0.99
  -3   0  12    5.94    1.25
  -3   0  12    4.69    0.53
   0  -3  12    4.76    0.74
  -3   0 -12    5.25    0.46
   3   0  12    6.29    1.38
   3  -3 -12    7.67    0.85
   3  -3  12    5.84    0.46
   0   3 -12    5.28    1.25
  -3   3 -12    5.52    1.04
   3   0 -12    7.91    1.06
  -3   0 -12    6.03    0.88
   0   3  13    0.86    0.95
   0  -3 -13    0.60    0.68
   0  -3  13    0.78    0.71
   3   0 -13    0.49    0.78
   3   0  13    0.41    1.17
   3  -3  13   -0.12    0.32
  -3   0 -13    0.14    0.34
   3  -3 -13    0.24    1.10
  -3   0  13    0.33    0.50
   0   3 -13    0.55    1.17
  -3   0 -13    0.36    0.69
   0  -3  13    0.58    0.60
  -3   3  13    1.08    0.68
  -3   0  13    1.79    1.18
   0  -3 -13   -0.85    0.92
  -3   3 -13    1.72    0.96
   3  -3 -13    0.64    0.73
   3  -3  13   -0.38    0.92
   3  -3  14 2173.85   14.49
  -3   0 -14 2089.79   12.84
   0  -3 -14 2035.83   12.11
   3   0  14 1931.14   16.06
  -3   0  14 1882.87    9.61
   3  -3 -14 2208.58   18.54
  -3   3 -14 2064.63   14.99
   0  -3 -14 2030.61   15.41
   3  -3  14 2093.61    7.12
   3   0 -14 2198.43   14.04
  -3   0 -14 1980.08    7.69
   0  -3  14 2081.45   12.48
   0   3  14 2021.26   14.16
  -3   3  14 2103.13   11.46
   0   3 -14 1838.04   16.08
   3  -3 -14 2057.97   11.90
   0  -3  14 2137.25   11.54
   0   3  15    1.18    1.07
   3  -3 -15    0.45    1.35
  -3   0  15    2.68    0.83
   0  -3 -15    0.23    0.69
   3  -3  15   -0.35    1.04
   0  -3  15   -0.06    0.74
  -3   0 -15   -1.08    0.89
   3   0  15    2.00    1.47
  -3   0  15    5.37    1.37
   3  -3 -15    0.45    0.74
   0   3 -15    5.20    1.70
  -3   0 -15   -0.21    0.42
   3  -3  15    0.62    0.40
  -3   3  15    0.09    0.76
  -3   3 -15   -1.07    1.16
   3   0 -15    0.85    1.01
   0  -3  15    0.13    0.80
  -3   3  16 2538.85   13.53
   3  -3 -16 2751.81   22.80
   3   0  16 2516.44   19.20
  -3   0 -16 2514.86   10.16
   3   0 -16 2622.55   16.34
  -3   0  16 2186.27   17.75
   0  -3  16 2624.68   14.39
   0   3  16 2601.92   17.17
   0  -3 -16 2705.36   20.11
  -3   3 -16 2413.91   17.84
  -3   0 -16 2523.19   15.23
   0  -3  16 2725.70   13.79
   3  -3 -16 2579.50   14.44
   3  -3  16 2578.69   16.70
   0  -3 -16 2569.75   14.09
   3  -3  16 2629.25    8.57
  -3   0  17    2.92    0.90
  -3   0 -17    2.17    0.98
   3   0 -17    1.32    1.00
  -3   0 -17    1.20    0.58
   0   3  17    1.66    1.31
   3  -3  17    1.19    0.44
   0  -3 -17    0.06    1.37
   3  -3 -17    2.18    0.99
   3   0  17    1.21    1.52
  -3   3 -17    0.81    1.21
  -3   0  17    3.03    1.40
  -3   3  17    0.22    0.78
   0  -3  17   -0.67    0.85
   0   3 -17    3.88    1.78
   3  -3  17    0.36    1.05
   0  -3  17    1.41    0.89
   3  -3 -17    1.44    1.44
   0  -3 -17   -0.21    0.77
   0  -3  18    2.63    0.94
   3  -3 -18    6.11    1.17
   0  -3 -18    4.98    1.55
   3  -3 -18    6.15    1.59
  -3   0 -18    3.86    0.77
   0   3 -18    2.75    1.58
   0   3  18    5.24    1.42
   3  -3  18    5.16    0.59
  -3   0  18    6.68    1.67
  -3   0 -18    4.06    1.12
   0  -3  18    4.62    1.01
  -3   3 -18    7.21    1.66
  -3   3  18    3.67    0.98
   3   0  18    4.07    1.58
   3   0 -18    9.76    1.45
   3  -3  18    4.00    1.19
  -3   0  18    5.27    0.91
   0  -3 -18    4.66    1.05
   3  -3 -19    1.00    1.41
   0   3  19    1.71    1.22
  -3   0 -19    1.32    0.76
  -3   3  19    1.26    1.03
   0  -3 -19    0.20    0.82
   3  -3  19    0.49    0.48
   3  -3 -19    0.80    0.94
   0  -3  19    1.07    0.93
   3   0  19    1.24    1.46
   3   0 -19    0.76    1.09
   3  -3  19    0.96    1.16
  -3   3 -19   -0.79    1.53
   0  -3  19    2.85    1.03
  -3   0  19    1.17    0.85
  -3   0 -19    0.50    0.97
   0  -3 -19    0.22    1.25
  -3   0 -20   52.33    1.97
  -3   3 -20   69.22    4.19
  -3   0  20   60.67    2.43
   0  -3 -20   76.70    3.60
   0  -3 -20   74.12    2.89
  -3   3  20   68.04    2.86
   0  -3  20   62.96    2.66
   0   3 -20   65.37    3.88
   3   0 -20   65.47    3.14
   3  -3  20   64.40    1.66
  -3   0  20   65.84    3.38
   0   3  20   68.64    3.45
   3   0  20   73.77    3.87
   0  -3  20   76.62    2.82
   3  -3 -20   61.34    2.82
   3  -3 -20   63.48    3.81
   3  -3  20   52.44    2.86
  -3   0 -20   56.43    2.89
  -3   0  21    1.64    1.27
   3  -3  21   -1.02    1.19
  -3   0 -21    1.41    1.30
   3   0 -21    2.06    1.32
   3  -3 -21    1.12    1.07
   0  -3 -21    1.46    1.29
   0   3 -21   -0.30    1.84
   3  -3  21   -0.05    0.54
   0  -3 -21   -0.34    0.90
  -3   3  21   -0.76    1.09
   3  -3 -21    0.50    1.40
   0  -3  21    2.10    0.99
  -3   3 -21    2.10    1.97
   3   0  21    1.79    1.64
   0  -3  21    0.36    0.90
  -3   0 -21    0.89    0.77
  -3   0  21    2.46    0.96
   0   3  21   -0.52    1.32
   0   3  22   12.00    2.05
   3  -3  22   11.77    1.75
  -3   0  22   16.98    1.55
   0  -3 -22   13.43    1.61
   0  -3  22   21.23    1.76
  -3   3 -22   16.14    2.99
  -3   0 -22   13.20    1.79
  -3   0 -22   13.10    1.19
   3   0  22    8.69    1.95
   0   3 -22   19.55    2.63
   3  -3 -22   13.81    1.71
  -3   0  22   21.72    2.27
   0  -3 -22   21.30    2.20
   3  -3  22   13.05    0.95
   3   0 -22   12.71    1.82
   3  -3 -22   16.31    2.18
  -3   3  22   17.37    1.79
   0  -3  22   15.19    1.57
   0  -3 -23   -0.55    1.37
   0  -3  23   -0.38    1.10
  -3   0  23    1.71    1.45
   0   3  23    0.32    1.59
   3  -3  23   -0.60    0.67
   0  -3  23    0.94    1.07
   3  -3  23   -0.09    1.17
  -3   0 -23   -1.14    1.41
   3   0 -23   -0.77    1.30
   3  -3 -23   -1.40    1.60
   3   0  23   -0.86    1.61
   0  -3 -23    0.35    1.10
  -3   3 -23    0.38    2.23
  -3   0  23   -0.40    0.95
   0   3 -23   -0.66    1.79
   3  -3 -23   -0.69    1.21
  -3   3  23    0.30    1.18
   3  -3 -24  213.50    6.69
   0  -3  24  177.13    4.71
   3  -3 -24  133.17    4.53
   0  -3 -24  207.33    5.75
   3  -3  24  139.77    4.86
  -3   3 -24  191.14    7.45
   3   0 -24  147.50    5.07
  -3   0  24  204.67    4.71
   0  -3  24  156.04    4.52
   0   3  24  166.80    6.34
   0   3 -24  203.97    6.84
  -3   0  24  193.15    5.75
   0  -3 -24  182.91    5.16
   3   0  24  225.23    6.67
  -3   3  24  182.14    5.35
  -3   0 -25    1.22    1.67
   3  -3 -25    2.34    1.38
   0   3  25   -1.04    2.04
   0  -3  25    0.24    1.07
   3  -3  25    0.64    1.32
  -3   3  25   -1.96    1.58
   0  -3 -25    0.31    1.47
  -3   0  25   -0.32    1.10
  -3   3 -25    1.43    2.26
   0  -3  25   -0.43    1.31
   0  -3 -25   -1.61    1.36
   3   0  25   -3.25    1.82
  -3   0  25   -0.30    1.46
   0   3 -25    2.57    2.01
   3  -3 -25   -2.57    1.87
   3   0 -25    0.86    1.48
  -3   3  26  644.06   11.13
   0   3  26  641.65   12.58
   0  -3 -26  682.56   10.68
   0  -3  26  495.01    8.15
  -3   0 -26  596.32   11.83
   0   3 -26  681.41   12.49
  -3   3 -26  624.85   12.68
   0  -3  26  511.26    8.31
   3  -3 -26  763.70   12.43
  -3   0  26  715.44    8.98
   3   0  26  660.16   11.23
   3  -3  26  537.74    9.59
   0  -3 -26  607.32   10.22
  -3   0  26  700.33   10.82
   3   0  27    6.24    2.25
   0   3 -27    4.17    2.54
  -3   3  27    2.51    1.92
   0  -3  27    0.08    1.19
   3  -3 -27    3.23    1.95
  -3   0 -27   -1.44    2.17
   0   3  27    0.47    1.95
   0  -3 -27    1.35    1.79
  -3   3 -27    1.32    2.09
   0  -3 -27    3.86    1.96
   0  -3  27    1.11    1.26
  -3   0  27    2.91    1.65
   3  -3 -27   -0.18    1.37
  -3   0  27    5.62    1.93
   3   0 -27    1.73    1.61
   3  -3  27    1.60    1.79
  -3   3  28  468.26    9.17
   3  -3 -28  374.74    8.12
  -3   0  28  551.47    8.51
   0   3  28  433.69    9.99
   3   0  28  522.24   10.35
   0  -3  28  335.86    7.12
   3  -3  28  402.63    8.61
   3   0 -28  301.84    7.74
   0   3 -28  532.43   11.13
  -3   3 -28  502.33   11.18
  -3   0  28  474.85    9.22
   0  -3 -28  512.62    9.64
  -3   3  28  461.53    9.33
   0  -3 -28  356.01    8.18
   0  -3  28  383.09    7.46
  -3   0 -28  462.46   11.87
   0   3 -29    7.50    2.69
  -3   0  29    6.80    2.08
   3  -3 -29   -1.39    1.68
   3  -3  29    0.98    1.74
   0  -3  29    1.07    1.42
   0  -3 -29    1.39    1.97
  -3   0 -29    3.26    3.07
  -3   3 -29    1.08    2.24
   3   0  29    6.32    2.40
  -3   3  29   -1.89    1.65
  -3   3  29   -2.33    1.70
   0   3  29   -0.78    1.72
   0  -3  29    0.54    1.28
   0  -3 -29    1.45    1.50
  -3   0  29    3.47    1.72
   3   0 -29   -1.77    1.61
   3   0 -30  274.02    7.74
  -3   0 -30  335.23   10.31
  -3   0  30  395.82    7.25
  -3   3 -30  361.08    9.57
   0  -3  30  262.97    6.55
   0  -3 -30  288.39    7.14
  -3   3  30  361.09    8.26
   0  -3 -30  412.08    9.15
   3   0  30  401.93    9.39
  -3   3  30  333.17    7.45
   3  -3 -30  312.70    7.79
   0   3  30  317.13    8.15
   0   3 -30  390.76    9.76
   3  -3  30  326.19    8.05
  -3   0  30  420.02    8.95
   0  -3  30  324.21    6.93
   3   0  31    5.19    2.57
  -3   0  31    0.47    1.48
  -3   3 -31    5.81    2.55
  -3   0  31    3.58    2.14
   0  -3 -31    3.60    2.23
   3   0 -31    5.98    2.38
   3  -3 -31    4.55    2.09
   0  -3  31    1.07    1.54
  -3   0 -31   -0.29    2.34
  -3   3  31    0.23    1.52
   3  -3  31    2.05    2.13
  -3   3  31    0.84    1.74
   0   3 -31    6.29    2.70
   0  -3  31    1.56    1.62
   0  -3 -31   -0.94    1.46
   0   3  31    0.38    1.91
   0   3  32  656.61   11.43
   3  -3 -32  680.89   11.68
   3   0 -32  608.68   11.61
  -3   3  32  760.58   11.72
   0  -3 -32  823.67   12.97
   0  -3 -32  738.73   11.70
   0   3 -32  823.09   14.11
   0  -3  32  628.04   10.28
  -3   0  32  844.63   12.62
  -3   3  32  659.68   10.31
  -3   0 -32  707.76   14.05
   3   0  32  845.92   14.06
   3  -3  32  715.78   12.05
  -3   3 -32  733.84   13.45
   0  -3 -33   -0.43    1.71
   0   3 -33    8.26    2.65
   3   0  33    6.87    2.98
  -3   0 -33    3.07    2.45
   0  -3  33   -0.29    1.95
  -3   0  33    8.23    2.36
  -3   3 -33    1.77    2.31
   3  -3  33    2.75    2.59
   0   3  33    1.04    2.14
  -3   3  33    0.14    2.00
   3  -3 -33    1.48    2.08
  -3   3  33    1.54    1.69
   0  -3 -33    9.34    2.71
   3   0 -33    2.29    2.44
   0  -3 -34  255.18    7.68
   0   3  34  180.12    6.27
  -3   3 -34  210.85    7.50
   3   0 -34  175.11    6.58
  -3   0 -34  197.43    7.37
  -3   0  34  237.77    7.05
   0  -3  34  204.10    6.19
   3  -3 -34  208.47    6.83
  -3   3  34  193.54    5.96
   0   3 -34  231.59    7.86
   3   0  34  241.40    7.82
  -3   3  34  195.12    5.85
   3  -3  34  201.36    6.79
   0   3  35    0.76    1.95
  -3   3 -35    1.63    2.42
   0  -3 -35    4.35    2.55
   3   0 -35   -1.87    2.20
   3   0  35    3.94    2.30
  -3   3  35   -0.51    1.61
  -3   0 -35   -1.21    2.46
  -3   0  35    1.22    1.86
   0   3 -35   -0.61    2.38
   3  -3 -35    0.81    1.97
   3  -3  35   -0.90    1.94
  -3   3  35   -0.02    1.63
   0  -3  35    0.21    1.77
   3  -3  36   20.33    2.86
  -3   3 -36   20.00    3.24
  -3   3  36   16.66    2.35
   3   0  36   10.68    2.66
  -3   0 -36   11.28    2.68
   0   3 -36   19.34    3.41
  -3   3  36   17.56    2.39
   0  -3 -36   21.43    3.21
   3  -3 -36   13.49    2.58
  -3   0  36   17.31    2.63
   0  -3  36   18.77    2.51
   0   3  36   16.43    2.63
   0  -3  37   -0.80    1.76
  -3   3  37    0.05    1.73
   3   0  37   -1.55    2.26
   3  -3  37    4.93    2.42
   3   0 -37    3.99    2.24
   0   3  37    2.20    2.06
   3  -3 -37   -0.76    2.18
  -3   3 -37    1.80    2.46
  -3   0 -37    5.81    2.59
  -3   3  37    2.13    1.65
   0  -3 -37    1.95    2.79
   0   3 -37    1.55    2.56
  -3   0  37    3.23    2.08
   0   3 -38    3.78    2.80
   3   0  38    1.61    2.30
  -3   0 -38    1.00    2.21
   0   3  38    5.54    2.26
   0  -3 -38    4.30    2.73
   3   0 -38    1.12    2.22
   3  -3 -38    2.85    2.23
   3  -3  38    0.76    2.14
  -3   3  38    3.05    1.91
   3   0  39    0.98    2.30
   0   3 -39    2.39    2.82
  -3   0 -39    2.72    2.45
   3  -3 -39   -0.04    2.18
   3  -3  39    0.26    2.17
  -3   3 -39   -1.46    2.73
   0  -3 -39    0.67    2.34
   0   3  39   -1.13    2.01
   3   0 -39    1.74    2.35
   3  -3 -40   -1.95    2.19
   0  -3 -40   -1.31    2.62
   3   0 -40   -0.63    2.37
   0   3  40   -0.24    2.06
   3  -3  40   -0.48    2.29
  -3   3 -40    3.71    2.82
   3   0  40    3.25    2.59
   0   3 -40    1.41    2.61
  -3   0 -40   -0.88    2.37
  -3   0 -41    0.77    2.63
   3   0 -41    1.16    2.31
   3   0  41   -3.25    2.63
   0   3 -41   -0.09    2.56
  -3   3 -41   -0.29    2.72
   3  -3 -41    2.34    2.35
   0   3  41   -2.59    2.19
   0  -3 -41    1.82    2.58
   3  -3  41   -1.08    2.36
   0   3  42   38.92    3.59
  -3   3 -42   39.83    4.50
   0  -3 -42   52.27    4.27
   3   0 -42   37.51    3.82
   3  -3  42   39.94    3.93
   3   0  42   49.48    4.28
   0   3 -42   40.54    4.23
   3  -3 -42   42.46    3.93
  -3   0 -42   41.29    4.42
   0   3  43    3.56    2.32
   0   3 -43    4.37    3.05
   3   0  43   -0.92    2.42
  -3   3 -43    1.56    2.96
   3   0 -43    5.03    2.96
   0  -3 -43   -0.54    2.51
   3  -3  43    1.09    2.44
   3  -3 -43   -0.56    2.39
  -3   0 -43    6.11    3.23
   3  -3  44  184.68    7.33
   0   3 -44  172.41    7.79
  -3   3 -44  184.23    8.45
   0   3  44  147.34    6.37
   3   0  44  177.13    7.25
   3   0 -44  154.57    7.08
  -3   0 -44  170.76    7.70
   0  -3 -44  176.30    7.23
   3  -3 -44  159.60    6.84
   0   3 -45    4.54    3.43
   0   3  45    1.27    2.49
  -3   0 -45    2.75    3.27
   0  -3 -45    5.62    3.01
   3   0 -45    1.71    3.01
   3  -3  45    3.63    2.77
  -3   3 -45   -3.56    3.67
   3   0  45    4.49    2.73
   3  -3 -45    4.94    2.77
  -3   3 -46   97.23    6.74
   0   3 -46   93.19    6.04
  -3   0 -46   89.71    6.18
   3  -3  46  103.88    5.82
   0  -3 -46  106.48    5.95
   3   0  46   95.75    5.65
   3  -3 -46   95.08    5.58
   3   0 -46   87.36    5.82
   0   3  46  108.39    6.02
  -3   0 -47    3.36    3.41
   3   0  47   -0.04    2.66
   0   3  47   -3.61    2.75
   3  -3 -47    0.71    2.62
   3  -3  47   10.68    3.40
   3   0 -47    3.60    3.60
   3  -3 -48   31.96    4.20
  -3   0 -48   36.37    4.89
   3   0  48   28.60    3.79
   3   0  49    4.22    3.02
   1  -4   0  127.86    2.67
   3  -4   0  180.73    3.20
   1   3   0  115.59    2.31
   3   1   1   73.40    2.08
   1   3   1   78.76    1.66
   3   1   1  181.99    3.70
   3  -4   1  113.43    2.54
   3  -4   1   65.87    1.98
  -4   1  -1   90.07    2.15
   1  -4  -1  100.94    2.43
   1   3  -1   75.92    1.68
  -4   1   1  109.54    2.80
   1  -4   1  105.47    2.52
   3   1  -1   71.72    2.15
   1   3  -1   76.03    1.91
   1   3   1  112.21    2.41
   3  -4  -1  130.43    2.91
   3  -4  -1   71.42    1.95
   3   1  -2   10.62    0.86
   1   3   2    1.36    0.46
   3   1   2   14.56    1.37
   1  -4   2    1.67    0.63
  -4   1  -2    5.93    0.67
   3  -4   2    5.59    0.75
  -4   1   2   13.86    1.24
   1   3   2    2.37    0.68
   1   3  -2    3.12    0.56
   1   3  -2    2.77    0.55
   3  -4  -2    2.95    0.36
   3  -4   2    4.51    0.76
   3  -4  -2    7.33    0.92
   3   1  -2    1.82    0.60
   3   1   2    2.98    0.67
   3  -4  -3    2.41    0.37
   1   3   3    4.92    0.80
  -4   1  -3    3.77    0.56
   1  -4   3    3.43    0.67
   3  -4   3    5.92    0.82
   3   1  -3    9.32    0.76
   1   3   3    2.41    0.50
   3  -4  -3    7.62    1.02
   1  -4  -3    4.92    0.74
  -4   1   3    6.81    1.00
   3  -4   3    4.56    0.74
   1   3  -3    4.29    0.65
   3   1  -3    2.98    0.67
  -4   3  -3    3.40    0.67
   3   1   3   10.28    1.34
   1   3  -3    5.51    0.61
   3   1   3    4.99    0.78
   1   3   4    3.45    0.56
   3  -4   4    4.93    0.71
   3  -4  -4    8.03    1.01
   1  -4  -4    5.12    0.80
   1   3   4    7.71    0.96
   3   1   4   12.54    1.66
  -4   3  -4    4.65    0.68
  -4   1   4   16.05    1.38
   1  -4   4    6.44    0.88
   1   3  -4    4.54    0.57
   3  -4  -4    4.20    0.41
   3   1  -4   14.20    0.76
   3  -4   4    4.30    0.82
   3   1   4    3.96    0.77
  -4   1  -4    6.51    0.61
   1   3  -4    4.16    0.67
   3   1  -4    4.53    0.79
   1  -4   4    2.37    0.71
   1  -4   5    0.92    0.65
   1  -4   5    2.36    0.63
   3  -4   5    4.45    0.70
   3  -4  -5    4.74    0.99
   1   3  -5    2.20    0.61
  -4   1  -5    3.38    0.43
   1   3   5    1.91    0.48
   3   1  -5    8.57    0.56
  -4   1   5    8.66    1.19
   3   1  -5    2.51    0.72
   1   3   5    2.79    0.78
  -4   3   5    3.43    0.60
   1  -4  -5    2.26    0.68
   3  -4  -5    2.04    0.39
  -4   3  -5    2.90    0.68
   3   1   5    2.04    0.60
   3  -4   5    1.81    0.74
   1   3  -5    1.55    0.47
   3   1   5    8.90    1.58
  -4   3  -6    2.78    0.66
   1  -4  -6    3.55    0.89
  -4   1  -6    1.77    0.34
   1  -4   6    2.16    0.66
   1   3  -6    4.80    0.80
  -4   1   6    6.54    1.10
  -4   1   6    1.73    0.31
   1  -4   6    3.98    0.74
   1   3   6    4.01    0.92
   3   1  -6    4.47    0.85
   3  -4   6    5.04    0.69
   3  -4   6    4.13    0.83
   3   1   6    3.79    0.75
   3  -4  -6    2.52    0.45
  -4   3   6    2.35    0.55
   1   3  -6    2.86    0.57
   3  -4  -6    4.86    1.05
  -4   1  -7   16.98    0.73
   1  -4  -7   31.27    1.13
   3  -4   7   29.26    1.32
  -4   3   7   20.99    1.14
  -4   3  -7   27.94    1.52
  -4   1   7   52.73    2.46
   1  -4   7   12.00    1.18
  -4   1   7   18.30    0.55
   3  -4  -7   35.71    1.89
   1  -4   7   24.07    1.32
   3   1   7   60.72    3.30
  -4   1  -7   20.43    1.35
   1   3   7   20.82    1.52
   3  -4   7   30.63    1.51
   1   3  -7   21.86    1.38
   1  -4  -7   17.80    1.41
   3   1  -7   21.25    1.46
   1   3  -7   10.21    0.82
   3  -4  -7   17.86    0.86
  -4   1   8   66.66    2.71
  -4   1  -8   14.77    0.64
   1  -4  -8   45.74    1.49
   3  -4   8   15.98    0.99
  -4   1  -8   24.07    1.48
   1   3   8   30.61    1.91
   1  -4   8   24.14    1.56
   3  -4   8   17.44    1.27
   1   3  -8   40.19    1.79
   3   1   8   39.70    2.83
  -4   3  -8   23.89    1.48
   1  -4   8   37.62    1.60
  -4   1   8   21.64    0.61
  -4   1   8   19.94    0.63
  -4   3   8   17.40    1.02
   3   1  -8   14.61    1.29
   3  -4  -8   20.27    1.74
   3  -4  -8   11.45    0.76
   1  -4  -8   27.99    1.61
   1   3   9   18.99    1.74
   3   1   9   45.56    3.05
   3  -4   9   21.78    1.41
   3  -4  -9   28.20    1.78
   3  -4  -9   21.16    1.00
  -4   1   9   11.82    0.52
  -4   3  -9   14.94    1.30
   3  -4   9   20.16    1.05
  -4   1   9   33.83    2.10
   1   3  -9   24.43    1.51
   1  -4  -9   13.25    1.32
   1  -4   9   20.75    1.25
  -4   1  -9   11.07    1.19
  -4   3   9   10.54    0.85
   1  -4   9   14.16    1.27
   1  -4  -9   23.42    1.23
   3   1  -9   24.99    1.59
  -4   1 -10    5.27    0.95
   1   3 -10   14.19    1.35
  -4   1  10   16.48    1.65
  -4   1  10    7.95    0.52
   3  -4 -10    6.50    1.14
  -4   3 -10    7.20    1.10
   1   3  10    8.70    1.36
   3  -4  10    6.62    1.03
   1  -4 -10   12.39    1.13
   3   1  10   10.55    1.88
  -4   1 -10    3.87    0.35
   1  -4 -10    7.01    1.02
   1  -4  10    8.00    0.93
   3   1 -10    4.55    0.96
   3  -4 -10    6.32    0.72
   1  -4  10    5.89    0.97
   3  -4  10    5.64    0.67
  -4   3  10    4.79    0.69
   3   1 -11    1.08    0.81
  -4   3 -11    1.46    0.84
   3  -4  11    0.80    0.46
   3  -4 -11    1.39    0.52
  -4   3  11    0.68    0.55
   1   3  11    1.37    1.03
   1   3 -11    1.79    0.94
   1  -4  11    1.64    0.68
   1  -4 -11    2.08    0.74
  -4   1  11    0.65    0.91
   3  -4 -11    0.84    0.94
   1  -4 -11    0.80    0.76
   1  -4  11    1.66    0.79
  -4   1  11    0.90    0.42
  -4   1 -11    1.51    0.82
   3   1  11   -0.11    1.52
   3  -4  11    0.92    0.79
   1   3 -12    5.49    1.19
   3  -4 -12    6.07    1.45
  -4   3  12    3.60    0.70
   3   1 -12    4.00    1.13
   3  -4  12    4.99    1.08
   1   3  12    4.57    1.18
  -4   1  12    7.45    1.34
   1  -4 -12    5.50    0.99
   1  -4  12    6.70    0.95
  -4   1 -12    4.70    1.02
  -4   1  12    8.99    0.77
   1  -4 -12    2.34    0.86
  -4   3 -12    5.64    1.08
   1  -4  12    2.47    0.77
   3  -4  12    4.68    0.69
   3  -4 -12    5.35    0.78
   3   1  12   10.76    1.99
  -4   3  13    2.71    0.72
   3  -4  13    9.63    1.26
   3  -4 -13    6.34    0.93
   1   3 -13   11.18    1.48
   3   1  13   10.32    2.11
   3   1 -13    8.13    1.37
   1  -4 -13    5.15    0.97
   1  -4  13    6.81    1.15
  -4   3 -13    5.02    1.11
   1  -4  13   10.42    1.08
   1   3  13    9.53    1.59
  -4   1 -13    2.25    0.97
  -4   1  13    9.00    0.99
   1  -4 -13    9.73    1.21
   3  -4  13    4.80    0.71
   3  -4 -13    7.24    1.36
  -4   1  13    6.92    1.53
  -4   1 -14   10.25    1.32
   1  -4 -14   22.95    1.63
  -4   3 -14   15.10    1.62
   3  -4  14   27.64    1.89
  -4   3  14    8.86    0.99
   3  -4 -14   19.20    1.49
   1   3  14   12.01    1.69
  -4   1  14   31.05    1.62
   1  -4 -14   10.10    1.36
   3   1  14   28.98    2.68
   3   1 -14   21.52    1.97
   1   3 -14   24.80    2.20
   1  -4  14   12.56    1.33
   3  -4 -14   25.48    2.21
   1  -4  14   16.72    1.30
  -4   1  14   24.40    2.29
   3  -4  14   13.76    1.10
   3  -4  15   93.10    3.41
  -4   3  15   40.34    1.77
   1  -4  15   73.15    2.93
   3  -4 -15   57.18    2.37
   1  -4  15  100.49    2.79
   3  -4 -15   71.71    3.45
   1  -4 -15   77.43    2.93
  -4   1  15   80.14    3.63
  -4   1 -15   44.11    2.35
   3   1  15  100.02    4.39
  -4   3 -15   46.71    2.54
   1   3 -15  124.69    4.23
   1   3  15   89.06    3.93
   1  -4 -15  119.30    3.48
   3  -4  15   43.87    1.82
   3   1 -15   65.02    3.18
  -4   1  15   93.38    2.52
   3   1  16   76.96    4.22
   3  -4 -16   39.98    2.15
  -4   3  16   44.90    1.89
   1  -4 -16   45.31    2.26
   1  -4  16   63.64    2.78
   3  -4  16   33.10    1.63
   3  -4 -16   48.68    3.08
   1  -4 -16   97.89    3.28
  -4   1  16   93.89    2.46
  -4   3 -16   54.30    2.89
   1   3  16   71.37    3.67
   3   1 -16   41.81    2.90
  -4   1  16  102.85    4.15
   3  -4  16   58.57    3.03
   1   3 -16   90.43    3.89
  -4   1 -16   62.92    2.66
   1  -4  16   88.12    2.70
   1  -4  17   18.45    1.46
   3  -4 -17   20.04    2.08
   1   3 -17   12.16    1.88
  -4   1  17   23.66    2.29
   1   3  17   12.46    2.04
   1  -4 -17    8.53    1.23
   3   1  17   19.94    2.51
  -4   3  17   10.44    1.09
   3  -4 -17   19.41    1.72
  -4   1 -17   12.18    1.50
   1  -4  17   13.34    1.69
   3   1 -17   17.86    2.23
  -4   3 -17   14.49    1.82
   1  -4 -17   14.90    1.63
   3  -4  17   23.04    2.08
  -4   1  17   20.43    1.29
  -4   3  18    6.71    1.11
   3   1 -18   17.69    1.97
  -4   1 -18    7.21    1.34
  -4   3 -18   10.72    1.67
   3  -4 -18   18.43    2.24
   3  -4 -18   19.46    1.70
   1  -4  18   15.57    1.43
   1   3  18   10.47    1.86
   1   3 -18   15.85    2.05
   1  -4  18   10.77    1.49
  -4   1  18   13.19    1.96
  -4   1  18   21.97    1.37
   3  -4  18    9.23    1.06
   1  -4 -18   22.45    1.86
   3  -4  18   15.33    1.87
   3   1  18   15.15    2.29
   1  -4 -18   13.51    1.59
  -4   3 -19   10.34    1.73
   3   1 -19   10.67    1.81
   3  -4 -19    6.06    1.64
   1   3  19    9.84    2.02
  -4   3  19    7.56    1.17
   1  -4  19   12.40    1.35
  -4   1  19   15.87    2.18
   1   3 -19   15.70    2.18
   1  -4 -19    5.46    1.28
  -4   1  19   17.15    1.32
   1  -4  19   10.60    1.60
  -4   1 -19   11.08    1.60
   1  -4 -19   20.20    1.94
   3  -4  19   10.20    1.72
   3  -4  19    4.37    0.85
   3  -4 -19   10.52    1.47
   3   1  19    9.18    1.99
  -4   1  20   18.34    2.26
   3   1  20   26.70    2.70
   1  -4 -20   18.58    1.92
   1  -4 -20   27.23    2.25
   3  -4 -20   22.16    2.48
  -4   3 -20   14.23    1.98
   3   1 -20   22.15    2.21
   3  -4 -20   22.11    1.98
  -4   3  20   10.82    1.46
  -4   1 -20   11.16    1.69
   1   3  20   14.27    2.17
   1   3 -20   18.72    2.19
   1  -4  20    8.37    1.50
   1  -4  20   19.81    1.65
   3  -4  20   29.60    2.42
   3  -4  20   19.21    1.43
  -4   1  20   22.49    1.54
   1  -4  21    5.83    1.41
   1  -4 -21    5.27    1.31
  -4   1  21   13.54    1.39
  -4   3 -21    5.99    1.68
  -4   3  21    3.66    1.09
   1  -4 -21   11.02    1.91
   3  -4  21    7.47    1.62
   3  -4 -21    4.36    1.34
   1   3  21   10.01    2.24
   1  -4  21    8.53    1.27
   3   1 -21    5.46    1.57
   1   3 -21    5.10    1.72
  -4   1 -21    6.49    1.55
  -4   1  21    8.11    1.89
   3  -4  21    4.44    0.92
   3   1  21    9.99    2.05
   3  -4 -21    6.01    1.76
  -4   3 -22    4.07    1.82
   1  -4 -22    4.41    1.34
   3   1  22    6.00    1.90
  -4   1  22    7.05    1.88
   1  -4 -22    6.95    1.62
  -4   3  22    3.14    1.28
   1  -4  22    4.35    1.35
  -4   1 -22    4.49    1.42
   1   3 -22    3.34    1.45
   3  -4  22    5.97    1.66
   3  -4  22    3.62    0.89
   3   1 -22    6.22    1.55
   1   3  22    3.66    2.07
  -4   1  22    6.79    1.19
   3  -4 -22    3.26    1.19
   3  -4 -22    0.27    1.60
   1  -4  22    8.77    1.32
   3  -4  23    2.11    0.86
   3   1 -23    4.90    1.72
   1  -4 -23    5.52    1.43
   1   3  23    5.02    2.19
   1  -4 -23    8.14    1.68
   1   3 -23    6.85    1.88
   3  -4  23    5.05    1.59
   1  -4  23    4.84    1.41
   1  -4  23    7.55    1.32
   3   1  23    5.08    1.90
  -4   1  23   10.40    1.39
  -4   3  23    0.65    1.16
  -4   1 -23    3.54    1.53
   3  -4 -23    2.50    1.85
  -4   3 -23    6.14    1.79
   3  -4 -23    2.35    1.35
  -4   1  23    7.20    1.85
   1  -4  24   21.75    2.11
   3   1  24   19.50    2.59
  -4   1  24   19.56    1.65
   3  -4 -24   18.09    2.05
   3  -4 -24    7.00    2.01
   1  -4 -24   12.34    1.81
   1   3 -24   15.01    2.25
   1   3  24   16.97    3.04
  -4   3 -24    9.48    2.20
   3   1 -24   15.70    2.19
   3  -4  24   10.23    1.91
  -4   1 -24   10.52    1.93
  -4   1  24   16.55    2.51
   1  -4 -24   19.86    2.23
  -4   3  24    4.70    1.56
   1  -4  24   26.28    1.97
   1  -4  25   10.37    1.76
   3  -4 -25    8.82    1.71
  -4   3  25    4.86    1.73
   1  -4 -25    7.60    1.68
   1   3 -25   16.19    2.54
   3   1 -25   10.34    1.98
   1   3  25    5.19    2.45
  -4   3  25    6.35    1.67
  -4   1  25   11.90    2.31
   3  -4 -25    7.78    2.22
  -4   3 -25    4.81    2.20
   3  -4  25   11.92    2.08
   1  -4 -25   14.65    2.12
   1  -4  25    8.94    1.46
   3   1  25   13.55    2.37
  -4   1  25   10.65    1.42
  -4   1 -25    8.14    1.89
  -4   1  26    4.56    1.18
   1  -4 -26    3.29    1.53
   3   1 -26    1.20    1.41
   3  -4 -26    0.73    1.61
  -4   1 -26    2.64    1.66
   1  -4  26    3.56    1.50
   1   3 -26    2.39    1.81
  -4   1  26    7.00    2.18
   3  -4  26    3.75    1.50
  -4   3  26    3.13    1.58
   3   1  26    2.36    1.78
   1  -4  26    2.38    1.16
   1  -4 -26    8.67    1.99
  -4   3  26    2.94    1.64
   3  -4 -26    1.96    1.26
  -4   3 -26    2.08    2.37
   1   3  26    3.19    2.49
  -4   3  27    5.55    1.87
  -4   3  27    4.44    1.82
   1  -4 -27    4.63    1.75
  -4   3 -27    3.46    2.56
  -4   1 -27    1.21    1.74
  -4   1  27    8.55    2.22
   3   1 -27    0.91    1.54
   1  -4 -27   12.47    2.22
   3  -4 -27    3.00    1.68
   3  -4  27    2.71    1.61
   1   3  27    6.61    2.46
   1  -4  27    3.97    1.29
   3   1  27    7.65    2.16
   3  -4 -27    3.41    1.50
  -4   1  27    6.89    1.53
   1  -4  27    2.73    1.38
   1   3 -27   14.98    2.55
   1   3  28    5.76    2.35
  -4   1  28    8.06    1.62
  -4   3  28    8.39    2.14
  -4   1  28    4.34    2.00
   3   1  28    3.77    2.02
   3  -4 -28    2.13    1.65
   1  -4  28    4.09    1.30
  -4   1 -28    2.61    2.00
   3  -4  28    3.07    1.84
   3   1 -28    4.00    1.85
   1  -4 -28   12.83    2.41
   3  -4 -28    3.32    1.95
   1   3 -28    7.77    2.40
   1  -4  28    4.86    1.64
  -4   3  28    4.48    1.74
  -4   3 -28    6.06    2.81
   1   3 -29   24.74    3.12
   3   1  29   21.20    2.88
   1  -4  29   11.40    1.97
   1   3  29   18.81    2.73
   3  -4  29   14.26    2.36
  -4   1 -29   14.34    2.99
  -4   3 -29   12.39    3.08
   1  -4 -29   33.86    3.14
   3  -4 -29   12.23    2.08
  -4   3  29   16.51    2.17
  -4   3  29   20.86    2.59
   3   1 -29    6.89    2.06
  -4   1  29   23.47    2.84
   3  -4 -29    7.75    2.22
   1  -4 -29   18.99    2.67
  -4   1  29   22.95    2.11
  -4   1  30    9.08    2.34
  -4   1 -30    5.11    2.67
   1  -4 -30   11.72    2.58
  -4   3  30    4.87    1.59
   1  -4 -30    3.69    1.83
   3  -4 -30    4.24    2.05
  -4   3 -30   11.10    2.91
   3  -4 -30    4.42    1.77
   3  -4  30    8.22    2.17
  -4   3  30    5.86    1.78
   3   1  30   10.69    2.50
   1  -4  30    4.15    1.58
   3   1 -30    2.55    1.83
   1   3 -30   11.08    2.54
   1   3  30    7.04    2.20
   3  -4  31    6.54    2.22
  -4   3  31    8.11    2.08
   1  -4 -31    4.37    1.71
   3  -4 -31    7.30    2.00
   1  -4  31    4.45    1.62
  -4   1 -31   -0.93    2.59
   3  -4 -31    4.96    2.05
  -4   3 -31    4.16    2.65
  -4   3  31    4.76    1.60
   1   3  31    3.63    1.77
   3   1 -31    4.87    2.03
   1  -4 -31    7.76    2.51
   3   1  31    8.17    2.24
  -4   1  31    8.28    2.20
   1   3 -31    5.77    2.26
  -4   3  32    3.93    1.48
   3  -4 -32    5.83    2.17
   1  -4 -32    4.54    2.36
   3   1  32    1.99    2.07
   1   3 -32    2.68    2.37
   1   3  32    2.75    1.92
  -4   3  32    4.82    1.80
  -4   1 -32    9.71    3.30
   3   1 -32    2.17    1.98
   3  -4 -32    2.55    1.93
  -4   3 -32    5.91    2.68
  -4   1  32    7.32    2.18
   3  -4  32    5.45    2.12
   1  -4 -32    1.66    1.73
   1  -4  32    2.53    1.69
  -4   3  33    6.38    2.02
   3   1 -33    2.98    1.98
   1   3 -33    4.08    2.50
  -4   1  33    6.17    1.99
   3  -4  33    5.82    2.25
   3  -4 -33    1.92    1.80
   3   1  33    3.57    2.19
  -4   3 -33    2.47    2.28
  -4   3  33    4.10    1.66
   1   3  33    4.79    2.19
   1  -4  33    0.33    1.59
  -4   1 -33    4.05    2.64
   1  -4 -33    7.75    2.52
  -4   3  34    5.37    1.98
   3   1  34    5.83    2.26
  -4   1 -34    6.12    2.88
  -4   1  34    2.80    1.95
   1  -4 -34    2.84    1.85
   3  -4  34    3.79    2.02
   1   3  34    1.65    1.93
   1   3 -34    2.23    2.46
   3   1 -34    7.22    2.24
   1  -4  34    0.71    1.61
  -4   3  34    2.56    1.75
  -4   3 -34    0.67    2.43
   1  -4 -34    6.85    2.36
   3  -4 -34    3.72    2.14
   1  -4  35    2.34    1.86
   1   3 -35    0.50    2.39
   1  -4 -35    1.67    2.02
  -4   3  35    3.86    1.88
   3  -4  35    1.53    1.97
   1   3  35    2.72    1.94
   3   1  35    0.76    1.99
  -4   1  35    0.59    1.83
  -4   3 -35    4.36    2.60
   3   1 -35    0.28    2.05
   3  -4 -35    2.42    2.09
   1  -4 -35    0.90    2.07
  -4   1 -35    2.25    2.57
   3  -4  36   -0.49    2.09
   1  -4 -36    2.71    2.33
  -4   1 -36    4.63    2.53
   1  -4  36    1.32    1.96
  -4   1  36    2.36    2.20
  -4   3  36    1.20    1.73
  -4   3 -36    3.14    2.39
   3   1  36   -1.92    2.22
   1   3 -36    1.00    2.50
   1   3  36    0.06    2.01
   1  -4 -36    1.43    1.77
   3   1 -36   -0.61    2.13
  -4   3  37    3.12    1.89
   3   1 -37    2.91    2.23
  -4   1 -37    5.06    2.66
  -4   1  37    1.81    2.10
   1  -4 -37    3.22    2.15
   3  -4  37    1.68    2.23
   1   3  37    4.84    2.33
   3   1  37    5.01    2.53
  -4   3 -37    0.73    2.34
   3  -4 -37    0.22    2.16
   1  -4  37    6.61    2.19
   1   3 -37    5.17    2.94
   3   1 -38    5.37    2.56
   3  -4 -38    4.92    2.44
   1   3  38    1.66    2.26
  -4   1 -38    4.61    2.70
   1  -4  38    2.73    2.02
   1   3 -38    3.53    2.63
  -4   3 -38    3.40    2.61
   3   1  38    1.20    2.33
  -4   1  38    0.12    1.94
  -4   3  38    2.74    2.05
   1  -4 -38    3.47    2.39
   3  -4  38    3.07    2.24
   1  -4 -39    0.84    2.34
   1   3 -39    1.87    2.66
   3  -4 -39   -0.70    2.08
   3   1  39    4.08    2.47
   1   3  39   -1.46    2.12
  -4   3 -39   -2.36    2.52
   3   1 -39   -0.39    2.27
  -4   1 -39    1.89    2.39
   3  -4  39    1.02    2.07
  -4   3  39    4.23    2.29
  -4   1  39    1.66    2.15
   1   3 -40    2.54    2.87
   1  -4 -40   11.99    2.92
  -4   1 -40    1.28    2.41
  -4   3 -40    5.04    2.73
   3  -4 -40    3.20    2.39
   3   1 -40    1.25    2.42
   3   1  40    5.42    2.66
   1   3  40    4.19    2.29
   3  -4  40    8.25    2.72
  -4   1 -41    0.79    2.56
   1  -4 -41    4.65    2.69
   3   1  41    1.32    2.41
   3  -4 -41    2.10    2.39
   3   1 -41    0.05    2.48
   1   3 -41    2.16    2.88
   3  -4  41   -0.33    2.17
  -4   3 -41    6.65    2.98
   1   3  41    0.86    2.17
   3   1 -42    6.20    3.03
   1   3  42    3.65    2.24
   1   3 -42    4.95    2.97
   3  -4 -42    6.91    2.74
  -4   3 -42    0.88    2.88
   3  -4  42    3.85    2.64
  -4   1 -42    5.17    2.85
   3   1  42    5.29    2.64
   1   3  43    3.78    2.45
   1   3 -43    1.10    2.90
   3   1 -43    2.50    2.75
  -4   1 -43    4.16    2.97
   3  -4  43    2.37    2.46
   3  -4 -43    3.26    2.59
   3   1  43   -0.59    2.67
  -4   3 -43    6.50    3.27
  -4   1 -44    1.81    2.96
   1   3 -44    2.19    2.97
   3   1 -44    0.90    2.90
   1   3  44   -2.08    2.35
  -4   3 -44    1.13    3.18
   3   1  44    2.08    2.46
   3  -4  44    3.74    2.50
   3  -4  45    3.96    2.75
   1   3 -45   -2.05    3.22
   3   1 -45    1.63    3.04
   1   3  45    0.55    2.54
  -4   1 -45    3.41    3.30
   3   1  45    0.31    2.68
  -4   3 -45    5.72    3.49
   1   3  46    2.25    2.86
   3   1 -46    0.48    3.10
  -4   1 -46    5.92    3.57
  -4   3 -46   -1.47    3.26
   1   3 -46    4.71    3.36
   3   1  46    1.21    2.82
  -4   1 -47    5.16    3.62
   1   3  47    3.06    2.84
   3   1  47    3.85    2.88
   3   1  48    0.04    2.73
   1   3  48    3.18    2.81
   2   3   0  201.87    3.46
   3   2   0  187.13    3.40
   3  -5   0  214.81    3.84
   2   3   0  149.82    2.82
   2  -5   0  148.75    3.21
  -5   2   0  195.20    4.22
   3  -5   1   78.68    2.48
   3   2  -1  145.96    2.96
   3   2  -1   79.49    2.45
   3  -5  -1  104.66    2.82
   3  -5   1  111.31    2.84
   2   3   1   72.29    1.96
   3   2   1   71.98    2.13
   3   2   1  150.82    3.32
  -5   2  -1  201.68    3.91
   2   3  -1   77.14    2.07
   2  -5   1  100.29    2.65
   2   3  -1  110.81    2.50
   2  -5  -1  110.91    2.97
   2   3   1  117.13    2.70
   3  -5   2   20.30    1.37
   2  -5   2   16.40    1.31
  -5   2  -2   13.61    1.17
  -5   2   2   19.61    1.76
   3   2  -2   12.45    1.14
   2   3  -2   12.53    1.03
   2   3  -2   16.52    1.07
   2   3   2   21.19    1.28
   3  -5  -2   21.17    1.52
   3   2  -2   23.49    1.28
   2   3   2   13.57    1.00
   2  -5  -2   18.13    1.35
   3   2   2   10.53    0.97
   3  -5   3    1.67    0.78
   2   3   3    1.27    0.56
   3  -5   3    1.62    0.63
   3  -5  -3    2.93    0.77
   3   2   3    3.58    0.91
   2   3   3    3.01    0.77
   3   2  -3    1.76    0.71
   3   2   3    1.25    0.60
   2  -5  -3    1.06    0.67
   2   3  -3    2.69    0.64
   2  -5   3    2.08    0.78
  -5   2  -3    3.65    0.83
  -5   2   3    4.14    1.11
   2  -5   3    1.96    0.65
   3   2  -3    2.41    0.59
   2  -5   4    1.51    0.79
   3  -5   4    1.96    0.68
   2   3  -4    0.70    0.55
   3  -5  -4    1.88    0.82
   3  -5   4    1.08    0.81
   3  -5  -4    1.12    0.26
   3   2   4    0.61    0.62
   2   3  -4    0.79    0.52
   3   2  -4    1.90    0.73
  -5   2  -4    2.47    0.62
   3   2   4    2.87    1.03
   2  -5   4    0.75    0.55
   2   3   4    1.44    0.60
   2   3   4    2.00    0.76
   2  -5  -4    2.28    0.80
   3   2  -4    2.78    0.57
   2   3   5    0.78    0.72
   3  -5   5    1.50    0.75
   3  -5   5    0.68    0.59
   2   3  -5    1.07    0.63
   3   2  -5    2.48    0.48
   3   2   5    0.14    0.65
   2   3  -5    0.52    0.47
   3   2   5    2.37    1.01
  -5   2  -5    0.60    0.45
   2  -5   5    1.09    0.64
   3   2  -5    0.66    0.61
   3  -5  -5    0.95    0.26
   3  -5  -5    2.62    0.87
   2   3   5    0.79    0.63
   2  -5  -5    0.70    0.72
   2  -5   5    0.80    0.70
  -5   3  -5    0.45    0.64
   2   3  -6    9.08    0.70
   2   3  -6    7.38    1.02
  -5   3   6    4.74    0.66
   3  -5  -6    8.09    1.17
   2   3   6    6.61    0.85
   3   2   6    8.32    1.46
  -5   2  -6    5.18    0.66
   2  -5  -6    8.28    1.22
   3   2   6    4.58    0.85
   2  -5   6    7.54    1.05
   3  -5   6    3.67    0.93
  -5   2   6   15.84    1.67
   2   3   6   11.10    1.33
   3  -5   6    4.96    0.81
  -5   3  -6    5.75    0.95
   3   2  -6    5.32    0.68
   3   2  -6    8.04    1.02
   3  -5  -6    3.80    0.40
   2  -5   6    8.24    0.97
   3   2  -7  117.86    1.84
  -5   3   7   98.07    2.06
   3  -5   7  123.43    2.84
  -5   2   7   67.89    1.63
   2  -5   7   79.06    2.47
   2   3   7  103.11    3.18
   3   2  -7  110.95    2.96
   2  -5  -7   94.36    3.18
  -5   3  -7  127.85    3.18
  -5   2  -7  105.31    1.73
   3   2   7   79.25    2.49
   2  -5   7   78.11    2.67
  -5   2  -7  118.40    3.19
  -5   2   7  196.81    5.15
   2   3  -7   66.72    2.50
   3  -5  -7  147.83    4.09
   3  -5   7  108.18    3.16
   3   2   7  193.76    5.02
   3  -5  -7   74.82    1.34
   2   3  -8  186.47    4.19
   3   2   8  301.31    6.46
  -5   2   8  188.19    5.13
  -5   2  -8  101.56    2.99
   3  -5   8  158.65    4.26
   3  -5   8  177.74    3.36
   2  -5   8  182.19    3.71
  -5   3  -8  108.03    3.07
   2  -5  -8  138.42    1.51
   3   2  -8  184.73    3.85
   2  -5  -8  202.53    4.39
  -5   3  -8  144.44    2.32
   2   3  -8  142.86    2.41
   2   3   8  251.33    4.99
   3  -5  -8  202.26    4.60
   3   2  -8  153.78    2.11
   2  -5   8  169.36    3.89
   2   3  -9   23.69    1.74
  -5   2   9   22.54    0.95
  -5   3  -9   35.64    0.96
   2  -5  -9   25.58    0.83
  -5   2  -9   38.86    2.05
   2  -5  -9   25.60    1.68
  -5   2  -9   26.05    0.73
   3   2  -9   36.38    2.02
   2   3   9   49.01    2.58
  -5   3  -9   37.53    1.96
   2   3  -9   15.84    0.93
   3   2  -9   21.94    0.80
   3  -5  -9   37.79    2.14
   3  -5   9   26.00    1.84
   3   2   9   43.40    2.78
  -5   3   9   24.69    1.16
   3  -5   9   32.69    1.53
   3  -5  -9   18.79    0.87
   2  -5   9   28.25    1.99
   2  -5   9   26.67    1.59
   3  -5  10    1.18    0.64
   2  -5 -10    2.15    0.49
  -5   3 -10    1.62    0.92
   2  -5  10    1.77    0.74
  -5   3 -10    0.69    0.26
   2   3 -10    1.41    0.51
  -5   3  10    0.65    0.51
   2  -5  10    0.51    0.81
  -5   2  10    0.83    0.40
   3  -5 -10    0.98    0.44
   3   2 -10    1.69    0.88
  -5   3 -10    0.56    0.24
   3  -5  10    0.62    0.82
   2  -5 -10    2.63    1.06
  -5   2  10    4.12    1.29
   3   2 -10    1.50    0.32
   3  -5 -10    1.58    0.90
   2   3  10    1.88    1.05
  -5   2 -10    1.19    0.83
  -5   2 -10    0.87    0.25
   3   2  10   -0.14    1.29
   2   3 -10    0.79    0.79
   2  -5 -11    1.89    0.56
  -5   2 -11    1.16    0.85
   3   2  11    2.67    1.52
   2  -5  11    1.17    0.83
   3  -5 -11    0.96    0.48
   3  -5  11    0.83    0.60
  -5   2  11    0.61    0.40
   2   3 -11    1.01    0.96
  -5   3  11    0.99    0.53
   2  -5  11    2.82    0.83
   3   2 -11    1.59    0.92
  -5   2  11    2.16    1.19
   2   3  11    3.40    1.22
   3  -5  11    1.66    0.91
  -5   3 -11    1.23    0.86
   3  -5 -11    0.71    0.87
   2  -5 -11    2.34    1.02
   3   2 -11    0.90    0.33
  -5   2 -12    2.23    0.91
   2  -5  12    2.67    0.80
   2  -5  12    3.75    1.03
   3  -5 -12    2.70    1.06
   2   3  12    4.87    1.44
   2   3 -12    3.71    1.15
   3   2  12    6.02    1.94
  -5   2  12    3.64    1.40
   3   2 -12    2.20    1.00
  -5   2  12    1.68    0.49
   3  -5  12    2.89    1.02
  -5   3  12    0.70    0.58
  -5   3 -12    1.99    0.91
   3   2 -12    2.11    0.42
   3  -5  12    0.59    0.65
   2  -5 -12    3.32    0.69
   2  -5 -12    3.77    1.13
   3  -5 -12    1.37    0.56
  -5   3 -13    2.09    0.97
   3  -5  13    2.39    0.69
   3  -5 -13    0.54    0.54
  -5   3  13    1.04    0.57
   3  -5 -13    1.52    0.94
   2  -5  13    0.45    0.88
  -5   2  13    2.45    1.31
   3   2 -13    1.15    0.97
   2  -5  13    1.12    0.74
   3  -5  13    0.89    0.83
   3   2  13    2.19    1.43
   2  -5 -13    0.29    0.64
   2   3 -13    0.92    1.01
   2  -5 -13    0.44    0.88
  -5   2  13    0.57    0.48
   2   3  13    1.05    1.26
  -5   2 -13    0.99    0.91
   3  -5  14   40.02    2.27
   2  -5  14   25.19    1.84
  -5   2  14   40.69    3.01
  -5   3 -14   21.53    1.91
   2  -5 -14   31.68    1.69
   3   2 -14   48.08    2.59
   3  -5 -14   37.63    1.83
   2   3 -14   30.71    2.25
   3  -5 -14   39.89    2.41
  -5   2  14   15.17    1.01
   2  -5  14   22.36    1.75
   3  -5  14   42.35    1.75
  -5   2 -14   19.92    1.76
   2  -5 -14   22.16    1.93
   2   3  14   31.78    2.45
  -5   3  14   14.37    1.17
   3   2  14   44.50    3.69
   2  -5  15  128.35    3.50
   3   2 -15  145.88    4.50
  -5   2  15  144.72    2.79
   3  -5 -15  135.92    4.49
   2   3 -15  162.05    4.80
  -5   2  15  231.46    6.56
   2   3  15  156.41    5.24
  -5   3 -15  171.15    4.54
   3   2  15  184.48    6.99
   3  -5  15  145.86    2.97
  -5   2 -15  184.30    4.69
   2  -5 -15  116.78    3.68
   2  -5  15  144.38    3.98
   3  -5 -15  142.73    3.01
   3  -5  15  140.82    4.07
  -5   3  15  117.56    2.85
   2  -5 -15  156.24    3.69
   2  -5 -16  117.69    3.47
   3   2  16  143.54    6.63
   3  -5 -16  103.01    2.85
   3  -5  16  130.62    4.13
   2  -5  16   91.63    3.10
   2   3 -16  144.52    4.59
   2  -5  16  113.03    3.77
   2   3  16  132.82    4.94
  -5   2  16   60.22    2.02
   3  -5 -16   94.90    3.82
   3   2 -16  152.77    4.43
  -5   3 -16   54.73    2.82
  -5   2 -16   55.04    2.87
  -5   2  16  101.30    4.60
   3  -5  16  122.70    2.80
   2  -5 -16  102.54    3.54
  -5   2 -17   12.67    1.73
   3  -5  17   16.50    1.87
   2  -5  17    8.96    1.25
   3  -5 -17   18.51    1.45
  -5   3  17    8.60    1.06
   2  -5 -17    5.57    1.21
   2  -5  17    9.08    1.57
   3   2  17   19.65    3.01
   2   3  17    7.90    1.89
   2   3 -17   11.85    1.86
  -5   2  17   15.96    1.24
  -5   2  17   28.86    2.70
   3   2 -17   17.18    1.97
   3  -5  17   16.19    1.20
   3  -5 -17   15.74    1.89
   2  -5 -17   11.93    1.40
  -5   3 -17   13.95    1.77
  -5   3 -18    9.89    1.67
   3  -5 -18   10.50    1.67
   2  -5  18    5.88    1.18
   3  -5  18   12.15    1.07
  -5   2  18   15.37    2.11
   3   2 -18   12.92    1.83
   2   3 -18   10.44    1.89
   2  -5 -18    7.00    1.22
  -5   2 -18    9.07    1.61
   3  -5  18    8.73    1.57
   2   3  18    6.13    1.79
  -5   3  18    6.53    1.04
   2  -5  18    5.18    1.29
   3  -5 -18   11.77    1.27
   2  -5 -18    6.29    1.43
   3   2  18   14.75    2.82
  -5   2  18    9.83    1.14
  -5   3  19    8.01    2.02
   2   3  19    2.88    1.91
   2  -5  19    4.20    1.34
  -5   3  19    1.20    0.79
   2   3 -19    4.02    1.59
   3   2  19   11.87    2.46
   3  -5 -19    3.40    1.38
   2  -5 -19    4.13    1.18
  -5   2 -19    5.16    1.43
   2  -5  19    3.37    1.03
   3  -5  19    8.42    1.71
  -5   2  19    3.61    1.15
   3  -5  19   10.05    1.09
  -5   2  19    7.90    1.82
   2  -5 -19    6.02    1.41
   3   2 -19    6.33    1.67
   3  -5 -19    6.09    1.15
  -5   3 -19    6.35    1.52
   3   2 -20    8.91    1.83
   3  -5 -20    8.21    1.28
   2  -5 -20    3.02    1.41
   3  -5 -20   10.16    1.80
  -5   2  20    8.83    1.99
   2   3 -20    8.68    1.91
  -5   3  20    5.94    1.10
   2  -5  20    7.51    1.49
  -5   3  20    6.75    2.03
  -5   2  20    6.76    1.41
   3  -5  20   12.76    1.92
  -5   2 -20    6.46    1.63
   3   2  20   14.92    2.60
   2   3  20    6.07    2.28
   3  -5  20   11.69    1.15
   2  -5 -20    3.60    1.19
   2  -5  20    5.24    1.20
  -5   3 -20    7.73    1.59
   3  -5 -21   22.83    2.35
   3  -5  21   39.38    1.86
  -5   2 -21   28.91    2.62
  -5   3  21   20.95    1.74
   3  -5 -21   21.22    1.94
   2   3 -21   20.39    2.66
  -5   3 -21   22.57    2.28
  -5   2  21   30.76    2.98
   3   2  21   39.92    3.45
   2   3  21   20.93    3.21
   2  -5  21   13.90    2.00
   2  -5 -21   11.01    1.81
  -5   2  21   23.68    1.94
   2  -5 -21   20.02    1.90
   3   2 -21   28.95    2.82
   2  -5  21   14.51    1.74
   3  -5  21   30.78    2.75
  -5   3  21   36.08    3.37
   2  -5 -22   49.58    2.81
   3   2  22   62.58    4.10
  -5   2 -22   27.04    2.47
  -5   3  22   43.17    3.50
  -5   2  22   49.13    3.53
   3   2 -22   55.06    3.62
   2  -5 -22   37.84    2.74
   3  -5  22   63.07    2.30
   2   3  22   60.76    4.49
  -5   3  22   22.22    1.99
   2  -5  22   49.94    2.83
  -5   3 -22   36.25    2.80
   3  -5 -22   43.32    2.63
   2  -5  22   55.90    3.26
   3  -5 -22   46.16    3.18
   3  -5  22   54.53    3.38
  -5   2  22   41.99    2.35
   2   3 -22   56.98    3.67
   3   2  23   35.17    3.22
  -5   3  23   64.46    4.05
   2  -5  23   39.71    3.01
  -5   2 -23   37.89    2.93
   3  -5  23   33.73    2.85
   2  -5 -23   22.53    2.42
   2   3 -23   31.57    3.09
  -5   2  23   60.54    3.72
   3   2 -23   42.72    3.21
  -5   2  23   44.39    2.24
   2   3  23   34.82    3.96
   2  -5 -23   33.20    2.44
   2  -5  23   29.86    2.31
  -5   3  23   32.03    2.41
   3  -5 -23   35.75    2.99
   3  -5 -23   33.85    2.50
  -5   3 -23   47.68    3.25
   3  -5  23   42.38    1.95
   2  -5 -24   10.83    1.88
  -5   2  24   15.68    2.32
   3  -5 -24   10.93    2.08
  -5   2 -24    9.09    1.99
   2  -5 -24   20.70    2.16
   2  -5  24   18.02    2.29
   3  -5  24   12.21    2.09
  -5   3  24    8.04    1.68
   3   2  24   17.27    2.70
   2  -5  24   14.40    1.73
  -5   3  24   14.71    2.51
   3  -5 -24   13.63    1.84
   3   2 -24   17.36    2.44
   2   3 -24   15.65    2.35
   2   3  24   21.59    3.39
  -5   2  24   15.10    1.53
   3  -5  24   21.30    1.52
  -5   3 -24   12.58    2.06
   2  -5  25    3.75    1.72
   2   3 -25    0.21    1.45
   2  -5 -25    1.31    1.39
   3  -5  25    0.93    1.55
  -5   2  25    3.76    1.15
   2  -5 -25    0.85    1.39
  -5   3  25    2.55    1.51
   3   2 -25    7.49    1.95
   3   2  25    3.07    1.87
   2   3  25   -0.36    2.22
   3  -5 -25    4.57    1.45
  -5   3 -25    5.38    1.92
  -5   2 -25    2.46    1.75
  -5   2  25   10.19    2.06
  -5   3  25    8.17    1.95
   2  -5  25    3.22    1.26
   2  -5 -26    1.33    1.58
   3  -5 -26    2.04    1.88
   2   3 -26    2.46    1.78
   2  -5 -26    3.97    1.55
  -5   2  26   -1.05    1.69
   2  -5  26    0.74    1.19
  -5   3  26    0.68    1.57
   2   3  26    2.91    2.28
  -5   2 -26   -0.78    1.58
   3   2 -26    3.29    1.68
   3  -5 -26    1.58    1.34
  -5   3 -26    2.79    1.87
   2  -5  26    2.00    1.53
   3  -5  26    2.11    1.57
  -5   3  26    5.11    1.92
   3   2  26    3.06    1.93
   3  -5 -27    8.60    2.34
   2  -5 -27   13.92    2.11
   2  -5  27    8.70    1.96
  -5   2  27   17.21    1.78
   2   3 -27   11.42    2.22
  -5   3 -27    7.94    2.33
  -5   3  27   15.47    2.38
   3   2 -27    7.11    1.74
   2  -5 -27    8.52    2.17
   3  -5  27    4.21    1.73
   3  -5 -27    7.36    1.73
   2   3  27    9.15    2.39
  -5   2  27   15.03    2.46
  -5   3  27    5.23    1.67
  -5   2 -27   11.88    2.41
   3   2  27    8.41    2.31
  -5   3  28    9.57    2.13
  -5   3  28    8.65    1.70
  -5   2  28   11.59    2.27
   3  -5 -28   14.93    2.23
   3  -5 -28    6.90    2.45
  -5   2 -28   11.47    2.42
   3   2 -28   11.74    2.28
   3   2  28   14.31    2.72
   2  -5 -28    3.53    1.85
   2  -5  28    8.41    1.94
  -5   3 -28    7.16    2.59
   2   3 -28    8.64    2.26
   3  -5  28   10.08    2.01
   2   3  28    7.09    2.55
   2  -5 -28   13.40    2.21
  -5   3 -29   48.66    4.54
   2  -5  29   45.95    3.29
  -5   2 -29   53.03    4.22
   3  -5 -29   33.80    2.74
  -5   2  29   68.04    4.33
   3   2  29   42.49    3.70
  -5   3  29   49.27    2.90
   2   3 -29   36.50    3.49
   3  -5  29   37.80    3.15
   2  -5 -29   33.88    3.51
  -5   3  29   57.97    3.87
   3   2 -29   28.66    2.87
   2  -5 -29   57.65    3.58
   3  -5 -29   28.70    3.28
   2   3  29   39.16    3.68
   3  -5 -30   18.94    2.36
   3  -5 -30   10.87    2.46
   3   2 -30   18.48    2.59
   3   2  30   14.28    2.60
  -5   3  30   20.64    2.72
   3  -5  30   14.55    2.33
  -5   3 -30   12.58    3.12
   2  -5 -30   30.43    3.02
  -5   2  30   27.86    3.22
   2  -5 -30   14.62    2.68
   2  -5  30   18.31    2.45
   2   3  30   14.15    2.55
  -5   3  30   13.81    1.86
   2   3 -30   23.72    3.04
  -5   2 -30   19.44    3.14
   3  -5  31   23.29    2.69
   2   3 -31   25.27    3.33
   2  -5 -31   13.11    2.67
  -5   2  31   31.36    3.48
   3  -5 -31   30.30    2.85
  -5   3  31   32.37    3.13
   2  -5 -31   28.83    3.02
   3  -5 -31   11.85    2.43
   3   2 -31   20.34    2.71
   3   2  31   23.55    3.07
   2  -5  31    8.59    2.07
   2   3  31   17.90    2.70
  -5   2 -31   27.54    3.78
  -5   3 -31   18.01    3.70
  -5   3  32   17.29    2.61
   2   3  32   26.77    3.08
   3  -5 -32   20.65    2.90
  -5   3 -32   28.93    4.78
   2   3 -32   28.70    3.42
  -5   2 -32   15.26    3.33
   3   2 -32   25.35    3.00
   2  -5 -32   32.71    3.06
   3  -5 -32   30.15    2.89
   3  -5  32   38.06    3.24
   2  -5 -32   15.48    2.66
  -5   2  32   23.14    3.14
   3   2  32   34.94    3.61
   2  -5  32   16.45    2.53
   3  -5 -33    7.44    2.11
  -5   2  33    6.03    2.44
   2  -5 -33    4.34    2.11
  -5   2 -33    6.19    3.42
   3   2 -33    4.68    2.10
   3  -5  33    8.13    2.28
   2  -5 -33    0.95    1.73
   2   3 -33    1.61    2.13
   3  -5 -33   -0.16    1.98
   2   3  33    5.80    2.24
   3   2  33    5.33    2.40
   2  -5  33    4.84    1.95
  -5   3 -33   -0.46    2.77
  -5   2 -34   17.48    3.81
   2  -5 -34   16.40    2.57
   2   3  34    8.37    2.46
   3   2 -34   13.54    2.69
  -5   3 -34    7.42    3.20
   2   3 -34   13.47    3.10
   3  -5 -34   20.25    2.72
   3  -5  34   17.19    2.57
   3  -5 -34   11.81    2.65
  -5   2  34    9.03    2.70
   2  -5 -34    9.68    2.34
  -5   3  34    9.83    2.36
   2  -5  34   10.14    2.24
   3   2  34   13.74    2.84
  -5   2  35    4.39    2.15
   3  -5 -35    8.02    2.59
   2  -5 -35    0.17    1.89
  -5   3 -35    6.04    3.02
   3   2  35    2.23    2.32
   2  -5  35    6.34    1.98
  -5   3  35    3.07    1.99
   2  -5 -35    3.70    2.12
   2   3  35    2.92    2.11
   3  -5 -35    2.66    2.09
   3  -5  35    0.06    1.98
  -5   2 -35    1.05    2.64
   2   3 -35    5.36    2.65
   3  -5 -36   15.09    2.68
   3  -5  36   13.25    2.58
   3   2  36   10.30    2.74
  -5   3  36    9.81    2.48
   2  -5  36   10.69    2.41
   2   3 -36   10.43    2.98
  -5   3 -36   12.77    3.43
  -5   2  36    9.65    2.57
   3  -5 -36   10.23    2.60
   2   3  36    9.76    2.59
   3   2 -36   15.24    2.93
   2  -5 -36   18.84    2.97
  -5   2 -36    3.20    2.96
   2  -5 -36    9.83    2.65
  -5   3  37   14.05    2.93
   2  -5  37    5.96    2.25
   2  -5 -37    1.84    2.02
   3   2 -37    7.39    2.58
  -5   3 -37   12.50    3.11
  -5   2 -37    7.18    3.04
   3  -5  37   14.41    2.67
   2   3 -37    8.21    2.84
   2   3  37    4.44    2.28
   3   2  37    9.19    2.49
  -5   2  37   14.22    2.64
   3  -5 -37   12.76    2.64
   2   3  38    8.65    2.63
   2  -5 -38    4.59    2.36
   2   3 -38    5.37    2.70
   3   2  38    6.12    2.52
   2  -5  38    5.46    2.25
  -5   3 -38    4.57    2.55
  -5   2  38    5.97    2.32
  -5   2 -38    5.43    2.78
   3   2 -38    3.91    2.65
  -5   3  38    5.25    2.52
   3  -5  38    2.52    2.14
   2   3  39    4.38    2.41
  -5   3  39   14.91    2.93
   3   2 -39    8.66    2.98
   3   2  39   10.72    2.86
  -5   2 -39    6.56    2.88
  -5   2  39   17.47    2.84
   3  -5  39   12.75    2.69
  -5   3 -39   12.59    3.28
   2  -5  39   14.08    2.96
   2   3 -39    8.17    2.90
  -5   3 -40    1.81    2.76
   3   2 -40    3.89    2.82
   2   3  40    4.96    2.46
   3  -5  40    2.87    2.12
   3   2  40    5.97    2.59
  -5   2  40    1.69    2.45
   2   3 -40    7.95    2.88
   2  -5  40    5.90    2.46
  -5   3  40    2.69    2.28
  -5   2 -40    1.88    2.90
  -5   3 -41    1.30    2.82
   3  -5  41    6.63    2.66
   3   2  41   12.56    3.19
   2   3  41    6.99    2.58
  -5   2 -41   10.38    3.20
  -5   2  41    2.18    2.23
  -5   3  41    7.20    2.57
   2   3 -41    7.19    2.92
   3   2 -41    3.52    2.99
   3   2  42    8.66    3.08
   3  -5  42    2.71    2.71
   3   2 -42    1.98    2.93
   2   3  42    2.90    2.49
  -5   3 -42   -2.45    2.94
  -5   2 -42    2.86    2.93
   2   3 -42    6.30    3.16
   3   2  43    3.97    2.66
  -5   3 -43    1.19    2.77
   2   3 -43    3.24    2.83
  -5   2 -43    9.08    3.15
   2   3  43    4.66    2.81
   3   2 -43    3.20    3.08
   3  -5  43    6.40    3.03
   3   2  44    2.68    2.62
  -5   3 -44    4.40    3.12
   3   2 -44    2.70    3.25
   2   3 -44    0.54    2.77
  -5   2 -44    0.98    3.29
   2   3  44    2.05    2.36
   2   3  45    3.70    2.73
   3   2 -45    6.91    3.32
   2   3 -45    5.66    3.08
   3   2  45    9.90    3.13
  -5   2 -45    8.29    3.27
  -5   3 -45    7.80    3.49
   3   2  46    9.16    3.12
  -5   3 -46    3.72    3.32
  -5   2 -46    4.28    3.23
   2   3  46    7.96    3.36
   3   2  47    6.80    3.21
   2   3  47   -1.03    3.16
   3   3   0 8669.84   23.87
  -6   3   0 8791.58   30.48
   3   3  -1   47.40    1.90
   3   3   1   49.02    1.96
   3   3  -1   47.23    1.79
   3  -6  -1   44.67    2.04
  -6   3   1   44.72    2.53
   3  -6   1   48.96    2.09
   3   3   2   29.61    1.67
   3   3   2   31.68    1.52
   3  -6  -2   28.60    1.68
   3  -6   2   31.07    1.64
   3   3  -2   34.16    1.47
  -6   3   2   26.25    2.07
   3   3  -2   30.32    1.53
  -6   3  -2   25.18    1.65
  -6   3  -3    8.88    1.08
   3   3   3    6.22    0.88
   3  -6  -3    9.23    1.10
   3  -6   3    7.49    1.03
   3   3  -3    8.95    1.01
  -6   3   3   10.19    1.57
   3   3   3    7.48    1.10
   3  -6   3    9.47    1.14
   3   3  -4  132.77    2.89
  -6   3  -4  147.43    3.15
   3  -6  -4  152.09    3.71
   3   3   4  144.83    3.06
   3  -6   4  132.16    3.19
   3   3  -4  145.48    3.20
   3  -6   4  143.00    3.54
   3   3   4  131.64    3.41
   3   3  -5    0.40    0.69
   3   3  -5    0.95    0.59
   3   3   5    0.19    0.65
   3  -6  -5    0.59    0.87
   3  -6   5    1.20    0.76
   3  -6   5    0.50    0.83
   3   3   5   -0.47    0.91
  -6   3  -5    0.84    0.63
  -6   3   5    1.41    1.20
   3  -6  -6 1754.07   12.76
   3   3   6 1760.94   13.42
  -6   3  -6 1823.94    9.58
  -6   3  -6 1875.01   12.19
   3   3   6 1849.18   10.71
   3   3  -6 1813.19    8.63
   3  -6   6 1802.30   12.31
   3   3  -6 1739.04   11.14
   3  -6   6 1797.02   11.57
   3   3   7   50.87    2.55
  -6   3  -7   51.04    1.64
  -6   3   7   33.77    2.64
   3  -6   7   45.41    1.91
   3   3  -7   48.72    1.99
   3  -6   7   61.19    2.48
   3   3   7   50.09    1.91
   3   3  -7   57.30    1.53
  -6   3  -7   47.50    2.13
   3  -6  -7   45.48    2.25
  -6   3   7   55.48    1.61
  -6   3   8  137.76    2.42
   3   3  -8  123.96    2.11
   3  -6   8  118.37    2.94
   3  -6  -8  119.55    3.60
  -6   3  -8  123.41    3.29
   3   3   8  123.41    3.90
   3  -6   8  134.74    3.56
  -6   3  -8  127.44    2.12
   3   3   8  127.40    2.92
   3   3  -8  126.83    3.22
  -6   3  -9   13.49    0.72
  -6   3   9   12.29    1.89
  -6   3   9   15.86    0.91
   3   3   9   11.82    1.61
   3   3  -9   15.11    0.82
   3  -6  -9   15.35    0.54
   3  -6  -9   13.13    1.52
  -6   3  -9   13.78    1.37
   3   3  -9   17.19    1.39
   3  -6   9   13.02    1.14
   3  -6   9   14.36    1.43
  -6   3 -10 1149.06    5.10
   3   3 -10 1154.73    6.02
   3  -6  10 1160.39    9.23
  -6   3 -10 1108.67   10.23
   3  -6 -10 1143.47    4.74
   3  -6 -10 1185.48   11.36
   3  -6  10 1125.88   10.33
   3   3 -10 1154.26   10.10
  -6   3  10 1188.02    6.86
   3   3  10 1103.86   12.27
   3   3 -11    1.82    0.98
  -6   3  11    3.36    1.68
   3  -6 -11    0.75    0.38
   3  -6  11    1.64    0.99
   3  -6  11    0.54    0.70
  -6   3 -11    1.59    0.27
   3  -6 -11    1.69    0.98
   3   3 -11    2.69    0.49
  -6   3  11    1.84    0.55
  -6   3 -11    0.59    0.92
   3   3  11   -0.04    1.30
   3  -6 -12   48.69    2.48
  -6   3  12   61.46    1.66
   3   3 -12   56.09    1.38
  -6   3  12   51.68    3.40
   3   3 -12   60.97    2.64
   3  -6  12   57.52    2.14
   3  -6 -12   61.73    1.42
   3   3  12   61.24    3.28
   3  -6  12   64.36    2.71
   3   3 -13    2.34    1.23
   3  -6  13    4.26    1.17
  -6   3  13    1.34    0.58
   3  -6 -13    2.00    0.54
  -6   3  13    3.13    1.76
   3   3  13    0.20    1.42
  -6   3 -13    0.33    1.04
   3  -6 -13   -0.36    1.06
   3  -6  13    2.35    0.81
   3   3 -13    1.76    0.52
   3  -6 -14 2427.92   10.24
  -6   3 -14 2417.94   16.29
   3  -6  14 2481.30   16.03
   3   3 -14 2447.19   16.36
   3  -6 -14 2300.93   16.44
  -6   3  14 2349.23   21.54
  -6   3  14 2499.45   10.81
   3   3  14 2276.59   19.83
   3  -6  14 2432.80   13.35
   3   3 -14 2495.53    9.11
   3  -6 -15   58.53    2.82
   3  -6 -15   59.99    1.84
  -6   3  15   62.65    3.89
   3   3  15   62.96    3.72
  -6   3 -15   68.29    3.00
   3  -6  15   69.24    2.95
  -6   3  15   59.87    1.74
   3   3 -15   59.60    1.54
   3  -6  15   62.77    2.29
   3   3 -15   51.55    2.65
   3  -6 -16 2403.95   11.97
   3  -6 -16 2265.80   17.04
   3   3 -16 2396.62   17.17
   3  -6  16 2391.09   13.55
  -6   3 -16 2312.69   16.55
  -6   3  16 2344.92   10.83
   3   3  16 2178.00   20.76
  -6   3  16 2403.58   21.62
   3  -6  16 2493.21   16.86
   3  -6 -17    8.99    0.99
  -6   3  17   10.55    0.96
   3  -6 -17    5.80    1.38
   3   3  17    4.93    1.89
  -6   3  17   11.36    2.08
  -6   3 -17    8.10    1.59
   3   3 -17    6.48    1.52
   3  -6  17    6.96    1.05
   3  -6  17    6.16    1.46
  -6   3  18    0.29    1.62
   3  -6 -18   -0.27    1.17
   3   3 -18    1.63    1.32
  -6   3  18   -0.57    0.67
   3  -6  18   -0.13    1.19
   3   3  18    1.42    2.11
  -6   3 -18   -0.12    1.17
   3  -6 -18   -0.48    0.75
   3  -6  18    1.01    0.81
  -6   3  19   13.06    2.26
  -6   3  19   10.42    1.05
   3  -6  19   15.33    1.42
   3   3  19   13.82    3.06
   3   3 -19   10.10    1.76
  -6   3 -19   10.16    1.77
   3  -6  19   13.54    1.80
   3  -6 -19   10.97    1.17
   3  -6 -19    7.56    1.46
   3  -6  20   78.14    2.73
   3  -6 -20   61.06    3.32
   3   3  20   71.83    4.86
  -6   3  20   70.12    4.06
  -6   3 -20   74.11    3.42
  -6   3  20   71.78    2.37
   3   3 -20   69.51    3.49
   3  -6 -20   67.05    2.51
   3  -6  20   74.64    3.28
  -6   3 -21    2.83    1.39
   3   3 -21    7.61    1.82
   3  -6 -21    5.74    1.54
   3  -6  21    5.90    1.12
   3  -6  21    2.66    1.26
   3   3  21    6.00    2.54
  -6   3  21    5.17    1.84
  -6   3  21    5.21    1.10
   3  -6 -21    5.37    1.13
  -6   3  22  331.82    8.24
   3   3 -22  292.24    7.12
   3  -6  22  326.94    5.40
   3   3  22  336.63    9.90
   3  -6 -22  294.64    7.03
  -6   3  22  305.03    5.28
   3  -6 -22  270.74    5.29
   3  -6  22  328.41    6.82
  -6   3 -22  319.83    7.08
   3  -6  23    8.61    1.34
   3  -6 -23    8.12    1.67
  -6   3  23   11.13    2.19
   3  -6  23    9.96    1.80
   3   3  23   12.21    2.69
   3   3 -23    9.18    1.94
  -6   3 -23    6.00    1.72
  -6   3  23   10.11    1.50
   3  -6 -23    8.85    1.41
  -6   3  24   14.86    1.82
   3  -6  24   16.58    1.56
   3  -6 -24   10.99    1.60
   3   3 -24    9.22    2.10
   3   3  24   14.22    2.83
   3  -6  24   14.39    2.03
  -6   3  24   13.66    2.20
  -6   3 -24   11.44    1.95
  -6   3 -25    9.38    1.97
  -6   3  25   13.18    1.81
   3   3 -25    7.90    2.07
   3  -6  25   10.34    1.90
  -6   3  25   13.22    2.35
   3   3  25   16.10    2.79
   3  -6 -25    6.63    1.47
   3   3  26  459.53   10.54
  -6   3 -26  430.61    9.16
  -6   3  26  547.81   10.81
   3   3 -26  407.14    9.26
   3  -6  26  501.62    9.32
   3  -6 -26  481.00    9.70
   3  -6 -26  357.84    6.93
   3  -6 -27    6.74    1.58
   3   3  27    7.32    2.25
  -6   3 -27    8.11    2.17
   3  -6  27    8.02    1.94
   3   3 -27    7.15    2.21
  -6   3  27    6.30    2.14
   3  -6 -27    7.36    2.05
   3  -6  28  539.96   10.03
   3  -6 -28  500.34   10.81
   3   3 -28  424.64    9.73
  -6   3 -28  571.18   11.11
   3  -6 -28  464.31    8.23
  -6   3  28  593.03   11.16
   3   3  28  569.84   11.57
  -6   3 -29    1.60    2.14
   3  -6  29   -2.07    1.64
   3  -6 -29   -1.70    2.13
  -6   3  29    0.40    1.93
   3  -6 -29   -0.14    1.54
   3   3  29   -0.15    2.10
   3   3 -29   -0.42    1.91
  -6   3 -30  436.94   10.66
   3  -6 -30  492.02   11.69
   3  -6  30  400.86    8.96
   3   3  30  461.78   10.35
  -6   3  30  525.52   10.78
  -6   3  31   17.84    2.72
   3   3  31   15.58    2.80
   3  -6 -31   16.74    2.99
   3   3 -31   11.57    2.61
   3  -6  31   12.94    2.37
  -6   3 -31   18.49    3.23
  -6   3  32  645.59   12.08
   3   3 -32  422.85   10.23
   3  -6  32  444.34    9.66
   3   3  32  575.92   11.82
   3  -6 -32  511.99   12.02
  -6   3 -32  550.99   13.41
   3   3  33   -1.26    2.20
   3  -6 -33    0.78    2.26
   3   3 -33    2.16    2.26
  -6   3  33    3.39    2.25
   3  -6  33   -3.89    2.13
  -6   3 -33   -4.40    3.04
  -6   3 -34  114.86    7.28
   3   3  34  126.06    5.84
  -6   3  34  141.06    6.39
   3  -6  34   80.53    4.53
   3  -6 -34  104.39    5.49
   3   3 -34  109.54    5.72
   3   3  35    1.17    2.26
   3   3 -35    3.93    2.66
  -6   3  35   -4.14    2.51
   3  -6  35    2.30    2.03
   3  -6 -35   -0.13    1.94
  -6   3 -35   -4.99    3.62
   3  -6 -36    2.85    2.12
   3   3 -36    4.01    2.59
   3   3  36    3.40    2.33
  -6   3 -36   -1.51    3.24
   3  -6  36    2.57    2.01
  -6   3  36    5.79    2.41
   3   3 -37    3.00    2.52
   3  -6 -37    0.43    2.36
  -6   3 -37    2.28    2.95
   3  -6  37    2.85    2.14
   3   3  37    1.64    2.28
  -6   3  37    0.20    2.30
  -6   3 -38   75.36    6.03
   3  -6 -38   72.09    4.80
   3   3  38   75.57    4.93
   3  -6  38   69.45    4.60
   3   3 -38   63.85    4.83
  -6   3  38   79.62    4.93
   3  -6 -39    0.03    2.19
  -6   3  39    2.24    2.36
   3   3 -39   -1.59    2.72
   3  -6  39    2.66    2.26
  -6   3 -39    5.70    3.13
   3   3  39    8.85    2.71
   3   3  40   11.75    2.91
   3  -6  40   11.59    2.71
  -6   3  40    7.87    2.44
  -6   3 -40    7.67    3.41
   3   3 -40    5.71    2.96
   3   3 -41   -0.13    2.68
  -6   3  41    4.38    2.47
   3   3  41    0.27    2.49
   3  -6  41    0.25    2.41
  -6   3 -41    5.19    3.25
  -6   3  42   24.72    3.42
  -6   3 -42   13.11    3.51
   3   3 -42   23.81    3.90
   3   3  42   24.45    3.60
   3   3 -43   -0.31    2.97
  -6   3 -43    4.64    3.22
   3   3  43    3.81    2.66
   3   3 -44  194.98    8.24
  -6   3 -44  195.30    8.54
   3   3  44  212.54    8.19
  -6   3 -45    4.66    3.56
   3   3  45    5.58    3.26
   3   3  46   98.17    6.72
   4  -2   0   96.87    3.00
  -2   4   0   86.57    1.58
  -2   4   0   81.61    2.03
   4  -2   0   93.48    1.80
  -2  -2   0   85.08    2.08
  -2  -2   1  356.13    4.17
  -2   4   1  317.89    1.98
  -2   4   1  366.56    2.62
  -2   4   1  370.63    4.27
   4  -2  -1  351.68    4.06
   4  -2   1  382.77    4.17
   4  -2   1  368.09    3.65
   4  -2  -1  331.44    3.22
  -2   4  -1  338.57    3.59
   4  -2  -1  302.74    5.47
  -2  -2  -1  380.56    4.20
  -2  -2   2    1.66    0.57
  -2  -2  -2    2.05    0.53
   4  -2   2    3.13    0.56
   4  -2   2    3.04    0.62
   4  -2  -2    0.81    0.52
   4  -2  -2    0.43    0.85
  -2   4   2    3.14    0.63
   4  -2  -2    1.70    0.42
  -2   4  -2    2.11    0.60
  -2   4   3  272.92    3.74
  -2  -2   3  274.60    3.94
   4  -2  -3  286.60    3.62
   4  -2  -3  298.62    3.00
  -2   4  -3  246.33    3.93
   4  -2   3  266.19    3.59
   4  -2   3  273.32    3.64
  -2  -2  -3  275.41    3.53
   4  -2  -4    9.54    0.84
   4  -2   4    8.84    0.85
  -2  -2  -4   11.30    0.83
  -2   4   4    9.92    0.90
   4  -2   4    6.05    0.77
  -2  -2   4   10.24    0.94
   4  -2  -4    9.99    0.64
   4  -2  -4    9.73    1.41
  -2   4  -4    7.62    1.06
   4  -2  -5  782.66    4.55
   4  -2   5  671.94    6.16
  -2  -2   5  765.30    6.86
  -2  -2  -5  737.73    5.71
  -2   4  -5  620.79    7.71
   4  -2  -5  781.01    6.19
  -2   4   5  733.55    6.31
   4  -2   6    7.84    0.92
  -2   4  -6   12.82    1.54
  -2  -2   6   10.77    1.01
   4  -2  -6   11.60    1.84
  -2  -2  -6    8.38    0.74
  -2   4   6   11.14    0.76
   4  -2  -6   11.39    0.91
  -2   4   6    9.37    0.92
  -2  -2  -7 8237.77   19.15
  -2   4  -7 7229.86   30.61
   4  -2   7 7819.16   23.13
  -2   4   7 7943.87   21.76
  -2  -2   7 7883.41   23.07
   4  -2  -7 7852.99   20.15
  -2  -2  -7 7690.43   18.75
   4  -2  -8 3419.63   22.77
  -2   4  -8 3301.35   22.61
  -2  -2   8 3827.57   16.78
  -2  -2  -8 3495.71   12.32
  -2   4   8 3805.79   15.25
   4  -2   8 3926.88   17.18
  -2  -2  -8 3717.33   12.99
   4  -2  -8 3743.41   14.27
  -2   4  -9  138.71    4.84
   4  -2  -9  176.56    5.34
   4  -2   9  167.20    3.88
   4  -2  -9  168.73    3.14
  -2  -2  -9  156.61    2.81
  -2  -2  -9  167.74    2.82
  -2  -2   9  185.69    3.95
  -2   4   9  175.68    3.48
   4  -2 -10  228.14    6.12
  -2   4  10  247.25    4.25
  -2   4 -10  234.31    6.22
  -2  -2 -10  245.57    3.43
  -2  -2  10  227.61    2.49
   4  -2  10  254.06    4.92
  -2  -2  10  256.87    4.70
   4  -2 -10  243.20    3.91
  -2  -2 -10  265.03    3.81
  -2  -2  11  146.05    2.10
  -2  -2 -11  133.36    2.57
  -2   4  11  146.21    3.33
   4  -2 -11  129.88    4.79
  -2  -2 -11  125.89    2.73
  -2  -2  11  153.09    3.75
   4  -2 -11  143.14    3.17
   4  -2  11  138.47    3.79
  -2   4 -11  118.30    4.51
  -2   4 -12  558.76    9.51
  -2  -2 -12  544.26    5.80
  -2  -2  12  586.19    7.44
   4  -2  12  605.03    8.09
   4  -2 -12  583.49    6.43
  -2   4  12  582.78    6.78
  -2  -2 -12  568.97    5.37
  -2  -2  12  522.73    4.12
  -2  -2  13  140.71    2.29
  -2   4  13  133.38    3.31
  -2  -2 -13  122.48    2.93
  -2  -2 -13  118.45    2.53
  -2   4 -13  122.21    4.66
   4  -2  13  110.98    3.75
  -2  -2  13  135.88    3.77
   4  -2 -13  147.52    3.43
   4  -2  14 1666.61   14.62
  -2  -2 -14 1650.37   10.99
  -2   4  14 1668.75   11.73
  -2  -2  14 1696.84    8.14
  -2  -2 -14 1691.92    9.61
   4  -2 -14 1764.59   11.98
  -2  -2  14 1737.40   13.50
  -2   4 -14 1739.96   16.90
  -2  -2  15  499.73    7.55
  -2  -2 -15  500.42    5.45
  -2   4  15  481.15    6.51
  -2  -2  15  485.89    4.62
  -2  -2 -15  493.19    6.23
   4  -2 -15  481.37    6.48
  -2   4 -15  480.45    9.06
  -2   4  16  217.43    4.48
  -2   4 -16  230.45    6.32
  -2  -2  16  242.81    3.45
   4  -2 -16  214.34    4.53
  -2  -2 -16  224.20    4.40
  -2  -2 -16  228.85    3.77
  -2  -2  16  225.54    5.26
  -2  -2 -17   83.02    2.34
   4  -2 -17   88.11    3.10
  -2  -2  17   84.78    3.38
  -2  -2 -17   86.61    2.91
  -2  -2  17   96.04    2.33
  -2   4 -17   85.90    4.06
  -2   4  17   94.54    3.14
  -2   4  18  253.70    5.06
  -2   4 -18  308.23    7.47
   4  -2  18  222.62    6.13
   4  -2 -18  289.42    5.59
  -2  -2 -18  273.97    5.29
  -2  -2 -18  272.88    4.20
  -2  -2  18  264.23    5.93
  -2  -2  18  298.12    4.18
  -2  -2  19  385.49    7.28
  -2   4  19  401.19    6.62
  -2  -2 -19  384.94    6.57
  -2  -2 -19  402.98    5.33
   4  -2 -20  159.21    4.47
   4  -2  20  135.24    5.04
  -2   4  20  148.86    4.26
  -2   4 -20  166.51    5.66
  -2  -2  20  133.55    4.48
  -2  -2 -20  158.30    3.52
  -2  -2 -20  141.97    4.23
  -2  -2  20  165.58    3.52
  -2  -2 -21 1000.52    9.14
   4  -2 -21  977.52   11.27
  -2   4 -21  872.15   12.92
  -2  -2  21 1000.94    8.78
  -2  -2  21  789.00   10.77
  -2   4  21  934.50   10.70
  -2  -2 -21  960.48   11.33
   4  -2  21  833.53   12.32
   4  -2  22   80.21    4.20
  -2   4 -22   80.72    4.28
  -2  -2  22   75.68    2.61
  -2   4  22   73.87    3.36
  -2  -2 -22   73.28    2.63
  -2  -2 -22   70.06    3.44
   4  -2 -22   72.25    3.37
  -2  -2 -23  563.76    9.74
   4  -2  23  566.16   10.52
  -2   4  23  577.09    9.02
  -2   4 -23  637.20   11.26
  -2  -2  23  504.17    8.93
  -2  -2  23  593.15    7.23
   4  -2 -24  230.55    6.04
  -2  -2  24  235.79    6.29
  -2  -2 -24  226.09    4.87
  -2   4  24  230.66    5.99
  -2  -2  24  239.05    4.77
  -2  -2 -24  247.55    7.14
  -2  -2  25  131.47    3.69
   4  -2 -25  120.08    4.44
  -2  -2 -25  122.88    5.49
  -2   4  25  124.38    4.65
  -2  -2 -25  131.82    4.11
   4  -2  25  146.25    5.65
  -2   4 -25  139.08    5.52
  -2  -2  25  137.06    4.91
  -2  -2 -26    8.83    2.42
  -2   4 -26   10.03    2.27
   4  -2 -26    6.33    1.72
  -2  -2 -26    5.26    1.34
   4  -2  26    6.04    1.98
  -2   4  26   11.66    2.10
  -2  -2  26    5.14    1.60
  -2  -2  26    7.29    1.28
   4  -2  27    5.24    2.00
  -2  -2 -27    4.47    2.09
  -2   4  27   -1.83    1.67
  -2  -2 -27    0.86    1.19
  -2  -2  27    3.76    1.71
  -2  -2  27    2.83    1.22
   4  -2 -27    2.30    1.45
  -2   4 -27    3.09    2.15
  -2   4  28    1.06    1.88
  -2  -2 -28    0.77    1.25
  -2  -2  28    0.76    1.04
   4  -2 -28   -0.56    1.36
  -2  -2 -28   -0.08    2.06
  -2  -2  28    2.92    1.70
  -2   4 -28    3.41    2.36
   4  -2  28    1.90    1.81
   4  -2  29  150.12    5.93
  -2  -2 -29  157.65    6.52
   4  -2 -29   96.48    4.36
  -2  -2  29  103.50    3.73
  -2  -2 -29  126.31    4.32
  -2  -2  29  160.27    5.61
  -2   4 -29  153.96    6.40
  -2   4  29  153.57    6.31
   4  -2 -30   94.88    4.42
  -2  -2  30  160.78    5.64
  -2  -2 -30  142.85    6.07
  -2   4  30  128.01    5.91
  -2   4 -30  172.54    6.84
  -2  -2  30  107.52    3.91
   4  -2  30  188.84    6.65
   4  -2  31    6.99    2.32
   4  -2 -31    1.93    1.59
  -2   4  31   -0.72    2.36
  -2  -2  31    3.55    1.42
  -2   4 -31    8.17    2.69
  -2  -2 -31    5.05    2.14
  -2  -2  31    6.79    1.93
   4  -2 -32    4.94    1.86
   4  -2  32   14.08    2.68
  -2   4  32    7.29    2.16
  -2  -2  32    7.84    1.96
  -2  -2 -32    7.27    2.22
  -2   4 -32   12.46    2.87
  -2  -2  33   67.19    3.93
  -2   4 -33   70.02    4.93
  -2  -2 -33   46.12    3.62
   4  -2  33   65.14    4.38
  -2   4  33   47.93    3.68
   4  -2 -33   38.29    3.26
  -2   4  34   71.72    4.23
  -2  -2  34  100.66    4.69
   4  -2 -34   68.48    4.20
  -2  -2 -34   86.81    4.89
   4  -2  34   99.35    5.29
  -2   4 -34   90.29    5.32
  -2  -2  35   12.34    2.32
  -2  -2 -35   14.80    2.79
   4  -2  35   17.22    3.04
   4  -2 -35   15.17    2.66
  -2   4  35   14.59    2.46
  -2   4 -35   18.17    3.36
   4  -2  36  126.69    5.85
  -2  -2 -36  119.18    5.63
  -2   4 -36  128.25    6.50
   4  -2 -37  218.56    7.73
  -2   4  37  166.58    6.05
   4  -2  37  215.95    7.51
  -2  -2 -37  197.62    7.01
  -2   4 -37  257.97    9.16
   4  -2  38    7.95    2.64
  -2  -2 -38   12.66    2.86
  -2   4  38    8.12    2.28
  -2   4 -38   10.32    3.45
   4  -2 -38    5.68    2.59
  -2   4  39   91.55    4.73
   4  -2 -39   87.20    5.16
  -2   4 -39  103.72    6.32
   4  -2  39   98.40    5.41
  -2  -2 -39   86.84    5.17
   4  -2 -40   67.33    4.94
   4  -2  40   81.45    5.07
  -2  -2 -40   72.49    4.95
  -2   4 -40   76.40    5.76
  -2   4 -41    8.92    3.42
  -2   4  41    5.93    2.38
   4  -2  41    0.97    2.41
  -2  -2 -41    6.97    2.90
   4  -2 -41    4.62    2.94
   4  -2 -42   31.54    3.72
  -2   4 -42   29.73    4.18
  -2   4  42   36.91    3.49
   4  -2  42   35.13    3.80
  -2  -2 -43   11.63    3.27
  -2   4 -43   14.28    3.48
   4  -2 -43   10.76    3.04
   4  -2  43    9.51    2.90
  -2   4  43   11.30    2.60
  -2  -2 -44    2.37    3.07
  -2   4 -44    3.18    3.08
   4  -2 -44    1.16    2.75
   4  -2  44    2.33    2.59
  -2  -2 -45   16.91    3.63
   4  -2 -45   17.21    3.58
  -2   4 -45   14.68    3.80
   4  -2  45    6.90    2.61
  -2   4 -46   29.64    4.41
   4  -2 -46   35.31    4.22
  -2  -2 -46   39.61    4.71
   4  -2  46   36.01    4.04
   4  -2 -47    7.04    3.14
   4  -2  47   17.70    3.40
  -2  -2 -47   10.44    3.75
   4  -2 -48    4.78    3.03
   4  -2  48    1.10    2.76
  -2  -2 -48    1.25    3.28
  -3  -1   0  120.98    2.53
  -3   4   0  121.12    1.80
   4  -1   0  177.26    2.44
  -1  -3   0   91.46    2.26
   4  -3   0  133.65    2.42
  -1   4   0  110.44    1.40
   4  -1   0  157.79    2.99
  -1   4   0  117.70    2.50
   4  -3   0  147.76    2.59
   4  -1  -1   41.14    1.60
   4  -3   1   46.18    1.54
  -3   4  -1   79.14    1.56
  -1  -3   1   86.09    2.22
  -1  -3  -1   80.94    2.12
  -1   4  -1   80.16    2.09
  -3  -1  -1   67.67    1.81
  -1   4  -1  103.46    1.72
   4  -1   1   45.60    1.66
   4  -1  -1   54.83    1.32
  -3   4   1   75.21    1.35
   4  -3   1   48.03    1.62
   4  -3   1  132.16    3.32
  -3  -1   1   97.71    2.28
   4  -1   1   58.70    1.70
   4  -3  -1  137.22    3.69
   4  -3  -1   44.75    1.49
  -1   4   1   81.51    2.12
   4  -1  -2    4.00    0.44
  -1  -3   2    2.28    0.66
  -3   4  -2    4.44    0.59
  -1   4  -2    1.58    0.60
  -3  -1   2    5.52    0.81
   4  -3   2    4.43    0.65
   4  -3  -2    2.42    0.57
   4  -1   2    4.83    0.75
  -3  -1  -2    2.72    0.55
   4  -1  -2    2.60    0.64
  -3   4   2    2.39    0.67
   4  -3   2    4.16    0.67
  -1   4  -2    2.40    0.56
  -1  -3  -2    1.67    0.55
   4  -1   2    1.93    0.64
   4  -3  -2    4.15    0.62
  -1   4   2    2.81    0.68
  -3   4   3    1.75    0.60
  -1  -3   3    4.40    0.82
   4  -3  -3    7.36    1.34
  -1   4   3    4.80    0.76
   4  -3   3    6.45    1.06
   4  -1   3    2.25    0.69
  -1   4  -3    7.00    0.81
   4  -1  -3    1.85    0.33
   4  -3  -3    1.36    0.50
   4  -3  -3    2.32    0.55
  -1  -3  -3    3.76    0.71
  -3   4  -3    5.24    0.67
  -3  -1  -3    4.68    0.63
  -3  -1   3    5.80    0.85
   4  -3   3    2.42    0.64
  -1   4  -3    2.05    0.63
   4  -1  -3    1.96    0.70
   4  -1   3    4.89    0.80
   4  -3   4   13.77    1.17
   4  -1  -4    3.58    0.74
  -3   4  -4    8.96    0.80
   4  -3  -4    3.16    0.59
  -3   4   4    4.90    0.73
   4  -1   4   13.09    1.13
  -1  -3  -4    4.20    0.78
  -1  -3   4    5.44    0.82
  -1   4  -4   12.96    1.11
   4  -3  -4    4.63    0.62
  -1   4   4    5.07    0.85
   4  -1  -4    3.71    0.40
  -3  -1  -4    4.83    0.63
   4  -3   4    5.50    0.85
  -3  -1   4    7.33    0.99
   4  -3  -4   14.58    1.72
   4  -1   4    3.70    0.78
   4  -3  -5    8.43    1.60
  -3  -1  -5    2.07    0.49
   4  -1  -5    3.90    0.74
   4  -1  -5    1.77    0.34
  -3   4   5    2.94    0.66
   4  -3   5    4.57    0.80
   4  -1   5    4.14    0.88
  -1  -3   5    2.14    0.76
   4  -3  -5    2.76    0.60
  -1  -3  -5    3.14    0.70
  -1   4  -5    9.00    1.06
  -3  -1   5    2.08    0.28
   4  -1   5    1.03    0.61
   4  -3   5    2.00    0.59
  -3  -1   5    3.95    0.87
  -3   4  -5    6.21    0.80
  -1   4   5    3.16    0.72
   4  -3   6    3.58    0.81
  -1   4   6    3.83    0.79
  -1   4  -6    9.39    1.09
  -3  -1   6    6.75    1.15
  -1  -3   6    3.90    0.85
  -1  -3  -6    2.38    0.68
   4  -3  -6    4.69    1.53
   4  -1  -6    2.62    0.71
  -3   4   6    2.18    0.65
   4  -3  -6    1.42    0.55
   4  -3   6    6.10    0.87
  -3   4  -6    5.35    0.90
  -3  -1  -6    2.44    0.52
   4  -1   6    5.50    1.03
  -1  -3  -6    2.10    0.47
   4  -1   7   71.77    2.74
  -1  -3   7   19.54    1.33
  -1  -3  -7   12.14    1.11
   4  -3  -7   54.95    3.41
  -3  -1   7   46.33    2.16
   4  -3   7   32.86    1.64
  -3  -1  -7   18.31    1.31
   4  -1  -7   22.50    1.47
   4  -3   7   43.01    1.50
  -1  -3  -7   10.02    0.77
  -3  -1  -7   16.15    1.00
  -3   4  -7   40.02    1.95
  -1   4  -7   40.23    1.98
  -3   4   7   19.21    1.26
   4  -3  -7   21.10    1.24
  -1   4   7   14.81    1.28
  -1  -3   8   32.48    1.73
   4  -1   8   68.11    2.78
   4  -3  -8   44.68    3.30
   4  -3   8   44.56    1.36
  -1  -3  -8   18.69    1.01
  -3   4  -8   24.57    1.64
  -3   4   8   11.43    1.06
  -3  -1   8   28.66    1.81
   4  -3  -8   19.14    1.23
  -3  -1  -8   10.14    0.80
  -3  -1  -8   14.75    1.16
  -1  -3   8   22.51    1.21
  -1   4   8   30.63    1.77
  -1  -3  -8   23.90    1.37
   4  -1  -8   24.56    1.47
   4  -3   8   35.15    1.88
  -1   4  -8   72.85    2.77
   4  -1  -9   10.78    1.07
  -3  -1   9   48.23    2.18
   4  -3  -9   25.69    2.90
   4  -1   9   31.97    2.15
  -1  -3   9    8.57    0.93
  -3   4  -9   30.17    1.91
  -1  -3  -9   12.96    0.97
  -3  -1  -9   13.42    0.92
  -1  -3  -9   12.45    1.08
  -3  -1  -9   19.14    1.27
  -1  -3   9   20.62    1.45
   4  -3   9   19.93    0.89
   4  -3   9   19.12    1.49
  -3   4   9   17.17    1.27
   4  -3  -9   11.27    1.06
  -1   4   9   13.38    1.37
  -1   4  -9   42.30    2.28
   4  -1  10   14.69    1.63
  -1  -3 -10    6.30    0.85
  -1  -3  10    7.20    1.12
  -1  -3 -10    6.91    0.78
   4  -3 -10   11.28    2.21
   4  -1 -10    6.75    1.08
  -1  -3  10    5.52    0.83
  -1   4 -10   15.45    1.67
  -3   4  10    3.53    0.81
  -1   4  10    5.05    1.05
   4  -3 -10    5.82    0.88
   4  -3  10   10.74    1.28
  -3  -1  10   10.97    1.34
  -3  -1 -10    2.30    0.79
  -3   4 -10    7.53    1.23
  -3  -1 -10    3.50    0.58
  -3   4  11    1.61    0.73
  -1  -3  11    1.99    0.84
   4  -1  11    2.72    1.23
   4  -3 -11    0.03    0.58
  -3   4 -11    2.35    1.09
  -3  -1  11    2.35    0.95
  -1  -3  11    0.54    0.55
   4  -3  11    1.00    0.83
   4  -3 -11    1.56    1.48
  -1  -3 -11    1.52    0.59
  -3  -1 -11    0.79    0.68
   4  -1 -11    0.78    0.77
  -1   4  11    1.35    0.84
  -1   4 -11    1.51    1.16
  -1  -3 -11    0.38    0.60
  -3  -1 -11    1.02    0.46
   4  -3  12    8.67    1.33
  -1  -3  12    3.00    0.72
  -3  -1 -12    3.65    0.60
  -1  -3 -12    3.60    0.83
  -1  -3  12    3.99    1.07
   4  -3 -12    9.22    2.03
   4  -3 -12    4.54    0.89
   4  -1 -12    4.66    1.05
  -3   4  12    2.90    0.85
  -3  -1 -12    4.67    0.92
  -3   4 -12    6.77    1.35
  -1   4 -12    6.64    1.45
  -3  -1  12    9.45    1.45
  -1   4  12    3.42    0.96
   4  -1  12    7.05    1.42
  -3  -1  12    2.33    0.35
  -1  -3 -12    3.89    0.78
  -3  -1 -13    4.62    0.97
   4  -3 -13    7.77    1.96
  -3  -1 -13    3.09    0.59
  -3  -1  13   11.88    1.54
  -3   4 -13    5.31    1.32
  -1  -3 -13    4.29    0.83
  -1  -3  13   10.24    1.22
  -1   4 -13   14.74    1.86
   4  -3 -13    4.97    0.98
  -3   4  13    4.96    1.01
  -1  -3  13    4.33    0.86
  -1   4  13    4.97    1.10
  -3  -1  13    5.82    0.56
  -1  -3 -13    8.42    1.06
   4  -1  13    5.96    1.48
   4  -1 -13    4.52    1.10
  -1   4 -14   21.29    2.20
  -1   4  14   13.34    1.49
  -1  -3 -14   12.28    1.20
  -3  -1 -14   12.19    0.88
   4  -3 -14   18.07    1.49
   4  -3 -14   31.35    3.01
  -3  -1 -14   15.44    1.48
   4  -3  14   20.58    1.94
  -3   4 -14   21.89    2.32
   4  -1 -14   12.78    1.60
  -3  -1  14   29.55    2.24
  -1  -3  14    9.53    1.02
   4  -1  14   16.49    1.98
  -3   4  14   17.48    1.46
  -3  -1  14   14.75    0.76
  -1  -3  14   21.77    1.70
  -1  -3 -14    6.43    1.08
   4  -1 -15   60.10    2.81
  -3  -1 -15   40.32    1.57
  -3   4  15   42.68    2.04
   4  -1  15   64.70    3.44
  -3   4 -15   79.14    4.10
  -1   4 -15  109.59    4.25
  -1  -3 -15   73.34    2.61
  -3  -1  15   66.18    1.53
  -1   4  15   77.97    3.04
   4  -3  15   72.29    3.23
  -1  -3  15   61.84    2.35
   4  -3 -15   50.53    2.38
  -1  -3 -15   59.10    2.29
  -3  -1  15   99.24    3.65
   4  -3 -15   82.56    4.51
  -1  -3  15  129.01    3.72
  -3  -1 -15   55.67    2.48
  -3  -1 -16   38.57    2.24
  -1  -3 -16   65.18    2.72
  -3   4 -16   56.22    3.93
  -1   4  16   50.44    2.50
   4  -1 -16   68.08    3.12
   4  -3 -16   57.80    2.66
   4  -3  16   89.20    3.76
  -1   4 -16   78.39    3.75
   4  -3 -16   86.75    4.45
  -3  -1  16   52.42    3.04
  -3   4  16   32.24    1.84
  -3  -1  16   44.22    1.40
  -1  -3  16   46.74    2.17
  -1  -3 -16   42.65    2.17
  -1  -3  16   97.68    3.33
   4  -1  16   89.89    4.06
  -1   4 -17   25.25    2.47
   4  -3 -17   20.26    2.55
  -3   4 -17   17.77    2.77
  -3  -1 -17    8.98    0.85
   4  -1 -17   14.51    1.80
  -3  -1  17   21.58    2.19
   4  -3  17   18.96    2.15
  -1  -3 -17   12.64    1.52
  -1  -3 -17    5.21    1.00
  -3  -1 -17   14.40    1.51
  -1  -3  17   15.56    1.67
   4  -3 -17   11.27    1.51
  -1  -3  17    5.98    1.16
  -1   4  17    9.58    1.46
  -3  -1  17   21.48    1.12
   4  -1  17   19.25    2.28
  -3   4  17   17.78    1.53
  -3  -1 -18   10.86    1.02
  -1   4  18   14.33    1.73
  -3  -1  18   17.27    1.13
  -1  -3 -18    8.06    1.20
  -1  -3  18   10.08    1.24
  -3  -1  18   19.23    2.14
  -3   4  18   11.93    1.37
  -1  -3  18   16.63    1.94
   4  -3  18   10.82    1.81
   4  -1 -18    7.87    1.61
  -1  -3 -18   14.97    1.71
  -3  -1 -18   12.57    1.54
   4  -3 -18   12.70    1.63
   4  -3 -18   16.14    2.55
  -3   4 -18   15.23    2.73
  -1   4 -18   15.61    2.37
   4  -1  18   11.61    2.13
   4  -3 -19   12.85    1.59
  -3  -1 -19    5.15    0.82
   4  -3 -19   16.22    2.44
  -3   4  19    4.96    1.12
   4  -1 -19   14.04    1.82
  -1  -3  19   10.37    1.73
  -3  -1  19    7.94    0.96
  -3  -1 -19    5.27    1.37
  -1   4  19    5.68    1.37
  -1  -3 -19    3.79    0.96
  -1  -3 -19   10.87    1.78
   4  -3  19   12.49    1.97
  -3   4 -19    9.30    2.78
   4  -1  19   16.52    2.36
  -3  -1  19    5.41    1.63
  -1   4 -19   13.53    2.22
  -1  -3  19    5.84    1.42
  -1   4 -20   18.80    2.61
   4  -1  20   21.10    2.38
  -1  -3  20   11.68    1.48
  -1   4  20   12.43    1.88
  -1  -3 -20   15.18    1.99
   4  -3  20   18.72    2.26
  -3  -1  20   21.77    1.35
  -3  -1 -20   20.61    1.94
  -3   4  20   14.23    1.55
  -3   4 -20   30.34    3.62
  -1  -3 -20   10.23    1.34
  -3  -1  20   22.13    2.25
  -1  -3  20   19.29    2.03
   4  -3 -20   18.13    1.86
   4  -1 -20   17.94    1.98
  -3  -1 -20   14.80    1.33
   4  -3 -20   16.86    2.63
   4  -1  20   17.70    0.65
  -3  -1  21    4.24    1.54
   4  -1 -21   10.66    1.82
   4  -1  21    9.91    2.05
  -3  -1 -21    2.74    0.82
   4  -3 -21   13.28    1.71
   4  -3 -21   10.13    2.33
  -1  -3  21    8.11    1.57
  -1   4  21    5.93    1.66
  -1  -3 -21    3.26    1.01
  -1   4 -21    7.84    2.21
  -3  -1  21    4.97    0.96
  -1  -3 -21    7.42    1.89
  -3   4  21    2.60    1.18
  -3   4 -21   13.69    2.84
  -3  -1 -21    2.43    1.24
  -1  -3  21    4.87    1.43
   4  -3  21   14.79    2.10
  -3   4 -22    5.83    2.28
  -1   4 -22    6.02    1.93
  -3  -1 -22    2.64    0.89
  -1  -3 -22    5.27    1.29
  -1  -3  22    5.56    1.43
  -1   4  22    4.43    1.57
   4  -3  22    2.45    1.45
   4  -3 -22    0.40    1.20
  -3  -1  22    6.00    1.49
   4  -1  22   11.41    2.20
   4  -3 -22    6.53    2.00
  -1  -3  22    4.56    1.13
  -1  -3 -22    6.18    2.05
   4  -1 -22    4.04    1.35
  -3  -1 -22    1.73    1.31
  -3  -1  22    4.96    0.96
  -3   4  22    3.20    1.24
  -3  -1 -23    1.94    0.97
  -1  -3  23    5.22    1.28
  -1  -3 -23    6.23    1.35
   4  -3 -23    6.39    2.06
   4  -1 -23    6.21    1.82
  -3   4  23    4.39    1.48
   4  -3 -23    3.18    1.38
  -3  -1  23    8.56    1.80
  -3  -1  23    3.37    0.94
  -1  -3 -23    7.09    2.19
  -3  -1 -23    2.17    1.33
  -1  -3  23    6.37    1.56
  -1   4  23    3.30    1.58
  -1   4 -23   10.57    2.47
   4  -1  23   15.93    2.75
   4  -3  23    7.46    1.79
  -3   4 -23    4.81    2.22
   4  -1  24   22.35    2.77
   4  -1 -24    9.38    1.99
  -1  -3  24   11.06    1.60
  -3   4 -24   10.97    2.44
  -1   4  24   14.53    2.12
   4  -3 -24   10.02    1.78
  -1  -3 -24   15.19    1.71
   4  -3  24   13.43    2.05
  -3  -1  24   14.53    1.35
  -3  -1  24   18.43    2.32
  -1  -3  24   15.11    1.89
  -3  -1 -24    8.95    1.49
  -3  -1 -24    8.70    1.83
  -1  -3 -24   19.63    2.71
  -1   4 -24   32.09    3.26
  -3  -1 -25    7.90    1.36
   4  -1 -25    8.73    1.95
  -1   4  25    5.52    1.84
  -1  -3 -25    8.02    1.47
  -1   4 -25   14.19    2.69
   4  -3  25    4.55    1.76
  -3  -1  25   14.59    2.15
  -1  -3  25   10.86    1.81
   4  -1  25   13.56    2.57
  -1  -3  25    6.73    1.47
  -3  -1 -25    9.96    1.92
  -3   4  25    5.87    1.67
   4  -3 -25    8.64    1.70
  -3  -1  25   10.26    1.29
  -1  -3 -25    8.03    2.19
  -3   4 -25    8.94    2.26
   4  -1  26    7.15    2.30
  -1   4  26    2.30    1.78
  -1  -3 -26    2.98    1.97
   4  -1 -26    4.26    1.75
  -1   4 -26    5.24    2.28
  -3  -1 -26    0.86    1.61
  -3  -1  26    1.31    0.90
   4  -3 -26    6.08    1.72
  -3  -1  26    3.33    1.59
  -1  -3  26    5.57    1.64
  -1  -3  26    4.37    1.31
   4  -3  26    0.11    1.59
  -3  -1 -26    2.38    1.01
  -1  -3 -26    0.64    1.19
  -3   4  26    3.02    1.51
   4  -1 -27    4.52    1.67
  -3   4  27    4.92    1.72
   4  -3  27    5.49    1.91
   4  -1  27    4.42    2.06
  -3  -1  27    2.22    1.09
  -3  -1  27    5.99    1.86
  -3  -1 -27   12.04    2.50
  -1   4  27    5.80    2.10
  -1   4 -27    7.18    2.49
  -1  -3 -27    3.93    1.45
   4  -3 -27    5.74    1.68
  -1  -3  27    3.21    1.28
  -1  -3 -27    8.44    2.07
  -3   4 -27   11.24    2.55
  -1  -3  27    6.94    1.72
  -1   4 -28    7.24    2.66
  -3   4  28    2.65    1.90
  -1  -3 -28    4.22    1.52
   4  -3 -28    3.40    1.60
  -1  -3  28    7.57    1.80
  -3  -1 -28    4.71    2.29
  -3  -1  28    3.48    1.87
  -1  -3  28    6.47    1.49
  -1  -3 -28    4.25    1.88
  -3   4 -28    6.27    2.31
  -3  -1  28    2.26    1.10
   4  -1 -28    3.49    1.85
  -1   4  28    1.86    2.23
   4  -1  28    2.49    1.99
   4  -3  28    6.05    1.92
   4  -3 -29   13.57    2.24
  -3   4 -29   17.66    3.03
  -1   4  29   22.55    3.14
  -1   4 -29   22.08    3.39
  -1  -3  29   25.61    2.55
  -3  -1  29   10.66    2.22
  -1  -3  29   13.21    1.86
   4  -3  29   21.55    2.76
   4  -1 -29   10.94    2.18
  -1  -3 -29   21.02    2.70
  -3   4  29   11.81    2.52
   4  -1  29   21.08    3.00
  -1  -3 -29   15.93    2.19
  -3  -1  29   15.13    1.73
  -3  -1 -29   12.76    2.86
   4  -3  30    8.76    2.16
  -3   4  30    2.29    2.01
  -3  -1  30    6.08    1.95
  -1  -3  30    3.64    1.40
  -3   4 -30    7.04    2.35
  -1  -3 -30    9.73    2.42
   4  -1  30   12.13    2.59
   4  -3 -30    6.23    1.87
  -1  -3 -30    2.35    1.57
  -1  -3  30    6.89    1.80
  -3  -1 -30    4.78    2.57
  -1   4  30    6.21    2.45
   4  -1 -30    3.13    1.71
  -1   4 -30   13.78    3.25
  -1  -3 -31    5.67    2.04
  -1  -3  31    8.25    1.99
   4  -3  31    6.90    2.12
  -1   4  31    4.45    2.32
  -3  -1 -31    8.79    2.83
  -1   4 -31   12.46    2.97
  -1  -3  31    5.27    1.55
   4  -1  31    8.95    2.63
   4  -1 -31    7.98    2.19
  -3   4  31    2.09    1.96
   4  -3 -31    1.70    1.70
  -3  -1  31   11.27    2.26
  -1  -3 -31    3.50    1.55
  -3   4 -31    8.87    2.67
  -3   4 -32    4.79    2.57
  -1  -3  32    2.96    1.48
  -3   4  32    3.02    2.12
  -1  -3  32    9.28    2.00
   4  -3 -32    4.77    1.99
  -1   4  32   -1.20    1.97
  -3  -1  32    3.67    1.92
   4  -1 -32    3.32    1.97
  -3  -1 -32    4.01    2.45
   4  -1  32    4.87    2.29
   4  -3  32    3.93    2.11
  -1   4 -32    4.32    2.77
  -1  -3 -32    3.43    2.12
  -3   4 -33    7.28    2.60
   4  -3  33    1.40    1.90
  -3  -1 -33    3.32    2.22
   4  -1 -33    3.49    2.14
  -3   4  33    2.22    1.78
   4  -1  33    4.92    2.35
  -3  -1  33    1.77    1.77
  -1  -3  33    3.12    1.55
  -1  -3 -33    5.20    2.02
   4  -3 -33    5.46    1.87
  -1   4 -33    3.46    2.78
  -1  -3  33    3.76    1.83
  -3  -1  34    2.99    1.81
   4  -1  34   -1.18    2.39
   4  -1 -34    3.80    1.99
   4  -3  34    2.32    2.14
  -3   4  34    5.28    1.96
   4  -3 -34    2.13    1.88
  -3  -1 -34    4.98    2.35
  -1   4  34    0.78    1.87
  -1   4 -34   -1.19    2.63
  -3   4  34    2.60    1.90
  -1  -3 -34    2.84    2.04
  -3   4 -34    7.42    2.70
  -3  -1 -35    6.32    2.70
  -3   4  35    0.95    1.71
  -1   4  35    2.49    1.99
   4  -1 -35    5.70    2.40
   4  -3  35   -1.71    2.18
   4  -1  35    1.68    2.46
  -3  -1  35    0.88    1.88
  -3   4 -35   -5.09    2.72
  -3   4  35    1.72    1.76
  -1   4 -35    2.17    2.69
  -1  -3 -35    2.75    2.29
   4  -1  36    3.34    2.46
  -3   4 -36    0.07    2.41
  -1  -3 -36    4.31    2.51
  -3   4  36    0.56    1.67
  -1   4 -36    0.93    2.51
   4  -3 -36    0.56    1.92
  -3  -1  36    4.11    2.09
  -3  -1 -36    2.79    2.60
  -1   4  36   -0.42    1.76
  -3   4  36   -1.30    1.67
   4  -1 -36    2.24    2.11
   4  -3  36    2.98    2.13
   4  -1  37    5.99    2.53
  -3   4  37    4.49    1.93
  -3   4 -37    2.47    2.66
  -1  -3 -37    2.15    2.24
   4  -1 -37    3.08    2.34
  -3  -1  37    2.33    2.23
  -3   4  37   -1.77    1.81
   4  -3 -37    3.38    2.13
  -1   4  37    0.07    1.88
  -3  -1 -37    3.16    2.49
   4  -3  37    4.20    2.34
  -1   4 -37    7.27    2.71
   4  -3 -38    3.50    2.41
  -1   4  38    5.22    2.23
  -3   4  38    0.09    1.92
  -1  -3 -38   -0.80    2.24
  -3  -1 -38   -2.21    2.23
  -3   4 -38    3.09    2.78
   4  -3  38   -0.17    2.19
   4  -1 -38    3.14    2.49
  -1   4 -38    5.77    2.85
   4  -1  38    2.82    2.34
  -3   4 -39    1.56    2.63
  -3   4  39    0.81    1.85
   4  -1  39    2.93    2.44
   4  -3 -39    3.38    2.52
  -3  -1 -39    0.64    2.30
   4  -1 -39    3.49    2.68
  -1  -3 -39    1.14    2.43
   4  -3  39    0.35    2.21
  -1   4  39   -3.67    2.14
  -1   4 -39   -1.17    2.59
   4  -3 -40    2.12    2.42
  -1  -3 -40    3.26    2.59
  -3   4 -40    3.62    2.82
  -3  -1 -40    4.17    2.67
   4  -1 -40    4.53    2.64
   4  -1  40    2.41    2.37
  -1   4  40    6.26    2.19
  -1   4 -40    2.78    2.84
  -3   4  40    0.89    1.95
   4  -3  40    1.57    2.34
  -1  -3 -41    5.72    3.14
  -3   4 -41    2.45    2.96
   4  -3  41    3.90    2.64
   4  -1  41    0.22    2.43
   4  -3 -41    1.32    2.50
  -3  -1 -41    3.61    2.56
   4  -1 -41    1.54    2.32
  -1   4 -41    1.09    3.20
  -1   4  41    0.94    2.02
  -3  -1 -42    5.37    2.79
  -1   4 -42    0.79    2.91
  -1   4  42    2.18    2.20
   4  -1 -42    2.01    2.76
  -3   4 -42    5.37    3.27
  -1  -3 -42    5.98    3.18
   4  -3 -42    2.44    2.52
   4  -1  42    4.03    2.78
   4  -3  42    2.16    2.55
  -3   4 -43    6.20    3.55
   4  -1  43    4.12    2.57
   4  -3  43    4.81    2.67
  -3  -1 -43    9.29    3.22
   4  -3 -43    1.18    2.53
  -1   4 -43    1.31    3.04
   4  -1 -43    1.92    2.58
  -1  -3 -43    6.61    3.27
  -3  -1 -44    2.24    3.03
   4  -3  44    0.91    2.59
  -1   4  44    2.39    2.33
   4  -1  44    1.89    2.63
   4  -1 -44   -1.32    2.74
  -3   4 -44    0.79    3.49
  -1   4 -44   -0.20    2.97
  -1  -3 -44    4.18    3.14
   4  -3 -44   -3.74    3.08
  -3   4 -45    2.36    3.55
   4  -1  45    1.65    2.51
  -1   4  45    2.94    2.40
   4  -3 -45   -2.15    2.79
  -1   4 -45    5.59    3.32
   4  -3  45    0.14    2.60
  -3  -1 -45    1.92    2.97
  -3   4 -46    7.73    3.71
  -1   4  46    1.90    2.59
   4  -1 -46    1.11    2.99
   4  -3  46    2.18    2.59
   4  -3 -46    5.11    2.89
  -1   4 -46   -0.78    2.95
   4  -1  46   -0.23    2.52
   4  -1  47   -2.22    2.73
  -3  -1 -47    3.11    3.30
   4  -1 -47    1.05    3.09
   4  -3  47    8.14    3.28
   4  -3 -47    6.00    2.93
   4  -3 -48    4.19    3.11
   4  -3  48   -1.98    3.05
  -3  -1 -48   -0.02    3.38
   4  -1  48    0.59    2.66
   4  -3  49   -5.24    3.32
   0  -4   0  299.66    4.24
   0   4   0  225.23    2.44
   4  -4   0  189.11    3.33
   0   4   0  267.17    3.70
  -4   0   0  250.95    3.72
   4  -4   0  307.22    4.59
   4   0   0  197.58    3.56
   4  -4   1  209.52    3.54
  -4   4  -1  208.79    2.96
   4  -4  -1  194.65    3.31
   4  -4  -1  175.52    2.67
   4   0   1  181.70    3.38
  -4   0  -1  210.04    3.30
   4   0  -1  186.63    3.58
  -4   0   2   23.54    1.39
  -4   4  -2   15.03    0.92
   4  -4  -2   10.21    0.72
  -4   0  -2   14.38    0.94
   0   4  -2   22.16    0.93
   4   0   2   14.50    1.12
   0   4   2   15.16    0.69
   4  -4  -2   30.73    1.68
   4   0   2   44.81    1.87
   0  -4   2   25.47    1.38
   4  -4   2   11.73    1.05
   0   4   2   28.93    1.45
   0  -4  -2   25.94    1.51
   0   4  -2   23.35    1.22
   4   0  -2   13.56    1.18
   4  -4  -2   12.45    1.02
   4  -4   2   26.69    1.41
   4   0  -2   25.34    0.98
   4   0   3    0.65    0.77
   4  -4   3    0.14    0.54
   0  -4  -3    0.19    0.55
   4  -4  -3    2.79    0.94
  -4   4   3   -0.54    0.55
   4  -4   3    0.65    0.63
   4  -4  -3    0.28    0.41
   4   0  -3   -0.24    0.60
  -4   0  -3   -0.30    0.42
   4   0   3   -0.63    0.64
  -4   4  -3    0.19    0.44
   0   4  -3   -0.52    0.43
   0   4   3   -0.24    0.58
   0   4  -3    0.63    0.57
   0   4   3   -0.02    0.29
   4   0  -3    0.72    0.35
   0  -4   3    0.16    0.58
  -4   0   3    0.56    0.62
   4   0  -4   -0.01    0.24
   0   4  -4    1.01    0.53
   4   0  -4    0.11    0.61
   4  -4   4    0.82    0.55
   0  -4   4    0.81    0.59
   0   4   4    0.38    0.27
   0   4  -4    0.70    0.53
   4  -4   4    0.42    0.60
  -4   4   4    0.59    0.53
   4   0   4    0.65    0.73
  -4   0   4    0.08    0.72
   0   4   4   -0.34    0.70
   4  -4  -4    0.18    0.40
  -4   0  -4    0.11    0.39
   4   0   4    1.24    0.84
   4  -4  -4    2.13    0.96
  -4   4  -4    1.09    0.57
   4   0  -5    1.61    0.24
   0   4   5    1.26    0.63
  -4   0   5    2.79    0.35
   0  -4   5    0.93    0.63
  -4   0  -5    1.06    0.46
   4  -4   5    3.20    0.66
   4   0   5    3.33    0.98
  -4   4  -5    4.10    0.75
   4   0   5    0.93    0.67
   0   4  -5    1.06    0.59
  -4   0   5    2.97    0.99
  -4   4   5    1.11    0.58
   4   0  -5    2.63    0.76
   0  -4  -5    0.40    0.61
   4  -4  -5    2.06    0.55
   0   4  -5    1.68    0.58
   4  -4   5    1.18    0.58
   0  -4  -5    0.95    0.31
   4  -4  -5    3.32    1.00
   0   4   6   -0.94    0.74
   0  -4   6   -0.16    0.62
  -4   0  -6   -0.30    0.38
   4   0   6    1.00    0.93
   0   4  -6    0.87    0.66
   4   0   6    0.43    0.68
   0  -4  -6    0.19    0.29
   0  -4  -6    0.55    0.61
   4   0  -6    0.48    0.61
  -4   4   6    0.12    0.52
   4  -4  -6   -0.28    0.45
   4  -4   6   -0.68    0.60
  -4   0   6    0.52    0.84
   4  -4  -6    0.42    0.88
   4  -4   6    0.14    0.51
  -4   4  -6    0.28    0.59
   4   0  -7   11.60    1.26
   0  -4   7    4.11    0.83
   4   0   7   10.56    1.10
   0   4   7    6.33    1.03
  -4   4   7    9.53    0.97
   4  -4   7   17.23    1.31
  -4   4  -7   15.63    1.35
   4  -4   7   23.73    1.22
   0  -4   7    9.39    1.15
  -4   0   7   22.69    1.81
   4  -4  -7   22.94    1.93
   4  -4  -7    8.33    0.81
   4   0   7   21.44    1.86
   0  -4  -7    7.74    1.04
   0   4  -7    8.69    1.15
   0  -4  -7    9.56    0.59
   4   0  -8   12.44    1.26
  -4   0   8   26.13    2.09
   4  -4   8   12.57    1.28
   4  -4  -8   24.35    2.05
   0  -4  -8   18.40    1.25
  -4   4   8    9.68    0.96
   0   4  -8   27.29    1.94
   0   4   8   19.11    1.64
  -4   4  -8   16.56    1.36
   0  -4  -8   21.56    0.94
   4  -4  -8    9.89    0.90
   0  -4   8   25.53    1.60
   0  -4   8   20.44    1.38
   4  -4   8   18.39    1.10
  -4   0  -8    8.37    0.72
  -4   0  -8   11.62    1.16
   4   0   8   21.90    1.93
  -4   4  -9   40.18    1.93
   0  -4  -9   22.88    1.03
  -4   0   9   56.08    3.08
   4  -4  -9   57.25    3.00
   0  -4   9   13.80    1.34
  -4   0  -9   19.21    0.94
  -4   4   9   24.53    1.39
   0  -4   9   17.49    1.60
   4  -4   9   37.49    1.43
   0   4  -9   26.54    1.94
   4   0  -9   26.68    1.78
   4   0   9   41.58    2.56
  -4   0  -9   26.29    1.60
   0  -4  -9   16.55    1.43
   0   4   9   18.16    1.56
   4  -4  -9   20.50    1.27
   4  -4   9   36.57    2.06
   0  -4  10    4.51    1.04
   0  -4 -10    6.68    0.80
  -4   4  10    3.90    0.80
  -4   4 -10    5.35    1.07
   4  -4  10    4.52    0.63
   0   4 -10    8.96    1.51
   4  -4 -10    3.26    0.72
   4   0 -10    4.52    0.96
   0   4  10    8.42    1.29
   0  -4 -10    6.51    1.02
  -4   0  10    4.80    1.38
   0  -4  10    6.84    1.16
   4  -4  10    4.81    1.15
   4   0  10    8.54    1.63
  -4   0 -10    2.32    0.44
  -4   0 -10    3.95    0.91
   4  -4 -10    7.87    1.43
   0  -4  11    2.79    0.92
   0  -4 -11    1.09    0.74
   0  -4 -11    2.37    0.68
  -4   0  11    0.25    0.90
  -4   4 -11    3.86    1.02
   4   0 -11    2.30    0.92
   0   4 -11    1.88    1.10
   4  -4  11    1.91    0.51
   4  -4 -11    1.28    0.65
   4   0  11    3.54    1.29
  -4   0 -11    2.65    0.89
  -4   0 -11    1.23    0.42
   0  -4  11    0.30    0.68
   4  -4  11    2.69    1.01
   0   4  11    0.84    0.86
  -4   4  11    1.09    0.68
   4  -4 -11    1.71    1.13
  -4   0 -12    1.46    0.81
   0   4  12    1.04    0.97
  -4   4 -12    2.30    0.97
   0  -4  12    0.60    0.69
   0  -4  12    0.52    0.77
   4  -4 -12   -0.03    0.62
  -4   0 -12    0.56    0.37
   4   0 -12    0.91    0.80
   0  -4 -12    0.53    0.71
  -4   0  12    0.05    0.93
   4  -4  12    0.98    0.95
   4  -4  12    0.55    0.38
   4  -4 -12    0.52    1.12
   4   0  12    1.69    1.20
  -4   4  12    1.05    0.68
   0  -4 -12    0.20    0.63
   0   4 -12    0.49    0.99
   4  -4  13    4.67    1.29
   0  -4 -13    3.03    0.88
  -4   4 -13    6.47    1.28
  -4   0  13    6.54    1.35
   4  -4 -13    3.69    0.83
  -4   0 -13    4.42    1.04
   0  -4 -13    5.11    0.94
   4  -4 -13    7.26    1.66
   0   4  13    5.25    1.24
   4  -4  13    9.08    0.68
  -4   4  13    5.27    0.96
   0  -4  13    4.10    1.00
   0  -4  13    3.19    0.87
   4   0 -13    7.05    1.21
  -4   0 -13    3.70    0.55
   0   4 -13    6.16    1.47
   0  -4 -14   24.65    1.72
  -4   4  14   14.42    1.35
   4  -4 -14   17.87    1.42
   4   0  14   32.56    2.68
   0   4  14   26.42    2.04
   4   0 -14   24.42    2.03
  -4   0  14   31.64    2.46
   0  -4  14   28.56    1.67
  -4   0 -14   14.41    0.77
  -4   0  14   24.04    0.71
   0   4 -14   46.83    2.89
  -4   4 -14   26.45    2.01
   0  -4  14   34.04    2.17
   0  -4 -14   36.09    2.06
  -4   0 -14   13.66    1.44
   4  -4  14   25.33    2.11
   4  -4 -14   27.72    2.71
  -4   4  15   82.85    2.70
  -4   4 -15  123.67    4.05
   4  -4 -15  151.64    5.52
   0   4 -15  110.76    4.27
  -4   0 -15  100.79    3.28
   0  -4  15   87.15    2.64
   0  -4 -15  104.42    3.66
   0  -4 -15   69.55    2.80
   0  -4  15   88.90    3.36
  -4   0  15  141.24    1.84
   4   0 -15  140.33    4.21
   4  -4 -15  131.13    3.31
  -4   0  15  126.78    4.43
   0   4  15   61.12    2.80
   4  -4  15  118.72    2.12
   4   0  15  186.71    5.73
   4  -4  15  154.60    4.58
  -4   0  16  158.15    2.21
  -4   0 -16  116.13    3.57
   0   4 -16  225.71    5.95
   4  -4 -16  138.62    5.49
  -4   0  16  161.24    5.06
   4  -4 -16  129.62    3.58
   4   0 -16  170.77    4.79
   0   4  16  149.61    4.28
   0  -4  16  162.50    4.03
   4   0  16  225.58    6.60
  -4   4 -16  135.10    4.39
  -4   4  16   93.91    3.02
   0  -4 -16  155.65    3.88
   0  -4  16  217.76    5.26
   0  -4 -16  237.11    6.16
   4  -4  16  178.35    5.03
   0   4 -17   74.45    3.92
   0  -4  17   66.56    3.25
   4   0  17  146.83    5.50
   4  -4  17   76.50    1.74
   4  -4 -17   93.66    3.34
  -4   0  17  109.32    2.18
  -4   4  17   70.82    2.66
   4  -4 -17  125.71    5.62
   4  -4  17  121.25    4.55
  -4   0  17  108.40    4.18
  -4   0 -17   77.97    3.10
  -4   4 -17   98.86    3.86
   0   4  17   59.41    3.14
   0  -4 -17   42.81    2.18
   0  -4 -17   87.53    4.35
   0  -4  17   60.04    2.74
   4   0 -17  115.48    4.03
  -4   0  18    3.63    1.35
  -4   0 -18    0.45    0.47
   4  -4 -18    1.05    1.67
   0   4  18   -0.72    1.32
   0  -4  18    0.98    0.99
  -4   0 -18    0.35    1.01
   0  -4 -18   -0.03    0.87
   4  -4 -18    0.02    0.97
   0   4 -18    3.62    1.62
  -4   4 -18    0.28    1.27
   4  -4  18    0.73    0.45
   4  -4  18    2.08    1.42
   4   0 -18    1.92    1.18
   0  -4  18    1.06    1.07
  -4   0  18    0.66    0.60
  -4   4  18   -0.11    0.80
   0  -4 -18    1.69    1.36
   4   0  18    4.63    1.68
   0  -4 -19    1.64    0.91
   4  -4  19    3.39    0.54
   0  -4  19    1.36    1.05
   4  -4 -19    4.23    2.02
  -4   4 -19    4.50    1.64
   4   0 -19    7.30    1.47
  -4   0  19    4.52    1.48
   0   4  19    4.60    1.58
   0   4 -19    4.85    1.54
  -4   0  19    3.24    0.75
   0  -4 -19    3.77    1.50
   4  -4 -19    5.28    1.19
  -4   0 -19    0.76    1.02
   0  -4  19    2.23    1.13
   4   0  19    5.92    1.78
   4  -4  19    4.49    1.50
  -4   4  19    3.23    1.01
  -4   0 -19    0.92    0.52
   4  -4 -20    2.33    1.83
   0   4 -20    4.37    1.56
   4  -4 -20    3.61    1.26
   0  -4  20    2.79    1.16
   0   4  20    1.16    1.35
  -4   4 -20    0.89    1.54
  -4   0 -20    2.19    0.71
   0  -4  20    3.83    1.19
  -4   0 -20   -0.02    1.14
   4   0 -20    3.95    1.48
   4  -4  20    1.42    1.37
   4  -4  20    1.63    0.51
   0  -4 -20    2.19    0.98
   0  -4 -20    2.95    1.35
  -4   4  20    2.55    1.00
  -4   0  20    1.83    1.27
   4   0  20    2.20    1.63
  -4   0  20    2.02    0.77
   4  -4  21    3.31    1.68
   4   0  21    3.32    1.94
   0  -4 -21    4.32    1.47
   4  -4 -21    4.45    1.87
   0  -4 -21    1.38    1.06
   0  -4  21    4.13    1.32
   4  -4 -21    4.66    1.31
  -4   0  21    2.04    0.82
  -4   0  21    3.86    1.64
   4   0 -21    4.65    1.64
  -4   0 -21   -0.97    1.14
  -4   0 -21    4.59    0.97
  -4   4 -21    3.79    1.88
  -4   4  21    0.55    0.93
   0   4 -21    4.63    1.82
   0  -4  21    2.24    1.04
   0   4  21    2.28    1.50
   4   0 -22   20.46    2.45
  -4   4  22   12.85    1.64
   4   0  22   26.52    3.04
   0  -4  22   28.34    2.23
  -4   0 -22   12.02    1.07
  -4   4 -22   19.99    2.97
   0  -4 -22   17.56    1.83
  -4   0  22   17.35    2.34
   0  -4  22   28.44    2.30
   4  -4  22   18.09    2.31
  -4   0 -22   18.06    2.17
   4  -4 -22   15.50    2.55
   0  -4 -22   24.07    2.38
   0   4  22   24.09    2.50
   0   4 -22   22.46    2.67
   4  -4 -22   19.75    2.05
   4  -4 -23    5.39    2.11
  -4   0  23    6.40    1.84
  -4   0 -23    8.99    1.10
   0  -4  23    3.81    1.37
  -4   4  23    0.58    1.15
   4   0  23    8.27    2.33
   0  -4  23    1.44    1.17
   0  -4 -23    1.65    1.17
   4  -4 -23    3.99    1.54
   4  -4  23    9.83    2.08
  -4   0  23    3.63    1.00
   0  -4 -23    4.04    1.49
  -4   0 -23    3.15    1.48
   4   0 -23    7.12    1.85
   0   4  23    2.89    1.74
  -4   4 -23    9.93    2.71
   0   4 -23    1.15    1.77
   0  -4 -24   24.36    2.10
  -4   4 -24   17.18    3.40
   0   4 -24   34.94    3.22
   0  -4 -24   38.67    2.88
   4  -4 -24   25.51    3.01
  -4   0 -24   21.98    2.56
   4  -4  24   25.32    2.71
  -4   4  24   15.21    1.90
   0  -4  24   32.69    2.57
   0   4  24   29.13    2.89
   0  -4  24   30.52    2.42
   4  -4 -24   27.07    2.37
   4   0 -24   20.73    2.41
  -4   0  24   21.44    1.64
   4   0  24   32.13    3.24
  -4   0  24   28.08    2.96
   0  -4  25    2.86    1.46
  -4   4 -25    3.57    2.75
   4   0  25    4.01    1.90
   0   4  25   -0.11    1.69
   0  -4 -25    1.43    1.20
   4   0 -25    8.33    1.94
  -4   4  25    4.96    1.54
   0  -4 -25    5.97    1.81
   0   4 -25    5.21    1.98
   4  -4 -25    6.57    1.57
   4  -4  25    4.63    1.84
   0  -4  25    4.70    1.51
  -4   0  25    7.20    1.22
  -4   0 -25    2.69    1.50
  -4   0  25   10.60    2.24
   4  -4 -25    8.76    2.29
  -4   4  26    1.04    1.43
   0  -4 -26    1.05    1.25
   4  -4 -26    2.36    2.04
  -4   0  26    1.54    1.78
  -4   0 -26    2.13    1.52
   0   4 -26    5.17    2.12
   0  -4 -26    3.00    1.70
   0  -4  26    0.65    1.23
   4   0  26    2.92    1.81
   4  -4  26    3.23    1.85
   4   0 -26    1.31    1.71
  -4   0  26    1.34    1.00
   4  -4 -26    2.03    1.45
   0  -4  26    1.13    1.28
  -4   4 -26    2.96    2.69
   0   4  26    3.39    2.02
  -4   4  27    0.54    1.53
  -4   0  27    1.50    1.86
   0   4 -27   -0.40    1.88
   4   0 -27    2.70    1.75
   0  -4 -27    0.93    1.55
   4  -4 -27    0.13    1.77
   0  -4  27    0.67    1.33
   4  -4  27    3.14    1.72
   0  -4  27    1.79    1.27
  -4   4 -27   -2.25    2.33
  -4   0 -27   -0.09    1.59
   0   4  27   -0.07    2.26
   4  -4 -27   -1.44    1.38
   0  -4 -27    0.67    1.24
   4   0  27    0.50    1.89
  -4   0  27    4.20    1.20
   4   0  28   -1.64    1.96
   0  -4 -28    3.23    1.47
   0  -4  28    2.33    1.36
   4   0 -28    0.98    1.65
   0  -4 -28    3.51    1.65
   0   4  28   -0.10    2.23
  -4   0  28   -1.32    1.78
  -4   4 -28    1.42    2.38
   4  -4 -28   -0.09    1.91
   0   4 -28    3.22    2.09
   0  -4  28    1.51    1.43
   4  -4 -28    1.29    1.41
  -4   0 -28    0.73    1.68
   4  -4  28    2.81    1.82
  -4   4  28    0.77    1.59
   0  -4  29    1.44    1.32
   0   4  29    1.61    2.25
   4   0  29    4.60    2.23
  -4   4 -29   -0.79    2.25
   0  -4 -29   -0.21    1.45
   0  -4  29    2.14    1.48
   4  -4 -29   -0.67    1.79
  -4   0  29    4.35    1.90
   0  -4 -29    2.46    1.78
  -4   0 -29    3.95    2.09
   4  -4 -29   -0.25    1.40
  -4   4  29   -2.06    1.89
   0   4 -29    1.53    2.11
   4   0 -29    0.49    1.80
   4  -4  29    0.99    1.67
   0  -4  30   16.71    2.20
   4  -4 -30   11.24    2.24
   0   4 -30   27.96    3.40
  -4   4  30   10.74    2.44
   4   0 -30   11.32    2.56
  -4   0 -30   12.56    2.82
  -4   4 -30   18.23    3.23
   0  -4  30   21.07    2.54
   0  -4 -30   14.06    2.55
   4   0  30   19.90    2.92
   0   4  30   18.22    3.13
  -4   0  30   24.44    2.96
   4  -4  30   15.72    2.61
   0  -4 -30   30.70    3.08
   4   0  31   57.25    4.22
  -4   0  31   58.44    3.94
   4  -4 -31   33.17    2.88
  -4   4 -31   33.73    3.82
   4  -4  31   34.49    3.41
  -4   0 -31   32.50    4.02
   0  -4 -31   43.15    3.48
   0   4 -31   35.75    3.80
  -4   4  31   33.93    3.18
   0  -4 -31   15.92    2.54
   0  -4  31   31.13    2.83
   4   0 -31   26.82    3.06
  -4   4  31   24.85    3.20
   0  -4  31   17.22    2.25
   0   4  31   26.02    3.39
  -4   4  32    4.03    1.95
   0  -4 -32    4.71    1.88
   4   0  32   16.24    3.20
   0  -4 -32   16.29    2.74
   4   0 -32    5.20    2.05
  -4   0 -32    8.90    3.02
   4  -4  32    6.46    2.28
   0   4 -32   14.31    2.94
   4  -4 -32    4.59    1.74
   0  -4  32    6.94    1.84
  -4   0  32   11.50    2.60
  -4   4  32    7.29    2.18
  -4   4 -32    7.71    2.66
   0   4  32    8.32    2.43
   0  -4 -33    3.52    2.21
   4  -4  33   -1.75    2.12
   4   0  33    1.65    2.26
  -4   0  33   -0.10    1.97
   0   4  33    2.26    2.15
   4  -4 -33    0.30    1.81
   0  -4  33   -2.03    1.51
  -4   4  33    2.20    1.92
  -4   0 -33   -1.41    2.69
  -4   4  33    0.62    1.61
  -4   4 -33   -3.53    2.49
   4   0 -33   -1.17    2.05
   0  -4 -33    0.68    1.49
   0   4 -33    5.08    2.57
   0  -4 -34    4.16    2.24
   4   0  34    6.23    2.58
   0   4 -34    3.37    2.53
  -4   0 -34    3.43    2.65
   4  -4  34    5.16    2.33
   0  -4 -34    1.63    1.61
   0   4  34    1.66    1.98
   4   0 -34    3.69    2.03
   0  -4  34    2.07    1.54
  -4   4 -34    0.30    2.20
   4  -4 -34    4.17    2.09
  -4   4  34    1.67    1.70
  -4   4  34    1.91    1.75
  -4   0  34    3.87    2.24
   0  -4 -35    0.41    2.11
  -4   4  35    1.66    1.75
  -4   4 -35    3.35    2.59
   4  -4  35    5.37    2.43
   0   4  35    2.30    1.87
   4  -4 -35    0.48    1.82
  -4   4  35   -0.92    1.80
   4   0 -35    4.45    2.32
   4   0  35    5.00    2.49
   0  -4  35    2.99    1.69
   0   4 -35    1.64    2.47
  -4   0 -35    1.27    2.45
  -4   0  35    0.60    1.98
  -4   4  36    3.54    1.77
   4  -4 -36    8.27    2.29
  -4   4 -36    8.40    2.76
  -4   4  36    2.32    1.83
  -4   0  36    5.93    2.29
   4  -4  36    5.50    2.55
   4   0 -36    0.79    2.17
   4   0  36    4.21    2.46
   0   4 -36    8.04    2.83
   0  -4 -36    2.26    2.35
  -4   0 -36    0.19    2.53
   0   4  36    6.98    2.38
   4  -4 -37    2.26    2.13
   0   4  37    0.85    1.89
   4   0 -37    2.81    2.33
   0   4 -37    1.24    2.46
   4  -4  37    2.79    2.44
   4   0  37    3.49    2.43
  -4   4  37    1.22    1.79
  -4   0  37    6.77    2.35
   0  -4 -37   -0.08    2.52
  -4   4 -37    5.36    2.69
  -4   0 -37   -2.56    2.64
   4   0  38    4.33    2.57
  -4   0 -38   -5.41    2.81
   0   4 -38    0.68    2.52
   0   4  38   -0.56    1.90
   4   0 -38    1.33    2.35
  -4   0  38   -1.27    2.00
   4  -4  38    2.21    2.42
  -4   4  38    2.06    1.80
  -4   4 -38   -0.86    2.44
   0  -4 -38   -2.40    2.84
   4  -4 -38    0.37    2.13
   4   0  39   -0.64    2.39
   0   4  39    1.25    2.15
  -4   4 -39   -1.35    2.49
   4  -4 -39    1.12    2.12
  -4   0 -39    1.20    2.35
  -4   4  39   -3.67    2.07
   0  -4 -39   -0.29    2.68
   0   4 -39   -1.89    2.60
  -4   0  39   -0.88    2.27
   4  -4  39    0.64    2.36
   4   0 -39    1.88    2.44
   4   0  40    0.84    2.51
   0   4  40    1.24    2.21
   4  -4  40   -0.64    2.42
  -4   0 -40    1.84    2.68
  -4   4 -40   -0.02    2.70
   0   4 -40    2.10    2.74
   0  -4 -40    3.41    2.58
   4  -4 -40    4.37    2.56
   4   0 -40    1.05    2.62
   4   0  41   -2.32    2.86
  -4   4 -41    0.04    2.74
  -4   0 -41   -0.74    2.56
   4  -4  41    0.32    2.37
   4  -4 -41    4.88    2.58
   4   0 -41    0.14    2.62
   0   4 -41    3.07    3.05
   0   4  41    1.98    2.35
   0   4 -42    3.19    2.86
   4   0  42    3.02    2.66
   0   4  42    0.68    2.20
   4   0 -42    3.50    3.05
  -4   4 -42   -0.55    3.19
   4  -4 -42    0.94    2.68
  -4   0 -42    7.88    2.96
   4  -4  42    1.20    2.54
   4   0 -43    3.42    2.88
  -4   0 -43   -0.43    2.93
   4  -4 -43   -2.52    2.70
   0   4  43   -3.21    2.48
   0   4 -43    1.81    2.79
  -4   4 -43    0.98    3.00
   4  -4  43    0.09    2.52
   4   0  43    1.44    2.65
   4   0  44    8.31    3.01
  -4   0 -44   -1.12    2.70
  -4   4 -44    4.42    3.26
   0   4 -44    7.16    3.23
   4  -4  44    5.40    2.78
   4  -4 -44    6.17    2.88
   4   0 -44    4.44    3.14
   0   4  44    9.44    2.75
  -4   4 -45    0.56    3.45
   4   0  45    6.14    3.00
   4  -4  45    3.79    2.64
   4   0 -45    8.50    3.29
   0   4  45    2.91    2.33
   0   4 -45    3.93    3.07
   4   0 -46    3.04    3.02
   0   4 -46   -0.72    3.15
   4  -4  46   -2.43    2.62
   4   0  46   -0.85    2.69
  -4   0 -46    2.63    3.34
   0   4  46    0.16    2.43
  -4   4 -46   -1.43    3.41
  -4   0 -47    2.79    3.49
   4  -4  47    2.15    2.79
   0   4  47   -1.45    2.48
   4   0  47    1.34    2.98
   0   4  48    1.42    2.78
   4  -4  48    2.07    3.00
   4  -5   0    2.72    0.77
   1  -5   0    3.09    0.79
   4   1   0    3.80    1.07
   4  -5   0    4.19    0.84
  -5   1   0    3.94    0.81
   4   1   0    3.54    0.80
   1   4   0    2.28    0.64
   1   4   0    2.66    0.54
   1   4  -1   42.95    1.38
   1  -5   1   32.92    1.60
   1   4   1   37.12    1.59
   4  -5  -1   39.27    1.87
   4   1  -1   37.76    1.68
  -5   1  -1   37.01    1.59
   1   4  -1   39.85    1.56
   4  -5  -1   32.77    1.54
   4  -5   1   35.44    1.66
  -5   1   1   37.71    1.77
   4   1   1   38.88    1.72
   4  -5   1   44.75    1.87
   1  -5  -1   37.17    1.72
   4   1   1   28.11    2.00
   4   1  -1   31.52    1.81
  -5   1  -2  396.03    4.58
   4   1  -2  459.78    5.55
   4  -5   2  448.01    5.55
   4   1  -2  358.12    5.14
   1  -5  -2  420.65    5.51
   4  -5  -2  397.57    3.43
   1  -5   2  396.11    5.13
   1   4   2  447.79    4.16
   1   4  -2  422.02    4.22
   4  -5   2  451.16    5.46
   1   4  -2  411.60    4.57
   4   1   2  444.13    5.37
   4  -5  -2  449.29    6.01
   1   4   2  419.82    5.20
  -5   1   2  453.88    6.08
   4   1   3   77.81    2.32
   4  -5  -3   65.16    2.42
   1   4  -3   72.62    1.86
  -5   1  -3   67.19    1.85
   4  -5   3   69.32    2.20
   1  -5  -3   76.22    2.40
   4   1  -3   64.96    2.13
   4  -5  -3   65.20    1.44
   1  -5   3   52.26    1.99
  -5   1   3   72.47    2.51
   4   1   3   49.96    2.75
  -5   4  -3   68.66    2.03
   1   4   3   63.49    2.18
   1   4   3   67.19    1.62
   1   4  -3   72.30    1.92
   4  -5   3   70.06    2.30
   4   1  -3   58.14    1.90
   1   4   4   44.80    1.30
   4   1  -4   44.63    1.44
   4   1  -4   49.81    1.96
  -5   1   4   49.84    2.27
   1   4  -4   40.50    1.47
  -5   4  -4   57.42    1.91
   4  -5   4   53.36    1.90
   4  -5  -4   51.83    1.23
   4   1   4   56.75    1.99
   4  -5  -4   51.64    2.22
  -5   1  -4   48.27    1.51
   1   4   4   49.30    2.00
   1   4  -4   44.13    1.56
   4  -5   4   53.21    2.03
   1  -5  -4   38.43    1.77
   4   1   4   40.49    2.52
   1  -5   4   42.29    1.79
   4   1   5   11.80    1.75
  -5   4   5   10.78    0.93
   4  -5   5   13.95    1.08
   1   4  -5   10.65    0.94
   1  -5  -5   12.17    1.14
   1   4   5    6.73    1.07
   1   4  -5   11.96    0.89
  -5   1  -5    8.95    0.74
   1   4   5    8.73    0.69
   4  -5  -5   11.74    1.28
   1  -5   5    8.73    1.01
   4   1   5   14.02    1.20
   4  -5  -5    7.88    0.57
  -5   4  -5    8.37    0.91
  -5   1   5    8.11    1.19
   4  -5   5   14.47    1.19
   4   1  -5    8.87    0.65
   4   1  -5    8.94    1.04
   4  -5   6    2.53    0.78
   1   4  -6    3.46    0.61
   4   1   6    1.52    0.72
  -5   1   6    1.40    0.90
   4   1  -6    2.52    0.78
   1   4   6    1.16    0.81
   4  -5  -6    3.54    1.02
   1   4  -6    4.73    0.77
   4   1   6    5.40    1.57
   4   1  -6    3.05    0.39
   1   4   6    3.91    0.57
   1  -5  -6    3.82    0.82
   1  -5   6    3.03    0.76
   4  -5   6    2.40    0.67
  -5   1  -6    1.12    0.42
   1  -5   6    3.15    0.85
   4  -5  -6    2.85    0.49
  -5   4  -6    1.04    0.70
   4  -5  -7 3462.14   10.54
   1  -5  -7 3566.76   16.83
  -5   1   7 3696.87   21.26
   1  -5   7 3649.47   15.80
   1   4  -7 3480.82   14.81
   4  -5   7 3496.44   16.34
   1  -5   7 3585.97   16.07
   4   1  -7 3462.12   15.86
   1   4  -7 3483.67   12.68
  -5   4  -7 3466.73   15.16
   4   1   7 3782.43   16.17
   1   4   7 3451.75   16.75
  -5   1  -7 3455.65   10.60
   4  -5  -7 3400.05   18.20
  -5   4   7 3697.70   14.08
   1  -5  -7 3351.89    6.13
   4  -5   7 3658.11   14.18
  -5   1  -8 1437.11   10.60
   1  -5  -8 1420.96   10.66
  -5   1  -8 1347.65    6.37
  -5   4   8 1437.90    8.80
   1  -5   8 1414.03    9.99
  -5   1   8 1422.76    4.15
   4   1  -8 1418.18   10.32
   4  -5  -8 1406.63    6.90
   1   4  -8 1428.16    8.30
   1  -5   8 1390.24    9.66
   1   4  -8 1438.98    9.96
  -5   4  -8 1358.24   10.14
   4  -5   8 1333.32   10.30
  -5   1   8 1451.80    5.55
  -5   1   8 1427.34   13.65
   4  -5   8 1482.28    8.75
   1   4   8 1399.27   11.05
   4   1   8 1275.84   14.11
   4  -5  -8 1443.45   12.30
   1   4  -9  643.09    5.59
  -5   4  -9  655.48    7.21
   1   4  -9  680.25    7.27
   1   4   9  652.83    7.77
   4  -5   9  647.81    7.31
  -5   4   9  685.23    6.12
  -5   1  -9  676.00    4.37
   4   1   9  582.84    9.60
   1  -5  -9  639.29    7.26
   4  -5   9  675.32    5.86
   1  -5   9  685.88    7.15
   1  -5   9  702.73    7.15
   4  -5  -9  658.03    8.61
  -5   1  -9  685.24    7.35
   4  -5  -9  666.32    4.95
   4   1  -9  656.10    7.15
  -5   1   9  662.56    9.54
   4  -5  10   89.81    2.14
   4   1  10   80.29    3.78
   1  -5  10   91.69    2.73
   1  -5  10   90.96    2.72
  -5   4  10   88.00    2.28
  -5   4 -10   88.75    2.79
  -5   1  10   86.11    3.70
   4  -5 -10   82.40    1.84
   4  -5  10   80.97    2.69
   4  -5 -10   92.13    3.45
   1  -5 -10   72.41    1.94
   1   4 -10   89.44    2.78
   1  -5 -10   89.63    2.87
  -5   1 -10   92.72    2.84
   1   4  10   85.25    3.03
  -5   1 -10   98.73    1.63
   4   1 -10   79.51    2.68
   1   4  11   56.34    2.58
   1  -5  11   67.78    2.38
  -5   1 -11   57.79    2.35
   1  -5 -11   63.00    2.48
   1  -5 -11   49.01    1.75
   4  -5 -11   61.44    1.67
  -5   4  11   61.36    2.00
  -5   1 -11   67.94    1.28
   1   4 -11   62.29    2.46
  -5   4 -11   55.86    2.37
   4   1  11   66.45    3.50
   4   1 -11   61.40    2.45
   4  -5  11   60.41    2.40
   4  -5 -11   66.91    3.08
  -5   1  11   61.22    3.27
   1  -5  11   63.54    2.34
   4  -5  11   65.95    1.85
  -5   4 -12   83.74    2.91
   1  -5 -12   55.61    1.95
   1  -5 -12   64.66    2.56
  -5   1 -12   75.11    1.25
   1  -5  12   70.98    2.43
   4  -5  12   68.89    2.70
   1  -5  12   79.91    2.63
   4  -5  12   69.03    1.89
  -5   1 -12   78.27    2.73
   4  -5 -12   77.90    3.38
   1   4 -12   64.56    2.61
  -5   4  12   80.35    2.27
   4   1 -12   77.95    2.82
   4  -5 -12   74.23    1.95
   4   1  12   69.08    3.58
   1   4  12   68.71    2.90
  -5   4 -13  380.84    6.18
   1   4  13  334.10    6.06
   4   1  13  336.12    7.45
  -5   1 -13  362.44    2.50
   4  -5  13  367.01    6.07
   4  -5  13  361.86    4.24
   1  -5 -13  299.22    4.56
   1  -5  13  357.27    5.37
   4  -5 -13  328.65    6.71
   1  -5  13  357.48    5.39
  -5   1  13  282.51    6.95
  -5   1 -13  404.65    6.25
   1  -5 -13  336.57    5.74
   4  -5 -13  351.56    4.31
   4   1 -13  350.21    5.89
  -5   4  13  353.71    4.77
   1   4 -13  364.41    6.31
   1  -5 -14  687.98    7.08
  -5   1 -14  731.15    3.27
   1   4  14  720.53    9.23
  -5   1 -14  781.68    8.82
   4  -5  14  769.66    8.94
   4  -5 -14  758.32    6.55
   1  -5  14  789.76    8.10
   1   4 -14  788.77    9.54
   1  -5  14  759.28    8.03
   4   1  14  716.58   10.93
  -5   4 -14  781.40    9.13
   4  -5  14  772.80    6.10
  -5   1  14  751.06    4.32
   4   1 -14  769.26    8.95
   1  -5 -14  785.61    8.96
   4  -5 -14  740.08   10.30
  -5   4  14  799.53    7.29
   4  -5  15    2.93    0.61
   4   1 -15    5.53    1.28
   1   4  15    2.35    1.19
   1  -5 -15    2.32    0.87
  -5   4  15    2.44    0.82
   1  -5  15    4.54    1.03
   4  -5  15    3.29    1.14
   4   1  15    3.01    1.52
   1  -5 -15    4.11    1.11
   4  -5 -15    4.53    0.86
   1  -5  15    2.70    0.94
   1   4 -15    4.35    1.37
  -5   1  15    4.23    0.59
  -5   1 -15    1.42    0.97
   4  -5 -15    2.95    1.32
  -5   4 -15    3.14    1.15
  -5   1  15    5.83    1.55
  -5   1  16   81.72    1.81
   1  -5 -16   77.94    2.74
  -5   1  16   93.14    4.33
   4  -5  16   75.53    1.98
   1  -5 -16   82.50    2.99
   4   1  16   67.88    3.62
   4   1 -16   80.81    3.23
   1   4 -16   85.69    3.51
  -5   4  16   82.70    2.52
   4  -5 -16   81.34    2.44
   1  -5  16   85.40    2.89
  -5   1 -16   81.61    3.08
   4  -5 -16   75.58    3.62
   1  -5  16   93.70    3.03
  -5   4 -16   79.53    3.19
   1   4  16   83.91    3.56
   4  -5  16   78.50    3.18
  -5   1 -17   25.90    1.96
  -5   1  17   32.09    1.27
   1  -5 -17   33.07    2.08
   4  -5 -17   36.52    1.82
  -5   4  17   33.01    1.70
   1   4  17   28.84    2.36
   1  -5  17   36.36    2.05
   4   1 -17   38.49    2.40
   1   4 -17   32.49    2.43
  -5   1  17   40.74    3.09
   4   1  17   36.63    2.86
   4  -5  17   36.23    1.45
   1  -5 -17   35.80    1.96
   4  -5 -17   33.49    2.63
   4  -5  17   38.80    2.37
   1  -5  17   33.99    2.04
  -5   4 -17   30.19    2.16
   1  -5 -18  380.84    6.17
   4  -5 -18  374.40    7.93
   4   1  18  379.93    8.32
   1  -5 -18  405.62    6.62
   1   4  18  402.92    8.02
  -5   1 -18  353.24    6.47
   4   1 -18  380.91    7.13
   4  -5  18  385.60    6.99
  -5   1  18  398.52    8.89
   4  -5  18  375.46    4.17
  -5   4 -18  345.75    6.77
   1  -5  18  404.88    6.41
  -5   4  18  387.24    5.46
  -5   1  18  380.54    4.21
   1  -5  18  415.10    6.50
   4  -5 -18  395.32    5.68
   1   4 -18  370.93    7.51
  -5   1 -19   62.77    2.96
  -5   1  19   74.83    2.07
   1  -5  19   76.38    2.92
  -5   4 -19   61.53    3.15
   4  -5  19   71.50    1.92
   1  -5 -19   65.54    2.81
   4  -5  19   62.06    3.09
   1   4  19   56.83    3.34
   4  -5 -19   73.07    2.66
   1   4 -19   55.70    3.20
   4  -5 -19   65.22    3.71
   4   1 -19   66.50    3.23
   1  -5  19   72.32    2.91
  -5   4  19   74.02    2.53
  -5   1  19   76.39    4.07
   1  -5 -19   70.05    2.86
   4   1  19   60.01    3.61
   4  -5 -20  169.23    4.07
   1  -5  20  151.23    4.19
   4  -5  20  145.62    4.68
   1  -5 -20  157.48    4.35
   1   4 -20  133.22    4.87
  -5   1  20  144.04    3.01
  -5   4 -20  155.82    5.00
  -5   1  20  156.96    5.82
   4   1  20  152.60    5.63
   1  -5  20  147.00    4.05
   4   1 -20  157.64    4.87
   1   4  20  136.92    5.06
  -5   1 -20  154.74    4.63
  -5   4  20  137.90    3.43
   4  -5 -20  132.15    5.29
   4  -5  20  142.28    2.76
  -5   1  21  666.32    6.56
   1  -5 -21  643.13    8.92
   1   4  21  585.49   10.30
   4   1  21  668.45   11.49
   4  -5 -21  599.91    7.86
  -5   4 -21  596.27    9.85
   1   4 -21  520.56    9.55
   4  -5  21  641.93    5.70
   4  -5 -21  567.70   10.98
   1  -5  21  614.27    8.23
   1  -5  21  638.71    8.63
  -5   4  21  604.44    7.38
   1  -5 -21  753.78    9.74
   4  -5  21  635.19    9.64
   4   1 -21  625.86    9.80
  -5   1 -21  611.50    9.15
  -5   1  21  677.93   11.86
  -5   4  22    0.78    1.03
   4  -5 -22   -0.04    1.06
   1  -5 -22    1.97    1.40
   4  -5 -22    0.40    1.71
  -5   1 -22    0.48    1.34
   1   4  22    1.79    1.73
   4   1 -22    2.41    1.70
   1   4 -22    0.94    1.51
   1  -5 -22    2.03    1.26
   1  -5  22    2.20    1.21
   4   1  22   -0.99    1.76
  -5   1  22    0.16    1.77
  -5   4 -22   -1.21    1.64
   1  -5  22    2.18    1.15
  -5   1  22    6.13    1.05
   4  -5  22    1.06    1.50
   4   1  23  464.67    9.82
  -5   4 -23  409.17    8.82
  -5   4  23  417.83    6.68
   4  -5  23  421.68    8.36
   1  -5  23  494.76    7.80
  -5   1 -23  437.97    8.12
   4   1 -23  427.51    8.53
  -5   1  23  542.05   10.94
   4  -5 -23  425.19    7.17
   1  -5  23  448.30    7.25
   1  -5 -23  452.68    7.95
   1   4 -23  322.75    7.91
   4  -5 -23  442.98   10.58
   1   4  23  405.21    9.12
   1  -5 -23  495.97    8.48
  -5   1  23  503.95    6.24
  -5   1  24  475.78   10.29
   4   1  24  466.91    9.98
  -5   4  24  399.40    6.78
   4  -5  24  400.50    8.31
   4   1 -24  397.76    8.32
   1  -5 -24  420.43    7.70
   1   4  24  382.39    9.26
   4  -5 -24  393.64    7.12
   1   4 -24  266.73    7.40
  -5   1 -24  371.43    7.71
  -5   4 -24  347.77    8.43
   4  -5 -24  441.54   10.79
  -5   1  24  444.32    5.90
   1  -5  24  363.68    6.63
   1  -5  24  408.98    7.30
   1  -5 -24  478.70    8.29
   1   4  25  254.49    8.02
   1  -5 -25  240.70    6.09
   4  -5 -25  253.78    8.28
   4   1  25  319.82    8.45
  -5   4 -25  262.99    7.89
   4  -5 -25  244.44    5.79
   1  -5  25  287.06    6.37
  -5   1  25  330.70    8.50
   1  -5  25  255.54    5.69
   4   1 -25  241.29    6.75
   4  -5  25  252.20    6.73
   1   4 -25  182.74    6.36
  -5   4  25  259.80    5.77
   1  -5 -25  315.18    7.02
  -5   1 -25  255.60    6.62
   1  -5 -26   44.26    3.02
   4  -5 -26   33.03    3.37
   1   4 -26   29.02    2.93
  -5   1  26   40.98    3.42
   4   1  26   42.82    3.69
   4   1 -26   29.04    2.71
   4  -5 -26   33.11    2.43
   1  -5  26   35.97    2.59
  -5   1 -26   31.59    2.75
  -5   4  26   34.24    2.45
  -5   4 -26   34.83    3.46
   1  -5  26   32.26    2.29
   1  -5 -26   34.53    2.62
   1   4  26   38.98    3.99
   4  -5  26   34.28    2.86
  -5   1 -27   69.54    3.90
   4   1 -27   58.23    3.71
   1  -5 -27   61.95    3.39
   4  -5 -27   46.45    3.78
   4  -5  27   49.28    3.32
   1  -5  27   68.17    3.41
   4   1  27   67.25    4.33
  -5   4  27   59.66    3.25
   1   4 -27   51.60    3.72
   1   4  27   56.14    4.51
  -5   4  27   68.07    4.00
  -5   4 -27   71.55    5.00
   1  -5 -27   82.74    4.04
   4  -5 -27   45.27    2.83
   1  -5  27   46.49    2.69
  -5   1  27   72.56    4.26
   1  -5  28    1.17    1.38
   1  -5  28    3.56    1.43
   4  -5  28    1.43    1.63
   1   4  28   -1.50    2.37
   4   1  28    0.61    1.90
  -5   1  28   -0.89    1.76
   1  -5 -28   -0.33    1.38
   4  -5 -28    0.24    1.30
   4  -5 -28    2.79    1.96
  -5   4  28    0.28    1.67
  -5   4 -28    0.42    2.37
   1  -5 -28    5.70    2.12
   4   1 -28    1.88    1.64
   1   4 -28    1.98    1.86
  -5   4  28    2.13    1.88
  -5   1 -28    0.84    1.74
   1   4  29   15.68    3.15
   4   1  29    7.25    2.29
  -5   4 -29   14.82    3.51
  -5   1  29   12.45    2.29
   4  -5 -29    7.59    1.67
   1   4 -29   13.03    2.56
  -5   4  29   14.39    2.27
   1  -5  29   16.67    2.10
   4   1 -29    9.40    2.11
   4  -5  29    8.09    2.06
   1  -5 -29   10.95    2.10
  -5   4  29   12.38    2.42
   1  -5 -29   16.21    2.59
  -5   1 -29   12.95    2.39
   4  -5 -29    7.98    2.22
   1  -5 -30  141.61    5.62
   4   1  30  191.52    6.95
   4   1 -30   97.80    4.85
  -5   1 -30  141.30    6.06
   1   4 -30  127.59    5.81
   4  -5 -30   84.86    3.96
   4  -5 -30  157.44    6.49
  -5   4  30  117.24    5.03
  -5   4  30  160.72    6.02
   1   4  30  155.04    6.80
   1  -5  30  119.02    4.69
   1  -5 -30  207.07    6.68
   4  -5  30  122.04    5.22
  -5   4 -30  173.14    8.64
  -5   1  30  162.78    6.05
   1  -5 -31   19.12    2.81
   1  -5  31    6.99    1.83
  -5   1  31   15.21    2.65
   4  -5 -31    9.20    1.95
   4  -5 -31   11.71    2.52
   4   1 -31    5.05    2.00
   1  -5 -31   10.00    2.24
  -5   4  31   11.63    2.09
  -5   4 -31   13.14    3.44
  -5   4  31    8.02    2.25
   1   4 -31   10.71    2.49
   4  -5  31   10.56    2.21
   4   1  31   13.80    2.67
  -5   1 -31    8.17    2.55
   1   4  31    8.79    2.52
  -5   4  32    2.76    1.56
   1   4 -32    7.72    2.76
   1  -5 -32    7.47    2.28
   1  -5  32    0.68    1.57
   4   1 -32    3.35    1.98
   4  -5 -32    0.22    1.72
   1  -5 -32    8.75    2.33
  -5   1  32    5.09    2.26
  -5   1 -32    4.00    2.48
  -5   4  32    6.21    2.10
   4   1  32    7.97    2.43
   4  -5 -32    0.77    1.97
   1   4  32    1.63    2.03
   4  -5  32    6.86    2.12
  -5   4 -32    4.19    2.61
   4   1  33   56.78    4.15
   1  -5 -33   69.03    4.30
  -5   1 -33   45.23    4.61
   1   4 -33   36.49    3.59
   1  -5 -33   53.71    3.95
  -5   4  33   50.50    3.56
  -5   1  33   61.72    4.18
   4  -5  33   48.90    3.71
   1   4  33   47.55    3.79
  -5   4 -33   40.92    4.23
   4   1 -33   30.77    3.19
   1  -5  33   34.80    2.87
   4  -5 -33   50.36    4.00
   4  -5 -33   39.88    3.13
   1   4  34   34.47    3.34
   1  -5 -34   44.30    3.57
   4   1 -34   22.54    2.95
  -5   4 -34   27.33    3.72
  -5   1  34   43.42    3.64
   4  -5 -34   36.84    3.45
  -5   1 -34   27.69    4.27
   4  -5 -34   28.62    2.90
   1  -5  34   27.32    2.71
  -5   4  34   36.20    3.31
   4   1  34   28.47    3.32
   1  -5 -34   37.29    3.35
   1   4 -34   31.78    3.68
   4  -5  34   30.12    3.22
  -5   1  35   24.04    3.03
  -5   4  35   26.35    2.82
   4   1  35   26.09    3.25
  -5   1 -35   31.24    4.53
   4  -5  35   29.33    3.34
   4  -5 -35   26.72    2.95
   1  -5  35   22.11    2.63
   1  -5 -35   19.17    2.70
   4   1 -35   24.04    3.17
  -5   4 -35   24.13    3.62
   1   4  35   24.07    3.09
   4   1  36   46.24    4.16
  -5   4 -36   32.47    4.04
   1   4 -36   40.47    4.14
   4  -5  36   40.79    3.92
   4  -5 -36   41.57    3.46
  -5   4  36   33.84    3.14
   1   4  36   40.82    3.71
  -5   1  36   33.80    3.43
   4   1 -36   35.24    3.71
  -5   1 -36   38.37    4.51
   1  -5 -36   38.29    3.41
   1  -5  36   31.30    2.99
   1   4 -37  133.52    6.55
   1   4  37  122.42    5.84
  -5   1 -37  123.80    7.05
  -5   4 -37  136.23    6.75
   4   1 -37  108.21    5.70
  -5   4  37  130.78    5.44
  -5   1  37  150.78    6.25
   4  -5  37  131.07    6.03
   4  -5 -37  128.38    5.60
   4   1  37  151.55    6.88
   4   1 -38   -2.38    2.35
   4   1  38    4.89    3.03
  -5   1 -38    3.89    2.92
   4  -5  38    6.15    2.69
  -5   4  38    2.25    1.92
   1   4 -38    3.08    3.06
   4  -5 -38    6.91    2.78
  -5   1  38    3.05    2.40
   1   4  38    3.17    2.31
  -5   4 -38    4.01    2.89
  -5   1 -39  124.53    6.90
  -5   4 -39  124.41    6.58
   4  -5  39  130.31    6.12
   1   4 -39  135.28    6.70
  -5   1  39  152.15    6.45
  -5   4  39  137.68    5.79
   1   4  39  116.09    5.70
   4   1 -39  104.73    5.86
   4   1  39  139.57    6.63
   4   1  40   65.17    4.82
   1   4  40   52.47    4.29
  -5   4 -40   53.43    4.70
  -5   4  40   56.38    4.07
  -5   1 -40   51.65    4.97
   4   1 -40   57.24    4.68
  -5   1  40   63.86    4.50
   4  -5  40   56.42    4.46
   1   4 -40   55.78    4.93
   4   1 -41    2.63    2.83
  -5   1 -41    1.54    2.90
  -5   4  41    2.17    2.23
   4   1  41    3.84    2.60
   4  -5  41    3.94    2.60
  -5   1  41    5.31    2.68
   1   4  41    2.77    2.58
  -5   4 -41   -2.35    2.79
   1   4 -41   -1.12    2.77
  -5   1 -42   20.53    3.68
  -5   4 -42   27.44    3.91
   4   1 -42   26.82    4.00
   1   4 -42   29.27    4.18
   1   4  42   23.60    3.34
   4  -5  42   26.64    3.50
   4   1  42   25.11    3.58
  -5   4 -43   10.73    3.48
  -5   1 -43    5.88    3.35
   1   4  43    5.95    2.45
   4   1 -43   10.75    3.29
   4   1  43   11.19    3.10
   1   4 -43   13.65    3.62
   4  -5  43    9.67    2.89
   4   1 -44   -1.84    2.96
   4   1  44    0.37    2.52
   1   4  44   -5.50    2.86
   4  -5  44   -1.03    2.72
  -5   1 -44    0.48    2.80
  -5   4 -44    2.89    3.48
   1   4 -44   -0.06    3.10
   1   4  45    4.24    2.57
  -5   1 -45    1.23    3.03
   4   1  45   -1.36    3.00
  -5   4 -45    0.20    3.44
   4   1 -45    0.95    3.00
   4  -5  45    2.08    2.58
   1   4 -45   -0.78    2.96
   1   4  46   28.83    3.66
  -5   1 -46   35.98    4.41
   4   1  46   39.82    4.40
   4  -5  46   34.72    4.12
   1   4  47   12.44    3.25
   4  -6   0   67.24    2.50
  -6   2   0   70.46    2.72
   2   4   0   47.71    2.02
   2  -6   0   35.96    1.93
   4   2   0   94.51    2.93
   2   4   0   35.45    1.57
   4   2   0   46.73    2.01
   2   4   1   32.05    1.48
   4  -6   1   30.65    1.72
   4   2  -1   44.62    2.05
   4   2   1   43.98    2.22
  -6   2  -1   50.51    2.13
   4   2   1   19.73    1.44
  -6   2   1   69.08    2.78
   4  -6   1   17.97    1.48
   2  -6   1   47.13    2.20
   2   4  -1   46.72    1.86
   4  -6  -1   24.14    1.65
   2  -6  -1   41.59    2.02
   2   4  -1   34.47    1.59
   2   4   1   39.17    1.93
   4   2  -1   19.16    1.49
   4   2   2    4.13    1.19
   2   4  -2    0.92    0.69
   4   2  -2    1.81    0.81
   4   2  -2    2.51    0.83
   2  -6   2    1.09    0.85
  -6   2   2    2.73    1.07
   4  -6   2    1.17    0.80
   4  -6   2    1.77    0.80
   2   4   2    1.15    0.64
   2   4   2    1.01    0.83
   2  -6  -2    1.11    0.78
  -6   2  -2    0.40    0.66
   2   4  -2    0.65    0.63
   4   2   2    1.09    0.75
   4  -6   3    0.74    0.68
   2   4   3    2.90    0.89
   4   2  -3    3.33    0.89
  -6   2  -3    2.30    0.80
   2   4   3    1.60    0.67
   2   4  -3    1.66    0.67
   2  -6   3    3.34    0.91
   2  -6  -3    2.39    0.88
   2   4  -3    2.64    0.77
  -6   2   3    3.04    1.04
   4   2   3    4.53    1.28
   4   2   3    0.99    0.79
   4   2  -3    2.48    0.81
   4  -6  -3    1.73    0.86
   4  -6   3    0.13    0.76
   2   4   4    0.65    0.76
   2   4  -4    1.39    0.64
   2   4  -4    1.13    0.68
  -6   2  -4    2.93    0.71
   4  -6   4    2.53    0.95
   4   2   4    1.04    1.17
   4  -6   4    2.51    0.86
   2  -6   4    1.91    0.84
   4   2  -4    1.61    0.80
  -6   2   4    3.81    1.21
   4  -6  -4    2.28    0.92
   2  -6  -4    2.89    0.93
   2   4   4    0.69    0.65
   4   2   4    2.22    0.81
   2   4   5    1.51    0.63
   2   4  -5    1.43    0.74
  -6   2   5    2.77    1.22
  -6   4  -5    0.75    0.79
   2  -6  -5    1.98    0.86
   4   2   5    0.78    0.78
   4   2   5    1.89    1.18
   4   2  -5    4.28    0.79
   2   4  -5    1.79    0.63
   2   4   5    1.88    0.93
   4   2  -5    1.44    0.85
   4  -6  -5    0.83    0.34
   2  -6   5    2.41    0.96
  -6   2  -5    2.04    0.63
   4  -6  -5    1.42    1.06
   4  -6   5    1.46    0.74
   4  -6   5    1.27    0.90
   4   2   6    3.73    1.45
   2   4   6   -0.05    0.86
   4  -6  -6    1.70    0.40
   4   2  -6    5.74    0.72
  -6   2   6    3.72    1.13
   4   2   6    1.03    0.81
   4  -6  -6    1.12    0.98
   4  -6   6    2.53    0.80
   4  -6   6    0.77    0.92
   2   4   6    0.32    0.61
   2   4  -6    0.90    0.62
  -6   4   6    1.01    0.65
   4   2  -6    1.08    0.79
   2  -6   6    1.35    0.89
  -6   2  -6    1.64    0.51
  -6   4  -6    2.28    0.91
   2  -6  -6    0.33    0.95
   2   4  -6    0.97    0.69
   2  -6   6    1.22    0.71
   4  -6  -7   56.33    2.66
   2  -6   7   59.18    2.60
  -6   2  -7   53.98    1.70
   4   2   7   25.02    1.80
   2  -6   7   80.62    2.83
   2   4   7   45.27    2.01
   2   4   7   76.79    3.10
   2  -6  -7   65.01    2.84
   4  -6   7   30.38    1.92
  -6   4   7   48.19    1.84
   4   2   7   66.87    3.62
  -6   2   7  116.73    4.17
   4   2  -7   32.95    1.94
   4  -6   7   53.30    2.16
  -6   4  -7   61.31    2.54
   2   4  -7   61.91    1.79
   2   4  -7   62.91    2.35
   4   2  -7   74.87    1.79
  -6   4  -8   70.73    2.71
   2   4   8  116.94    3.75
  -6   2   8  109.34    4.20
   2  -6   8  101.48    3.38
   4  -6  -8   72.03    1.57
   4  -6  -8  173.37    4.50
   2  -6  -8  100.84    3.56
   2  -6   8   91.10    3.15
   4  -6   8  112.19    3.54
   4   2  -8  107.26    3.32
   2   4  -8   86.89    2.36
   4  -6   8  143.17    3.33
   4   2   8   97.40    3.20
  -6   2  -8   64.93    2.74
   2   4  -8   98.53    3.00
   4   2  -9   29.32    0.92
   4  -6  -9    9.91    0.76
   2  -6   9   26.34    1.74
   2   4   9   29.68    2.24
   4   2   9   42.18    3.39
  -6   2   9   42.16    3.08
   4  -6   9   19.39    1.88
   2  -6   9   21.25    1.79
  -6   2  -9   18.48    0.86
   2   4  -9   25.72    1.21
   4  -6  -9   27.76    2.05
   2  -6  -9   30.06    2.14
  -6   4  -9   32.99    1.90
  -6   4   9   19.89    1.27
  -6   2   9   19.51    0.83
  -6   2  -9   26.50    1.92
   4  -6   9   28.41    1.56
   2   4  -9   19.88    1.82
   4   2  -9   17.90    1.65
   4  -6  10    4.02    1.09
   4  -6 -10    1.53    0.52
  -6   2 -10    1.90    0.43
   4  -6 -10    6.48    1.32
   2  -6  10    3.04    1.09
   2   4  10    3.28    1.18
   4   2 -10    3.21    1.09
  -6   2  10    1.48    0.45
   2  -6 -10    1.73    0.35
  -6   2 -10    3.22    1.05
  -6   4 -10    3.40    1.00
  -6   4  10    1.25    0.67
   2   4 -10    2.51    0.97
   4  -6  10    2.88    0.86
   2   4 -10    1.95    0.63
   2  -6 -10    2.40    1.11
  -6   2  10    3.95    1.39
   2  -6  10    2.64    0.96
   4  -6 -11    5.40    1.30
   4  -6 -11    2.70    0.60
  -6   4 -11    7.76    1.35
  -6   4 -11    7.70    0.62
   2  -6 -11    4.88    0.54
   2  -6 -11    3.80    1.12
   2  -6  11    6.82    1.37
   2  -6  11    7.31    1.13
   2   4  11   10.38    1.52
   4   2  11    8.90    2.20
  -6   4  11    3.77    0.80
  -6   2  11    4.75    0.54
  -6   2  11    8.42    1.68
   4  -6  11    3.20    0.87
   2   4 -11    4.99    1.19
   2   4 -11    5.15    0.79
  -6   2 -11    3.76    0.46
   4  -6  11    5.02    1.23
   4   2 -11    4.24    1.15
  -6   2 -11    9.95    1.35
  -6   2 -12   -0.20    0.30
   4   2 -12    0.60    0.98
  -6   4 -12    0.37    0.93
   4  -6  12    0.60    0.73
   2   4  12    1.96    1.18
  -6   4  12    0.47    0.61
  -6   2  12    0.48    1.05
  -6   2  12    0.70    0.42
   4  -6 -12    1.16    0.52
   2  -6  12   -0.80    1.01
   4  -6  12    0.30    0.95
  -6   2 -12    0.12    1.02
   2  -6 -12   -0.27    0.45
   4   2  12    0.49    1.82
   2  -6 -12   -0.29    0.97
   2   4 -12   -0.42    0.91
   2   4 -12   -0.05    0.56
  -6   4 -12    0.58    0.31
   4  -6 -12   -0.80    1.12
   2  -6  12   -0.12    0.84
   2  -6 -13    0.80    1.00
   4  -6 -13    0.45    0.51
   4   2  13    1.63    1.77
  -6   2 -13    0.46    0.98
   2  -6 -13    1.11    0.58
   2  -6  13    0.83    1.01
   4  -6 -13    0.93    1.11
  -6   2  13    2.95    1.47
   2   4 -13    1.47    1.08
   4   2 -13    1.57    1.12
   2  -6  13    4.62    1.03
  -6   4 -13    0.66    0.96
   2   4  13    1.93    1.30
   4  -6  13    1.11    0.70
  -6   4  13    0.84    0.67
   4  -6  13   -0.05    0.97
  -6   2  13    0.64    0.40
   2   4 -13    0.24    0.59
   2  -6 -14   21.68    1.20
   4  -6 -14    7.86    1.01
   2  -6  14   13.31    1.66
  -6   4 -14   19.72    1.99
   2  -6 -14   10.97    1.55
  -6   4  14   14.54    1.25
   4   2 -14   12.56    1.75
  -6   2  14   17.66    0.91
  -6   2 -14   18.50    1.89
  -6   2  14   24.38    2.69
   2  -6  14   15.80    1.46
   4  -6  14   15.49    1.23
   4  -6  14   16.44    1.76
   2   4 -14   18.84    1.84
   2   4  14   25.74    2.40
   4  -6 -14   19.30    2.27
   4   2  14   25.46    3.33
   4   2  15   62.96    4.58
  -6   4 -15   44.14    2.80
   4  -6 -15   52.16    3.24
   2  -6 -15   61.89    3.01
   2   4  15   69.41    3.58
  -6   2 -15   36.97    2.44
   2  -6  15   81.54    2.81
   2   4 -15   97.63    3.67
  -6   2  15   35.98    1.33
  -6   2  15   49.76    3.33
   2  -6  15   57.57    3.02
   2  -6 -15   88.54    2.37
   4  -6  15   40.34    2.10
  -6   4  15   26.75    1.55
   4  -6 -15   30.97    1.72
   4  -6  15   51.56    2.80
   4   2 -15   53.71    3.06
   2   4 -16   31.00    2.36
   4  -6 -16   31.21    2.67
  -6   4  16   14.35    1.36
   2  -6  16   20.98    2.17
   4   2  16   37.27    3.82
   4   2 -16   28.07    2.53
   2  -6  16   27.44    1.85
   2   4  16   25.59    2.61
  -6   2  16   25.51    2.85
   2  -6 -16   25.96    1.54
   4  -6  16   26.76    1.76
  -6   4 -16   18.32    2.01
  -6   2 -16   15.66    1.86
   4  -6 -16   19.42    1.51
   2  -6 -16   15.46    1.69
  -6   2  16   16.91    1.10
   4  -6  16   36.43    2.54
   4   2 -16   16.93    0.65
   2  -6 -17    7.96    1.12
   4   2 -17    2.93    1.48
  -6   2  17    7.63    2.14
  -6   2 -17    6.24    1.48
   4  -6 -17    4.55    1.52
   4   2  17    4.83    2.26
  -6   4  17    5.55    0.95
   2   4  17    6.84    1.81
   2  -6 -17    6.17    1.43
  -6   2  17    8.71    1.02
   2   4 -17   12.28    1.92
   4  -6  17    4.23    0.97
   4  -6 -17    4.24    1.02
   2  -6  17   10.02    1.33
  -6   4 -17    4.67    1.48
   4  -6  17    7.32    1.58
   2  -6  17    3.20    1.32
   4  -6  18    0.83    0.73
   2   4  18   -0.68    1.57
   4   2  18    0.09    1.81
  -6   2  18    0.22    1.46
   2   4 -18    1.06    1.36
  -6   4 -18    0.38    1.25
   4   2 -18   -1.07    1.31
   4  -6 -18   -0.89    0.81
   2  -6 -18   -0.29    0.88
   2  -6  18    1.42    1.19
   2  -6 -18    1.26    1.05
  -6   2  18    0.91    0.88
  -6   2 -18    0.17    1.12
   2  -6  18    0.74    0.97
   4  -6  18    1.78    1.29
   4  -6 -18    0.89    1.29
  -6   4  18    1.52    0.81
   2  -6  19    4.02    1.46
  -6   4 -19    1.76    1.36
  -6   2  19    4.01    1.98
   4  -6  19    2.66    0.94
   4   2  19    5.53    2.12
   4  -6 -19    2.96    1.54
  -6   2  19    9.12    1.16
   2   4  19    3.47    1.57
   2  -6  19    7.15    1.31
  -6   2 -19    3.20    1.53
   2  -6 -19    3.68    1.36
  -6   4  19    5.68    1.07
   4  -6 -19    2.02    0.91
   4   2 -19    4.29    1.52
   4  -6  19    1.04    1.28
   2   4 -19    5.21    1.68
   4   2  20    8.27    2.42
   2  -6 -20    5.24    1.13
   4  -6  20    0.90    1.52
   2   4 -20    4.12    1.55
   4   2 -20    7.44    1.80
   2   4  20    2.67    1.69
   2  -6  20    5.70    1.27
   2  -6 -20    0.58    1.14
  -6   4  20    2.55    0.92
   4  -6 -20    2.39    1.56
  -6   2  20    9.41    2.00
   2  -6  20    4.64    1.45
  -6   2  20    6.66    0.97
   4  -6  20    3.15    0.90
   4  -6 -20    5.00    1.17
  -6   2 -20    7.59    1.73
  -6   4 -20    3.42    1.61
  -6   4 -21   -0.22    1.38
   2   4  21    3.59    1.72
  -6   2 -21    3.17    1.53
  -6   2  21    2.58    0.88
   2  -6 -21    4.62    1.56
  -6   2  21    3.14    1.74
   4   2  21    5.46    2.20
   2   4 -21    4.73    1.77
   4   2 -21    3.34    1.79
  -6   4  21    1.93    1.00
   4  -6 -21    3.21    1.64
   2  -6  21    1.69    1.37
   4  -6  21    2.22    0.96
   2  -6  21    4.20    1.23
   4  -6  21    3.56    1.67
   2  -6 -21    4.63    1.13
   4  -6 -21    2.49    1.04
  -6   2  22   56.30    2.13
  -6   2 -22   29.76    2.58
   2   4  22   23.24    3.06
  -6   4 -22   30.11    2.79
  -6   4  22   48.24    3.72
   2  -6 -22   17.52    2.21
  -6   4  22   29.74    1.97
  -6   2  22   50.28    3.72
   4  -6 -22   30.88    2.26
   2   4 -22   26.78    2.76
   4  -6  22   40.50    3.26
   4  -6 -22   35.33    3.10
   2  -6 -22   24.88    2.04
   4   2  22   37.90    3.29
   2  -6  22   26.79    2.50
   2  -6  22   26.78    2.08
   4   2 -22   38.37    3.33
   2  -6  23   45.04    3.13
   2   4  23   41.52    3.98
   4  -6 -23   25.60    2.76
   2  -6 -23   52.84    2.78
   4   2 -23   39.32    3.26
   2  -6  23   52.32    2.80
   2  -6 -23   33.78    2.73
  -6   4  23   28.34    2.03
   4  -6  23   34.28    3.05
   2   4 -23   56.89    3.58
   4   2  23   39.25    3.41
  -6   2  23   79.85    4.58
  -6   4  23   65.46    4.20
  -6   4 -23   39.27    3.06
   4  -6 -23   34.06    2.49
  -6   2 -23   42.96    3.07
   2  -6  24   24.06    2.10
   4  -6 -24   16.44    2.65
   2   4  24   25.29    3.59
  -6   4  24   18.44    2.99
   2  -6  24   29.34    2.76
   4  -6 -24   20.00    2.17
  -6   4 -24   13.48    2.31
   2  -6 -24   23.50    2.13
   2  -6 -24   17.98    2.16
   4  -6  24   25.74    2.67
  -6   2  24   25.57    3.17
  -6   2 -24   14.20    2.17
   2   4 -24   22.58    2.63
  -6   4  24   10.89    1.61
   4   2 -24   28.81    2.96
   4   2  24   17.63    2.68
   2  -6  25    2.11    1.54
  -6   4  25    1.65    1.91
  -6   2  25    1.59    1.98
   4  -6 -25   -0.15    1.80
   4   2 -25    1.05    1.75
   2   4 -25   -0.42    1.54
   4  -6  25    1.79    1.70
   2  -6 -25    2.04    1.53
   4  -6 -25   -0.35    1.17
   4   2  25    0.15    1.99
  -6   4  25   -0.54    1.17
   2   4  25   -5.08    2.73
  -6   2 -25    0.24    1.66
   2  -6  25    2.29    1.24
  -6   4 -25    0.72    1.68
   2  -6 -25    2.77    1.37
  -6   2  26    2.33    2.20
   2  -6 -26    4.20    1.61
   4   2 -26    3.74    1.93
   2  -6 -26    5.46    1.65
  -6   4 -26    3.23    1.88
   4  -6 -26    1.16    1.31
  -6   4  26    0.60    1.81
  -6   2 -26    1.65    1.71
   2   4  26    0.81    2.42
   2  -6  26    1.59    1.25
   4   2  26    3.96    2.11
   4  -6  26    2.42    1.72
   2  -6  26    3.81    1.67
  -6   4  26    1.36    1.26
   4  -6 -26    0.03    1.82
   2   4 -26   -0.11    1.51
  -6   2 -27    3.13    1.81
   2  -6 -27    3.76    1.69
   4  -6 -27    3.55    2.14
   4   2 -27    7.52    2.11
   4   2  27    9.53    2.44
  -6   4 -27    3.55    2.04
  -6   4  27    3.24    1.53
   2   4  27    4.66    2.59
   2  -6  27    7.34    1.88
   2   4 -27    7.25    2.10
   4  -6  27    5.65    1.98
  -6   2  27    7.43    2.41
   2  -6 -27    6.86    1.70
  -6   4  27    4.63    2.08
   4  -6 -27    3.26    1.44
   4   2 -28    5.58    2.26
   2   4  28    3.65    2.57
  -6   4  28    3.17    1.72
  -6   2  28    3.81    2.40
   2  -6  28    5.09    1.64
   2  -6 -28    2.35    1.66
  -6   4  28    6.22    2.20
   4  -6 -28    0.58    2.19
   4  -6  28    4.63    1.98
  -6   2 -28   -1.08    1.88
   2  -6 -28    8.06    1.92
   2   4 -28    1.77    1.68
   4  -6 -28    1.75    1.44
   4   2  28    5.47    2.38
  -6   4 -28    1.10    1.94
  -6   4  29   18.25    2.74
   4   2  29   26.75    3.36
   4  -6 -29   17.15    3.14
   4  -6  29   17.22    2.69
  -6   2 -29   10.59    2.31
   2   4 -29   17.23    2.60
   2  -6  29   25.53    2.63
   4  -6 -29   16.31    2.37
   4   2 -29   23.94    2.87
   2   4  29   28.90    3.69
  -6   4 -29   12.84    2.83
  -6   2  29   19.48    3.19
   2  -6 -29   17.48    2.62
  -6   4 -30   13.32    3.14
   4   2  30    8.90    2.53
  -6   2 -30   13.33    2.75
   4   2 -30   10.53    2.44
   2  -6  30    7.41    1.98
   4  -6 -30    4.54    1.74
   4  -6 -30    7.32    2.42
  -6   4  30   14.78    2.50
   4  -6  30   15.41    2.60
   2  -6 -30    8.38    2.20
   2   4  30    7.51    2.53
   2   4 -30    7.80    2.08
  -6   2  31    7.90    2.71
   4   2  31    5.28    2.57
  -6   4  31    9.86    2.29
   2   4  31    6.41    2.41
   4  -6 -31    7.00    1.97
   2   4 -31    9.98    2.46
  -6   4 -31    4.08    2.46
   2  -6 -31    7.54    2.25
  -6   2 -31   13.13    2.70
   2  -6  31    8.29    2.02
   4  -6 -31    1.18    1.98
   4  -6  31    8.98    2.18
   2   4 -32    9.04    2.31
  -6   2 -32    7.47    2.61
   4  -6 -32    4.81    2.18
   2  -6 -32    5.10    2.16
   4   2  32    8.32    2.70
   4   2 -32    5.32    2.16
   2   4  32    9.86    2.68
   4  -6  32    8.71    2.27
  -6   2  32   14.98    3.04
  -6   4 -32   11.23    3.46
  -6   4  32    6.49    2.10
   2  -6  32    7.28    1.95
  -6   2 -33   -3.16    2.60
   4  -6 -33   -0.13    1.97
   2   4 -33    2.38    2.12
   2  -6  33    2.30    1.63
  -6   4 -33    3.05    3.15
   2  -6 -33    1.64    1.98
   4   2 -33   -1.48    2.02
   4   2  33   -0.35    2.10
  -6   4  33    1.21    1.86
  -6   2  33   -0.83    2.05
   2   4  33    0.55    1.93
   4  -6  33    1.85    1.99
   4  -6  34    9.30    2.51
   4   2  34   12.01    2.91
  -6   4 -34    9.36    3.41
  -6   2  34    6.01    2.29
  -6   2 -34    4.35    2.82
   2   4  34    5.24    2.31
   4  -6 -34    7.18    2.50
   2  -6 -34    2.71    2.37
  -6   4  34    8.75    2.30
   4   2 -34    3.66    2.27
   2   4 -34    3.43    2.21
   2  -6  34    3.25    1.94
   2  -6  35    6.58    2.05
  -6   4 -35    5.30    3.19
   4  -6  35    1.22    2.07
   2  -6 -35    5.02    2.31
   2   4 -35    0.41    2.17
  -6   2 -35    4.31    3.04
   4  -6 -35    3.96    2.39
  -6   2  35    4.29    2.18
   4   2  35    1.86    2.28
  -6   4  35    4.94    2.11
   4   2 -35    4.11    2.48
   2   4  35    2.00    2.17
  -6   4 -36    3.43    2.90
   4  -6  36    7.24    2.39
  -6   2 -36    4.23    3.49
   4   2 -36    7.74    2.76
  -6   2  36   10.21    2.52
   4   2  36    9.17    2.75
   2  -6 -36    0.23    1.89
   2   4  36    3.85    2.25
  -6   4  36    3.97    2.13
   2  -6  36    6.56    2.03
   2   4 -36    6.39    2.68
   4  -6 -36    5.70    2.62
  -6   2  37   10.74    2.81
   2   4  37   12.43    2.80
   2   4 -37    8.30    2.82
   4  -6 -37    6.41    2.48
   2  -6  37    5.82    2.16
  -6   2 -37    9.49    3.69
  -6   4 -37   11.60    3.43
   4   2  37    9.05    2.83
  -6   4  37    5.62    2.35
   4  -6  37    4.24    2.34
   4   2 -37    5.72    2.63
   2  -6 -37    8.59    2.47
  -6   4 -38    1.84    2.81
   2  -6 -38    9.51    2.60
   2   4  38    6.03    2.48
   4   2  38    8.49    2.92
   2   4 -38    3.19    2.68
   4   2 -38   -1.24    2.52
   2  -6  38    4.23    2.19
  -6   4  38    2.82    2.19
  -6   2 -38    6.75    3.48
   4  -6  38   -0.65    2.22
  -6   2  38    7.71    2.81
  -6   4 -39    5.95    3.06
  -6   2  39    7.74    2.59
   4   2  39    4.50    2.63
   4   2 -39    7.70    3.01
   4  -6  39   13.23    2.99
  -6   2 -39    4.85    3.23
   2   4  39    9.34    2.70
  -6   4  39    7.57    2.58
   2   4 -39    5.73    2.82
  -6   2  40    2.74    2.50
   2   4  40    0.91    2.49
   4   2  40    3.07    2.64
   4   2 -40    0.15    2.53
   4  -6  40    1.10    2.45
  -6   2 -40    2.79    3.29
   2   4 -40    0.91    2.63
  -6   4  40    1.76    2.59
  -6   4 -40    3.01    3.01
   2   4 -41    3.79    3.01
   4  -6  41    2.62    2.39
   2   4  41    2.53    2.50
   4   2  41    7.38    3.17
   4   2 -41    2.83    2.92
  -6   2 -41   -0.34    2.97
  -6   2  41    0.33    2.35
  -6   4  41   -0.17    2.38
  -6   4 -41    3.95    2.85
  -6   4  42    2.63    2.74
   2   4  42    3.18    2.70
   2   4 -42    2.35    2.95
  -6   4 -42   -1.07    3.07
   4  -6  42    1.79    2.35
   4   2  42    1.18    2.95
   4   2 -42   -1.66    2.88
  -6   2  42   -0.49    2.49
  -6   2 -42    0.79    2.92
  -6   4 -43    3.17    3.17
  -6   2 -43   -1.08    3.17
   4   2  43    1.86    2.91
   2   4 -43    0.90    2.96
   4  -6  43   -0.04    2.56
   2   4  43   -0.27    2.47
   4   2 -43    5.14    3.32
   4   2  44    1.15    2.87
   2   4  44   -2.38    2.45
  -6   4 -44    2.67    3.27
   2   4 -44   -0.47    3.15
   4  -6  44   -1.97    2.95
   4   2 -44    0.42    3.15
  -6   2 -44    0.37    3.32
   4   2  45    4.59    2.83
   2   4  45    2.99    2.55
  -6   2 -45    4.46    3.22
   2   4  46    1.49    2.70
   4   3   0   30.82    1.80
  -7   3   0   54.32    2.86
   3   4   0   18.88    1.40
   4  -7   0   39.91    2.32
   3  -7   0   30.50    1.97
   3   4   0   37.40    1.88
   4   3   0   49.44    2.39
   3   4  -1   14.78    1.43
  -7   3  -1   19.43    1.82
   3  -7  -1   27.67    1.99
   3   4  -1   31.02    1.70
   4   3   1   27.67    1.96
   3  -7   1   25.91    1.83
  -7   3   1   15.45    1.85
   4   3  -1   28.37    1.85
   3   4   1   22.68    1.48
   4   3   1   16.71    1.44
   4  -7  -1   22.12    1.71
   3   4   1   30.38    1.78
   4  -7   1   18.59    1.59
   4   3  -1   17.11    1.48
   4   3  -2    6.88    1.21
  -7   3  -2    5.41    1.10
   4   3   2   10.71    1.48
   4  -7  -2   13.10    1.54
   3  -7   2    5.19    1.11
   3  -7  -2    5.70    1.24
  -7   4  -2    6.40    1.37
   3   4   2   10.95    1.33
   3   4   2    3.47    0.91
   3   4  -2    7.12    1.07
   4  -7   2    6.10    1.17
   4   3   2    5.89    1.06
   4   3  -2   15.90    1.34
  -7   3   2    5.68    1.45
   3   4  -2    3.43    0.92
   4   3   3    4.13    1.25
   3   4   3    0.53    0.88
   3  -7  -3    0.15    0.94
   4   3  -3    3.27    0.87
  -7   3   3    2.63    1.12
  -7   4  -3    1.92    1.05
   3   4  -3    0.76    0.79
   4  -7  -3    1.39    0.91
   4  -7   3    1.97    0.96
  -7   3  -3    2.12    0.94
   3  -7   3    0.70    0.90
   4  -7   3    0.40    0.97
   4   3  -3    1.70    0.90
   4   3   3    1.05    0.84
   3   4   3    1.48    0.81
   3   4  -3    0.48    0.80
  -7   3   4    3.62    1.26
   3  -7  -4    1.29    0.98
   4  -7  -4    1.30    1.01
   3   4  -4    1.55    0.76
  -7   3  -4    2.09    0.91
   3  -7   4    1.61    0.92
   4   3   4    1.19    0.92
   4   3  -4    1.75    0.78
   4  -7   4    1.96    0.85
   3   4  -4    1.83    0.87
   4  -7   4    0.54    0.95
   4   3   4    2.56    1.22
   3   4   4    1.33    0.81
  -7   4  -4    3.42    1.11
   4   3  -4    1.62    0.90
   3   4   4    2.96    1.03
   3   4  -5    0.20    0.72
   4  -7   5    0.66    0.95
   3  -7   5    1.07    0.83
   3   4   5    1.84    1.12
   4  -7   5    0.06    0.83
  -7   3  -5    0.64    0.63
  -7   4  -5    0.47    0.79
   4   3  -5    0.33    0.81
   4  -7  -5    2.00    1.13
   3  -7  -5    2.21    1.02
   4   3   5    0.35    0.88
   3   4  -5    0.28    0.77
   3  -7   5    0.66    0.85
   3   4   5    0.15    0.72
  -7   3   5   -0.34    0.99
   4   3  -5    1.66    0.71
   4   3   5    1.00    1.26
   3   4  -6    4.82    0.92
   3  -7  -6    3.31    1.19
   4   3  -6    3.98    0.86
   4   3  -6    0.82    0.88
   3   4   6    5.53    1.21
  -7   3   6    5.58    1.40
  -7   4  -6    6.42    1.23
   4  -7   6    2.42    1.12
  -7   4  -6   10.02    1.09
   3  -7   6    4.35    1.04
   4   3   6    6.64    1.53
  -7   3  -6    5.39    0.91
   3   4  -6    2.64    0.96
   3  -7   6    1.88    1.02
   3   4   6    2.71    0.99
   4   3   6    2.34    1.02
   4  -7   6    2.60    0.92
   4  -7  -6    3.42    1.20
   3  -7   7   12.10    1.60
  -7   4   7   14.81    1.19
   4   3   7   44.03    2.93
   3   4  -7   19.66    1.29
   4   3  -7   24.20    1.80
   4   3   7   19.66    1.72
   4  -7  -7   35.61    2.41
   3   4   7   10.72    1.27
   3  -7   7   16.57    1.65
  -7   3  -7   16.56    1.76
  -7   3  -7   16.33    1.27
   4  -7   7   35.82    2.17
   3   4  -7   16.97    1.55
  -7   4  -7   33.10    1.57
  -7   4  -7   19.19    1.83
   4  -7   7   28.61    2.15
   3  -7  -7   19.48    1.98
   4   3  -7   35.24    1.55
   3   4   7   26.90    2.08
  -7   3   7   18.38    2.24
  -7   3  -8   10.05    0.88
   4   3   8   20.66    2.24
   3   4   8   12.26    1.30
   4  -7   8   12.46    1.47
   3  -7   8   16.44    1.85
  -7   3   8   16.43    2.17
   4  -7  -8   13.74    1.78
   3   4   8   23.09    2.09
   3   4  -8   15.26    1.53
  -7   4  -8   13.94    1.02
   4   3  -8   12.32    1.44
   3   4  -8   15.22    1.25
   4   3  -8   14.30    1.09
   3  -7  -8   22.18    2.00
  -7   4   8    7.95    0.98
   4   3   8    9.48    1.22
  -7   3  -8    8.36    1.42
  -7   4  -8   10.35    1.45
   4  -7  -8    8.02    0.45
   3  -7   8   16.11    1.53
   4  -7   8   13.94    1.82
  -7   3   8    9.57    0.90
   4  -7   9   15.62    1.48
  -7   3  -9    6.80    1.35
  -7   3   9   13.12    2.07
   3  -7  -9   13.16    1.69
   4   3   9   17.60    2.34
   4  -7   9   11.14    1.66
   3   4   9   27.35    2.26
  -7   3  -9    4.29    0.70
   3   4  -9   11.11    1.06
  -7   3   9    4.59    0.74
  -7   4   9    4.34    0.81
   3   4  -9   12.35    1.50
   4   3   9   10.14    1.33
   3  -7   9   13.76    1.50
   4  -7  -9   10.14    0.53
   4  -7  -9   16.91    1.88
  -7   4  -9    7.59    0.86
   4   3  -9   23.95    1.20
   3  -7   9    9.93    1.52
  -7   4  -9    8.43    1.38
   4   3  -9   13.36    1.61
   4  -7 -10   26.14    0.81
   4  -7  10   22.19    2.01
   4  -7  10   29.73    1.96
   3   4 -10   14.18    1.65
  -7   3 -10   11.26    0.85
  -7   4 -10   21.70    1.99
  -7   4 -10   18.20    1.16
   4  -7 -10   31.36    2.25
   3  -7  10   18.37    1.76
   4   3 -10   29.69    1.46
   3  -7  10   18.93    1.94
   3  -7 -10   21.80    2.00
   3   4 -10   14.94    1.12
  -7   3  10   23.16    2.52
  -7   3 -10   16.66    1.76
   4   3 -10   29.66    2.18
  -7   3  10   12.61    0.96
   4   3  10   33.35    2.96
  -7   4  10   13.39    1.20
  -7   3 -11    7.28    1.38
   3  -7  11   11.27    1.72
  -7   4 -11    7.91    0.68
  -7   3 -11    8.26    0.60
  -7   4 -11    8.95    1.47
   3   4 -11    7.28    0.80
   4  -7 -11    7.27    1.54
   4   3 -11    6.52    0.75
   3  -7  11    9.88    1.44
   4  -7  11   12.69    1.49
   3  -7 -11   11.82    1.61
   3   4  11   13.35    2.01
   3   4 -11    6.87    1.42
   4  -7 -11    6.98    0.57
   4   3  11   16.82    2.44
   4   3 -11    8.20    1.48
  -7   3  11    7.73    0.79
  -7   4  11    6.99    0.92
   4  -7  11   10.71    1.68
  -7   3  11   13.09    2.12
   3  -7 -12    1.57    0.37
   3   4  12    5.13    1.66
   4  -7 -12    2.60    0.54
   3   4 -12    1.01    0.61
  -7   3  12    2.66    0.60
  -7   4 -12    2.26    0.38
  -7   4  12    2.74    0.80
   3  -7  12    0.31    1.17
   4   3 -12    4.40    0.68
   3   4 -12    1.73    1.08
  -7   3  12    3.33    1.60
  -7   4 -12    4.00    1.25
   4   3  12    1.82    1.71
   4  -7  12    2.93    1.00
   3  -7  12    2.05    0.97
  -7   3 -12    3.98    1.25
  -7   3 -12    2.19    0.38
   3  -7 -12    2.81    1.26
   4   3 -12    2.05    1.23
   4  -7 -12    4.46    1.39
   4  -7  12    3.89    1.30
   4   3 -13    4.33    1.48
   3   4 -13    4.93    0.80
   4  -7 -13    7.76    1.71
  -7   3 -13    3.84    0.36
  -7   3 -13    9.50    1.50
  -7   4  13    4.52    0.85
  -7   3  13    8.04    1.91
   3  -7  13    6.08    1.54
   3   4 -13    5.23    1.37
  -7   4 -13    9.87    1.57
  -7   3 -13    3.95    0.35
   3  -7  13    7.72    1.29
   4   3 -13    6.58    0.63
   3  -7 -13    5.01    1.44
   4  -7 -13    3.52    0.63
   4  -7  13    6.30    1.48
   3   4  13    8.06    1.92
   4   3  13   10.06    2.26
   4  -7  13    6.60    1.15
   3  -7 -13    5.81    0.56
  -7   4  14    1.06    0.68
   4  -7  14    2.56    0.90
   3   4  14    1.19    1.43
   4   3 -14    0.76    1.19
  -7   3  14    0.66    0.53
   3  -7  14    0.83    1.00
  -7   4  14    0.07    1.57
   4  -7 -14   -0.24    1.14
   4   3 -14    0.14    0.43
   3  -7  14    1.28    1.22
   3   4 -14    2.89    1.38
  -7   3 -14    0.67    1.17
   4   3  14    2.17    2.01
   4  -7  14    1.23    1.31
   4  -7 -14    0.16    0.50
   3  -7 -14    1.07    0.50
  -7   4 -14   -0.07    1.12
  -7   3  14    2.71    1.56
   3  -7 -14    1.40    1.27
   3   4 -14    1.52    0.64
  -7   4  15    2.48    0.81
  -7   3 -15    5.80    1.48
   3  -7  15    6.85    1.35
   3  -7  15    7.71    1.62
   4  -7 -15    6.76    0.82
   4   3  15    7.92    2.49
  -7   4  15    7.33    2.32
  -7   3  15    8.37    2.26
   3   4  15   13.26    2.25
   3   4 -15    6.28    0.89
  -7   4 -15    3.97    1.42
  -7   3  15    3.45    0.71
   4  -7  15    6.30    1.57
   3   4 -15    5.94    1.54
   4  -7  15    5.18    1.16
   3  -7 -15    7.36    1.46
   3  -7 -15    5.89    0.78
   4  -7 -15    5.12    1.63
   4   3 -15    3.65    1.52
   3   4 -16   25.77    2.38
   3  -7 -16   24.70    2.34
  -7   3  16   17.74    1.11
   4  -7  16   17.09    2.11
   4  -7 -16   15.70    1.09
   3  -7  16   20.41    1.92
  -7   4 -16   27.13    2.29
   4  -7  16   14.62    1.62
   4  -7 -16   18.21    2.19
   4   3  16   21.22    3.31
   3   4  16   22.23    2.76
  -7   4  16   14.02    1.43
  -7   4  16   37.69    3.82
  -7   3  16   29.66    3.25
   3   4 -16   14.57    1.22
  -7   3 -16   24.64    2.31
   3  -7 -16   17.12    1.22
   3  -7  16   16.51    2.00
   4   3 -16   22.36    2.34
  -7   3  17   10.16    2.28
   4   3  17   17.18    3.39
  -7   3 -17    8.54    1.76
  -7   3  17    3.80    0.73
   3  -7  17    8.64    1.44
   3   4  17   14.57    2.47
   4  -7  17   11.27    1.90
   3  -7  17    7.30    1.76
   4  -7  17   10.17    1.43
  -7   4  17    5.06    0.90
  -7   4  17   11.61    2.73
   3  -7 -17    4.38    0.91
   4  -7 -17   14.42    1.97
   3   4 -17    5.52    0.93
   3   4 -17    8.01    1.79
  -7   4 -17    6.52    1.70
   4  -7 -17    9.57    1.10
   4   3 -17   13.68    2.10
   3  -7 -17    6.28    1.53
  -7   4 -18    9.90    1.69
   4   3  18   14.67    2.95
   3  -7 -18   11.26    1.28
  -7   3  18   22.09    2.84
   3  -7  18   15.62    2.02
   3  -7 -18   16.36    1.98
   4  -7  18   11.34    1.45
   4  -7  18   16.26    2.14
   4   3 -18   19.60    2.29
   4  -7 -18    8.09    1.23
   3   4 -18   19.33    2.34
   4  -7 -18   20.67    2.33
  -7   4  18    6.06    1.07
   3  -7  18   18.02    1.92
  -7   3  18    9.05    1.03
  -7   3 -18   11.37    1.89
  -7   4  18   21.03    2.88
   3   4  18   15.53    2.45
   3  -7  19    8.68    1.50
  -7   4 -19   15.08    2.03
   4  -7 -19    8.29    1.30
   3  -7 -19    8.61    1.28
   3   4 -19   11.48    2.02
   4  -7 -19   10.91    1.89
  -7   3 -19   11.03    1.90
   4  -7  19   14.67    1.55
  -7   3  19   12.69    1.19
   3  -7  19    7.37    1.87
   4  -7  19   19.69    2.33
   3  -7 -19    7.43    1.67
   3   4  19   10.50    2.50
   4   3  19   18.00    3.23
  -7   4  19    8.02    1.07
   4   3 -19   17.39    2.29
  -7   4  19   23.73    2.88
  -7   3  19   23.04    2.82
  -7   3 -20    4.29    1.57
   4   3 -20    7.29    1.96
   3  -7  20    8.52    1.49
   3  -7 -20    9.99    1.79
   4  -7 -20    3.66    1.07
   4  -7 -20    3.56    1.55
   4   3  20    8.22    2.61
  -7   3  20   11.17    2.37
   3   4 -20   11.09    2.13
   3   4  20    8.00    2.13
  -7   4  20    5.34    1.05
   3  -7  20    7.75    1.83
   4  -7  20    6.10    1.71
   4  -7  20    8.57    1.26
  -7   3  20    6.84    1.10
  -7   4  20    9.96    2.42
  -7   4 -20    6.91    1.78
  -7   4  21    2.66    0.98
  -7   3 -21    3.74    1.70
   4  -7  21    4.56    1.22
   3   4  21    3.38    2.12
  -7   4  21    2.22    1.93
   4   3 -21    6.84    1.90
   4  -7  21    7.63    1.92
  -7   4 -21    2.56    1.49
   4  -7 -21    3.16    1.14
   4  -7 -21    0.45    1.40
   3   4 -21    4.36    1.83
   3  -7  21    3.41    1.71
   4   3  21   10.63    2.71
  -7   3  21    7.04    2.10
   3  -7 -21    3.15    1.51
   3  -7  21    3.24    1.24
   3   4  22    3.52    2.53
  -7   4  22    2.40    1.98
  -7   4  22    2.20    0.94
  -7   4 -22    5.69    1.80
  -7   3 -22    3.56    1.71
   3  -7 -22    1.25    1.50
   4   3 -22    5.55    1.89
   4  -7 -22    3.43    1.69
   3  -7  22    3.83    1.68
   4   3  22    7.92    2.63
   3   4 -22    4.66    1.82
   4  -7  22    2.33    1.64
  -7   3  22    7.57    2.09
   3  -7  22    1.16    1.21
   3  -7 -23   23.14    2.56
   3  -7  23   21.89    2.55
  -7   4  23   37.56    3.67
  -7   4  23   26.99    1.85
   4   3 -23   30.23    2.90
   4  -7 -23   19.26    2.40
  -7   3  23   36.73    3.53
  -7   4 -23   23.90    2.67
  -7   3 -23   26.40    2.69
   4   3  23   25.51    3.38
   3   4  23   16.64    3.35
   4  -7  23   35.38    2.95
   3  -7  23   19.77    2.12
   3   4 -23   23.25    2.89
  -7   3  24   30.31    3.30
   3  -7  24   27.08    2.30
   3   4  24   36.97    4.18
  -7   3 -24   17.08    2.34
   3  -7 -24   25.49    2.67
  -7   4 -24   18.54    2.57
   3  -7  24   35.26    3.10
  -7   4  24   24.47    3.22
   4  -7  24   27.81    2.91
   4  -7 -24   20.96    2.70
   4   3 -24   25.67    2.84
   3   4 -24   38.35    3.33
   4   3  24   29.99    3.59
   4   3  25    8.89    2.52
  -7   3 -25    6.12    1.89
   3   4 -25   13.16    2.53
   3  -7 -25    6.07    1.81
   3   4  25   12.03    2.92
   4   3 -25    9.13    2.32
  -7   4  25   12.43    2.50
   4  -7  25    8.34    2.11
   4  -7 -25    4.26    2.03
  -7   4 -25    5.76    2.05
   3  -7  25    9.37    2.16
  -7   3  25   11.59    2.54
   4  -7  26   22.25    2.77
  -7   3  26   18.45    2.80
   4   3  26   18.96    2.98
   3   4 -26   16.18    2.64
   3   4  26   15.09    3.13
  -7   3 -26    9.87    2.16
   4   3 -26   17.26    2.60
  -7   4  26   17.59    2.76
   3  -7  26   14.51    2.39
   4  -7 -26   17.77    2.71
  -7   4 -26    6.63    2.00
  -7   3 -27    1.35    1.87
   3  -7  27   -0.69    1.66
   4   3  27   -1.44    2.07
  -7   3  27    0.87    1.95
   4  -7 -27   -2.38    1.98
   4   3 -27    0.50    1.74
   4  -7  27    2.64    1.76
  -7   4  27   -0.09    1.92
  -7   4 -27    0.44    1.94
   3   4 -27   -0.14    1.78
   3   4  27   -1.39    2.30
   3  -7 -28    4.40    1.85
  -7   3 -28    1.26    1.90
   3  -7  28   -0.41    1.68
   4   3  28   -1.41    2.12
   4   3 -28   -1.77    2.02
  -7   3  28    4.20    2.39
  -7   4  28    8.93    2.38
   3   4 -28    2.74    1.88
   4  -7 -28    4.03    2.09
  -7   4 -28    3.03    1.90
   3   4  28   -0.19    2.26
   4  -7  28    3.06    1.75
   4   3  29   -2.57    2.35
   3   4  29   -1.33    2.44
  -7   3 -29   -0.30    1.89
  -7   3  29    5.21    2.37
   3  -7  29    1.31    1.66
   4   3 -29    2.37    1.97
   4  -7  29    2.78    1.91
   3   4 -29   -0.44    1.83
  -7   4 -29    1.04    1.80
   4  -7 -29    1.68    2.01
   3  -7 -29    0.88    1.81
  -7   4  29    5.71    2.20
   4  -7  30    1.74    1.84
   4  -7 -30    7.74    2.57
   3  -7 -30    4.49    2.16
   4   3 -30    4.38    2.10
  -7   4 -30   -1.13    2.22
   3   4 -30    6.24    2.29
  -7   3  30    7.31    2.62
   3  -7  30    4.25    1.86
   3   4  30    1.99    2.10
  -7   4  30    7.35    2.24
   4   3  30    1.64    2.13
  -7   3 -30    2.90    2.04
   4  -7 -31    4.72    2.47
   3   4  31    7.39    2.58
  -7   3 -31    5.98    2.30
  -7   4 -31   13.31    2.81
  -7   4  31   17.52    2.70
  -7   3  31   15.58    3.12
   3  -7  31    4.17    1.93
   3  -7 -31    5.68    2.25
   4   3  31    9.13    2.62
   3   4 -31    6.36    2.20
   4  -7  31    9.99    2.32
   3   4  32    4.67    2.40
   4   3  32    3.50    2.34
  -7   3  32    2.38    2.28
   4   3 -32    3.07    2.04
   4  -7 -32    8.88    2.84
   3  -7 -32    3.52    2.16
   3  -7  32    2.42    1.89
   4  -7  32    5.56    2.15
  -7   4 -32    6.21    2.64
  -7   4  32    6.85    2.29
  -7   3 -32    8.44    2.72
   3   4 -32    0.83    1.96
  -7   4 -33   -1.07    2.49
   4  -7  33    4.18    2.09
   4   3  33    2.88    2.36
   4  -7 -33    0.18    2.18
   3  -7  33    0.92    1.90
   3  -7 -33    2.91    2.40
  -7   4  33    1.57    2.13
   4   3 -33   -0.39    2.00
  -7   3 -33   -0.17    2.31
   3   4 -33    1.03    1.90
   3   4  33    1.50    2.16
  -7   3  33   -0.02    2.38
   4  -7  34    3.36    2.05
   3  -7 -34    0.75    2.40
   4  -7 -34    5.50    2.47
  -7   3  34    0.78    2.44
  -7   4 -34    2.34    2.92
   4   3  34    5.03    2.36
   3  -7  34    3.68    2.10
   3   4  34    3.65    2.24
  -7   3 -34    8.83    2.94
  -7   4  34    4.70    2.26
   4   3 -34    0.81    2.27
   3   4 -34    2.68    2.25
  -7   3 -35    3.43    2.88
  -7   3  35    0.14    2.26
   3   4 -35   -0.07    2.12
   4   3 -35    3.58    2.22
   3  -7 -35    2.58    2.43
  -7   4  35    3.18    2.32
   3   4  35    1.60    2.37
   4  -7 -35   -0.15    2.19
   4   3  35    0.12    2.32
   3  -7  35    0.95    1.85
   4  -7  35    0.39    1.81
  -7   4 -35   -1.11    3.17
   4   3 -36    0.23    2.18
  -7   4  36    1.40    2.35
  -7   3  36   -2.02    2.36
   3   4 -36    2.62    2.31
   4  -7  36   -1.53    1.94
   3  -7 -36   -0.54    2.39
  -7   4 -36    0.03    3.44
   4   3  36    1.22    2.47
  -7   3 -36    2.33    2.85
   3   4  36    2.29    2.33
   3  -7  36    4.58    2.19
   4  -7 -36    0.16    2.09
  -7   4  37   11.15    3.11
   3   4  37    0.02    2.27
   4   3  37    4.06    2.52
   3  -7  37    3.28    2.35
  -7   4 -37    5.69    3.67
   4  -7 -37    4.23    2.59
   3   4 -37    3.09    2.53
   3  -7 -37    4.35    2.37
   4   3 -37    2.80    2.66
  -7   3 -37    7.69    3.83
  -7   3  37    6.43    2.48
   4  -7  37    2.38    2.22
   4   3  38    2.16    2.43
   3   4  38    8.69    2.90
   3  -7  38    1.36    2.08
  -7   3  38    3.43    2.45
   3   4 -38    6.53    3.09
   4   3 -38    1.31    2.49
  -7   4 -38    4.07    3.44
   4  -7 -38    4.49    2.65
  -7   3 -38    1.80    3.77
   4  -7  38    4.43    2.38
  -7   4  38    5.86    2.84
   3  -7 -38    5.63    2.52
   4   3  39    1.58    2.55
  -7   4 -39    3.32    3.42
   3  -7 -39   -2.24    2.24
   4   3 -39    3.39    2.89
  -7   3 -39   -1.76    3.68
  -7   3  39    0.42    2.24
   3   4 -39    0.57    2.58
   4  -7 -39    2.59    2.36
  -7   4  39    1.70    2.57
   4  -7  39    3.56    2.42
   3   4  39   -1.02    2.35
   3  -7  39   -0.48    2.32
  -7   4 -40    6.34    3.61
   4   3  40    0.85    2.41
   3   4 -40    0.60    2.67
   4   3 -40    0.77    2.84
  -7   3  40    1.39    2.57
   3   4  40    1.25    2.41
  -7   3 -40    2.50    3.46
   4  -7  40    4.52    2.62
   4  -7 -40    0.85    2.41
   3   4  41    2.30    2.62
  -7   4 -41   -1.14    3.19
  -7   3 -41   -4.26    3.69
   4  -7  41    0.08    2.29
  -7   4  41    4.30    2.62
   4   3  41    0.50    2.47
   4   3 -41    2.23    2.96
  -7   3  41    5.05    2.81
   3   4 -41    1.85    2.86
   3   4  42   -0.20    2.64
   4  -7  42    3.77    2.74
  -7   4  42    2.39    2.54
  -7   4 -42    2.48    3.31
   3   4 -42   -0.68    2.92
  -7   3 -42   -2.47    3.36
  -7   3  42    1.31    2.49
   4   3 -42    4.63    3.22
   4   3  42    0.24    2.59
   4   3  43    7.71    3.15
  -7   3 -43    7.12    3.78
  -7   3  43    3.24    2.78
   3   4 -43    6.55    3.36
   3   4  43   -2.66    2.81
   4   3 -43    0.65    3.07
  -7   4  43    1.41    2.46
  -7   4 -43    3.13    3.41
   4   3  44    1.08    2.91
   3   4  44   -2.58    2.87
  -7   3 -44   -1.51    3.39
  -7   4  44    3.42    2.67
  -7   3  44    2.35    2.70
   4  -8   0  113.63    3.63
   4   4   0  117.09    3.25
  -8   4   0  105.31    3.76
   4   4   0  117.30    3.40
   4   4   1    5.19    1.09
   4   4  -1    4.43    1.06
  -8   4  -1    6.96    1.36
   4  -8  -1    2.75    1.05
   4  -8   1    4.97    1.21
   4   4   1    2.48    1.03
  -8   4   1    4.42    1.19
   4   4  -1    4.76    1.11
   4  -8  -2   67.80    2.91
   4   4  -2   63.06    2.47
   4  -8   2   65.41    2.78
  -8   4   2   69.80    3.39
   4   4   2   65.37    2.70
   4   4   2   67.58    2.51
   4   4  -2   62.89    2.47
  -8   4  -2   68.72    2.85
   4   4   3   45.59    2.07
   4   4  -3   40.02    2.08
  -8   4  -3   44.97    2.23
   4  -8  -3   32.13    2.14
  -8   4   3   32.31    2.46
   4   4  -3   33.23    1.85
   4  -8   3   45.99    2.39
   4   4   3   44.72    2.39
   4   4   4    3.26    1.01
   4   4   4    2.04    1.20
   4  -8   4    1.42    0.99
   4   4  -4    1.20    0.91
   4   4  -4    1.56    0.85
  -8   4   4    2.62    1.33
  -8   4  -4    5.20    1.00
   4  -8  -4    2.32    1.10
   4  -8   5   88.03    3.09
   4  -8  -5   84.15    3.35
   4   4   5   99.40    3.00
   4   4  -5   80.75    2.86
  -8   4  -5   93.44    2.89
   4   4   5   88.28    3.43
   4  -8   5   72.99    2.99
  -8   4   5   63.75    3.55
   4   4  -5   78.42    2.48
   4   4   6   88.14    2.94
   4   4  -6   74.51    2.34
   4   4   6   77.84    3.37
   4  -8   6   78.25    3.16
  -8   4   6   59.85    3.59
   4   4  -6   69.61    2.72
   4  -8  -6   68.02    3.07
   4  -8   6   76.75    2.95
  -8   4  -6   96.10    2.93
  -8   4  -7 3939.22   20.66
   4   4  -7 3980.62   15.69
   4   4  -7 3887.86   19.28
   4  -8  -7 3911.96   21.99
   4   4   7 3968.14   18.18
   4   4   7 3855.49   23.07
   4  -8   7 3933.91   21.20
   4  -8   7 3965.30   20.18
   4   4  -8  433.60    5.11
  -8   4   8  395.51    4.89
   4   4   8  417.12    8.01
  -8   4  -8  353.49    4.52
  -8   4  -8  378.89    6.60
   4  -8  -8  442.40    7.69
   4   4  -8  413.73    6.37
   4   4   8  460.99    6.35
   4  -8   8  443.20    6.79
   4  -8   8  437.71    7.23
   4   4  -9  226.99    4.85
   4   4  -9  219.16    3.93
   4   4   9  267.40    4.85
   4  -8   9  263.02    5.23
  -8   4  -9  244.11    3.57
   4  -8  -9  237.23    5.78
   4  -8   9  256.11    5.58
   4   4   9  251.15    6.46
  -8   4   9  254.00    3.86
  -8   4  -9  253.98    5.44
   4   4 -10  145.67    4.05
   4   4  10  134.61    4.92
  -8   4  10   97.26    4.69
  -8   4  10  159.83    3.05
  -8   4 -10  132.99    4.07
   4   4 -10  122.42    2.62
   4  -8  10  141.13    4.23
   4  -8  10  145.97    3.97
   4  -8 -10  115.45    4.24
  -8   4 -10  123.71    2.34
  -8   4  11   32.67    1.48
   4   4  11   34.31    2.82
   4  -8  11   39.35    2.26
  -8   4 -11   28.68    2.15
   4   4 -11   34.43    2.17
   4  -8  11   38.77    2.53
  -8   4 -11   31.45    1.14
   4   4 -11   40.17    1.52
   4  -8 -11   40.60    2.66
  -8   4  11   22.50    2.58
   4   4 -12  226.81    3.28
   4   4  12  176.59    5.89
   4   4 -12  203.62    4.96
   4  -8  12  202.63    5.29
   4  -8 -12  208.04    5.50
  -8   4  12  181.30    6.48
  -8   4  12  236.34    3.59
  -8   4 -12  211.78    5.26
   4  -8  12  219.19    4.85
  -8   4  13   16.13    2.46
  -8   4 -13   22.45    0.76
   4  -8 -13   18.29    2.07
   4  -8  13   21.79    1.77
   4   4  13   24.22    2.75
   4   4 -13   14.43    1.77
  -8   4  13   21.53    1.23
  -8   4  14  955.36   14.63
   4  -8 -14  998.35   12.12
  -8   4  14 1026.59    7.36
  -8   4 -14 1069.39   12.05
   4   4  14  967.60   13.98
   4  -8  14 1052.33   10.28
   4   4 -14 1058.61   11.58
   4  -8  14 1127.45   12.29
   4  -8  15   15.11    1.51
  -8   4  15   12.66    1.03
   4   4 -15   13.34    1.81
   4  -8 -15   13.12    1.89
   4  -8  15   14.24    1.92
  -8   4  15   12.42    2.22
  -8   4 -15   12.69    1.83
   4   4  15   17.66    2.54
   4  -8  16   22.31    1.80
   4  -8 -16   22.12    2.21
  -8   4 -16   24.97    2.25
  -8   4  16   19.63    1.24
   4   4 -16   23.23    2.22
   4   4  16   18.24    2.65
  -8   4  16   16.63    2.46
   4  -8  16   28.45    2.40
  -8   4  17   57.46    3.99
   4  -8 -17   55.28    3.13
  -8   4 -17   52.90    3.04
   4  -8  17   59.88    2.71
  -8   4  17   58.60    1.87
   4  -8  17   58.42    3.22
   4   4  17   54.73    4.12
   4  -8  18  151.26    4.98
   4   4 -18  146.02    4.86
   4  -8  18  144.40    4.06
  -8   4 -18  137.64    4.69
   4  -8 -18  135.51    4.81
  -8   4  18  138.74    5.89
  -8   4  18  141.20    2.83
   4  -8  19  194.89    5.61
  -8   4  19  203.37    7.02
   4  -8 -19  174.63    5.51
   4  -8  19  178.14    4.47
   4   4  19  178.23    7.55
   4   4 -19  186.77    5.60
  -8   4 -19  184.35    5.48
   4   4 -20   73.77    3.79
   4   4  20   59.71    4.76
  -8   4  20   76.42    4.52
   4  -8 -20   74.71    3.89
   4  -8  20   71.82    2.92
   4  -8  20   71.91    3.64
  -8   4 -20   74.46    3.69
  -8   4  21  609.83   11.97
   4  -8 -21  551.14   10.10
   4  -8  21  627.53   10.25
   4  -8  21  558.51    7.81
  -8   4 -21  550.21    9.61
   4   4  21  547.74   13.12
   4   4 -21  614.47   10.46
  -8   4 -22   31.64    2.88
  -8   4  22   32.92    3.40
   4  -8 -22   19.99    2.47
   4  -8  22   27.25    2.57
   4  -8  22   29.98    2.09
   4   4 -22   23.35    2.65
   4   4  22   19.81    3.52
   4  -8 -23  495.73    9.91
   4   4  23  498.66   12.89
   4   4 -23  510.34   10.03
  -8   4 -23  502.89    9.50
  -8   4  23  506.87   11.11
   4   4 -24   32.05    3.03
   4   4  24   28.15    3.91
  -8   4  24   22.71    2.99
   4  -8  24   31.16    2.84
  -8   4 -24   25.65    2.72
   4  -8 -24   28.37    2.84
   4   4 -25  103.44    4.84
   4   4  25  105.11    5.94
   4  -8 -25   87.47    4.52
  -8   4  25   99.75    5.18
  -8   4 -25   82.48    4.28
   4  -8  25  109.42    4.81
  -8   4 -26    5.62    1.96
   4   4 -26    3.24    1.89
   4   4  26   -0.71    2.31
  -8   4  26   -0.18    1.91
   4  -8 -26    0.32    1.71
   4  -8  26    3.26    1.86
   4  -8 -27    1.80    1.75
   4   4  27    6.03    2.44
  -8   4  27   12.04    2.52
   4   4 -27    6.51    2.21
   4  -8  27    5.61    2.06
  -8   4 -27    6.48    2.05
  -8   4  28    0.51    1.96
   4   4  28   -1.84    2.27
   4  -8 -28    2.32    1.72
  -8   4 -28    1.35    2.03
   4  -8  28    3.20    2.13
   4   4 -28   -1.19    1.95
   4  -8 -29   15.92    2.67
   4  -8  29   21.74    2.92
  -8   4  29   21.64    2.95
  -8   4 -29   18.27    2.74
   4   4 -29   15.97    2.80
   4   4  29   14.47    2.84
   4   4  30  130.69    6.13
   4   4 -30  114.80    5.61
   4  -8  30  152.98    6.20
  -8   4  30  147.46    6.39
   4  -8 -30  121.53    5.91
  -8   4 -30  131.82    5.96
  -8   4  31    9.40    2.67
   4   4  31    6.63    2.53
   4  -8 -31    4.00    2.18
   4  -8  31    8.69    2.37
  -8   4 -31    5.12    2.35
   4   4 -31    3.24    2.13
  -8   4  32   -1.13    2.29
   4   4  32   -1.72    2.14
   4   4 -32    4.09    2.30
   4  -8  32    3.30    2.11
  -8   4 -32   -0.73    2.35
   4  -8 -32   -0.80    2.38
   4   4  33   26.83    3.39
   4  -8 -33   36.16    4.09
  -8   4 -33   29.39    3.61
   4  -8  33   31.07    3.45
  -8   4  33   39.14    4.24
   4   4 -34   14.33    2.70
  -8   4 -34   24.67    3.69
   4  -8 -34   28.09    3.87
   4   4  34   20.26    3.12
   4  -8  34   26.83    3.27
   4   4  35    9.22    2.77
  -8   4 -35    8.20    3.18
   4   4 -35   -2.28    2.40
  -8   4  35    6.69    3.02
   4  -8  35    0.08    2.16
   4  -8 -35    9.80    3.23
   4   4  36   35.60    3.82
  -8   4  36   39.69    4.23
  -8   4 -36   23.08    4.02
   4  -8 -36   27.99    3.77
   4  -8  36   21.66    3.17
   4   4 -36   25.03    3.47
   4  -8  37  106.29    5.70
   4   4 -37  105.66    5.94
  -8   4 -37  150.09    8.70
   4  -8 -37  126.74    6.78
  -8   4  37  174.13    7.66
   4   4  37  152.44    7.03
   4  -8  38    5.38    2.44
   4   4  38   13.05    3.25
   4  -8 -38   14.70    3.27
  -8   4  38    9.29    2.90
  -8   4 -38   17.53    4.33
   4   4 -38    9.98    3.07
   4  -8 -39   59.67    4.83
   4   4 -39   57.85    4.91
   4   4  39   69.80    5.22
  -8   4 -39   88.90    8.23
   4  -8  39   73.49    5.07
  -8   4  39   89.97    5.51
   4   4  40   30.35    3.88
   4  -8 -40   23.10    3.55
  -8   4  40   24.24    3.50
   4  -8  40   33.75    4.01
   4   4 -40   18.34    3.77
  -8   4 -41    2.53    3.95
   4   4  41    1.33    2.61
   4   4 -41    3.44    3.15
  -8   4  41    2.97    2.71
   4  -8 -41    8.00    3.16
  -8   4 -42   10.97    4.18
   4   4  42   11.53    3.25
   4   4 -42   14.31    3.87
  -8   4  42    6.93    2.83
   4   4  43    3.66    2.84
  -8   4  43    7.67    3.15
  -8   4  44   -0.55    2.77
  -8   4  45   -4.24    3.30
  -2  -3   0  173.32    3.39
   5  -2   0  107.49    2.69
  -3   5   0  143.27    3.07
   5  -3   0   99.51    2.31
  -3  -2   0  229.19    3.84
  -2   5   0  141.57    3.26
   5  -3   0  100.69    2.48
   5  -3   0  192.52    5.11
   5  -2   1  128.09    2.51
  -3   5  -1  146.89    2.38
  -3   5   1   68.15    2.21
   5  -3   1  114.46    2.46
   5  -3   1  125.25    2.88
   5  -3  -1  175.43    4.87
   5  -2   1  111.29    2.77
  -3  -2   1   92.36    2.52
  -2   5   1  127.23    1.45
   5  -2  -1  116.46    2.82
   5  -2  -1  109.36    2.12
  -2   5   1   82.32    2.54
   5  -3  -1  108.29    2.32
  -2   5  -1   67.25    2.21
  -3  -2  -1   88.06    2.42
   5  -3  -1  105.09    2.55
  -3   5   1  126.50    1.89
  -2  -3  -1   75.54    2.26
  -2  -3   1   76.31    2.32
   5  -2   2    8.32    0.98
   5  -2  -2    5.86    0.91
  -2   5  -2   30.21    1.42
  -3  -2   2   18.65    1.35
  -3   5  -2   26.71    1.19
  -2  -3   2   15.44    1.21
  -3   5   2   19.51    0.73
  -3  -2  -2   14.52    1.05
  -3   5   2    9.36    0.98
   5  -3  -2   18.20    2.10
  -2  -3  -2   16.48    1.29
   5  -3  -2    6.24    0.83
   5  -2   2   12.86    0.99
  -2   5   2   10.88    1.04
  -2   5  -2   13.93    1.14
   5  -3  -2    7.73    0.78
   5  -2  -2    6.39    0.64
   5  -3   2    9.66    0.94
   5  -3   2    6.89    0.89
   5  -3   2   27.67    1.90
  -2  -3  -3    3.83    0.78
   5  -3  -3    1.48    0.67
  -2   5  -3    2.88    0.77
   5  -2  -3    1.26    0.75
  -3   5   3    2.51    0.33
   5  -3  -3    1.80    1.06
   5  -3  -3    0.94    0.52
   5  -3   3    2.32    0.70
  -3   5   3    1.04    0.69
  -3  -2   3    2.88    0.80
   5  -2   3    2.71    0.84
   5  -3   3    1.70    0.65
  -2  -3   3    2.22    0.71
  -3  -2  -3    1.56    0.61
  -2   5   3    2.78    0.78
   5  -2  -3    0.57    0.41
  -3   5  -3    2.29    0.67
   5  -2   3    2.76    0.70
   5  -3  -4    1.36    0.69
  -2   5  -4    3.01    0.90
   5  -2  -4    1.48    0.70
  -3  -2  -4    0.65    0.55
  -3   5  -4    2.80    0.74
   5  -3   4    1.65    0.70
  -2  -3  -4    1.77    0.66
  -3  -2   4    1.15    0.75
   5  -3  -4    5.15    1.51
  -3   5   4    0.11    0.67
   5  -3   4    2.25    0.70
   5  -3   4    3.62    0.94
   5  -2  -4    1.75    0.45
   5  -3  -4    1.79    0.57
  -2  -3   4    2.11    0.76
   5  -2   4    0.65    0.64
  -2   5   4    1.01    0.65
   5  -3   5    3.56    0.86
  -3  -2   5    3.10    0.83
   5  -3  -5    0.79    0.63
  -3   5  -5    3.01    0.85
   5  -3  -5    0.82    0.52
  -2   5  -5    2.17    0.83
   5  -2  -5    0.77    0.66
   5  -2   5    0.34    0.64
   5  -3  -5    1.88    1.36
   5  -2  -5    1.04    0.42
  -2  -3   5    0.57    0.69
  -2  -3  -5    0.78    0.63
  -3  -2  -5    0.54    0.56
  -3   5   5    1.73    0.79
  -2   5   5    0.89    0.66
   5  -2   5    1.36    0.68
   5  -3   5    2.12    0.73
  -2  -3   6    8.81    1.25
  -3   5   6    4.91    0.92
  -2   5  -6   10.92    1.39
   5  -3   6   11.03    1.05
   5  -2  -6    5.97    0.92
  -3   5  -6   12.15    1.30
  -2   5   6    6.60    1.05
  -3  -2   6    6.02    1.14
   5  -3   6    7.10    1.00
   5  -2  -6    3.25    0.52
   5  -3  -6   14.65    2.12
  -2  -3  -6    6.87    0.94
  -3  -2  -6    4.91    0.80
   5  -3  -6    6.18    0.88
   5  -2   6    8.55    1.19
   5  -3  -7  114.78    2.76
   5  -2  -7   99.98    2.86
  -2  -3   7  103.56    3.27
  -2   5  -7   89.65    3.42
  -2   5   7   75.01    2.62
  -2  -3  -7   63.49    2.18
  -3  -2   7  137.01    3.69
   5  -3  -7  211.92    6.54
  -3  -2  -7   74.08    2.29
   5  -2   7  195.07    4.52
   5  -3   7  179.69    3.90
  -3   5   7   94.55    2.84
   5  -3  -8  222.61    6.72
   5  -3   8  161.81    4.03
  -2  -3  -8  143.59    2.96
  -3   5   8  119.91    3.10
  -3  -2  -8  133.35    3.02
  -2   5  -8  207.41    5.12
  -2  -3  -8  127.62    2.85
  -2  -3   8  219.34    4.45
  -2   5   8  165.01    3.79
   5  -2   8  178.29    4.62
  -3  -2   8  251.65    5.42
  -3  -2  -8  130.35    2.76
   5  -3  -9  101.32    4.81
   5  -2  -9   40.01    2.06
  -3   5  -9   59.91    2.88
  -3  -2  -9   15.81    1.24
  -3  -2  -9   19.18    1.19
   5  -3  -9   33.76    1.79
  -3   5   9   28.13    1.74
  -2   5  -9   45.64    2.80
   5  -2   9   65.89    3.07
  -2  -3  -9   16.85    1.29
  -2  -3   9   34.25    2.01
  -2  -3  -9   13.77    1.21
  -3  -2   9   43.24    2.56
  -2   5   9   27.88    1.71
   5  -3   9   64.75    2.87
  -3   5 -10    3.11    1.29
  -3   5  10    2.15    0.88
  -2   5 -10    0.55    1.12
   5  -3 -10    1.33    0.72
  -2   5  10    0.36    0.81
   5  -2  10    1.18    0.97
   5  -3 -10    1.99    1.68
   5  -2 -10    1.33    0.82
  -2  -3 -10    0.34    0.62
  -3  -2  10    1.77    1.16
  -2  -3 -10    1.95    0.68
  -3  -2 -10    0.77    0.62
  -3  -2 -10    2.55    0.65
   5  -3  10   -0.41    0.89
  -2  -3  10    4.11    1.10
  -3  -2 -11    2.00    0.82
   5  -2  11    1.66    1.10
  -3   5  11    0.75    0.81
  -2   5 -11    5.87    1.55
   5  -3  11    2.04    1.03
  -3  -2 -11    1.88    0.66
  -2  -3 -11    1.56    0.65
  -3  -2  11    1.70    1.06
   5  -3 -11    0.88    1.46
  -2  -3  11    0.51    0.98
  -2  -3 -11    1.24    0.67
   5  -3 -11    0.54    0.72
  -3   5 -11    1.98    1.51
  -2   5  11    0.42    0.87
   5  -2 -11    1.17    0.83
  -2   5  12    2.54    1.04
  -3  -2 -12    2.14    0.84
  -2  -3  12    1.91    0.64
   5  -2 -12    1.78    0.89
  -2  -3  12    6.06    1.18
  -2   5 -12    5.88    1.51
  -2  -3 -12    1.98    0.73
   5  -3 -12    1.49    0.79
  -3  -2  12    4.24    1.35
  -3   5  12   -0.04    0.81
   5  -2  12    4.97    1.31
   5  -3  12    2.11    1.15
  -2  -3 -12    3.46    0.78
  -3  -2 -12    2.43    0.69
   5  -3 -12    3.99    1.80
  -3   5 -12    4.85    1.82
   5  -2 -13    0.84    0.98
  -2  -3  13    1.08    1.03
  -2  -3 -13    0.99    0.72
  -3  -2 -13    0.58    0.61
   5  -2  13    3.25    1.27
   5  -3 -13    3.36    1.72
   5  -3 -13    1.68    0.88
  -3  -2 -13    0.72    0.73
  -3  -2  13    0.52    0.99
  -2   5  13    0.13    0.93
  -3   5 -13    2.46    1.75
  -3  -2  13    0.13    0.38
  -2  -3 -13    0.07    0.65
  -2  -3  13   -0.01    0.50
  -2   5 -13    2.39    1.42
   5  -3  13    2.94    1.19
  -3   5  13   -0.15    0.81
  -3  -2  14   54.56    3.02
  -2   5  14   19.27    1.71
  -2  -3 -14   21.74    1.46
   5  -3 -14   27.29    1.80
   5  -3  14   44.35    2.84
  -3   5 -14   70.31    4.56
   5  -2 -14   23.35    1.91
  -2  -3 -14   15.10    1.34
  -2   5 -14   45.62    3.13
   5  -3 -14   47.24    3.59
  -3  -2 -14   24.65    1.51
  -3  -2  14   18.67    0.92
  -2  -3  14   15.76    1.17
  -2  -3  14   33.15    2.38
   5  -2  14   45.34    2.97
  -3   5  14   31.11    2.10
  -2   5 -15  204.72    6.18
   5  -2 -15  175.50    4.76
  -3  -2  15  171.65    5.12
  -2   5  15  113.84    3.65
   5  -2  15  269.47    6.72
  -3   5 -15  218.65    7.59
  -2  -3  15  186.72    4.90
   5  -3 -15  192.66    4.40
  -2  -3 -15  111.20    3.35
   5  -3  15  247.00    6.03
   5  -3 -15  336.51    8.87
  -3  -2 -16   63.52    2.13
   5  -3 -16  132.49    5.59
  -2   5 -16  152.15    5.22
  -2  -3  16   89.01    2.71
  -3  -2  16   76.09    1.95
   5  -2 -16   71.12    3.09
  -2  -3  16  154.58    4.47
  -2  -3 -16   68.15    2.49
  -3   5  16   78.44    2.98
   5  -2  16  100.68    4.51
  -2  -3 -16   87.16    2.98
  -3  -2  16  146.17    4.69
  -2   5  16   76.83    3.07
   5  -3 -16   74.21    3.04
  -3   5 -16  162.05    6.36
  -3  -2 -16   86.43    3.02
   5  -3  16  100.95    4.17
  -2   5  17    4.58    1.23
  -2  -3 -17    5.50    1.04
  -2  -3  17   13.43    1.82
  -3  -2  17    7.82    1.06
   5  -3 -17   14.63    1.77
  -3   5 -17   21.17    2.79
  -2  -3 -17    7.33    1.24
   5  -2 -17   14.81    1.78
  -3  -2  17   22.32    2.28
  -2   5 -17   17.11    2.34
  -2  -3  17    5.57    1.07
  -3  -2 -17    6.18    0.92
   5  -3 -17   29.54    3.11
  -3   5  17   13.94    1.54
   5  -2  17   19.21    2.34
  -3  -2 -17    8.19    1.29
   5  -3  17   21.36    2.21
   5  -2 -18    9.13    1.57
  -3   5  18    6.62    1.27
  -2  -3 -18    3.04    0.97
   5  -3  18   13.96    2.04
   5  -2  18    9.98    2.04
  -2  -3 -18    5.92    1.19
  -3  -2  18    7.80    1.69
   5  -3 -18   13.06    1.66
  -2   5  18    3.42    1.21
  -3  -2 -18    8.19    1.36
  -3   5 -18   15.37    2.48
  -2  -3  18    4.61    0.93
  -3  -2 -18    8.80    1.06
  -3  -2  18    5.89    0.90
  -2  -3  18    7.91    1.60
   5  -3  19    3.61    1.55
  -2  -3 -19    3.20    1.07
  -2   5 -19    5.62    1.83
  -2  -3 -19    2.02    0.78
   5  -3 -19    3.77    1.28
  -3  -2  19    5.04    1.56
   5  -2 -19    5.17    1.48
   5  -2  19    6.76    1.86
  -2  -3  19    4.98    1.07
  -2   5  19    4.77    1.33
  -2  -3  19    4.86    1.52
  -3  -2 -19    3.44    0.84
  -3  -2  19    3.65    0.81
  -3   5  19    4.10    1.17
  -3  -2 -19    6.93    1.33
  -3   5  20    7.79    1.47
  -2   5  20    7.35    1.51
  -3  -2 -20    4.75    0.93
   5  -3 -20    5.55    1.42
  -3  -2  20    3.06    1.47
  -3   5 -20   13.79    2.56
  -3  -2 -20    8.47    1.43
   5  -2 -20    6.45    1.60
  -2  -3 -20    6.33    1.38
  -2   5 -20    6.92    1.97
  -2  -3 -20    2.34    0.86
  -3  -2  20    6.02    0.98
   5  -3  20    9.23    1.85
  -2  -3  20    6.32    1.66
  -2  -3  20    8.21    1.10
   5  -2  20    6.39    1.96
  -2   5 -21   23.16    2.80
  -2  -3  21   17.94    1.41
  -2  -3 -21   12.94    1.67
  -3   5 -21   43.73    3.71
  -3   5  21   14.90    1.77
  -3  -2  21   13.63    1.25
  -2  -3  21   21.36    2.45
  -3  -2  21   21.03    2.39
   5  -2 -21   22.14    2.42
  -3  -2 -21   27.08    2.20
   5  -3  21   33.11    2.86
   5  -3 -21   30.30    2.39
  -3  -2 -21   18.37    1.60
  -2   5  21   15.97    1.92
  -2  -3 -21   10.16    1.31
   5  -2  21   31.41    3.08
  -2  -3  22   64.27    3.71
   5  -3 -22   35.04    2.79
  -3  -2  22   43.73    3.27
   5  -2 -22   36.26    2.91
  -3  -2 -22   32.87    1.91
  -2   5  22   45.41    2.82
  -3   5 -22   71.65    4.48
  -2  -3 -22   43.16    2.32
  -3   5  22   37.33    2.55
  -2  -3 -22   52.93    3.00
  -3  -2 -22   50.62    2.85
  -2  -3  22   58.51    2.28
   5  -3  22   34.77    3.07
  -3  -2  22   38.02    1.92
   5  -2  22   50.38    3.90
  -2   5 -22   89.67    4.80
  -2   5 -23   47.97    3.67
  -3  -2 -23   25.63    2.31
  -2  -3  23   25.72    2.66
  -2  -3 -23   16.51    1.58
  -3   5 -23   44.43    3.68
  -3   5  23   27.92    2.48
   5  -2 -23   48.40    3.28
  -2  -3 -23   29.55    2.68
  -3  -2  23   34.45    3.01
   5  -3  23   44.69    3.29
  -2  -3  23   31.13    1.81
  -2   5  23   29.73    2.48
  -3  -2 -23   24.94    1.74
  -3  -2  23   28.86    1.96
   5  -2  23   61.32    4.16
   5  -3 -23   50.99    3.18
  -2  -3 -24   11.83    1.51
   5  -3 -24   12.83    2.21
  -3  -2 -24   10.16    1.29
  -3   5 -24   20.48    2.76
  -2  -3  24   14.73    2.23
  -3  -2  24   16.31    2.41
  -2  -3  24   18.17    1.76
  -3  -2  24   12.38    1.46
  -3  -2 -24   14.83    2.07
  -2   5  24   18.00    2.22
  -3   5  24   10.66    1.80
   5  -3  24   13.06    2.26
   5  -2 -24   12.22    2.11
   5  -2  24   15.61    2.55
  -2  -3 -24   17.33    2.34
   5  -2  25    4.19    1.92
  -3   5  25    4.75    1.61
   5  -3  25    3.06    1.71
   5  -3 -25    4.63    1.69
  -2   5 -25    4.71    2.14
  -3  -2 -25    0.76    0.86
  -3   5 -25    4.10    2.11
  -2   5  25    3.09    1.66
  -2  -3  25    1.96    1.44
  -3  -2  25    4.92    1.96
  -3  -2  25    3.87    1.14
   5  -2 -25    2.58    1.68
  -3  -2 -25    6.15    1.67
  -2  -3  25    1.93    1.11
  -2  -3 -25    6.61    2.04
  -2  -3 -25    0.32    1.05
   5  -3  26    3.43    1.87
  -3   5  26   -0.47    1.43
   5  -2 -26    1.11    1.53
  -2   5  26    3.35    1.76
   5  -3 -26    2.28    1.56
  -3   5 -26    2.81    2.14
  -2  -3  26    1.48    1.54
  -3  -2 -26    0.01    0.96
  -2  -3 -26    1.40    1.88
  -2   5 -26    6.90    2.49
  -3  -2 -26    1.28    1.55
  -3  -2  26    1.32    0.98
  -2  -3 -26    1.03    1.16
  -2  -3  26    0.93    1.09
  -3  -2  26    5.17    1.86
   5  -2  26    0.17    1.89
  -2   5  27   10.33    2.14
  -3  -2  27    9.33    2.11
  -3   5 -27    6.22    2.32
  -3  -2 -27    5.25    1.36
   5  -2 -27   13.34    2.19
  -2  -3 -27    7.15    2.69
  -3  -2 -27    8.89    2.24
  -2  -3  27   10.21    2.07
  -2  -3  27    6.42    1.46
  -3   5  27    5.90    1.84
  -2  -3 -27    6.42    1.33
   5  -3 -27   10.31    2.01
   5  -3  27   16.20    2.47
  -2   5 -27   13.96    2.83
   5  -2  27   15.34    2.69
  -3   5 -28   17.65    3.03
   5  -3 -28    8.35    2.02
  -2  -3  28    8.26    2.01
  -2  -3 -28    3.17    1.59
  -2   5  28    2.34    1.79
  -2  -3 -28   10.27    2.82
  -3  -2  28   14.31    2.54
  -3  -2 -28    7.03    2.31
  -3   5  28    7.02    1.90
  -2   5 -28   16.30    3.09
  -2  -3  28    2.36    1.28
   5  -3  28   14.64    2.60
   5  -2  28   17.00    2.88
   5  -2 -28    8.33    2.24
   5  -2 -29   46.16    3.49
   5  -2  29   82.58    4.77
  -3   5  29   25.13    2.90
  -3  -2  29   41.15    3.39
  -2   5 -29   76.14    5.02
   5  -3 -29   51.49    3.48
  -2   5  29   26.68    2.90
  -2  -3 -29   23.33    2.33
  -2  -3  29   56.76    3.81
  -3  -2 -29   32.09    3.67
   5  -3  29   61.99    4.22
  -3   5 -29   47.81    3.85
  -2  -3 -29   39.32    3.89
  -3  -2 -30   15.06    3.34
  -3   5  30    9.82    2.24
   5  -2 -30   16.16    2.43
  -2   5  30    6.87    2.26
  -3  -2  30   28.13    3.12
  -2  -3 -30   24.49    3.20
  -2  -3  30   24.15    2.81
  -2   5 -30   27.17    3.53
  -3   5 -30   25.74    3.21
   5  -3 -30   15.79    2.36
   5  -3  30   15.89    2.72
   5  -2  30   26.85    3.37
   5  -2  31   27.78    3.32
  -3  -2  31   23.11    2.79
  -2  -3 -31   16.30    2.80
  -2   5  31   14.51    2.96
  -2  -3  31   23.19    2.83
   5  -2 -31   20.88    2.67
   5  -3  31   32.06    3.26
   5  -3 -31   24.51    2.76
  -3   5  31   15.92    2.69
  -2   5 -31   21.65    3.39
  -3   5 -31   35.14    3.88
  -3  -2 -31   19.91    3.38
  -2  -3  32   30.81    2.98
  -2   5  32   22.99    3.42
  -3   5  32   18.67    3.05
  -2  -3 -32   25.42    3.16
   5  -2  32   26.26    3.39
   5  -3 -32   15.14    2.40
   5  -2 -32   15.44    2.39
  -2   5 -32   34.41    3.91
  -3  -2  32   37.73    3.26
  -3  -2 -32   35.13    3.93
   5  -3  32   24.32    3.12
  -3   5 -32   42.42    4.06
   5  -2  33    9.76    2.67
  -3  -2 -33    7.42    2.90
  -2   5 -33    4.88    2.76
  -3   5  33   -2.96    2.32
  -2  -3 -33    7.52    2.48
  -3   5 -33   11.22    3.07
  -2  -3  33    7.37    2.19
   5  -2 -33   -1.63    1.78
   5  -3 -33    3.64    1.85
  -3  -2  33    7.08    2.22
   5  -3  33    6.71    2.45
  -2   5  33    2.95    2.33
  -3   5  34   10.35    2.72
  -2  -3 -34   12.44    2.60
   5  -3 -34    6.43    2.05
  -2   5  34    9.39    2.98
  -2  -3  34   17.28    2.56
  -3  -2 -34   11.75    2.73
   5  -2  34   14.56    3.09
  -2   5 -34   18.62    3.72
   5  -3  34   13.28    2.87
  -3   5 -34   15.41    3.15
  -3  -2  34   23.33    2.95
   5  -2  35    8.50    2.82
  -3   5 -35   -3.47    2.97
  -2   5  35    1.58    2.37
  -3   5  35   -0.02    2.12
   5  -2 -35    2.41    2.11
  -3  -2 -35    2.00    2.25
  -2  -3 -35    4.67    2.21
  -3  -2  35    4.47    2.17
   5  -3  35    7.78    2.62
  -2   5 -35    4.59    2.91
  -2  -3  35    4.13    2.06
   5  -3 -35    0.17    1.87
  -2  -3 -36   12.45    2.73
  -3  -2  36   14.29    2.73
   5  -2 -36    7.81    2.33
  -3  -2 -36   10.04    2.81
  -3   5  36   10.00    2.66
  -2   5  36    3.85    2.20
   5  -3  36   10.07    2.70
   5  -3 -36    5.30    2.23
  -3   5 -36    5.79    2.91
  -2   5 -36   14.78    3.53
   5  -2  36   16.83    3.19
   5  -2  37    9.66    2.75
  -2   5 -37    8.02    3.32
  -3   5 -37   11.64    3.27
  -3   5  37    4.77    2.37
  -3  -2  37   13.52    2.73
  -2  -3 -37    7.12    2.57
   5  -3  37   15.68    2.96
   5  -3 -37   12.93    2.64
  -2   5  37    5.72    2.37
   5  -2 -37    9.84    2.60
  -3  -2 -37    9.78    2.68
  -2   5 -38    8.80    3.41
  -3  -2 -38    3.60    2.46
  -3   5  38    8.28    2.28
   5  -3 -38    4.42    2.55
   5  -2 -38    5.92    2.52
  -3   5 -38    6.74    3.27
   5  -2  38    5.90    2.62
  -2   5  38    5.47    2.20
   5  -3  38    3.48    2.49
  -2  -3 -38    5.37    2.44
   5  -2  39   18.37    3.20
   5  -3 -39   11.90    2.88
  -2  -3 -39    8.04    2.63
  -2   5  39    5.64    2.17
   5  -2 -39   18.75    3.27
  -2   5 -39   13.17    3.47
  -3   5  39    7.79    2.49
  -3  -2 -39   17.67    3.22
  -3   5 -39   14.33    3.63
   5  -3  39   13.76    3.09
   5  -2  40    3.96    2.62
  -3   5 -40    8.56    3.54
  -2   5 -40    4.23    2.88
   5  -3 -40    2.91    2.43
  -3  -2 -40    5.86    2.71
   5  -2 -40    2.89    2.58
  -3   5  40    1.39    1.92
  -2  -3 -40    5.60    2.82
  -2   5  40    1.86    2.05
   5  -3  40    6.49    2.86
  -3   5 -41    5.76    3.68
  -2  -3 -41    4.70    2.77
   5  -3 -41    7.24    3.05
  -2   5  41    3.86    2.37
   5  -3  41    7.16    2.73
   5  -2 -41    8.39    2.79
  -3  -2 -41    6.64    2.96
  -3   5  41    6.18    2.40
  -2   5 -41    6.96    3.18
   5  -2  41   11.93    2.98
  -3   5 -42    2.00    3.16
  -2  -3 -42    3.54    2.92
   5  -3 -42    4.52    2.78
   5  -2 -42    5.49    2.71
  -3  -2 -42    6.08    2.68
  -2   5 -42    2.33    2.92
   5  -3  42    2.79    2.72
   5  -2  42    9.32    2.89
   5  -3 -43    3.71    2.91
  -2   5  43    2.02    2.18
  -3  -2 -43    0.46    2.90
   5  -2 -43    0.89    2.59
  -2  -3 -43    5.09    2.95
  -3   5 -43    3.76    3.47
   5  -2  43    1.11    2.46
   5  -3  43   -0.77    2.59
  -2   5 -43    8.45    3.41
   5  -3  44    0.37    2.72
  -2   5  44    4.48    2.60
  -3  -2 -44    7.69    3.11
   5  -2 -44    5.18    3.04
   5  -3 -44    5.43    3.07
  -2   5 -44    6.09    3.30
  -3   5 -44   -2.59    3.47
   5  -2  44    2.01    2.70
   5  -3  45    4.55    3.08
  -2   5  45   11.79    2.97
  -3  -2 -45    8.19    3.42
   5  -2  45    8.61    3.21
   5  -3 -45    8.66    3.34
   5  -2 -45    8.43    3.21
  -2   5 -45    5.24    3.60
  -3   5 -45    6.86    3.48
  -3  -2 -46   10.82    3.31
   5  -2  46    3.96    2.74
   5  -2 -46    1.27    2.95
   5  -3 -46    5.85    3.15
   5  -3  46    5.01    3.04
  -3  -2 -47   -0.06    3.14
   5  -2 -47    1.50    3.02
   5  -3 -47    6.95    3.33
   5  -3  47    1.40    3.06
   5  -1   0    3.89    0.58
  -1   5   0    2.90    0.70
   5  -1   0    3.00    0.78
   5  -4   0    4.04    0.67
   5  -4   0    3.73    0.69
  -4  -1   0    2.95    0.71
  -4   5   0    3.54    0.53
   5  -4   0    6.24    1.16
  -1   5   0    2.91    0.38
  -1  -4   0    3.25    0.77
  -4   5   1   36.85    1.18
  -1  -4  -1   33.98    1.60
  -4  -1  -1   35.11    1.51
   5  -4   1   35.70    2.00
   5  -1  -1   36.87    1.73
  -1  -4   1   37.70    1.68
   5  -4  -1   39.17    1.57
  -1   5   1   35.70    1.60
   5  -4   1   31.67    1.43
  -1   5  -1   34.43    0.98
   5  -1   1   33.33    1.35
  -4   5  -1   39.02    1.28
   5  -1   1   35.61    1.64
  -4  -1   1   37.63    1.62
   5  -4   1   34.79    1.41
   5  -4  -1   33.75    1.33
   5  -4  -1   32.23    2.05
  -1   5  -1   34.45    1.54
[truncated: 1,404,651 more chars]
